# Supplementary material for: Viral dysbiosis in children with new-onset celiac disease
Source: PLoS One. 2022 Jan 14;17(1):e0262108. doi: 10.1371/journal.pone.0262108 (PMC8759644; doi:10.1371/journal.pone.0262108)
Supplement: S1 Table — (XLSX) [file pone.0262108.s001.xlsx]

## Sheet: summarized_data
Mapping	Reference Genome	Sample Type	Group	Cohort Average of Coverage Depth (Avg)	Cohort Average of Coverage Breadth
Cronobacter_phage_ENT39118_GCF_000904915.1_ViralProj184168-D2 Mucosa-Celiac	#N/A	#N/A	#N/A	0	0
Cronobacter_phage_ENT39118_GCF_000904915.1_ViralProj184168-D2 Mucosa-Non-Celiac	#N/A	#N/A	#N/A	0	0
Cronobacter_phage_ENT39118_GCF_000904915.1_ViralProj184168-Stool-Celiac	#N/A	#N/A	#N/A	0.0156759	0.00638393
Cronobacter_phage_ENT39118_GCF_000904915.1_ViralProj184168-Stool-Non-Celiac	#N/A	#N/A	#N/A	0.00212883	0.00116118
Enterobacteria_phage_HK140_GCF_000901015.1_ViralProj183139-D2 Mucosa-Celiac	#N/A	#N/A	#N/A	0.000185458	0.000185458
Enterobacteria_phage_HK140_GCF_000901015.1_ViralProj183139-D2 Mucosa-Non-Celiac	#N/A	#N/A	#N/A	0	0
Enterobacteria_phage_HK140_GCF_000901015.1_ViralProj183139-Stool-Celiac	#N/A	#N/A	#N/A	0.392986	0.0646954
Enterobacteria_phage_HK140_GCF_000901015.1_ViralProj183139-Stool-Non-Celiac	#N/A	#N/A	#N/A	0.0973655	0.0276222
Enterobacteria_phage_HK225_GCF_000902675.1_ViralProj183140-D2 Mucosa-Celiac	#N/A	#N/A	#N/A	0	0
Enterobacteria_phage_HK225_GCF_000902675.1_ViralProj183140-D2 Mucosa-Non-Celiac	#N/A	#N/A	#N/A	0	0
Enterobacteria_phage_HK225_GCF_000902675.1_ViralProj183140-Stool-Celiac	#N/A	#N/A	#N/A	0.0139796	0.00920513
Enterobacteria_phage_HK225_GCF_000902675.1_ViralProj183140-Stool-Non-Celiac	#N/A	#N/A	#N/A	0.0158103	0.00789137
Enterobacteria_phage_HK446_GCF_000902055.1_ViralProj183141-D2 Mucosa-Celiac	#N/A	#N/A	#N/A	0.000773843	0.000771281
Enterobacteria_phage_HK446_GCF_000902055.1_ViralProj183141-D2 Mucosa-Non-Celiac	#N/A	#N/A	#N/A	0.000193461	0.000193461
Enterobacteria_phage_HK446_GCF_000902055.1_ViralProj183141-Stool-Celiac	#N/A	#N/A	#N/A	0.216676	0.0495529
Enterobacteria_phage_HK446_GCF_000902055.1_ViralProj183141-Stool-Non-Celiac	#N/A	#N/A	#N/A	0.0305668	0.0137332
Enterobacteria_phage_HK542_GCF_000901115.1_ViralProj183159-D2 Mucosa-Celiac	#N/A	#N/A	#N/A	0.000387537	0.000382404
Enterobacteria_phage_HK542_GCF_000901115.1_ViralProj183159-D2 Mucosa-Non-Celiac	#N/A	#N/A	#N/A	0	0
Enterobacteria_phage_HK542_GCF_000901115.1_ViralProj183159-Stool-Celiac	#N/A	#N/A	#N/A	0.251705	0.0567049
Enterobacteria_phage_HK542_GCF_000901115.1_ViralProj183159-Stool-Non-Celiac	#N/A	#N/A	#N/A	0.039335	0.0175162
Enterobacteria_phage_HK630_GCF_000903575.1_ViralProj183142-D2 Mucosa-Celiac	#N/A	#N/A	#N/A	0.0125058	0.0087938
Enterobacteria_phage_HK630_GCF_000903575.1_ViralProj183142-D2 Mucosa-Non-Celiac	#N/A	#N/A	#N/A	0.000961988	0.000925887
Enterobacteria_phage_HK630_GCF_000903575.1_ViralProj183142-Stool-Celiac	#N/A	#N/A	#N/A	5.37222	0.320342
Enterobacteria_phage_HK630_GCF_000903575.1_ViralProj183142-Stool-Non-Celiac	#N/A	#N/A	#N/A	1.33973	0.228306
Enterobacteria_phage_IME10_GCF_000903395.1_ViralProj181235-D2 Mucosa-Celiac	#N/A	#N/A	#N/A	0.000380871	0.000380871
Enterobacteria_phage_IME10_GCF_000903395.1_ViralProj181235-D2 Mucosa-Non-Celiac	#N/A	#N/A	#N/A	0.000380871	0.000380871
Enterobacteria_phage_IME10_GCF_000903395.1_ViralProj181235-Stool-Celiac	#N/A	#N/A	#N/A	0.617201	0.0925175
Enterobacteria_phage_IME10_GCF_000903395.1_ViralProj181235-Stool-Non-Celiac	#N/A	#N/A	#N/A	0.0554167	0.0285237
Enterobacteria_phage_mEp235_GCF_000903595.1_ViralProj183146-D2 Mucosa-Celiac	#N/A	#N/A	#N/A	0	0
Enterobacteria_phage_mEp235_GCF_000903595.1_ViralProj183146-D2 Mucosa-Non-Celiac	#N/A	#N/A	#N/A	0	0
Enterobacteria_phage_mEp235_GCF_000903595.1_ViralProj183146-Stool-Celiac	#N/A	#N/A	#N/A	0.22151	0.0461511
Enterobacteria_phage_mEp235_GCF_000903595.1_ViralProj183146-Stool-Non-Celiac	#N/A	#N/A	#N/A	0.0477962	0.0160912
Enterobacteria_phage_mEp460_GCF_000902715.1_ViralProj183148-D2 Mucosa-Celiac	#N/A	#N/A	#N/A	0.002714	0.00222871
Enterobacteria_phage_mEp460_GCF_000902715.1_ViralProj183148-D2 Mucosa-Non-Celiac	#N/A	#N/A	#N/A	0.000508874	0.000508874
Enterobacteria_phage_mEp460_GCF_000902715.1_ViralProj183148-Stool-Celiac	#N/A	#N/A	#N/A	6.8771	0.298217
Enterobacteria_phage_mEp460_GCF_000902715.1_ViralProj183148-Stool-Non-Celiac	#N/A	#N/A	#N/A	0.692917	0.172438
Enterobacteria_phage_mEpX1_GCF_000902095.1_ViralProj183149-D2 Mucosa-Celiac	#N/A	#N/A	#N/A	0	0
Enterobacteria_phage_mEpX1_GCF_000902095.1_ViralProj183149-D2 Mucosa-Non-Celiac	#N/A	#N/A	#N/A	0	0
Enterobacteria_phage_mEpX1_GCF_000902095.1_ViralProj183149-Stool-Celiac	#N/A	#N/A	#N/A	0.197437	0.0430991
Enterobacteria_phage_mEpX1_GCF_000902095.1_ViralProj183149-Stool-Non-Celiac	#N/A	#N/A	#N/A	0.0265186	0.0116222
Enterobacteria_phage_mEpX2_GCF_000903615.1_ViralProj183150-D2 Mucosa-Celiac	#N/A	#N/A	#N/A	0	0
Enterobacteria_phage_mEpX2_GCF_000903615.1_ViralProj183150-D2 Mucosa-Non-Celiac	#N/A	#N/A	#N/A	0.000194793	0.000194793
Enterobacteria_phage_mEpX2_GCF_000903615.1_ViralProj183150-Stool-Celiac	#N/A	#N/A	#N/A	0.258881	0.0453262
Enterobacteria_phage_mEpX2_GCF_000903615.1_ViralProj183150-Stool-Non-Celiac	#N/A	#N/A	#N/A	0.0299982	0.0138123
Enterobacteria_phage_P88_GCF_000930115.1_ViralProj271780-D2 Mucosa-Celiac	#N/A	#N/A	#N/A	0.000421623	0.000269448
Enterobacteria_phage_P88_GCF_000930115.1_ViralProj271780-D2 Mucosa-Non-Celiac	#N/A	#N/A	#N/A	0	0
Enterobacteria_phage_P88_GCF_000930115.1_ViralProj271780-Stool-Celiac	#N/A	#N/A	#N/A	4.44348	0.242462
Enterobacteria_phage_P88_GCF_000930115.1_ViralProj271780-Stool-Non-Celiac	#N/A	#N/A	#N/A	0.165487	0.0925853
Enterobacterial_phage_mEp390_GCF_000903635.1_ViralProj183154-D2 Mucosa-Celiac	#N/A	#N/A	#N/A	0	0
Enterobacterial_phage_mEp390_GCF_000903635.1_ViralProj183154-D2 Mucosa-Non-Celiac	#N/A	#N/A	#N/A	0	0
Enterobacterial_phage_mEp390_GCF_000903635.1_ViralProj183154-Stool-Celiac	#N/A	#N/A	#N/A	0.0503597	0.0189862
Enterobacterial_phage_mEp390_GCF_000903635.1_ViralProj183154-Stool-Non-Celiac	#N/A	#N/A	#N/A	0.00546978	0.00328637
Escherichia_virus_Min27_GCF_000872765.1_ViralProj29143-D2 Mucosa-Celiac	#N/A	#N/A	#N/A	0.000952757	0.000831296
Escherichia_virus_Min27_GCF_000872765.1_ViralProj29143-D2 Mucosa-Non-Celiac	#N/A	#N/A	#N/A	0.000238189	0.000238189
Escherichia_virus_Min27_GCF_000872765.1_ViralProj29143-Stool-Celiac	#N/A	#N/A	#N/A	1.10234	0.149849
Escherichia_virus_Min27_GCF_000872765.1_ViralProj29143-Stool-Non-Celiac	#N/A	#N/A	#N/A	0.301428	0.0712643
Escherichia_virus_P1_GCF_000844165.1_ViralProj14493-D2 Mucosa-Celiac	#N/A	#N/A	#N/A	0.000477848	0.000459388
Escherichia_virus_P1_GCF_000844165.1_ViralProj14493-D2 Mucosa-Non-Celiac	#N/A	#N/A	#N/A	0.000716772	0.000620781
Escherichia_virus_P1_GCF_000844165.1_ViralProj14493-Stool-Celiac	#N/A	#N/A	#N/A	1.27426	0.0590549
Escherichia_virus_P1_GCF_000844165.1_ViralProj14493-Stool-Non-Celiac	#N/A	#N/A	#N/A	0.784149	0.0268186
Escherichia_virus_phiV10_GCF_000866205.1_ViralProj16381-D2 Mucosa-Celiac	#N/A	#N/A	#N/A	0.00038615	0.00038615
Escherichia_virus_phiV10_GCF_000866205.1_ViralProj16381-D2 Mucosa-Non-Celiac	#N/A	#N/A	#N/A	0.000193075	0.000194354
Escherichia_virus_phiV10_GCF_000866205.1_ViralProj16381-Stool-Celiac	#N/A	#N/A	#N/A	0.314712	0.0954416
Escherichia_virus_phiV10_GCF_000866205.1_ViralProj16381-Stool-Non-Celiac	#N/A	#N/A	#N/A	0.0434418	0.0247877
Escherichia_virus_Stx2_II_GCF_002221805.1_ViralProj14310-D2 Mucosa-Celiac	#N/A	#N/A	#N/A	0.000963225	0.00084043
Escherichia_virus_Stx2_II_GCF_002221805.1_ViralProj14310-D2 Mucosa-Non-Celiac	#N/A	#N/A	#N/A	0.000361209	0.000361209
Escherichia_virus_Stx2_II_GCF_002221805.1_ViralProj14310-Stool-Celiac	#N/A	#N/A	#N/A	1.69528	0.16494
Escherichia_virus_Stx2_II_GCF_002221805.1_ViralProj14310-Stool-Non-Celiac	#N/A	#N/A	#N/A	0.435137	0.0839696
Human_polyomavirus_2_GCF_000863805.1_ViralProj15477-D2 Mucosa-Celiac	#N/A	#N/A	#N/A	0.0294347	0.0188402
Human_polyomavirus_2_GCF_000863805.1_ViralProj15477-D2 Mucosa-Non-Celiac	#N/A	#N/A	#N/A	0	0
Human_polyomavirus_2_GCF_000863805.1_ViralProj15477-Stool-Celiac	#N/A	#N/A	#N/A	0.214873	0.0758285
Human_polyomavirus_2_GCF_000863805.1_ViralProj15477-Stool-Non-Celiac	#N/A	#N/A	#N/A	0	0
Lactobacillus_phage_KC5a_GCF_000868065.1_ViralProj16663-D2 Mucosa-Celiac	#N/A	#N/A	#N/A	0	0
Lactobacillus_phage_KC5a_GCF_000868065.1_ViralProj16663-D2 Mucosa-Non-Celiac	#N/A	#N/A	#N/A	0	0
Lactobacillus_phage_KC5a_GCF_000868065.1_ViralProj16663-Stool-Celiac	#N/A	#N/A	#N/A	0.0227059	0.0160948
Lactobacillus_phage_KC5a_GCF_000868065.1_ViralProj16663-Stool-Non-Celiac	#N/A	#N/A	#N/A	0.00967468	0.00741651
Lactobacillus_phage_LF1_GCF_000900715.1_ViralProj181083-D2 Mucosa-Celiac	#N/A	#N/A	#N/A	0	0
Lactobacillus_phage_LF1_GCF_000900715.1_ViralProj181083-D2 Mucosa-Non-Celiac	#N/A	#N/A	#N/A	0	0
Lactobacillus_phage_LF1_GCF_000900715.1_ViralProj181083-Stool-Celiac	#N/A	#N/A	#N/A	0	0
Lactobacillus_phage_LF1_GCF_000900715.1_ViralProj181083-Stool-Non-Celiac	#N/A	#N/A	#N/A	0.00886025	0.00193752
Lactobacillus_phage_phi_jlb1_GCF_001507495.1_ViralProj249087-D2 Mucosa-Celiac	#N/A	#N/A	#N/A	0	0
Lactobacillus_phage_phi_jlb1_GCF_001507495.1_ViralProj249087-D2 Mucosa-Non-Celiac	#N/A	#N/A	#N/A	0	0
Lactobacillus_phage_phi_jlb1_GCF_001507495.1_ViralProj249087-Stool-Celiac	#N/A	#N/A	#N/A	0.0299877	0.0202004
Lactobacillus_phage_phi_jlb1_GCF_001507495.1_ViralProj249087-Stool-Non-Celiac	#N/A	#N/A	#N/A	0.00789151	0.0065327
Lactococcus_phage_bIL309_GCF_000842505.1_ViralProj14338-D2 Mucosa-Celiac	#N/A	#N/A	#N/A	0	0
Lactococcus_phage_bIL309_GCF_000842505.1_ViralProj14338-D2 Mucosa-Non-Celiac	#N/A	#N/A	#N/A	0	0
Lactococcus_phage_bIL309_GCF_000842505.1_ViralProj14338-Stool-Celiac	#N/A	#N/A	#N/A	0.00183902	0.00148719
Lactococcus_phage_bIL309_GCF_000842505.1_ViralProj14338-Stool-Non-Celiac	#N/A	#N/A	#N/A	0.00980811	0.00574576
Lactococcus_phage_bIL310_GCF_000838045.1_ViralProj14112-D2 Mucosa-Celiac	#N/A	#N/A	#N/A	0	0
Lactococcus_phage_bIL310_GCF_000838045.1_ViralProj14112-D2 Mucosa-Non-Celiac	#N/A	#N/A	#N/A	0	0
Lactococcus_phage_bIL310_GCF_000838045.1_ViralProj14112-Stool-Celiac	#N/A	#N/A	#N/A	0.00605736	0.00553587
Lactococcus_phage_bIL310_GCF_000838045.1_ViralProj14112-Stool-Non-Celiac	#N/A	#N/A	#N/A	0.0408872	0.021642
Lactococcus_phage_bIL312_GCF_000837265.1_ViralProj14113-D2 Mucosa-Celiac	#N/A	#N/A	#N/A	0	0
Lactococcus_phage_bIL312_GCF_000837265.1_ViralProj14113-D2 Mucosa-Non-Celiac	#N/A	#N/A	#N/A	0	0
Lactococcus_phage_bIL312_GCF_000837265.1_ViralProj14113-Stool-Celiac	#N/A	#N/A	#N/A	0.0159167	0.00763226
Lactococcus_phage_bIL312_GCF_000837265.1_ViralProj14113-Stool-Non-Celiac	#N/A	#N/A	#N/A	0.0502372	0.0227782
Lactococcus_phage_r1t_GCF_000840345.1_ViralProj14225-D2 Mucosa-Celiac	#N/A	#N/A	#N/A	0	0
Lactococcus_phage_r1t_GCF_000840345.1_ViralProj14225-D2 Mucosa-Non-Celiac	#N/A	#N/A	#N/A	0	0
Lactococcus_phage_r1t_GCF_000840345.1_ViralProj14225-Stool-Celiac	#N/A	#N/A	#N/A	0.0160735	0.00571814
Lactococcus_phage_r1t_GCF_000840345.1_ViralProj14225-Stool-Non-Celiac	#N/A	#N/A	#N/A	0.0147151	0.00855322
Lactococcus_phage_TP901-1_GCF_000838065.1_ViralProj14116-D2 Mucosa-Celiac	#N/A	#N/A	#N/A	0	0
Lactococcus_phage_TP901-1_GCF_000838065.1_ViralProj14116-D2 Mucosa-Non-Celiac	#N/A	#N/A	#N/A	0	0
Lactococcus_phage_TP901-1_GCF_000838065.1_ViralProj14116-Stool-Celiac	#N/A	#N/A	#N/A	0.0146322	0.00829373
Lactococcus_phage_TP901-1_GCF_000838065.1_ViralProj14116-Stool-Non-Celiac	#N/A	#N/A	#N/A	0.05913	0.0264422
Lactococcus_phage_Tuc2009_GCF_000838985.1_ViralProj14131-D2 Mucosa-Celiac	#N/A	#N/A	#N/A	0	0
Lactococcus_phage_Tuc2009_GCF_000838985.1_ViralProj14131-D2 Mucosa-Non-Celiac	#N/A	#N/A	#N/A	0	0
Lactococcus_phage_Tuc2009_GCF_000838985.1_ViralProj14131-Stool-Celiac	#N/A	#N/A	#N/A	0.0299267	0.0127402
Lactococcus_phage_Tuc2009_GCF_000838985.1_ViralProj14131-Stool-Non-Celiac	#N/A	#N/A	#N/A	0.0569001	0.0272159
Lactococcus_phage_ul36_GCF_000841645.1_ViralProj14331-D2 Mucosa-Celiac	#N/A	#N/A	#N/A	0	0
Lactococcus_phage_ul36_GCF_000841645.1_ViralProj14331-D2 Mucosa-Non-Celiac	#N/A	#N/A	#N/A	0	0
Lactococcus_phage_ul36_GCF_000841645.1_ViralProj14331-Stool-Celiac	#N/A	#N/A	#N/A	0.0285192	0.0144165
Lactococcus_phage_ul36_GCF_000841645.1_ViralProj14331-Stool-Non-Celiac	#N/A	#N/A	#N/A	0.0915077	0.0435513
Salmonella_phage_Fels-2_NC_010463.1-D2 Mucosa-Celiac	#N/A	#N/A	#N/A	0.000224082	0.000224082
Salmonella_phage_Fels-2_NC_010463.1-D2 Mucosa-Non-Celiac	#N/A	#N/A	#N/A	0	0
Salmonella_phage_Fels-2_NC_010463.1-Stool-Celiac	#N/A	#N/A	#N/A	0.258591	0.0627163
Salmonella_phage_Fels-2_NC_010463.1-Stool-Non-Celiac	#N/A	#N/A	#N/A	0.0717063	0.0279925
Salmonella_phage_SE1_GCF_000881955.1_ViralProj33483-D2 Mucosa-Celiac	#N/A	#N/A	#N/A	0.000180015	0.000174054
Salmonella_phage_SE1_GCF_000881955.1_ViralProj33483-D2 Mucosa-Non-Celiac	#N/A	#N/A	#N/A	0	0
Salmonella_phage_SE1_GCF_000881955.1_ViralProj33483-Stool-Celiac	#N/A	#N/A	#N/A	0.160393	0.0327996
Salmonella_phage_SE1_GCF_000881955.1_ViralProj33483-Stool-Non-Celiac	#N/A	#N/A	#N/A	0.0228619	0.0121003
Salmonella_phage_SSU5_GCF_000899335.1_ViralProj177521-D2 Mucosa-Celiac	#N/A	#N/A	#N/A	0	0
Salmonella_phage_SSU5_GCF_000899335.1_ViralProj177521-D2 Mucosa-Non-Celiac	#N/A	#N/A	#N/A	0	0
Salmonella_phage_SSU5_GCF_000899335.1_ViralProj177521-Stool-Celiac	#N/A	#N/A	#N/A	0.0201725	0.00433934
Salmonella_phage_SSU5_GCF_000899335.1_ViralProj177521-Stool-Non-Celiac	#N/A	#N/A	#N/A	0.017322	0.00956156
Salmonella_phage_ST160_GCF_000891435.1_ViralProj61857-D2 Mucosa-Celiac	#N/A	#N/A	#N/A	0.000184209	0.00017811
Salmonella_phage_ST160_GCF_000891435.1_ViralProj61857-D2 Mucosa-Non-Celiac	#N/A	#N/A	#N/A	0	0
Salmonella_phage_ST160_GCF_000891435.1_ViralProj61857-Stool-Celiac	#N/A	#N/A	#N/A	0.144788	0.0313387
Salmonella_phage_ST160_GCF_000891435.1_ViralProj61857-Stool-Non-Celiac	#N/A	#N/A	#N/A	0.0182367	0.0108952
Salmonella_phage_vB_SemP_Emek_GCF_000899835.1_ViralProj171957-D2 Mucosa-Celiac	#N/A	#N/A	#N/A	0	0
Salmonella_phage_vB_SemP_Emek_GCF_000899835.1_ViralProj171957-D2 Mucosa-Non-Celiac	#N/A	#N/A	#N/A	0	0
Salmonella_phage_vB_SemP_Emek_GCF_000899835.1_ViralProj171957-Stool-Celiac	#N/A	#N/A	#N/A	0.164159	0.0337896
Salmonella_phage_vB_SemP_Emek_GCF_000899835.1_ViralProj171957-Stool-Non-Celiac	#N/A	#N/A	#N/A	0.0218246	0.0136025
Shigella_phage_Sf6_GCF_000845865.1_ViralProj14498-D2 Mucosa-Celiac	#N/A	#N/A	#N/A	0.00058013	0.000558359
Shigella_phage_Sf6_GCF_000845865.1_ViralProj14498-D2 Mucosa-Non-Celiac	#N/A	#N/A	#N/A	0.000386753	0.000386753
Shigella_phage_Sf6_GCF_000845865.1_ViralProj14498-Stool-Celiac	#N/A	#N/A	#N/A	0.829199	0.0996926
Shigella_phage_Sf6_GCF_000845865.1_ViralProj14498-Stool-Non-Celiac	#N/A	#N/A	#N/A	0.138844	0.0438529
Streptococcus_phage_PH15_GCF_000875325.1_ViralProj30161-D2 Mucosa-Celiac	#N/A	#N/A	#N/A	0	0
Streptococcus_phage_PH15_GCF_000875325.1_ViralProj30161-D2 Mucosa-Non-Celiac	#N/A	#N/A	#N/A	0	0
Streptococcus_phage_PH15_GCF_000875325.1_ViralProj30161-Stool-Celiac	#N/A	#N/A	#N/A	0.00250792	0.0019445
Streptococcus_phage_PH15_GCF_000875325.1_ViralProj30161-Stool-Non-Celiac	#N/A	#N/A	#N/A	0.000385834	0.000385834
Streptococcus_phage_Sfi21_GCF_000837365.1_ViralProj14133-D2 Mucosa-Celiac	#N/A	#N/A	#N/A	0	0
Streptococcus_phage_Sfi21_GCF_000837365.1_ViralProj14133-D2 Mucosa-Non-Celiac	#N/A	#N/A	#N/A	0	0
Streptococcus_phage_Sfi21_GCF_000837365.1_ViralProj14133-Stool-Celiac	#N/A	#N/A	#N/A	0.0103783	0.00652078
Streptococcus_phage_Sfi21_GCF_000837365.1_ViralProj14133-Stool-Non-Celiac	#N/A	#N/A	#N/A	0.00537446	0.00363779
Streptococcus_phage_TP-J34_GCF_000904075.1_ViralProj188154-D2 Mucosa-Celiac	#N/A	#N/A	#N/A	0	0
Streptococcus_phage_TP-J34_GCF_000904075.1_ViralProj188154-D2 Mucosa-Non-Celiac	#N/A	#N/A	#N/A	0	0
Streptococcus_phage_TP-J34_GCF_000904075.1_ViralProj188154-Stool-Celiac	#N/A	#N/A	#N/A	0.00827742	0.00546968
Streptococcus_phage_TP-J34_GCF_000904075.1_ViralProj188154-Stool-Non-Celiac	#N/A	#N/A	#N/A	0.0099329	0.00671074
Vibrio_phage_pYD38-A_GCF_000908715.1_ViralProj209063-D2 Mucosa-Celiac	#N/A	#N/A	#N/A	0	0
Vibrio_phage_pYD38-A_GCF_000908715.1_ViralProj209063-D2 Mucosa-Non-Celiac	#N/A	#N/A	#N/A	0	0
Vibrio_phage_pYD38-A_GCF_000908715.1_ViralProj209063-Stool-Celiac	#N/A	#N/A	#N/A	0.000158774	0.000158774
Vibrio_phage_pYD38-A_GCF_000908715.1_ViralProj209063-Stool-Non-Celiac	#N/A	#N/A	#N/A	0.000476321	0.000337525
Watermelon_chlorotic_stunt_virus_GCF_000837565.1_ViralMultiSegProj14176-D2 Mucosa-Celiac	#N/A	#N/A	#N/A	0	0
Watermelon_chlorotic_stunt_virus_GCF_000837565.1_ViralMultiSegProj14176-D2 Mucosa-Non-Celiac	#N/A	#N/A	#N/A	0	0
Watermelon_chlorotic_stunt_virus_GCF_000837565.1_ViralMultiSegProj14176-Stool-Celiac	#N/A	#N/A	#N/A	0	0
Watermelon_chlorotic_stunt_virus_GCF_000837565.1_ViralMultiSegProj14176-Stool-Non-Celiac	#N/A	#N/A	#N/A	0.00411968	0.00274645

## Sheet: raw_data
File	Ref_Type_Group	Reference	Query	Sample_Type	Group	Ref Bases Covered	Query Bases Mapped	Ref_Length	Coverage Breadth	Coverage Depth (Avg)
CeD100D2_S13_L007_9msub_Cronobacter_phage_ENT39118_GCF_000904915.1_ViralProj184168_bowtie2_sort.bam	#N/A	Cronobacter_phage_ENT39118_GCF_000904915.1_ViralProj184168	CeD100D2	#N/A	#N/A	0	0	39012	0	0
CeD100D2_S13_L007_9msub_Enterobacterial_phage_mEp390_GCF_000903635.1_ViralProj183154_bowtie2_sort.bam	#N/A	Enterobacterial_phage_mEp390_GCF_000903635.1_ViralProj183154	CeD100D2	#N/A	#N/A	0	0	40029	0	0
CeD100D2_S13_L007_9msub_Enterobacteria_phage_HK140_GCF_000901015.1_ViralProj183139_bowtie2_sort.bam	#N/A	Enterobacteria_phage_HK140_GCF_000901015.1_ViralProj183139	CeD100D2	#N/A	#N/A	0	0	40710	0	0
CeD100D2_S13_L007_9msub_Enterobacteria_phage_HK225_GCF_000902675.1_ViralProj183140_bowtie2_sort.bam	#N/A	Enterobacteria_phage_HK225_GCF_000902675.1_ViralProj183140	CeD100D2	#N/A	#N/A	0	0	45366	0	0
CeD100D2_S13_L007_9msub_Enterobacteria_phage_HK446_GCF_000902055.1_ViralProj183141_bowtie2_sort.bam	#N/A	Enterobacteria_phage_HK446_GCF_000902055.1_ViralProj183141	CeD100D2	#N/A	#N/A	0	0	39026	0	0
CeD100D2_S13_L007_9msub_Enterobacteria_phage_HK542_GCF_000901115.1_ViralProj183159_bowtie2_sort.bam	#N/A	Enterobacteria_phage_HK542_GCF_000901115.1_ViralProj183159	CeD100D2	#N/A	#N/A	0	0	38964	0	0
CeD100D2_S13_L007_9msub_Enterobacteria_phage_HK630_GCF_000903575.1_ViralProj183142_bowtie2_sort.bam	#N/A	Enterobacteria_phage_HK630_GCF_000903575.1_ViralProj183142	CeD100D2	#N/A	#N/A	0	0	47090	0	0
CeD100D2_S13_L007_9msub_Enterobacteria_phage_IME10_GCF_000903395.1_ViralProj181235_bowtie2_sort.bam	#N/A	Enterobacteria_phage_IME10_GCF_000903395.1_ViralProj181235	CeD100D2	#N/A	#N/A	0	0	39646	0	0
CeD100D2_S13_L007_9msub_Enterobacteria_phage_mEp235_GCF_000903595.1_ViralProj183146_bowtie2_sort.bam	#N/A	Enterobacteria_phage_mEp235_GCF_000903595.1_ViralProj183146	CeD100D2	#N/A	#N/A	0	0	37595	0	0
CeD100D2_S13_L007_9msub_Enterobacteria_phage_mEp460_GCF_000902715.1_ViralProj183148_bowtie2_sort.bam	#N/A	Enterobacteria_phage_mEp460_GCF_000902715.1_ViralProj183148	CeD100D2	#N/A	#N/A	0	0	44510	0	0
CeD100D2_S13_L007_9msub_Enterobacteria_phage_mEpX1_GCF_000902095.1_ViralProj183149_bowtie2_sort.bam	#N/A	Enterobacteria_phage_mEpX1_GCF_000902095.1_ViralProj183149	CeD100D2	#N/A	#N/A	0	0	41567	0	0
CeD100D2_S13_L007_9msub_Enterobacteria_phage_mEpX2_GCF_000903615.1_ViralProj183150_bowtie2_sort.bam	#N/A	Enterobacteria_phage_mEpX2_GCF_000903615.1_ViralProj183150	CeD100D2	#N/A	#N/A	0	0	38759	0	0
CeD100D2_S13_L007_9msub_Enterobacteria_phage_P88_GCF_000930115.1_ViralProj271780_bowtie2_sort.bam	#N/A	Enterobacteria_phage_P88_GCF_000930115.1_ViralProj271780	CeD100D2	#N/A	#N/A	0	0	35814	0	0
CeD100D2_S13_L007_9msub_Escherichia_virus_Min27_GCF_000872765.1_ViralProj29143_bowtie2_sort.bam	#N/A	Escherichia_virus_Min27_GCF_000872765.1_ViralProj29143	CeD100D2	#N/A	#N/A	0	0	63395	0	0
CeD100D2_S13_L007_9msub_Escherichia_virus_P1_GCF_000844165.1_ViralProj14493_bowtie2_sort.bam	#N/A	Escherichia_virus_P1_GCF_000844165.1_ViralProj14493	CeD100D2	#N/A	#N/A	0	0	94800	0	0
CeD100D2_S13_L007_9msub_Escherichia_virus_phiV10_GCF_000866205.1_ViralProj16381_bowtie2_sort.bam	#N/A	Escherichia_virus_phiV10_GCF_000866205.1_ViralProj16381	CeD100D2	#N/A	#N/A	0	0	39104	0	0
CeD100D2_S13_L007_9msub_Escherichia_virus_Stx2_II_GCF_002221805.1_ViralProj14310_bowtie2_sort.bam	#N/A	Escherichia_virus_Stx2_II_GCF_002221805.1_ViralProj14310	CeD100D2	#N/A	#N/A	0	0	62706	0	0
CeD100D2_S13_L007_9msub_Human_polyomavirus_2_GCF_000863805.1_ViralProj15477_bowtie2_sort.bam	#N/A	Human_polyomavirus_2_GCF_000863805.1_ViralProj15477	CeD100D2	#N/A	#N/A	0	0	5130	0	0
CeD100D2_S13_L007_9msub_Lactobacillus_phage_KC5a_GCF_000868065.1_ViralProj16663_bowtie2_sort.bam	#N/A	Lactobacillus_phage_KC5a_GCF_000868065.1_ViralProj16663	CeD100D2	#N/A	#N/A	0	0	38239	0	0
CeD100D2_S13_L007_9msub_Lactobacillus_phage_LF1_GCF_000900715.1_ViralProj181083_bowtie2_sort.bam	#N/A	Lactobacillus_phage_LF1_GCF_000900715.1_ViralProj181083	CeD100D2	#N/A	#N/A	0	0	42606	0	0
CeD100D2_S13_L007_9msub_Lactobacillus_phage_phi_jlb1_GCF_001507495.1_ViralProj249087_bowtie2_sort.bam	#N/A	Lactobacillus_phage_phi_jlb1_GCF_001507495.1_ViralProj249087	CeD100D2	#N/A	#N/A	0	0	38269	0	0
CeD100D2_S13_L007_9msub_Lactococcus_phage_bIL309_GCF_000842505.1_ViralProj14338_bowtie2_sort.bam	#N/A	Lactococcus_phage_bIL309_GCF_000842505.1_ViralProj14338	CeD100D2	#N/A	#N/A	0	0	36949	0	0
CeD100D2_S13_L007_9msub_Lactococcus_phage_bIL310_GCF_000838045.1_ViralProj14112_bowtie2_sort.bam	#N/A	Lactococcus_phage_bIL310_GCF_000838045.1_ViralProj14112	CeD100D2	#N/A	#N/A	0	0	14957	0	0
CeD100D2_S13_L007_9msub_Lactococcus_phage_bIL312_GCF_000837265.1_ViralProj14113_bowtie2_sort.bam	#N/A	Lactococcus_phage_bIL312_GCF_000837265.1_ViralProj14113	CeD100D2	#N/A	#N/A	0	0	15179	0	0
CeD100D2_S13_L007_9msub_Lactococcus_phage_r1t_GCF_000840345.1_ViralProj14225_bowtie2_sort.bam	#N/A	Lactococcus_phage_r1t_GCF_000840345.1_ViralProj14225	CeD100D2	#N/A	#N/A	0	0	33350	0	0
CeD100D2_S13_L007_9msub_Lactococcus_phage_TP901-1_GCF_000838065.1_ViralProj14116_bowtie2_sort.bam	#N/A	Lactococcus_phage_TP901-1_GCF_000838065.1_ViralProj14116	CeD100D2	#N/A	#N/A	0	0	37667	0	0
CeD100D2_S13_L007_9msub_Lactococcus_phage_Tuc2009_GCF_000838985.1_ViralProj14131_bowtie2_sort.bam	#N/A	Lactococcus_phage_Tuc2009_GCF_000838985.1_ViralProj14131	CeD100D2	#N/A	#N/A	0	0	38347	0	0
CeD100D2_S13_L007_9msub_Lactococcus_phage_ul36_GCF_000841645.1_ViralProj14331_bowtie2_sort.bam	#N/A	Lactococcus_phage_ul36_GCF_000841645.1_ViralProj14331	CeD100D2	#N/A	#N/A	0	0	36798	0	0
CeD100D2_S13_L007_9msub_Salmonella_phage_Fels-2_NC_010463.1_bowtie2_sort.bam	#N/A	Salmonella_phage_Fels-2_NC_010463.1	CeD100D2	#N/A	#N/A	0	0	33693	0	0
CeD100D2_S13_L007_9msub_Salmonella_phage_SE1_GCF_000881955.1_ViralProj33483_bowtie2_sort.bam	#N/A	Salmonella_phage_SE1_GCF_000881955.1_ViralProj33483	CeD100D2	#N/A	#N/A	0	0	41941	0	0
CeD100D2_S13_L007_9msub_Salmonella_phage_SSU5_GCF_000899335.1_ViralProj177521_bowtie2_sort.bam	#N/A	Salmonella_phage_SSU5_GCF_000899335.1_ViralProj177521	CeD100D2	#N/A	#N/A	0	0	103299	0	0
CeD100D2_S13_L007_9msub_Salmonella_phage_ST160_GCF_000891435.1_ViralProj61857_bowtie2_sort.bam	#N/A	Salmonella_phage_ST160_GCF_000891435.1_ViralProj61857	CeD100D2	#N/A	#N/A	0	0	40986	0	0
CeD100D2_S13_L007_9msub_Salmonella_phage_vB_SemP_Emek_GCF_000899835.1_ViralProj171957_bowtie2_sort.bam	#N/A	Salmonella_phage_vB_SemP_Emek_GCF_000899835.1_ViralProj171957	CeD100D2	#N/A	#N/A	0	0	39783	0	0
CeD100D2_S13_L007_9msub_Shigella_phage_Sf6_GCF_000845865.1_ViralProj14498_bowtie2_sort.bam	#N/A	Shigella_phage_Sf6_GCF_000845865.1_ViralProj14498	CeD100D2	#N/A	#N/A	0	0	39043	0	0
CeD100D2_S13_L007_9msub_Streptococcus_phage_PH15_GCF_000875325.1_ViralProj30161_bowtie2_sort.bam	#N/A	Streptococcus_phage_PH15_GCF_000875325.1_ViralProj30161	CeD100D2	#N/A	#N/A	0	0	39136	0	0
CeD100D2_S13_L007_9msub_Streptococcus_phage_Sfi21_GCF_000837365.1_ViralProj14133_bowtie2_sort.bam	#N/A	Streptococcus_phage_Sfi21_GCF_000837365.1_ViralProj14133	CeD100D2	#N/A	#N/A	0	0	40739	0	0
CeD100D2_S13_L007_9msub_Streptococcus_phage_TP-J34_GCF_000904075.1_ViralProj188154_bowtie2_sort.bam	#N/A	Streptococcus_phage_TP-J34_GCF_000904075.1_ViralProj188154	CeD100D2	#N/A	#N/A	0	0	45606	0	0
CeD100D2_S13_L007_9msub_Vibrio_phage_pYD38-A_GCF_000908715.1_ViralProj209063_bowtie2_sort.bam	#N/A	Vibrio_phage_pYD38-A_GCF_000908715.1_ViralProj209063	CeD100D2	#N/A	#N/A	0	0	47552	0	0
CeD100D2_S13_L007_9msub_Watermelon_chlorotic_stunt_virus_GCF_000837565.1_ViralMultiSegProj14176_bowtie2_sort.bam	#N/A	Watermelon_chlorotic_stunt_virus_GCF_000837565.1_ViralMultiSegProj14176	CeD100D2	#N/A	#N/A	0	0	5498	0	0
CeD101D2_S5_L007_9msub_Cronobacter_phage_ENT39118_GCF_000904915.1_ViralProj184168_bowtie2_sort.bam	#N/A	Cronobacter_phage_ENT39118_GCF_000904915.1_ViralProj184168	CeD101D2	#N/A	#N/A	0	0	39012	0	0
CeD101D2_S5_L007_9msub_Enterobacterial_phage_mEp390_GCF_000903635.1_ViralProj183154_bowtie2_sort.bam	#N/A	Enterobacterial_phage_mEp390_GCF_000903635.1_ViralProj183154	CeD101D2	#N/A	#N/A	0	0	40029	0	0
CeD101D2_S5_L007_9msub_Enterobacteria_phage_HK140_GCF_000901015.1_ViralProj183139_bowtie2_sort.bam	#N/A	Enterobacteria_phage_HK140_GCF_000901015.1_ViralProj183139	CeD101D2	#N/A	#N/A	0	0	40710	0	0
CeD101D2_S5_L007_9msub_Enterobacteria_phage_HK225_GCF_000902675.1_ViralProj183140_bowtie2_sort.bam	#N/A	Enterobacteria_phage_HK225_GCF_000902675.1_ViralProj183140	CeD101D2	#N/A	#N/A	0	0	45366	0	0
CeD101D2_S5_L007_9msub_Enterobacteria_phage_HK446_GCF_000902055.1_ViralProj183141_bowtie2_sort.bam	#N/A	Enterobacteria_phage_HK446_GCF_000902055.1_ViralProj183141	CeD101D2	#N/A	#N/A	0	0	39026	0	0
CeD101D2_S5_L007_9msub_Enterobacteria_phage_HK542_GCF_000901115.1_ViralProj183159_bowtie2_sort.bam	#N/A	Enterobacteria_phage_HK542_GCF_000901115.1_ViralProj183159	CeD101D2	#N/A	#N/A	0	0	38964	0	0
CeD101D2_S5_L007_9msub_Enterobacteria_phage_HK630_GCF_000903575.1_ViralProj183142_bowtie2_sort.bam	#N/A	Enterobacteria_phage_HK630_GCF_000903575.1_ViralProj183142	CeD101D2	#N/A	#N/A	0	0	47090	0	0
CeD101D2_S5_L007_9msub_Enterobacteria_phage_IME10_GCF_000903395.1_ViralProj181235_bowtie2_sort.bam	#N/A	Enterobacteria_phage_IME10_GCF_000903395.1_ViralProj181235	CeD101D2	#N/A	#N/A	0	0	39646	0	0
CeD101D2_S5_L007_9msub_Enterobacteria_phage_mEp235_GCF_000903595.1_ViralProj183146_bowtie2_sort.bam	#N/A	Enterobacteria_phage_mEp235_GCF_000903595.1_ViralProj183146	CeD101D2	#N/A	#N/A	0	0	37595	0	0
CeD101D2_S5_L007_9msub_Enterobacteria_phage_mEp460_GCF_000902715.1_ViralProj183148_bowtie2_sort.bam	#N/A	Enterobacteria_phage_mEp460_GCF_000902715.1_ViralProj183148	CeD101D2	#N/A	#N/A	0	0	44510	0	0
CeD101D2_S5_L007_9msub_Enterobacteria_phage_mEpX1_GCF_000902095.1_ViralProj183149_bowtie2_sort.bam	#N/A	Enterobacteria_phage_mEpX1_GCF_000902095.1_ViralProj183149	CeD101D2	#N/A	#N/A	0	0	41567	0	0
CeD101D2_S5_L007_9msub_Enterobacteria_phage_mEpX2_GCF_000903615.1_ViralProj183150_bowtie2_sort.bam	#N/A	Enterobacteria_phage_mEpX2_GCF_000903615.1_ViralProj183150	CeD101D2	#N/A	#N/A	0	0	38759	0	0
CeD101D2_S5_L007_9msub_Enterobacteria_phage_P88_GCF_000930115.1_ViralProj271780_bowtie2_sort.bam	#N/A	Enterobacteria_phage_P88_GCF_000930115.1_ViralProj271780	CeD101D2	#N/A	#N/A	0	0	35814	0	0
CeD101D2_S5_L007_9msub_Escherichia_virus_Min27_GCF_000872765.1_ViralProj29143_bowtie2_sort.bam	#N/A	Escherichia_virus_Min27_GCF_000872765.1_ViralProj29143	CeD101D2	#N/A	#N/A	0	0	63395	0	0
CeD101D2_S5_L007_9msub_Escherichia_virus_P1_GCF_000844165.1_ViralProj14493_bowtie2_sort.bam	#N/A	Escherichia_virus_P1_GCF_000844165.1_ViralProj14493	CeD101D2	#N/A	#N/A	0	0	94800	0	0
CeD101D2_S5_L007_9msub_Escherichia_virus_phiV10_GCF_000866205.1_ViralProj16381_bowtie2_sort.bam	#N/A	Escherichia_virus_phiV10_GCF_000866205.1_ViralProj16381	CeD101D2	#N/A	#N/A	0	0	39104	0	0
CeD101D2_S5_L007_9msub_Escherichia_virus_Stx2_II_GCF_002221805.1_ViralProj14310_bowtie2_sort.bam	#N/A	Escherichia_virus_Stx2_II_GCF_002221805.1_ViralProj14310	CeD101D2	#N/A	#N/A	0	0	62706	0	0
CeD101D2_S5_L007_9msub_Human_polyomavirus_2_GCF_000863805.1_ViralProj15477_bowtie2_sort.bam	#N/A	Human_polyomavirus_2_GCF_000863805.1_ViralProj15477	CeD101D2	#N/A	#N/A	0	0	5130	0	0
CeD101D2_S5_L007_9msub_Lactobacillus_phage_KC5a_GCF_000868065.1_ViralProj16663_bowtie2_sort.bam	#N/A	Lactobacillus_phage_KC5a_GCF_000868065.1_ViralProj16663	CeD101D2	#N/A	#N/A	0	0	38239	0	0
CeD101D2_S5_L007_9msub_Lactobacillus_phage_LF1_GCF_000900715.1_ViralProj181083_bowtie2_sort.bam	#N/A	Lactobacillus_phage_LF1_GCF_000900715.1_ViralProj181083	CeD101D2	#N/A	#N/A	0	0	42606	0	0
CeD101D2_S5_L007_9msub_Lactobacillus_phage_phi_jlb1_GCF_001507495.1_ViralProj249087_bowtie2_sort.bam	#N/A	Lactobacillus_phage_phi_jlb1_GCF_001507495.1_ViralProj249087	CeD101D2	#N/A	#N/A	0	0	38269	0	0
CeD101D2_S5_L007_9msub_Lactococcus_phage_bIL309_GCF_000842505.1_ViralProj14338_bowtie2_sort.bam	#N/A	Lactococcus_phage_bIL309_GCF_000842505.1_ViralProj14338	CeD101D2	#N/A	#N/A	0	0	36949	0	0
CeD101D2_S5_L007_9msub_Lactococcus_phage_bIL310_GCF_000838045.1_ViralProj14112_bowtie2_sort.bam	#N/A	Lactococcus_phage_bIL310_GCF_000838045.1_ViralProj14112	CeD101D2	#N/A	#N/A	0	0	14957	0	0
CeD101D2_S5_L007_9msub_Lactococcus_phage_bIL312_GCF_000837265.1_ViralProj14113_bowtie2_sort.bam	#N/A	Lactococcus_phage_bIL312_GCF_000837265.1_ViralProj14113	CeD101D2	#N/A	#N/A	0	0	15179	0	0
CeD101D2_S5_L007_9msub_Lactococcus_phage_r1t_GCF_000840345.1_ViralProj14225_bowtie2_sort.bam	#N/A	Lactococcus_phage_r1t_GCF_000840345.1_ViralProj14225	CeD101D2	#N/A	#N/A	0	0	33350	0	0
CeD101D2_S5_L007_9msub_Lactococcus_phage_TP901-1_GCF_000838065.1_ViralProj14116_bowtie2_sort.bam	#N/A	Lactococcus_phage_TP901-1_GCF_000838065.1_ViralProj14116	CeD101D2	#N/A	#N/A	0	0	37667	0	0
CeD101D2_S5_L007_9msub_Lactococcus_phage_Tuc2009_GCF_000838985.1_ViralProj14131_bowtie2_sort.bam	#N/A	Lactococcus_phage_Tuc2009_GCF_000838985.1_ViralProj14131	CeD101D2	#N/A	#N/A	0	0	38347	0	0
CeD101D2_S5_L007_9msub_Lactococcus_phage_ul36_GCF_000841645.1_ViralProj14331_bowtie2_sort.bam	#N/A	Lactococcus_phage_ul36_GCF_000841645.1_ViralProj14331	CeD101D2	#N/A	#N/A	0	0	36798	0	0
CeD101D2_S5_L007_9msub_Salmonella_phage_Fels-2_NC_010463.1_bowtie2_sort.bam	#N/A	Salmonella_phage_Fels-2_NC_010463.1	CeD101D2	#N/A	#N/A	151	151	33693	0.00448164	0.00448164
CeD101D2_S5_L007_9msub_Salmonella_phage_SE1_GCF_000881955.1_ViralProj33483_bowtie2_sort.bam	#N/A	Salmonella_phage_SE1_GCF_000881955.1_ViralProj33483	CeD101D2	#N/A	#N/A	0	0	41941	0	0
CeD101D2_S5_L007_9msub_Salmonella_phage_SSU5_GCF_000899335.1_ViralProj177521_bowtie2_sort.bam	#N/A	Salmonella_phage_SSU5_GCF_000899335.1_ViralProj177521	CeD101D2	#N/A	#N/A	0	0	103299	0	0
CeD101D2_S5_L007_9msub_Salmonella_phage_ST160_GCF_000891435.1_ViralProj61857_bowtie2_sort.bam	#N/A	Salmonella_phage_ST160_GCF_000891435.1_ViralProj61857	CeD101D2	#N/A	#N/A	0	0	40986	0	0
CeD101D2_S5_L007_9msub_Salmonella_phage_vB_SemP_Emek_GCF_000899835.1_ViralProj171957_bowtie2_sort.bam	#N/A	Salmonella_phage_vB_SemP_Emek_GCF_000899835.1_ViralProj171957	CeD101D2	#N/A	#N/A	0	0	39783	0	0
CeD101D2_S5_L007_9msub_Shigella_phage_Sf6_GCF_000845865.1_ViralProj14498_bowtie2_sort.bam	#N/A	Shigella_phage_Sf6_GCF_000845865.1_ViralProj14498	CeD101D2	#N/A	#N/A	0	0	39043	0	0
CeD101D2_S5_L007_9msub_Streptococcus_phage_PH15_GCF_000875325.1_ViralProj30161_bowtie2_sort.bam	#N/A	Streptococcus_phage_PH15_GCF_000875325.1_ViralProj30161	CeD101D2	#N/A	#N/A	0	0	39136	0	0
CeD101D2_S5_L007_9msub_Streptococcus_phage_Sfi21_GCF_000837365.1_ViralProj14133_bowtie2_sort.bam	#N/A	Streptococcus_phage_Sfi21_GCF_000837365.1_ViralProj14133	CeD101D2	#N/A	#N/A	0	0	40739	0	0
CeD101D2_S5_L007_9msub_Streptococcus_phage_TP-J34_GCF_000904075.1_ViralProj188154_bowtie2_sort.bam	#N/A	Streptococcus_phage_TP-J34_GCF_000904075.1_ViralProj188154	CeD101D2	#N/A	#N/A	0	0	45606	0	0
CeD101D2_S5_L007_9msub_Vibrio_phage_pYD38-A_GCF_000908715.1_ViralProj209063_bowtie2_sort.bam	#N/A	Vibrio_phage_pYD38-A_GCF_000908715.1_ViralProj209063	CeD101D2	#N/A	#N/A	0	0	47552	0	0
CeD101D2_S5_L007_9msub_Watermelon_chlorotic_stunt_virus_GCF_000837565.1_ViralMultiSegProj14176_bowtie2_sort.bam	#N/A	Watermelon_chlorotic_stunt_virus_GCF_000837565.1_ViralMultiSegProj14176	CeD101D2	#N/A	#N/A	0	0	5498	0	0
CeD103ST_S80_L008_9msub_Cronobacter_phage_ENT39118_GCF_000904915.1_ViralProj184168_bowtie2_sort.bam	#N/A	Cronobacter_phage_ENT39118_GCF_000904915.1_ViralProj184168	CeD103ST	#N/A	#N/A	0	0	39012	0	0
CeD103ST_S80_L008_9msub_Enterobacterial_phage_mEp390_GCF_000903635.1_ViralProj183154_bowtie2_sort.bam	#N/A	Enterobacterial_phage_mEp390_GCF_000903635.1_ViralProj183154	CeD103ST	#N/A	#N/A	0	0	40029	0	0
CeD103ST_S80_L008_9msub_Enterobacteria_phage_HK140_GCF_000901015.1_ViralProj183139_bowtie2_sort.bam	#N/A	Enterobacteria_phage_HK140_GCF_000901015.1_ViralProj183139	CeD103ST	#N/A	#N/A	3084	8154	40710	0.0757553	0.200295
CeD103ST_S80_L008_9msub_Enterobacteria_phage_HK225_GCF_000902675.1_ViralProj183140_bowtie2_sort.bam	#N/A	Enterobacteria_phage_HK225_GCF_000902675.1_ViralProj183140	CeD103ST	#N/A	#N/A	0	0	45366	0	0
CeD103ST_S80_L008_9msub_Enterobacteria_phage_HK446_GCF_000902055.1_ViralProj183141_bowtie2_sort.bam	#N/A	Enterobacteria_phage_HK446_GCF_000902055.1_ViralProj183141	CeD103ST	#N/A	#N/A	1474	3473	39026	0.0377697	0.088992
CeD103ST_S80_L008_9msub_Enterobacteria_phage_HK542_GCF_000901115.1_ViralProj183159_bowtie2_sort.bam	#N/A	Enterobacteria_phage_HK542_GCF_000901115.1_ViralProj183159	CeD103ST	#N/A	#N/A	2784	5285	38964	0.0714506	0.135638
CeD103ST_S80_L008_9msub_Enterobacteria_phage_HK630_GCF_000903575.1_ViralProj183142_bowtie2_sort.bam	#N/A	Enterobacteria_phage_HK630_GCF_000903575.1_ViralProj183142	CeD103ST	#N/A	#N/A	8409	21744	47090	0.178573	0.461754
CeD103ST_S80_L008_9msub_Enterobacteria_phage_IME10_GCF_000903395.1_ViralProj181235_bowtie2_sort.bam	#N/A	Enterobacteria_phage_IME10_GCF_000903395.1_ViralProj181235	CeD103ST	#N/A	#N/A	2153	3775	39646	0.0543056	0.0952177
CeD103ST_S80_L008_9msub_Enterobacteria_phage_mEp235_GCF_000903595.1_ViralProj183146_bowtie2_sort.bam	#N/A	Enterobacteria_phage_mEp235_GCF_000903595.1_ViralProj183146	CeD103ST	#N/A	#N/A	1922	4681	37595	0.0511238	0.124511
CeD103ST_S80_L008_9msub_Enterobacteria_phage_mEp460_GCF_000902715.1_ViralProj183148_bowtie2_sort.bam	#N/A	Enterobacteria_phage_mEp460_GCF_000902715.1_ViralProj183148	CeD103ST	#N/A	#N/A	10500	31408	44510	0.235902	0.705639
CeD103ST_S80_L008_9msub_Enterobacteria_phage_mEpX1_GCF_000902095.1_ViralProj183149_bowtie2_sort.bam	#N/A	Enterobacteria_phage_mEpX1_GCF_000902095.1_ViralProj183149	CeD103ST	#N/A	#N/A	1285	3171	41567	0.0309139	0.0762865
CeD103ST_S80_L008_9msub_Enterobacteria_phage_mEpX2_GCF_000903615.1_ViralProj183150_bowtie2_sort.bam	#N/A	Enterobacteria_phage_mEpX2_GCF_000903615.1_ViralProj183150	CeD103ST	#N/A	#N/A	1288	3020	38759	0.033231	0.0779174
CeD103ST_S80_L008_9msub_Enterobacteria_phage_P88_GCF_000930115.1_ViralProj271780_bowtie2_sort.bam	#N/A	Enterobacteria_phage_P88_GCF_000930115.1_ViralProj271780	CeD103ST	#N/A	#N/A	1379	2416	35814	0.0385045	0.0674597
CeD103ST_S80_L008_9msub_Escherichia_virus_Min27_GCF_000872765.1_ViralProj29143_bowtie2_sort.bam	#N/A	Escherichia_virus_Min27_GCF_000872765.1_ViralProj29143	CeD103ST	#N/A	#N/A	28879	100717	63395	0.455541	1.58872
CeD103ST_S80_L008_9msub_Escherichia_virus_P1_GCF_000844165.1_ViralProj14493_bowtie2_sort.bam	#N/A	Escherichia_virus_P1_GCF_000844165.1_ViralProj14493	CeD103ST	#N/A	#N/A	3321	56625	94800	0.0350316	0.59731
CeD103ST_S80_L008_9msub_Escherichia_virus_phiV10_GCF_000866205.1_ViralProj16381_bowtie2_sort.bam	#N/A	Escherichia_virus_phiV10_GCF_000866205.1_ViralProj16381	CeD103ST	#N/A	#N/A	1264	5436	39104	0.0323241	0.139014
CeD103ST_S80_L008_9msub_Escherichia_virus_Stx2_II_GCF_002221805.1_ViralProj14310_bowtie2_sort.bam	#N/A	Escherichia_virus_Stx2_II_GCF_002221805.1_ViralProj14310	CeD103ST	#N/A	#N/A	29716	108116	62706	0.473894	1.72417
CeD103ST_S80_L008_9msub_Human_polyomavirus_2_GCF_000863805.1_ViralProj15477_bowtie2_sort.bam	#N/A	Human_polyomavirus_2_GCF_000863805.1_ViralProj15477	CeD103ST	#N/A	#N/A	0	0	5130	0	0
CeD103ST_S80_L008_9msub_Lactobacillus_phage_KC5a_GCF_000868065.1_ViralProj16663_bowtie2_sort.bam	#N/A	Lactobacillus_phage_KC5a_GCF_000868065.1_ViralProj16663	CeD103ST	#N/A	#N/A	0	0	38239	0	0
CeD103ST_S80_L008_9msub_Lactobacillus_phage_LF1_GCF_000900715.1_ViralProj181083_bowtie2_sort.bam	#N/A	Lactobacillus_phage_LF1_GCF_000900715.1_ViralProj181083	CeD103ST	#N/A	#N/A	151	151	42606	0.0035441	0.0035441
CeD103ST_S80_L008_9msub_Lactobacillus_phage_phi_jlb1_GCF_001507495.1_ViralProj249087_bowtie2_sort.bam	#N/A	Lactobacillus_phage_phi_jlb1_GCF_001507495.1_ViralProj249087	CeD103ST	#N/A	#N/A	0	0	38269	0	0
CeD103ST_S80_L008_9msub_Lactococcus_phage_bIL309_GCF_000842505.1_ViralProj14338_bowtie2_sort.bam	#N/A	Lactococcus_phage_bIL309_GCF_000842505.1_ViralProj14338	CeD103ST	#N/A	#N/A	947	1208	36949	0.0256299	0.0326937
CeD103ST_S80_L008_9msub_Lactococcus_phage_bIL310_GCF_000838045.1_ViralProj14112_bowtie2_sort.bam	#N/A	Lactococcus_phage_bIL310_GCF_000838045.1_ViralProj14112	CeD103ST	#N/A	#N/A	181	604	14957	0.0121014	0.0403824
CeD103ST_S80_L008_9msub_Lactococcus_phage_bIL312_GCF_000837265.1_ViralProj14113_bowtie2_sort.bam	#N/A	Lactococcus_phage_bIL312_GCF_000837265.1_ViralProj14113	CeD103ST	#N/A	#N/A	149	151	15179	0.00981619	0.00994795
CeD103ST_S80_L008_9msub_Lactococcus_phage_r1t_GCF_000840345.1_ViralProj14225_bowtie2_sort.bam	#N/A	Lactococcus_phage_r1t_GCF_000840345.1_ViralProj14225	CeD103ST	#N/A	#N/A	0	0	33350	0	0
CeD103ST_S80_L008_9msub_Lactococcus_phage_TP901-1_GCF_000838065.1_ViralProj14116_bowtie2_sort.bam	#N/A	Lactococcus_phage_TP901-1_GCF_000838065.1_ViralProj14116	CeD103ST	#N/A	#N/A	0	0	37667	0	0
CeD103ST_S80_L008_9msub_Lactococcus_phage_Tuc2009_GCF_000838985.1_ViralProj14131_bowtie2_sort.bam	#N/A	Lactococcus_phage_Tuc2009_GCF_000838985.1_ViralProj14131	CeD103ST	#N/A	#N/A	0	0	38347	0	0
CeD103ST_S80_L008_9msub_Lactococcus_phage_ul36_GCF_000841645.1_ViralProj14331_bowtie2_sort.bam	#N/A	Lactococcus_phage_ul36_GCF_000841645.1_ViralProj14331	CeD103ST	#N/A	#N/A	0	0	36798	0	0
CeD103ST_S80_L008_9msub_Salmonella_phage_Fels-2_NC_010463.1_bowtie2_sort.bam	#N/A	Salmonella_phage_Fels-2_NC_010463.1	CeD103ST	#N/A	#N/A	4460	8607	33693	0.132372	0.255454
CeD103ST_S80_L008_9msub_Salmonella_phage_SE1_GCF_000881955.1_ViralProj33483_bowtie2_sort.bam	#N/A	Salmonella_phage_SE1_GCF_000881955.1_ViralProj33483	CeD103ST	#N/A	#N/A	831	1963	41941	0.0198135	0.0468038
CeD103ST_S80_L008_9msub_Salmonella_phage_SSU5_GCF_000899335.1_ViralProj177521_bowtie2_sort.bam	#N/A	Salmonella_phage_SSU5_GCF_000899335.1_ViralProj177521	CeD103ST	#N/A	#N/A	0	0	103299	0	0
CeD103ST_S80_L008_9msub_Salmonella_phage_ST160_GCF_000891435.1_ViralProj61857_bowtie2_sort.bam	#N/A	Salmonella_phage_ST160_GCF_000891435.1_ViralProj61857	CeD103ST	#N/A	#N/A	1383	4228	40986	0.0337432	0.103157
CeD103ST_S80_L008_9msub_Salmonella_phage_vB_SemP_Emek_GCF_000899835.1_ViralProj171957_bowtie2_sort.bam	#N/A	Salmonella_phage_vB_SemP_Emek_GCF_000899835.1_ViralProj171957	CeD103ST	#N/A	#N/A	430	1057	39783	0.0108086	0.0265691
CeD103ST_S80_L008_9msub_Shigella_phage_Sf6_GCF_000845865.1_ViralProj14498_bowtie2_sort.bam	#N/A	Shigella_phage_Sf6_GCF_000845865.1_ViralProj14498	CeD103ST	#N/A	#N/A	3465	7550	39043	0.0887483	0.193377
CeD103ST_S80_L008_9msub_Streptococcus_phage_PH15_GCF_000875325.1_ViralProj30161_bowtie2_sort.bam	#N/A	Streptococcus_phage_PH15_GCF_000875325.1_ViralProj30161	CeD103ST	#N/A	#N/A	151	151	39136	0.00385834	0.00385834
CeD103ST_S80_L008_9msub_Streptococcus_phage_Sfi21_GCF_000837365.1_ViralProj14133_bowtie2_sort.bam	#N/A	Streptococcus_phage_Sfi21_GCF_000837365.1_ViralProj14133	CeD103ST	#N/A	#N/A	719	1057	40739	0.0176489	0.0259457
CeD103ST_S80_L008_9msub_Streptococcus_phage_TP-J34_GCF_000904075.1_ViralProj188154_bowtie2_sort.bam	#N/A	Streptococcus_phage_TP-J34_GCF_000904075.1_ViralProj188154	CeD103ST	#N/A	#N/A	971	1359	45606	0.0212911	0.0297987
CeD103ST_S80_L008_9msub_Vibrio_phage_pYD38-A_GCF_000908715.1_ViralProj209063_bowtie2_sort.bam	#N/A	Vibrio_phage_pYD38-A_GCF_000908715.1_ViralProj209063	CeD103ST	#N/A	#N/A	0	0	47552	0	0
CeD103ST_S80_L008_9msub_Watermelon_chlorotic_stunt_virus_GCF_000837565.1_ViralMultiSegProj14176_bowtie2_sort.bam	#N/A	Watermelon_chlorotic_stunt_virus_GCF_000837565.1_ViralMultiSegProj14176	CeD103ST	#N/A	#N/A	0	0	5498	0	0
CeD104ST_S81_L008_9msub_Cronobacter_phage_ENT39118_GCF_000904915.1_ViralProj184168_bowtie2_sort.bam	#N/A	Cronobacter_phage_ENT39118_GCF_000904915.1_ViralProj184168	CeD104ST	#N/A	#N/A	0	0	39012	0	0
CeD104ST_S81_L008_9msub_Enterobacterial_phage_mEp390_GCF_000903635.1_ViralProj183154_bowtie2_sort.bam	#N/A	Enterobacterial_phage_mEp390_GCF_000903635.1_ViralProj183154	CeD104ST	#N/A	#N/A	278	302	40029	0.00694496	0.00754453
CeD104ST_S81_L008_9msub_Enterobacteria_phage_HK140_GCF_000901015.1_ViralProj183139_bowtie2_sort.bam	#N/A	Enterobacteria_phage_HK140_GCF_000901015.1_ViralProj183139	CeD104ST	#N/A	#N/A	851	1208	40710	0.020904	0.0296733
CeD104ST_S81_L008_9msub_Enterobacteria_phage_HK225_GCF_000902675.1_ViralProj183140_bowtie2_sort.bam	#N/A	Enterobacteria_phage_HK225_GCF_000902675.1_ViralProj183140	CeD104ST	#N/A	#N/A	0	0	45366	0	0
CeD104ST_S81_L008_9msub_Enterobacteria_phage_HK446_GCF_000902055.1_ViralProj183141_bowtie2_sort.bam	#N/A	Enterobacteria_phage_HK446_GCF_000902055.1_ViralProj183141	CeD104ST	#N/A	#N/A	398	755	39026	0.0101983	0.0193461
CeD104ST_S81_L008_9msub_Enterobacteria_phage_HK542_GCF_000901115.1_ViralProj183159_bowtie2_sort.bam	#N/A	Enterobacteria_phage_HK542_GCF_000901115.1_ViralProj183159	CeD104ST	#N/A	#N/A	398	755	38964	0.0102146	0.0193769
CeD104ST_S81_L008_9msub_Enterobacteria_phage_HK630_GCF_000903575.1_ViralProj183142_bowtie2_sort.bam	#N/A	Enterobacteria_phage_HK630_GCF_000903575.1_ViralProj183142	CeD104ST	#N/A	#N/A	14298	33824	47090	0.303631	0.718284
CeD104ST_S81_L008_9msub_Enterobacteria_phage_IME10_GCF_000903395.1_ViralProj181235_bowtie2_sort.bam	#N/A	Enterobacteria_phage_IME10_GCF_000903395.1_ViralProj181235	CeD104ST	#N/A	#N/A	398	755	39646	0.0100388	0.0190435
CeD104ST_S81_L008_9msub_Enterobacteria_phage_mEp235_GCF_000903595.1_ViralProj183146_bowtie2_sort.bam	#N/A	Enterobacteria_phage_mEp235_GCF_000903595.1_ViralProj183146	CeD104ST	#N/A	#N/A	562	755	37595	0.0149488	0.0200825
CeD104ST_S81_L008_9msub_Enterobacteria_phage_mEp460_GCF_000902715.1_ViralProj183148_bowtie2_sort.bam	#N/A	Enterobacteria_phage_mEp460_GCF_000902715.1_ViralProj183148	CeD104ST	#N/A	#N/A	9881	21744	44510	0.221995	0.488519
CeD104ST_S81_L008_9msub_Enterobacteria_phage_mEpX1_GCF_000902095.1_ViralProj183149_bowtie2_sort.bam	#N/A	Enterobacteria_phage_mEpX1_GCF_000902095.1_ViralProj183149	CeD104ST	#N/A	#N/A	398	755	41567	0.0095749	0.0181634
CeD104ST_S81_L008_9msub_Enterobacteria_phage_mEpX2_GCF_000903615.1_ViralProj183150_bowtie2_sort.bam	#N/A	Enterobacteria_phage_mEpX2_GCF_000903615.1_ViralProj183150	CeD104ST	#N/A	#N/A	398	755	38759	0.0102686	0.0194793
CeD104ST_S81_L008_9msub_Enterobacteria_phage_P88_GCF_000930115.1_ViralProj271780_bowtie2_sort.bam	#N/A	Enterobacteria_phage_P88_GCF_000930115.1_ViralProj271780	CeD104ST	#N/A	#N/A	0	0	35814	0	0
CeD104ST_S81_L008_9msub_Escherichia_virus_Min27_GCF_000872765.1_ViralProj29143_bowtie2_sort.bam	#N/A	Escherichia_virus_Min27_GCF_000872765.1_ViralProj29143	CeD104ST	#N/A	#N/A	750	1208	63395	0.0118306	0.0190551
CeD104ST_S81_L008_9msub_Escherichia_virus_P1_GCF_000844165.1_ViralProj14493_bowtie2_sort.bam	#N/A	Escherichia_virus_P1_GCF_000844165.1_ViralProj14493	CeD104ST	#N/A	#N/A	2301	13590	94800	0.0242722	0.143354
CeD104ST_S81_L008_9msub_Escherichia_virus_phiV10_GCF_000866205.1_ViralProj16381_bowtie2_sort.bam	#N/A	Escherichia_virus_phiV10_GCF_000866205.1_ViralProj16381	CeD104ST	#N/A	#N/A	0	0	39104	0	0
CeD104ST_S81_L008_9msub_Escherichia_virus_Stx2_II_GCF_002221805.1_ViralProj14310_bowtie2_sort.bam	#N/A	Escherichia_virus_Stx2_II_GCF_002221805.1_ViralProj14310	CeD104ST	#N/A	#N/A	1215	1812	62706	0.0193761	0.0288968
CeD104ST_S81_L008_9msub_Human_polyomavirus_2_GCF_000863805.1_ViralProj15477_bowtie2_sort.bam	#N/A	Human_polyomavirus_2_GCF_000863805.1_ViralProj15477	CeD104ST	#N/A	#N/A	0	0	5130	0	0
CeD104ST_S81_L008_9msub_Lactobacillus_phage_KC5a_GCF_000868065.1_ViralProj16663_bowtie2_sort.bam	#N/A	Lactobacillus_phage_KC5a_GCF_000868065.1_ViralProj16663	CeD104ST	#N/A	#N/A	0	0	38239	0	0
CeD104ST_S81_L008_9msub_Lactobacillus_phage_LF1_GCF_000900715.1_ViralProj181083_bowtie2_sort.bam	#N/A	Lactobacillus_phage_LF1_GCF_000900715.1_ViralProj181083	CeD104ST	#N/A	#N/A	0	0	42606	0	0
CeD104ST_S81_L008_9msub_Lactobacillus_phage_phi_jlb1_GCF_001507495.1_ViralProj249087_bowtie2_sort.bam	#N/A	Lactobacillus_phage_phi_jlb1_GCF_001507495.1_ViralProj249087	CeD104ST	#N/A	#N/A	0	0	38269	0	0
CeD104ST_S81_L008_9msub_Lactococcus_phage_bIL309_GCF_000842505.1_ViralProj14338_bowtie2_sort.bam	#N/A	Lactococcus_phage_bIL309_GCF_000842505.1_ViralProj14338	CeD104ST	#N/A	#N/A	0	0	36949	0	0
CeD104ST_S81_L008_9msub_Lactococcus_phage_bIL310_GCF_000838045.1_ViralProj14112_bowtie2_sort.bam	#N/A	Lactococcus_phage_bIL310_GCF_000838045.1_ViralProj14112	CeD104ST	#N/A	#N/A	0	0	14957	0	0
CeD104ST_S81_L008_9msub_Lactococcus_phage_bIL312_GCF_000837265.1_ViralProj14113_bowtie2_sort.bam	#N/A	Lactococcus_phage_bIL312_GCF_000837265.1_ViralProj14113	CeD104ST	#N/A	#N/A	0	0	15179	0	0
CeD104ST_S81_L008_9msub_Lactococcus_phage_r1t_GCF_000840345.1_ViralProj14225_bowtie2_sort.bam	#N/A	Lactococcus_phage_r1t_GCF_000840345.1_ViralProj14225	CeD104ST	#N/A	#N/A	0	0	33350	0	0
CeD104ST_S81_L008_9msub_Lactococcus_phage_TP901-1_GCF_000838065.1_ViralProj14116_bowtie2_sort.bam	#N/A	Lactococcus_phage_TP901-1_GCF_000838065.1_ViralProj14116	CeD104ST	#N/A	#N/A	0	0	37667	0	0
CeD104ST_S81_L008_9msub_Lactococcus_phage_Tuc2009_GCF_000838985.1_ViralProj14131_bowtie2_sort.bam	#N/A	Lactococcus_phage_Tuc2009_GCF_000838985.1_ViralProj14131	CeD104ST	#N/A	#N/A	0	0	38347	0	0
CeD104ST_S81_L008_9msub_Lactococcus_phage_ul36_GCF_000841645.1_ViralProj14331_bowtie2_sort.bam	#N/A	Lactococcus_phage_ul36_GCF_000841645.1_ViralProj14331	CeD104ST	#N/A	#N/A	0	0	36798	0	0
CeD104ST_S81_L008_9msub_Salmonella_phage_Fels-2_NC_010463.1_bowtie2_sort.bam	#N/A	Salmonella_phage_Fels-2_NC_010463.1	CeD104ST	#N/A	#N/A	0	0	33693	0	0
CeD104ST_S81_L008_9msub_Salmonella_phage_SE1_GCF_000881955.1_ViralProj33483_bowtie2_sort.bam	#N/A	Salmonella_phage_SE1_GCF_000881955.1_ViralProj33483	CeD104ST	#N/A	#N/A	542	755	41941	0.0129229	0.0180015
CeD104ST_S81_L008_9msub_Salmonella_phage_SSU5_GCF_000899335.1_ViralProj177521_bowtie2_sort.bam	#N/A	Salmonella_phage_SSU5_GCF_000899335.1_ViralProj177521	CeD104ST	#N/A	#N/A	15034	27633	103299	0.145539	0.267505
CeD104ST_S81_L008_9msub_Salmonella_phage_ST160_GCF_000891435.1_ViralProj61857_bowtie2_sort.bam	#N/A	Salmonella_phage_ST160_GCF_000891435.1_ViralProj61857	CeD104ST	#N/A	#N/A	260	302	40986	0.00634363	0.00736837
CeD104ST_S81_L008_9msub_Salmonella_phage_vB_SemP_Emek_GCF_000899835.1_ViralProj171957_bowtie2_sort.bam	#N/A	Salmonella_phage_vB_SemP_Emek_GCF_000899835.1_ViralProj171957	CeD104ST	#N/A	#N/A	707	1208	39783	0.0177714	0.0303647
CeD104ST_S81_L008_9msub_Shigella_phage_Sf6_GCF_000845865.1_ViralProj14498_bowtie2_sort.bam	#N/A	Shigella_phage_Sf6_GCF_000845865.1_ViralProj14498	CeD104ST	#N/A	#N/A	1286	4530	39043	0.032938	0.116026
CeD104ST_S81_L008_9msub_Streptococcus_phage_PH15_GCF_000875325.1_ViralProj30161_bowtie2_sort.bam	#N/A	Streptococcus_phage_PH15_GCF_000875325.1_ViralProj30161	CeD104ST	#N/A	#N/A	0	0	39136	0	0
CeD104ST_S81_L008_9msub_Streptococcus_phage_Sfi21_GCF_000837365.1_ViralProj14133_bowtie2_sort.bam	#N/A	Streptococcus_phage_Sfi21_GCF_000837365.1_ViralProj14133	CeD104ST	#N/A	#N/A	0	0	40739	0	0
CeD104ST_S81_L008_9msub_Streptococcus_phage_TP-J34_GCF_000904075.1_ViralProj188154_bowtie2_sort.bam	#N/A	Streptococcus_phage_TP-J34_GCF_000904075.1_ViralProj188154	CeD104ST	#N/A	#N/A	0	0	45606	0	0
CeD104ST_S81_L008_9msub_Vibrio_phage_pYD38-A_GCF_000908715.1_ViralProj209063_bowtie2_sort.bam	#N/A	Vibrio_phage_pYD38-A_GCF_000908715.1_ViralProj209063	CeD104ST	#N/A	#N/A	0	0	47552	0	0
CeD104ST_S81_L008_9msub_Watermelon_chlorotic_stunt_virus_GCF_000837565.1_ViralMultiSegProj14176_bowtie2_sort.bam	#N/A	Watermelon_chlorotic_stunt_virus_GCF_000837565.1_ViralMultiSegProj14176	CeD104ST	#N/A	#N/A	0	0	5498	0	0
CeD105ST_S53_L008_9msub_Cronobacter_phage_ENT39118_GCF_000904915.1_ViralProj184168_bowtie2_sort.bam	#N/A	Cronobacter_phage_ENT39118_GCF_000904915.1_ViralProj184168	CeD105ST	#N/A	#N/A	0	0	39012	0	0
CeD105ST_S53_L008_9msub_Enterobacterial_phage_mEp390_GCF_000903635.1_ViralProj183154_bowtie2_sort.bam	#N/A	Enterobacterial_phage_mEp390_GCF_000903635.1_ViralProj183154	CeD105ST	#N/A	#N/A	0	0	40029	0	0
CeD105ST_S53_L008_9msub_Enterobacteria_phage_HK140_GCF_000901015.1_ViralProj183139_bowtie2_sort.bam	#N/A	Enterobacteria_phage_HK140_GCF_000901015.1_ViralProj183139	CeD105ST	#N/A	#N/A	312	755	40710	0.00766396	0.0185458
CeD105ST_S53_L008_9msub_Enterobacteria_phage_HK225_GCF_000902675.1_ViralProj183140_bowtie2_sort.bam	#N/A	Enterobacteria_phage_HK225_GCF_000902675.1_ViralProj183140	CeD105ST	#N/A	#N/A	0	0	45366	0	0
CeD105ST_S53_L008_9msub_Enterobacteria_phage_HK446_GCF_000902055.1_ViralProj183141_bowtie2_sort.bam	#N/A	Enterobacteria_phage_HK446_GCF_000902055.1_ViralProj183141	CeD105ST	#N/A	#N/A	0	0	39026	0	0
CeD105ST_S53_L008_9msub_Enterobacteria_phage_HK542_GCF_000901115.1_ViralProj183159_bowtie2_sort.bam	#N/A	Enterobacteria_phage_HK542_GCF_000901115.1_ViralProj183159	CeD105ST	#N/A	#N/A	0	0	38964	0	0
CeD105ST_S53_L008_9msub_Enterobacteria_phage_HK630_GCF_000903575.1_ViralProj183142_bowtie2_sort.bam	#N/A	Enterobacteria_phage_HK630_GCF_000903575.1_ViralProj183142	CeD105ST	#N/A	#N/A	8949	19781	47090	0.19004	0.420068
CeD105ST_S53_L008_9msub_Enterobacteria_phage_IME10_GCF_000903395.1_ViralProj181235_bowtie2_sort.bam	#N/A	Enterobacteria_phage_IME10_GCF_000903395.1_ViralProj181235	CeD105ST	#N/A	#N/A	151	151	39646	0.00380871	0.00380871
CeD105ST_S53_L008_9msub_Enterobacteria_phage_mEp235_GCF_000903595.1_ViralProj183146_bowtie2_sort.bam	#N/A	Enterobacteria_phage_mEp235_GCF_000903595.1_ViralProj183146	CeD105ST	#N/A	#N/A	0	0	37595	0	0
CeD105ST_S53_L008_9msub_Enterobacteria_phage_mEp460_GCF_000902715.1_ViralProj183148_bowtie2_sort.bam	#N/A	Enterobacteria_phage_mEp460_GCF_000902715.1_ViralProj183148	CeD105ST	#N/A	#N/A	6515	13590	44510	0.146372	0.305325
CeD105ST_S53_L008_9msub_Enterobacteria_phage_mEpX1_GCF_000902095.1_ViralProj183149_bowtie2_sort.bam	#N/A	Enterobacteria_phage_mEpX1_GCF_000902095.1_ViralProj183149	CeD105ST	#N/A	#N/A	0	0	41567	0	0
CeD105ST_S53_L008_9msub_Enterobacteria_phage_mEpX2_GCF_000903615.1_ViralProj183150_bowtie2_sort.bam	#N/A	Enterobacteria_phage_mEpX2_GCF_000903615.1_ViralProj183150	CeD105ST	#N/A	#N/A	0	0	38759	0	0
CeD105ST_S53_L008_9msub_Enterobacteria_phage_P88_GCF_000930115.1_ViralProj271780_bowtie2_sort.bam	#N/A	Enterobacteria_phage_P88_GCF_000930115.1_ViralProj271780	CeD105ST	#N/A	#N/A	16108	36844	35814	0.449768	1.02876
CeD105ST_S53_L008_9msub_Escherichia_virus_Min27_GCF_000872765.1_ViralProj29143_bowtie2_sort.bam	#N/A	Escherichia_virus_Min27_GCF_000872765.1_ViralProj29143	CeD105ST	#N/A	#N/A	1981	4077	63395	0.0312485	0.0643111
CeD105ST_S53_L008_9msub_Escherichia_virus_P1_GCF_000844165.1_ViralProj14493_bowtie2_sort.bam	#N/A	Escherichia_virus_P1_GCF_000844165.1_ViralProj14493	CeD105ST	#N/A	#N/A	1120	9060	94800	0.0118143	0.0955696
CeD105ST_S53_L008_9msub_Escherichia_virus_phiV10_GCF_000866205.1_ViralProj16381_bowtie2_sort.bam	#N/A	Escherichia_virus_phiV10_GCF_000866205.1_ViralProj16381	CeD105ST	#N/A	#N/A	151	151	39104	0.0038615	0.0038615
CeD105ST_S53_L008_9msub_Escherichia_virus_Stx2_II_GCF_002221805.1_ViralProj14310_bowtie2_sort.bam	#N/A	Escherichia_virus_Stx2_II_GCF_002221805.1_ViralProj14310	CeD105ST	#N/A	#N/A	3302	23858	62706	0.0526584	0.380474
CeD105ST_S53_L008_9msub_Human_polyomavirus_2_GCF_000863805.1_ViralProj15477_bowtie2_sort.bam	#N/A	Human_polyomavirus_2_GCF_000863805.1_ViralProj15477	CeD105ST	#N/A	#N/A	0	0	5130	0	0
CeD105ST_S53_L008_9msub_Lactobacillus_phage_KC5a_GCF_000868065.1_ViralProj16663_bowtie2_sort.bam	#N/A	Lactobacillus_phage_KC5a_GCF_000868065.1_ViralProj16663	CeD105ST	#N/A	#N/A	0	0	38239	0	0
CeD105ST_S53_L008_9msub_Lactobacillus_phage_LF1_GCF_000900715.1_ViralProj181083_bowtie2_sort.bam	#N/A	Lactobacillus_phage_LF1_GCF_000900715.1_ViralProj181083	CeD105ST	#N/A	#N/A	0	0	42606	0	0
CeD105ST_S53_L008_9msub_Lactobacillus_phage_phi_jlb1_GCF_001507495.1_ViralProj249087_bowtie2_sort.bam	#N/A	Lactobacillus_phage_phi_jlb1_GCF_001507495.1_ViralProj249087	CeD105ST	#N/A	#N/A	0	0	38269	0	0
CeD105ST_S53_L008_9msub_Lactococcus_phage_bIL309_GCF_000842505.1_ViralProj14338_bowtie2_sort.bam	#N/A	Lactococcus_phage_bIL309_GCF_000842505.1_ViralProj14338	CeD105ST	#N/A	#N/A	302	302	36949	0.00817343	0.00817343
CeD105ST_S53_L008_9msub_Lactococcus_phage_bIL310_GCF_000838045.1_ViralProj14112_bowtie2_sort.bam	#N/A	Lactococcus_phage_bIL310_GCF_000838045.1_ViralProj14112	CeD105ST	#N/A	#N/A	0	0	14957	0	0
CeD105ST_S53_L008_9msub_Lactococcus_phage_bIL312_GCF_000837265.1_ViralProj14113_bowtie2_sort.bam	#N/A	Lactococcus_phage_bIL312_GCF_000837265.1_ViralProj14113	CeD105ST	#N/A	#N/A	0	0	15179	0	0
CeD105ST_S53_L008_9msub_Lactococcus_phage_r1t_GCF_000840345.1_ViralProj14225_bowtie2_sort.bam	#N/A	Lactococcus_phage_r1t_GCF_000840345.1_ViralProj14225	CeD105ST	#N/A	#N/A	0	0	33350	0	0
CeD105ST_S53_L008_9msub_Lactococcus_phage_TP901-1_GCF_000838065.1_ViralProj14116_bowtie2_sort.bam	#N/A	Lactococcus_phage_TP901-1_GCF_000838065.1_ViralProj14116	CeD105ST	#N/A	#N/A	0	0	37667	0	0
CeD105ST_S53_L008_9msub_Lactococcus_phage_Tuc2009_GCF_000838985.1_ViralProj14131_bowtie2_sort.bam	#N/A	Lactococcus_phage_Tuc2009_GCF_000838985.1_ViralProj14131	CeD105ST	#N/A	#N/A	248	302	38347	0.00646726	0.00787545
CeD105ST_S53_L008_9msub_Lactococcus_phage_ul36_GCF_000841645.1_ViralProj14331_bowtie2_sort.bam	#N/A	Lactococcus_phage_ul36_GCF_000841645.1_ViralProj14331	CeD105ST	#N/A	#N/A	248	302	36798	0.0067395	0.00820697
CeD105ST_S53_L008_9msub_Salmonella_phage_Fels-2_NC_010463.1_bowtie2_sort.bam	#N/A	Salmonella_phage_Fels-2_NC_010463.1	CeD105ST	#N/A	#N/A	151	151	33693	0.00448164	0.00448164
CeD105ST_S53_L008_9msub_Salmonella_phage_SE1_GCF_000881955.1_ViralProj33483_bowtie2_sort.bam	#N/A	Salmonella_phage_SE1_GCF_000881955.1_ViralProj33483	CeD105ST	#N/A	#N/A	0	0	41941	0	0
CeD105ST_S53_L008_9msub_Salmonella_phage_SSU5_GCF_000899335.1_ViralProj177521_bowtie2_sort.bam	#N/A	Salmonella_phage_SSU5_GCF_000899335.1_ViralProj177521	CeD105ST	#N/A	#N/A	0	0	103299	0	0
CeD105ST_S53_L008_9msub_Salmonella_phage_ST160_GCF_000891435.1_ViralProj61857_bowtie2_sort.bam	#N/A	Salmonella_phage_ST160_GCF_000891435.1_ViralProj61857	CeD105ST	#N/A	#N/A	0	0	40986	0	0
CeD105ST_S53_L008_9msub_Salmonella_phage_vB_SemP_Emek_GCF_000899835.1_ViralProj171957_bowtie2_sort.bam	#N/A	Salmonella_phage_vB_SemP_Emek_GCF_000899835.1_ViralProj171957	CeD105ST	#N/A	#N/A	0	0	39783	0	0
CeD105ST_S53_L008_9msub_Shigella_phage_Sf6_GCF_000845865.1_ViralProj14498_bowtie2_sort.bam	#N/A	Shigella_phage_Sf6_GCF_000845865.1_ViralProj14498	CeD105ST	#N/A	#N/A	597	1057	39043	0.0152908	0.0270727
CeD105ST_S53_L008_9msub_Streptococcus_phage_PH15_GCF_000875325.1_ViralProj30161_bowtie2_sort.bam	#N/A	Streptococcus_phage_PH15_GCF_000875325.1_ViralProj30161	CeD105ST	#N/A	#N/A	0	0	39136	0	0
CeD105ST_S53_L008_9msub_Streptococcus_phage_Sfi21_GCF_000837365.1_ViralProj14133_bowtie2_sort.bam	#N/A	Streptococcus_phage_Sfi21_GCF_000837365.1_ViralProj14133	CeD105ST	#N/A	#N/A	0	0	40739	0	0
CeD105ST_S53_L008_9msub_Streptococcus_phage_TP-J34_GCF_000904075.1_ViralProj188154_bowtie2_sort.bam	#N/A	Streptococcus_phage_TP-J34_GCF_000904075.1_ViralProj188154	CeD105ST	#N/A	#N/A	179	302	45606	0.00392492	0.00662194
CeD105ST_S53_L008_9msub_Vibrio_phage_pYD38-A_GCF_000908715.1_ViralProj209063_bowtie2_sort.bam	#N/A	Vibrio_phage_pYD38-A_GCF_000908715.1_ViralProj209063	CeD105ST	#N/A	#N/A	0	0	47552	0	0
CeD105ST_S53_L008_9msub_Watermelon_chlorotic_stunt_virus_GCF_000837565.1_ViralMultiSegProj14176_bowtie2_sort.bam	#N/A	Watermelon_chlorotic_stunt_virus_GCF_000837565.1_ViralMultiSegProj14176	CeD105ST	#N/A	#N/A	0	0	5498	0	0
CeD107D2_S6_L007_9msub_Cronobacter_phage_ENT39118_GCF_000904915.1_ViralProj184168_bowtie2_sort.bam	#N/A	Cronobacter_phage_ENT39118_GCF_000904915.1_ViralProj184168	CeD107D2	#N/A	#N/A	0	0	39012	0	0
CeD107D2_S6_L007_9msub_Enterobacterial_phage_mEp390_GCF_000903635.1_ViralProj183154_bowtie2_sort.bam	#N/A	Enterobacterial_phage_mEp390_GCF_000903635.1_ViralProj183154	CeD107D2	#N/A	#N/A	0	0	40029	0	0
CeD107D2_S6_L007_9msub_Enterobacteria_phage_HK140_GCF_000901015.1_ViralProj183139_bowtie2_sort.bam	#N/A	Enterobacteria_phage_HK140_GCF_000901015.1_ViralProj183139	CeD107D2	#N/A	#N/A	0	0	40710	0	0
CeD107D2_S6_L007_9msub_Enterobacteria_phage_HK225_GCF_000902675.1_ViralProj183140_bowtie2_sort.bam	#N/A	Enterobacteria_phage_HK225_GCF_000902675.1_ViralProj183140	CeD107D2	#N/A	#N/A	0	0	45366	0	0
CeD107D2_S6_L007_9msub_Enterobacteria_phage_HK446_GCF_000902055.1_ViralProj183141_bowtie2_sort.bam	#N/A	Enterobacteria_phage_HK446_GCF_000902055.1_ViralProj183141	CeD107D2	#N/A	#N/A	0	0	39026	0	0
CeD107D2_S6_L007_9msub_Enterobacteria_phage_HK542_GCF_000901115.1_ViralProj183159_bowtie2_sort.bam	#N/A	Enterobacteria_phage_HK542_GCF_000901115.1_ViralProj183159	CeD107D2	#N/A	#N/A	0	0	38964	0	0
CeD107D2_S6_L007_9msub_Enterobacteria_phage_HK630_GCF_000903575.1_ViralProj183142_bowtie2_sort.bam	#N/A	Enterobacteria_phage_HK630_GCF_000903575.1_ViralProj183142	CeD107D2	#N/A	#N/A	0	0	47090	0	0
CeD107D2_S6_L007_9msub_Enterobacteria_phage_IME10_GCF_000903395.1_ViralProj181235_bowtie2_sort.bam	#N/A	Enterobacteria_phage_IME10_GCF_000903395.1_ViralProj181235	CeD107D2	#N/A	#N/A	0	0	39646	0	0
CeD107D2_S6_L007_9msub_Enterobacteria_phage_mEp235_GCF_000903595.1_ViralProj183146_bowtie2_sort.bam	#N/A	Enterobacteria_phage_mEp235_GCF_000903595.1_ViralProj183146	CeD107D2	#N/A	#N/A	0	0	37595	0	0
CeD107D2_S6_L007_9msub_Enterobacteria_phage_mEp460_GCF_000902715.1_ViralProj183148_bowtie2_sort.bam	#N/A	Enterobacteria_phage_mEp460_GCF_000902715.1_ViralProj183148	CeD107D2	#N/A	#N/A	0	0	44510	0	0
CeD107D2_S6_L007_9msub_Enterobacteria_phage_mEpX1_GCF_000902095.1_ViralProj183149_bowtie2_sort.bam	#N/A	Enterobacteria_phage_mEpX1_GCF_000902095.1_ViralProj183149	CeD107D2	#N/A	#N/A	0	0	41567	0	0
CeD107D2_S6_L007_9msub_Enterobacteria_phage_mEpX2_GCF_000903615.1_ViralProj183150_bowtie2_sort.bam	#N/A	Enterobacteria_phage_mEpX2_GCF_000903615.1_ViralProj183150	CeD107D2	#N/A	#N/A	0	0	38759	0	0
CeD107D2_S6_L007_9msub_Enterobacteria_phage_P88_GCF_000930115.1_ViralProj271780_bowtie2_sort.bam	#N/A	Enterobacteria_phage_P88_GCF_000930115.1_ViralProj271780	CeD107D2	#N/A	#N/A	0	0	35814	0	0
CeD107D2_S6_L007_9msub_Escherichia_virus_Min27_GCF_000872765.1_ViralProj29143_bowtie2_sort.bam	#N/A	Escherichia_virus_Min27_GCF_000872765.1_ViralProj29143	CeD107D2	#N/A	#N/A	0	0	63395	0	0
CeD107D2_S6_L007_9msub_Escherichia_virus_P1_GCF_000844165.1_ViralProj14493_bowtie2_sort.bam	#N/A	Escherichia_virus_P1_GCF_000844165.1_ViralProj14493	CeD107D2	#N/A	#N/A	0	0	94800	0	0
CeD107D2_S6_L007_9msub_Escherichia_virus_phiV10_GCF_000866205.1_ViralProj16381_bowtie2_sort.bam	#N/A	Escherichia_virus_phiV10_GCF_000866205.1_ViralProj16381	CeD107D2	#N/A	#N/A	0	0	39104	0	0
CeD107D2_S6_L007_9msub_Escherichia_virus_Stx2_II_GCF_002221805.1_ViralProj14310_bowtie2_sort.bam	#N/A	Escherichia_virus_Stx2_II_GCF_002221805.1_ViralProj14310	CeD107D2	#N/A	#N/A	0	0	62706	0	0
CeD107D2_S6_L007_9msub_Human_polyomavirus_2_GCF_000863805.1_ViralProj15477_bowtie2_sort.bam	#N/A	Human_polyomavirus_2_GCF_000863805.1_ViralProj15477	CeD107D2	#N/A	#N/A	0	0	5130	0	0
CeD107D2_S6_L007_9msub_Lactobacillus_phage_KC5a_GCF_000868065.1_ViralProj16663_bowtie2_sort.bam	#N/A	Lactobacillus_phage_KC5a_GCF_000868065.1_ViralProj16663	CeD107D2	#N/A	#N/A	0	0	38239	0	0
CeD107D2_S6_L007_9msub_Lactobacillus_phage_LF1_GCF_000900715.1_ViralProj181083_bowtie2_sort.bam	#N/A	Lactobacillus_phage_LF1_GCF_000900715.1_ViralProj181083	CeD107D2	#N/A	#N/A	0	0	42606	0	0
CeD107D2_S6_L007_9msub_Lactobacillus_phage_phi_jlb1_GCF_001507495.1_ViralProj249087_bowtie2_sort.bam	#N/A	Lactobacillus_phage_phi_jlb1_GCF_001507495.1_ViralProj249087	CeD107D2	#N/A	#N/A	0	0	38269	0	0
CeD107D2_S6_L007_9msub_Lactococcus_phage_bIL309_GCF_000842505.1_ViralProj14338_bowtie2_sort.bam	#N/A	Lactococcus_phage_bIL309_GCF_000842505.1_ViralProj14338	CeD107D2	#N/A	#N/A	0	0	36949	0	0
CeD107D2_S6_L007_9msub_Lactococcus_phage_bIL310_GCF_000838045.1_ViralProj14112_bowtie2_sort.bam	#N/A	Lactococcus_phage_bIL310_GCF_000838045.1_ViralProj14112	CeD107D2	#N/A	#N/A	0	0	14957	0	0
CeD107D2_S6_L007_9msub_Lactococcus_phage_bIL312_GCF_000837265.1_ViralProj14113_bowtie2_sort.bam	#N/A	Lactococcus_phage_bIL312_GCF_000837265.1_ViralProj14113	CeD107D2	#N/A	#N/A	0	0	15179	0	0
CeD107D2_S6_L007_9msub_Lactococcus_phage_r1t_GCF_000840345.1_ViralProj14225_bowtie2_sort.bam	#N/A	Lactococcus_phage_r1t_GCF_000840345.1_ViralProj14225	CeD107D2	#N/A	#N/A	0	0	33350	0	0
CeD107D2_S6_L007_9msub_Lactococcus_phage_TP901-1_GCF_000838065.1_ViralProj14116_bowtie2_sort.bam	#N/A	Lactococcus_phage_TP901-1_GCF_000838065.1_ViralProj14116	CeD107D2	#N/A	#N/A	0	0	37667	0	0
CeD107D2_S6_L007_9msub_Lactococcus_phage_Tuc2009_GCF_000838985.1_ViralProj14131_bowtie2_sort.bam	#N/A	Lactococcus_phage_Tuc2009_GCF_000838985.1_ViralProj14131	CeD107D2	#N/A	#N/A	0	0	38347	0	0
CeD107D2_S6_L007_9msub_Lactococcus_phage_ul36_GCF_000841645.1_ViralProj14331_bowtie2_sort.bam	#N/A	Lactococcus_phage_ul36_GCF_000841645.1_ViralProj14331	CeD107D2	#N/A	#N/A	0	0	36798	0	0
CeD107D2_S6_L007_9msub_Salmonella_phage_Fels-2_NC_010463.1_bowtie2_sort.bam	#N/A	Salmonella_phage_Fels-2_NC_010463.1	CeD107D2	#N/A	#N/A	0	0	33693	0	0
CeD107D2_S6_L007_9msub_Salmonella_phage_SE1_GCF_000881955.1_ViralProj33483_bowtie2_sort.bam	#N/A	Salmonella_phage_SE1_GCF_000881955.1_ViralProj33483	CeD107D2	#N/A	#N/A	0	0	41941	0	0
CeD107D2_S6_L007_9msub_Salmonella_phage_SSU5_GCF_000899335.1_ViralProj177521_bowtie2_sort.bam	#N/A	Salmonella_phage_SSU5_GCF_000899335.1_ViralProj177521	CeD107D2	#N/A	#N/A	0	0	103299	0	0
CeD107D2_S6_L007_9msub_Salmonella_phage_ST160_GCF_000891435.1_ViralProj61857_bowtie2_sort.bam	#N/A	Salmonella_phage_ST160_GCF_000891435.1_ViralProj61857	CeD107D2	#N/A	#N/A	0	0	40986	0	0
CeD107D2_S6_L007_9msub_Salmonella_phage_vB_SemP_Emek_GCF_000899835.1_ViralProj171957_bowtie2_sort.bam	#N/A	Salmonella_phage_vB_SemP_Emek_GCF_000899835.1_ViralProj171957	CeD107D2	#N/A	#N/A	0	0	39783	0	0
CeD107D2_S6_L007_9msub_Shigella_phage_Sf6_GCF_000845865.1_ViralProj14498_bowtie2_sort.bam	#N/A	Shigella_phage_Sf6_GCF_000845865.1_ViralProj14498	CeD107D2	#N/A	#N/A	0	0	39043	0	0
CeD107D2_S6_L007_9msub_Streptococcus_phage_PH15_GCF_000875325.1_ViralProj30161_bowtie2_sort.bam	#N/A	Streptococcus_phage_PH15_GCF_000875325.1_ViralProj30161	CeD107D2	#N/A	#N/A	0	0	39136	0	0
CeD107D2_S6_L007_9msub_Streptococcus_phage_Sfi21_GCF_000837365.1_ViralProj14133_bowtie2_sort.bam	#N/A	Streptococcus_phage_Sfi21_GCF_000837365.1_ViralProj14133	CeD107D2	#N/A	#N/A	0	0	40739	0	0
CeD107D2_S6_L007_9msub_Streptococcus_phage_TP-J34_GCF_000904075.1_ViralProj188154_bowtie2_sort.bam	#N/A	Streptococcus_phage_TP-J34_GCF_000904075.1_ViralProj188154	CeD107D2	#N/A	#N/A	0	0	45606	0	0
CeD107D2_S6_L007_9msub_Vibrio_phage_pYD38-A_GCF_000908715.1_ViralProj209063_bowtie2_sort.bam	#N/A	Vibrio_phage_pYD38-A_GCF_000908715.1_ViralProj209063	CeD107D2	#N/A	#N/A	0	0	47552	0	0
CeD107D2_S6_L007_9msub_Watermelon_chlorotic_stunt_virus_GCF_000837565.1_ViralMultiSegProj14176_bowtie2_sort.bam	#N/A	Watermelon_chlorotic_stunt_virus_GCF_000837565.1_ViralMultiSegProj14176	CeD107D2	#N/A	#N/A	0	0	5498	0	0
CeD107ST_S54_L008_9msub_Cronobacter_phage_ENT39118_GCF_000904915.1_ViralProj184168_bowtie2_sort.bam	#N/A	Cronobacter_phage_ENT39118_GCF_000904915.1_ViralProj184168	CeD107ST	#N/A	#N/A	0	0	39012	0	0
CeD107ST_S54_L008_9msub_Enterobacterial_phage_mEp390_GCF_000903635.1_ViralProj183154_bowtie2_sort.bam	#N/A	Enterobacterial_phage_mEp390_GCF_000903635.1_ViralProj183154	CeD107ST	#N/A	#N/A	0	0	40029	0	0
CeD107ST_S54_L008_9msub_Enterobacteria_phage_HK140_GCF_000901015.1_ViralProj183139_bowtie2_sort.bam	#N/A	Enterobacteria_phage_HK140_GCF_000901015.1_ViralProj183139	CeD107ST	#N/A	#N/A	0	0	40710	0	0
CeD107ST_S54_L008_9msub_Enterobacteria_phage_HK225_GCF_000902675.1_ViralProj183140_bowtie2_sort.bam	#N/A	Enterobacteria_phage_HK225_GCF_000902675.1_ViralProj183140	CeD107ST	#N/A	#N/A	0	0	45366	0	0
CeD107ST_S54_L008_9msub_Enterobacteria_phage_HK446_GCF_000902055.1_ViralProj183141_bowtie2_sort.bam	#N/A	Enterobacteria_phage_HK446_GCF_000902055.1_ViralProj183141	CeD107ST	#N/A	#N/A	0	0	39026	0	0
CeD107ST_S54_L008_9msub_Enterobacteria_phage_HK542_GCF_000901115.1_ViralProj183159_bowtie2_sort.bam	#N/A	Enterobacteria_phage_HK542_GCF_000901115.1_ViralProj183159	CeD107ST	#N/A	#N/A	0	0	38964	0	0
CeD107ST_S54_L008_9msub_Enterobacteria_phage_HK630_GCF_000903575.1_ViralProj183142_bowtie2_sort.bam	#N/A	Enterobacteria_phage_HK630_GCF_000903575.1_ViralProj183142	CeD107ST	#N/A	#N/A	1048	1208	47090	0.0222553	0.025653
CeD107ST_S54_L008_9msub_Enterobacteria_phage_IME10_GCF_000903395.1_ViralProj181235_bowtie2_sort.bam	#N/A	Enterobacteria_phage_IME10_GCF_000903395.1_ViralProj181235	CeD107ST	#N/A	#N/A	0	0	39646	0	0
CeD107ST_S54_L008_9msub_Enterobacteria_phage_mEp235_GCF_000903595.1_ViralProj183146_bowtie2_sort.bam	#N/A	Enterobacteria_phage_mEp235_GCF_000903595.1_ViralProj183146	CeD107ST	#N/A	#N/A	0	0	37595	0	0
CeD107ST_S54_L008_9msub_Enterobacteria_phage_mEp460_GCF_000902715.1_ViralProj183148_bowtie2_sort.bam	#N/A	Enterobacteria_phage_mEp460_GCF_000902715.1_ViralProj183148	CeD107ST	#N/A	#N/A	3264	4077	44510	0.0733318	0.0915974
CeD107ST_S54_L008_9msub_Enterobacteria_phage_mEpX1_GCF_000902095.1_ViralProj183149_bowtie2_sort.bam	#N/A	Enterobacteria_phage_mEpX1_GCF_000902095.1_ViralProj183149	CeD107ST	#N/A	#N/A	0	0	41567	0	0
CeD107ST_S54_L008_9msub_Enterobacteria_phage_mEpX2_GCF_000903615.1_ViralProj183150_bowtie2_sort.bam	#N/A	Enterobacteria_phage_mEpX2_GCF_000903615.1_ViralProj183150	CeD107ST	#N/A	#N/A	0	0	38759	0	0
CeD107ST_S54_L008_9msub_Enterobacteria_phage_P88_GCF_000930115.1_ViralProj271780_bowtie2_sort.bam	#N/A	Enterobacteria_phage_P88_GCF_000930115.1_ViralProj271780	CeD107ST	#N/A	#N/A	2023	2416	35814	0.0564863	0.0674597
CeD107ST_S54_L008_9msub_Escherichia_virus_Min27_GCF_000872765.1_ViralProj29143_bowtie2_sort.bam	#N/A	Escherichia_virus_Min27_GCF_000872765.1_ViralProj29143	CeD107ST	#N/A	#N/A	451	453	63395	0.00711413	0.00714567
CeD107ST_S54_L008_9msub_Escherichia_virus_P1_GCF_000844165.1_ViralProj14493_bowtie2_sort.bam	#N/A	Escherichia_virus_P1_GCF_000844165.1_ViralProj14493	CeD107ST	#N/A	#N/A	292	302	94800	0.00308017	0.00318565
CeD107ST_S54_L008_9msub_Escherichia_virus_phiV10_GCF_000866205.1_ViralProj16381_bowtie2_sort.bam	#N/A	Escherichia_virus_phiV10_GCF_000866205.1_ViralProj16381	CeD107ST	#N/A	#N/A	0	0	39104	0	0
CeD107ST_S54_L008_9msub_Escherichia_virus_Stx2_II_GCF_002221805.1_ViralProj14310_bowtie2_sort.bam	#N/A	Escherichia_virus_Stx2_II_GCF_002221805.1_ViralProj14310	CeD107ST	#N/A	#N/A	913	1057	62706	0.01456	0.0168564
CeD107ST_S54_L008_9msub_Human_polyomavirus_2_GCF_000863805.1_ViralProj15477_bowtie2_sort.bam	#N/A	Human_polyomavirus_2_GCF_000863805.1_ViralProj15477	CeD107ST	#N/A	#N/A	0	0	5130	0	0
CeD107ST_S54_L008_9msub_Lactobacillus_phage_KC5a_GCF_000868065.1_ViralProj16663_bowtie2_sort.bam	#N/A	Lactobacillus_phage_KC5a_GCF_000868065.1_ViralProj16663	CeD107ST	#N/A	#N/A	2027	2114	38239	0.0530087	0.0552839
CeD107ST_S54_L008_9msub_Lactobacillus_phage_LF1_GCF_000900715.1_ViralProj181083_bowtie2_sort.bam	#N/A	Lactobacillus_phage_LF1_GCF_000900715.1_ViralProj181083	CeD107ST	#N/A	#N/A	0	0	42606	0	0
CeD107ST_S54_L008_9msub_Lactobacillus_phage_phi_jlb1_GCF_001507495.1_ViralProj249087_bowtie2_sort.bam	#N/A	Lactobacillus_phage_phi_jlb1_GCF_001507495.1_ViralProj249087	CeD107ST	#N/A	#N/A	2779	3624	38269	0.0726175	0.0946981
CeD107ST_S54_L008_9msub_Lactococcus_phage_bIL309_GCF_000842505.1_ViralProj14338_bowtie2_sort.bam	#N/A	Lactococcus_phage_bIL309_GCF_000842505.1_ViralProj14338	CeD107ST	#N/A	#N/A	0	0	36949	0	0
CeD107ST_S54_L008_9msub_Lactococcus_phage_bIL310_GCF_000838045.1_ViralProj14112_bowtie2_sort.bam	#N/A	Lactococcus_phage_bIL310_GCF_000838045.1_ViralProj14112	CeD107ST	#N/A	#N/A	0	0	14957	0	0
CeD107ST_S54_L008_9msub_Lactococcus_phage_bIL312_GCF_000837265.1_ViralProj14113_bowtie2_sort.bam	#N/A	Lactococcus_phage_bIL312_GCF_000837265.1_ViralProj14113	CeD107ST	#N/A	#N/A	335	906	15179	0.02207	0.0596877
CeD107ST_S54_L008_9msub_Lactococcus_phage_r1t_GCF_000840345.1_ViralProj14225_bowtie2_sort.bam	#N/A	Lactococcus_phage_r1t_GCF_000840345.1_ViralProj14225	CeD107ST	#N/A	#N/A	696	2718	33350	0.0208696	0.0814993
CeD107ST_S54_L008_9msub_Lactococcus_phage_TP901-1_GCF_000838065.1_ViralProj14116_bowtie2_sort.bam	#N/A	Lactococcus_phage_TP901-1_GCF_000838065.1_ViralProj14116	CeD107ST	#N/A	#N/A	0	0	37667	0	0
CeD107ST_S54_L008_9msub_Lactococcus_phage_Tuc2009_GCF_000838985.1_ViralProj14131_bowtie2_sort.bam	#N/A	Lactococcus_phage_Tuc2009_GCF_000838985.1_ViralProj14131	CeD107ST	#N/A	#N/A	696	2718	38347	0.0181501	0.0708791
CeD107ST_S54_L008_9msub_Lactococcus_phage_ul36_GCF_000841645.1_ViralProj14331_bowtie2_sort.bam	#N/A	Lactococcus_phage_ul36_GCF_000841645.1_ViralProj14331	CeD107ST	#N/A	#N/A	368	453	36798	0.0100005	0.0123105
CeD107ST_S54_L008_9msub_Salmonella_phage_Fels-2_NC_010463.1_bowtie2_sort.bam	#N/A	Salmonella_phage_Fels-2_NC_010463.1	CeD107ST	#N/A	#N/A	0	0	33693	0	0
CeD107ST_S54_L008_9msub_Salmonella_phage_SE1_GCF_000881955.1_ViralProj33483_bowtie2_sort.bam	#N/A	Salmonella_phage_SE1_GCF_000881955.1_ViralProj33483	CeD107ST	#N/A	#N/A	0	0	41941	0	0
CeD107ST_S54_L008_9msub_Salmonella_phage_SSU5_GCF_000899335.1_ViralProj177521_bowtie2_sort.bam	#N/A	Salmonella_phage_SSU5_GCF_000899335.1_ViralProj177521	CeD107ST	#N/A	#N/A	0	0	103299	0	0
CeD107ST_S54_L008_9msub_Salmonella_phage_ST160_GCF_000891435.1_ViralProj61857_bowtie2_sort.bam	#N/A	Salmonella_phage_ST160_GCF_000891435.1_ViralProj61857	CeD107ST	#N/A	#N/A	151	151	40986	0.00368418	0.00368418
CeD107ST_S54_L008_9msub_Salmonella_phage_vB_SemP_Emek_GCF_000899835.1_ViralProj171957_bowtie2_sort.bam	#N/A	Salmonella_phage_vB_SemP_Emek_GCF_000899835.1_ViralProj171957	CeD107ST	#N/A	#N/A	0	0	39783	0	0
CeD107ST_S54_L008_9msub_Shigella_phage_Sf6_GCF_000845865.1_ViralProj14498_bowtie2_sort.bam	#N/A	Shigella_phage_Sf6_GCF_000845865.1_ViralProj14498	CeD107ST	#N/A	#N/A	161	302	39043	0.00412366	0.00773506
CeD107ST_S54_L008_9msub_Streptococcus_phage_PH15_GCF_000875325.1_ViralProj30161_bowtie2_sort.bam	#N/A	Streptococcus_phage_PH15_GCF_000875325.1_ViralProj30161	CeD107ST	#N/A	#N/A	0	0	39136	0	0
CeD107ST_S54_L008_9msub_Streptococcus_phage_Sfi21_GCF_000837365.1_ViralProj14133_bowtie2_sort.bam	#N/A	Streptococcus_phage_Sfi21_GCF_000837365.1_ViralProj14133	CeD107ST	#N/A	#N/A	706	1057	40739	0.0173298	0.0259457
CeD107ST_S54_L008_9msub_Streptococcus_phage_TP-J34_GCF_000904075.1_ViralProj188154_bowtie2_sort.bam	#N/A	Streptococcus_phage_TP-J34_GCF_000904075.1_ViralProj188154	CeD107ST	#N/A	#N/A	707	1057	45606	0.0155023	0.0231768
CeD107ST_S54_L008_9msub_Vibrio_phage_pYD38-A_GCF_000908715.1_ViralProj209063_bowtie2_sort.bam	#N/A	Vibrio_phage_pYD38-A_GCF_000908715.1_ViralProj209063	CeD107ST	#N/A	#N/A	0	0	47552	0	0
CeD107ST_S54_L008_9msub_Watermelon_chlorotic_stunt_virus_GCF_000837565.1_ViralMultiSegProj14176_bowtie2_sort.bam	#N/A	Watermelon_chlorotic_stunt_virus_GCF_000837565.1_ViralMultiSegProj14176	CeD107ST	#N/A	#N/A	0	0	5498	0	0
CeD108D2_S14_L007_9msub_Cronobacter_phage_ENT39118_GCF_000904915.1_ViralProj184168_bowtie2_sort.bam	#N/A	Cronobacter_phage_ENT39118_GCF_000904915.1_ViralProj184168	CeD108D2	#N/A	#N/A	0	0	39012	0	0
CeD108D2_S14_L007_9msub_Enterobacterial_phage_mEp390_GCF_000903635.1_ViralProj183154_bowtie2_sort.bam	#N/A	Enterobacterial_phage_mEp390_GCF_000903635.1_ViralProj183154	CeD108D2	#N/A	#N/A	0	0	40029	0	0
CeD108D2_S14_L007_9msub_Enterobacteria_phage_HK140_GCF_000901015.1_ViralProj183139_bowtie2_sort.bam	#N/A	Enterobacteria_phage_HK140_GCF_000901015.1_ViralProj183139	CeD108D2	#N/A	#N/A	0	0	40710	0	0
CeD108D2_S14_L007_9msub_Enterobacteria_phage_HK225_GCF_000902675.1_ViralProj183140_bowtie2_sort.bam	#N/A	Enterobacteria_phage_HK225_GCF_000902675.1_ViralProj183140	CeD108D2	#N/A	#N/A	0	0	45366	0	0
CeD108D2_S14_L007_9msub_Enterobacteria_phage_HK446_GCF_000902055.1_ViralProj183141_bowtie2_sort.bam	#N/A	Enterobacteria_phage_HK446_GCF_000902055.1_ViralProj183141	CeD108D2	#N/A	#N/A	0	0	39026	0	0
CeD108D2_S14_L007_9msub_Enterobacteria_phage_HK542_GCF_000901115.1_ViralProj183159_bowtie2_sort.bam	#N/A	Enterobacteria_phage_HK542_GCF_000901115.1_ViralProj183159	CeD108D2	#N/A	#N/A	0	0	38964	0	0
CeD108D2_S14_L007_9msub_Enterobacteria_phage_HK630_GCF_000903575.1_ViralProj183142_bowtie2_sort.bam	#N/A	Enterobacteria_phage_HK630_GCF_000903575.1_ViralProj183142	CeD108D2	#N/A	#N/A	0	0	47090	0	0
CeD108D2_S14_L007_9msub_Enterobacteria_phage_IME10_GCF_000903395.1_ViralProj181235_bowtie2_sort.bam	#N/A	Enterobacteria_phage_IME10_GCF_000903395.1_ViralProj181235	CeD108D2	#N/A	#N/A	0	0	39646	0	0
CeD108D2_S14_L007_9msub_Enterobacteria_phage_mEp235_GCF_000903595.1_ViralProj183146_bowtie2_sort.bam	#N/A	Enterobacteria_phage_mEp235_GCF_000903595.1_ViralProj183146	CeD108D2	#N/A	#N/A	0	0	37595	0	0
CeD108D2_S14_L007_9msub_Enterobacteria_phage_mEp460_GCF_000902715.1_ViralProj183148_bowtie2_sort.bam	#N/A	Enterobacteria_phage_mEp460_GCF_000902715.1_ViralProj183148	CeD108D2	#N/A	#N/A	0	0	44510	0	0
CeD108D2_S14_L007_9msub_Enterobacteria_phage_mEpX1_GCF_000902095.1_ViralProj183149_bowtie2_sort.bam	#N/A	Enterobacteria_phage_mEpX1_GCF_000902095.1_ViralProj183149	CeD108D2	#N/A	#N/A	0	0	41567	0	0
CeD108D2_S14_L007_9msub_Enterobacteria_phage_mEpX2_GCF_000903615.1_ViralProj183150_bowtie2_sort.bam	#N/A	Enterobacteria_phage_mEpX2_GCF_000903615.1_ViralProj183150	CeD108D2	#N/A	#N/A	0	0	38759	0	0
CeD108D2_S14_L007_9msub_Enterobacteria_phage_P88_GCF_000930115.1_ViralProj271780_bowtie2_sort.bam	#N/A	Enterobacteria_phage_P88_GCF_000930115.1_ViralProj271780	CeD108D2	#N/A	#N/A	0	0	35814	0	0
CeD108D2_S14_L007_9msub_Escherichia_virus_Min27_GCF_000872765.1_ViralProj29143_bowtie2_sort.bam	#N/A	Escherichia_virus_Min27_GCF_000872765.1_ViralProj29143	CeD108D2	#N/A	#N/A	0	0	63395	0	0
CeD108D2_S14_L007_9msub_Escherichia_virus_P1_GCF_000844165.1_ViralProj14493_bowtie2_sort.bam	#N/A	Escherichia_virus_P1_GCF_000844165.1_ViralProj14493	CeD108D2	#N/A	#N/A	0	0	94800	0	0
CeD108D2_S14_L007_9msub_Escherichia_virus_phiV10_GCF_000866205.1_ViralProj16381_bowtie2_sort.bam	#N/A	Escherichia_virus_phiV10_GCF_000866205.1_ViralProj16381	CeD108D2	#N/A	#N/A	0	0	39104	0	0
CeD108D2_S14_L007_9msub_Escherichia_virus_Stx2_II_GCF_002221805.1_ViralProj14310_bowtie2_sort.bam	#N/A	Escherichia_virus_Stx2_II_GCF_002221805.1_ViralProj14310	CeD108D2	#N/A	#N/A	0	0	62706	0	0
CeD108D2_S14_L007_9msub_Human_polyomavirus_2_GCF_000863805.1_ViralProj15477_bowtie2_sort.bam	#N/A	Human_polyomavirus_2_GCF_000863805.1_ViralProj15477	CeD108D2	#N/A	#N/A	0	0	5130	0	0
CeD108D2_S14_L007_9msub_Lactobacillus_phage_KC5a_GCF_000868065.1_ViralProj16663_bowtie2_sort.bam	#N/A	Lactobacillus_phage_KC5a_GCF_000868065.1_ViralProj16663	CeD108D2	#N/A	#N/A	0	0	38239	0	0
CeD108D2_S14_L007_9msub_Lactobacillus_phage_LF1_GCF_000900715.1_ViralProj181083_bowtie2_sort.bam	#N/A	Lactobacillus_phage_LF1_GCF_000900715.1_ViralProj181083	CeD108D2	#N/A	#N/A	0	0	42606	0	0
CeD108D2_S14_L007_9msub_Lactobacillus_phage_phi_jlb1_GCF_001507495.1_ViralProj249087_bowtie2_sort.bam	#N/A	Lactobacillus_phage_phi_jlb1_GCF_001507495.1_ViralProj249087	CeD108D2	#N/A	#N/A	0	0	38269	0	0
CeD108D2_S14_L007_9msub_Lactococcus_phage_bIL309_GCF_000842505.1_ViralProj14338_bowtie2_sort.bam	#N/A	Lactococcus_phage_bIL309_GCF_000842505.1_ViralProj14338	CeD108D2	#N/A	#N/A	0	0	36949	0	0
CeD108D2_S14_L007_9msub_Lactococcus_phage_bIL310_GCF_000838045.1_ViralProj14112_bowtie2_sort.bam	#N/A	Lactococcus_phage_bIL310_GCF_000838045.1_ViralProj14112	CeD108D2	#N/A	#N/A	0	0	14957	0	0
CeD108D2_S14_L007_9msub_Lactococcus_phage_bIL312_GCF_000837265.1_ViralProj14113_bowtie2_sort.bam	#N/A	Lactococcus_phage_bIL312_GCF_000837265.1_ViralProj14113	CeD108D2	#N/A	#N/A	0	0	15179	0	0
CeD108D2_S14_L007_9msub_Lactococcus_phage_r1t_GCF_000840345.1_ViralProj14225_bowtie2_sort.bam	#N/A	Lactococcus_phage_r1t_GCF_000840345.1_ViralProj14225	CeD108D2	#N/A	#N/A	0	0	33350	0	0
CeD108D2_S14_L007_9msub_Lactococcus_phage_TP901-1_GCF_000838065.1_ViralProj14116_bowtie2_sort.bam	#N/A	Lactococcus_phage_TP901-1_GCF_000838065.1_ViralProj14116	CeD108D2	#N/A	#N/A	0	0	37667	0	0
CeD108D2_S14_L007_9msub_Lactococcus_phage_Tuc2009_GCF_000838985.1_ViralProj14131_bowtie2_sort.bam	#N/A	Lactococcus_phage_Tuc2009_GCF_000838985.1_ViralProj14131	CeD108D2	#N/A	#N/A	0	0	38347	0	0
CeD108D2_S14_L007_9msub_Lactococcus_phage_ul36_GCF_000841645.1_ViralProj14331_bowtie2_sort.bam	#N/A	Lactococcus_phage_ul36_GCF_000841645.1_ViralProj14331	CeD108D2	#N/A	#N/A	0	0	36798	0	0
CeD108D2_S14_L007_9msub_Salmonella_phage_Fels-2_NC_010463.1_bowtie2_sort.bam	#N/A	Salmonella_phage_Fels-2_NC_010463.1	CeD108D2	#N/A	#N/A	0	0	33693	0	0
CeD108D2_S14_L007_9msub_Salmonella_phage_SE1_GCF_000881955.1_ViralProj33483_bowtie2_sort.bam	#N/A	Salmonella_phage_SE1_GCF_000881955.1_ViralProj33483	CeD108D2	#N/A	#N/A	0	0	41941	0	0
CeD108D2_S14_L007_9msub_Salmonella_phage_SSU5_GCF_000899335.1_ViralProj177521_bowtie2_sort.bam	#N/A	Salmonella_phage_SSU5_GCF_000899335.1_ViralProj177521	CeD108D2	#N/A	#N/A	0	0	103299	0	0
CeD108D2_S14_L007_9msub_Salmonella_phage_ST160_GCF_000891435.1_ViralProj61857_bowtie2_sort.bam	#N/A	Salmonella_phage_ST160_GCF_000891435.1_ViralProj61857	CeD108D2	#N/A	#N/A	0	0	40986	0	0
CeD108D2_S14_L007_9msub_Salmonella_phage_vB_SemP_Emek_GCF_000899835.1_ViralProj171957_bowtie2_sort.bam	#N/A	Salmonella_phage_vB_SemP_Emek_GCF_000899835.1_ViralProj171957	CeD108D2	#N/A	#N/A	0	0	39783	0	0
CeD108D2_S14_L007_9msub_Shigella_phage_Sf6_GCF_000845865.1_ViralProj14498_bowtie2_sort.bam	#N/A	Shigella_phage_Sf6_GCF_000845865.1_ViralProj14498	CeD108D2	#N/A	#N/A	0	0	39043	0	0
CeD108D2_S14_L007_9msub_Streptococcus_phage_PH15_GCF_000875325.1_ViralProj30161_bowtie2_sort.bam	#N/A	Streptococcus_phage_PH15_GCF_000875325.1_ViralProj30161	CeD108D2	#N/A	#N/A	0	0	39136	0	0
CeD108D2_S14_L007_9msub_Streptococcus_phage_Sfi21_GCF_000837365.1_ViralProj14133_bowtie2_sort.bam	#N/A	Streptococcus_phage_Sfi21_GCF_000837365.1_ViralProj14133	CeD108D2	#N/A	#N/A	0	0	40739	0	0
CeD108D2_S14_L007_9msub_Streptococcus_phage_TP-J34_GCF_000904075.1_ViralProj188154_bowtie2_sort.bam	#N/A	Streptococcus_phage_TP-J34_GCF_000904075.1_ViralProj188154	CeD108D2	#N/A	#N/A	0	0	45606	0	0
CeD108D2_S14_L007_9msub_Vibrio_phage_pYD38-A_GCF_000908715.1_ViralProj209063_bowtie2_sort.bam	#N/A	Vibrio_phage_pYD38-A_GCF_000908715.1_ViralProj209063	CeD108D2	#N/A	#N/A	0	0	47552	0	0
CeD108D2_S14_L007_9msub_Watermelon_chlorotic_stunt_virus_GCF_000837565.1_ViralMultiSegProj14176_bowtie2_sort.bam	#N/A	Watermelon_chlorotic_stunt_virus_GCF_000837565.1_ViralMultiSegProj14176	CeD108D2	#N/A	#N/A	0	0	5498	0	0
CeD108ST_S62_L008_9msub_Cronobacter_phage_ENT39118_GCF_000904915.1_ViralProj184168_bowtie2_sort.bam	#N/A	Cronobacter_phage_ENT39118_GCF_000904915.1_ViralProj184168	CeD108ST	#N/A	#N/A	0	0	39012	0	0
CeD108ST_S62_L008_9msub_Enterobacterial_phage_mEp390_GCF_000903635.1_ViralProj183154_bowtie2_sort.bam	#N/A	Enterobacterial_phage_mEp390_GCF_000903635.1_ViralProj183154	CeD108ST	#N/A	#N/A	0	0	40029	0	0
CeD108ST_S62_L008_9msub_Enterobacteria_phage_HK140_GCF_000901015.1_ViralProj183139_bowtie2_sort.bam	#N/A	Enterobacteria_phage_HK140_GCF_000901015.1_ViralProj183139	CeD108ST	#N/A	#N/A	3184	10268	40710	0.0782117	0.252223
CeD108ST_S62_L008_9msub_Enterobacteria_phage_HK225_GCF_000902675.1_ViralProj183140_bowtie2_sort.bam	#N/A	Enterobacteria_phage_HK225_GCF_000902675.1_ViralProj183140	CeD108ST	#N/A	#N/A	0	0	45366	0	0
CeD108ST_S62_L008_9msub_Enterobacteria_phage_HK446_GCF_000902055.1_ViralProj183141_bowtie2_sort.bam	#N/A	Enterobacteria_phage_HK446_GCF_000902055.1_ViralProj183141	CeD108ST	#N/A	#N/A	1530	4379	39026	0.0392046	0.112207
CeD108ST_S62_L008_9msub_Enterobacteria_phage_HK542_GCF_000901115.1_ViralProj183159_bowtie2_sort.bam	#N/A	Enterobacteria_phage_HK542_GCF_000901115.1_ViralProj183159	CeD108ST	#N/A	#N/A	2870	8003	38964	0.0736577	0.205395
CeD108ST_S62_L008_9msub_Enterobacteria_phage_HK630_GCF_000903575.1_ViralProj183142_bowtie2_sort.bam	#N/A	Enterobacteria_phage_HK630_GCF_000903575.1_ViralProj183142	CeD108ST	#N/A	#N/A	22673	93318	47090	0.481482	1.98169
CeD108ST_S62_L008_9msub_Enterobacteria_phage_IME10_GCF_000903395.1_ViralProj181235_bowtie2_sort.bam	#N/A	Enterobacteria_phage_IME10_GCF_000903395.1_ViralProj181235	CeD108ST	#N/A	#N/A	1521	5587	39646	0.0383645	0.140922
CeD108ST_S62_L008_9msub_Enterobacteria_phage_mEp235_GCF_000903595.1_ViralProj183146_bowtie2_sort.bam	#N/A	Enterobacteria_phage_mEp235_GCF_000903595.1_ViralProj183146	CeD108ST	#N/A	#N/A	1834	4379	37595	0.0487831	0.116478
CeD108ST_S62_L008_9msub_Enterobacteria_phage_mEp460_GCF_000902715.1_ViralProj183148_bowtie2_sort.bam	#N/A	Enterobacteria_phage_mEp460_GCF_000902715.1_ViralProj183148	CeD108ST	#N/A	#N/A	7705	38203	44510	0.173107	0.858302
CeD108ST_S62_L008_9msub_Enterobacteria_phage_mEpX1_GCF_000902095.1_ViralProj183149_bowtie2_sort.bam	#N/A	Enterobacteria_phage_mEpX1_GCF_000902095.1_ViralProj183149	CeD108ST	#N/A	#N/A	1496	3926	41567	0.0359901	0.0944499
CeD108ST_S62_L008_9msub_Enterobacteria_phage_mEpX2_GCF_000903615.1_ViralProj183150_bowtie2_sort.bam	#N/A	Enterobacteria_phage_mEpX2_GCF_000903615.1_ViralProj183150	CeD108ST	#N/A	#N/A	1289	3473	38759	0.0332568	0.089605
CeD108ST_S62_L008_9msub_Enterobacteria_phage_P88_GCF_000930115.1_ViralProj271780_bowtie2_sort.bam	#N/A	Enterobacteria_phage_P88_GCF_000930115.1_ViralProj271780	CeD108ST	#N/A	#N/A	151	151	35814	0.00421623	0.00421623
CeD108ST_S62_L008_9msub_Escherichia_virus_Min27_GCF_000872765.1_ViralProj29143_bowtie2_sort.bam	#N/A	Escherichia_virus_Min27_GCF_000872765.1_ViralProj29143	CeD108ST	#N/A	#N/A	33274	118535	63395	0.524868	1.86978
CeD108ST_S62_L008_9msub_Escherichia_virus_P1_GCF_000844165.1_ViralProj14493_bowtie2_sort.bam	#N/A	Escherichia_virus_P1_GCF_000844165.1_ViralProj14493	CeD108ST	#N/A	#N/A	825	82295	94800	0.00870253	0.868091
CeD108ST_S62_L008_9msub_Escherichia_virus_phiV10_GCF_000866205.1_ViralProj16381_bowtie2_sort.bam	#N/A	Escherichia_virus_phiV10_GCF_000866205.1_ViralProj16381	CeD108ST	#N/A	#N/A	1480	3926	39104	0.0378478	0.100399
CeD108ST_S62_L008_9msub_Escherichia_virus_Stx2_II_GCF_002221805.1_ViralProj14310_bowtie2_sort.bam	#N/A	Escherichia_virus_Stx2_II_GCF_002221805.1_ViralProj14310	CeD108ST	#N/A	#N/A	31087	116723	62706	0.495758	1.86143
CeD108ST_S62_L008_9msub_Human_polyomavirus_2_GCF_000863805.1_ViralProj15477_bowtie2_sort.bam	#N/A	Human_polyomavirus_2_GCF_000863805.1_ViralProj15477	CeD108ST	#N/A	#N/A	0	0	5130	0	0
CeD108ST_S62_L008_9msub_Lactobacillus_phage_KC5a_GCF_000868065.1_ViralProj16663_bowtie2_sort.bam	#N/A	Lactobacillus_phage_KC5a_GCF_000868065.1_ViralProj16663	CeD108ST	#N/A	#N/A	0	0	38239	0	0
CeD108ST_S62_L008_9msub_Lactobacillus_phage_LF1_GCF_000900715.1_ViralProj181083_bowtie2_sort.bam	#N/A	Lactobacillus_phage_LF1_GCF_000900715.1_ViralProj181083	CeD108ST	#N/A	#N/A	0	0	42606	0	0
CeD108ST_S62_L008_9msub_Lactobacillus_phage_phi_jlb1_GCF_001507495.1_ViralProj249087_bowtie2_sort.bam	#N/A	Lactobacillus_phage_phi_jlb1_GCF_001507495.1_ViralProj249087	CeD108ST	#N/A	#N/A	0	0	38269	0	0
CeD108ST_S62_L008_9msub_Lactococcus_phage_bIL309_GCF_000842505.1_ViralProj14338_bowtie2_sort.bam	#N/A	Lactococcus_phage_bIL309_GCF_000842505.1_ViralProj14338	CeD108ST	#N/A	#N/A	294	453	36949	0.00795691	0.0122601
CeD108ST_S62_L008_9msub_Lactococcus_phage_bIL310_GCF_000838045.1_ViralProj14112_bowtie2_sort.bam	#N/A	Lactococcus_phage_bIL310_GCF_000838045.1_ViralProj14112	CeD108ST	#N/A	#N/A	298	453	14957	0.0199238	0.0302868
CeD108ST_S62_L008_9msub_Lactococcus_phage_bIL312_GCF_000837265.1_ViralProj14113_bowtie2_sort.bam	#N/A	Lactococcus_phage_bIL312_GCF_000837265.1_ViralProj14113	CeD108ST	#N/A	#N/A	151	151	15179	0.00994795	0.00994795
CeD108ST_S62_L008_9msub_Lactococcus_phage_r1t_GCF_000840345.1_ViralProj14225_bowtie2_sort.bam	#N/A	Lactococcus_phage_r1t_GCF_000840345.1_ViralProj14225	CeD108ST	#N/A	#N/A	598	755	33350	0.017931	0.0226387
CeD108ST_S62_L008_9msub_Lactococcus_phage_TP901-1_GCF_000838065.1_ViralProj14116_bowtie2_sort.bam	#N/A	Lactococcus_phage_TP901-1_GCF_000838065.1_ViralProj14116	CeD108ST	#N/A	#N/A	296	453	37667	0.00785834	0.0120264
CeD108ST_S62_L008_9msub_Lactococcus_phage_Tuc2009_GCF_000838985.1_ViralProj14131_bowtie2_sort.bam	#N/A	Lactococcus_phage_Tuc2009_GCF_000838985.1_ViralProj14131	CeD108ST	#N/A	#N/A	607	1057	38347	0.0158291	0.0275641
CeD108ST_S62_L008_9msub_Lactococcus_phage_ul36_GCF_000841645.1_ViralProj14331_bowtie2_sort.bam	#N/A	Lactococcus_phage_ul36_GCF_000841645.1_ViralProj14331	CeD108ST	#N/A	#N/A	151	151	36798	0.00410348	0.00410348
CeD108ST_S62_L008_9msub_Salmonella_phage_Fels-2_NC_010463.1_bowtie2_sort.bam	#N/A	Salmonella_phage_Fels-2_NC_010463.1	CeD108ST	#N/A	#N/A	0	0	33693	0	0
CeD108ST_S62_L008_9msub_Salmonella_phage_SE1_GCF_000881955.1_ViralProj33483_bowtie2_sort.bam	#N/A	Salmonella_phage_SE1_GCF_000881955.1_ViralProj33483	CeD108ST	#N/A	#N/A	1880	5285	41941	0.0448249	0.12601
CeD108ST_S62_L008_9msub_Salmonella_phage_SSU5_GCF_000899335.1_ViralProj177521_bowtie2_sort.bam	#N/A	Salmonella_phage_SSU5_GCF_000899335.1_ViralProj177521	CeD108ST	#N/A	#N/A	151	151	103299	0.00146178	0.00146178
CeD108ST_S62_L008_9msub_Salmonella_phage_ST160_GCF_000891435.1_ViralProj61857_bowtie2_sort.bam	#N/A	Salmonella_phage_ST160_GCF_000891435.1_ViralProj61857	CeD108ST	#N/A	#N/A	1905	5587	40986	0.0464793	0.136315
CeD108ST_S62_L008_9msub_Salmonella_phage_vB_SemP_Emek_GCF_000899835.1_ViralProj171957_bowtie2_sort.bam	#N/A	Salmonella_phage_vB_SemP_Emek_GCF_000899835.1_ViralProj171957	CeD108ST	#N/A	#N/A	861	2114	39783	0.0216424	0.0531383
CeD108ST_S62_L008_9msub_Shigella_phage_Sf6_GCF_000845865.1_ViralProj14498_bowtie2_sort.bam	#N/A	Shigella_phage_Sf6_GCF_000845865.1_ViralProj14498	CeD108ST	#N/A	#N/A	3689	14345	39043	0.0944856	0.367415
CeD108ST_S62_L008_9msub_Streptococcus_phage_PH15_GCF_000875325.1_ViralProj30161_bowtie2_sort.bam	#N/A	Streptococcus_phage_PH15_GCF_000875325.1_ViralProj30161	CeD108ST	#N/A	#N/A	0	0	39136	0	0
CeD108ST_S62_L008_9msub_Streptococcus_phage_Sfi21_GCF_000837365.1_ViralProj14133_bowtie2_sort.bam	#N/A	Streptococcus_phage_Sfi21_GCF_000837365.1_ViralProj14133	CeD108ST	#N/A	#N/A	0	0	40739	0	0
CeD108ST_S62_L008_9msub_Streptococcus_phage_TP-J34_GCF_000904075.1_ViralProj188154_bowtie2_sort.bam	#N/A	Streptococcus_phage_TP-J34_GCF_000904075.1_ViralProj188154	CeD108ST	#N/A	#N/A	0	0	45606	0	0
CeD108ST_S62_L008_9msub_Vibrio_phage_pYD38-A_GCF_000908715.1_ViralProj209063_bowtie2_sort.bam	#N/A	Vibrio_phage_pYD38-A_GCF_000908715.1_ViralProj209063	CeD108ST	#N/A	#N/A	0	0	47552	0	0
CeD108ST_S62_L008_9msub_Watermelon_chlorotic_stunt_virus_GCF_000837565.1_ViralMultiSegProj14176_bowtie2_sort.bam	#N/A	Watermelon_chlorotic_stunt_virus_GCF_000837565.1_ViralMultiSegProj14176	CeD108ST	#N/A	#N/A	0	0	5498	0	0
CeD109ST_S82_L008_9msub_Cronobacter_phage_ENT39118_GCF_000904915.1_ViralProj184168_bowtie2_sort.bam	#N/A	Cronobacter_phage_ENT39118_GCF_000904915.1_ViralProj184168	CeD109ST	#N/A	#N/A	0	0	39012	0	0
CeD109ST_S82_L008_9msub_Enterobacterial_phage_mEp390_GCF_000903635.1_ViralProj183154_bowtie2_sort.bam	#N/A	Enterobacterial_phage_mEp390_GCF_000903635.1_ViralProj183154	CeD109ST	#N/A	#N/A	0	0	40029	0	0
CeD109ST_S82_L008_9msub_Enterobacteria_phage_HK140_GCF_000901015.1_ViralProj183139_bowtie2_sort.bam	#N/A	Enterobacteria_phage_HK140_GCF_000901015.1_ViralProj183139	CeD109ST	#N/A	#N/A	3383	6342	40710	0.0831	0.155785
CeD109ST_S82_L008_9msub_Enterobacteria_phage_HK225_GCF_000902675.1_ViralProj183140_bowtie2_sort.bam	#N/A	Enterobacteria_phage_HK225_GCF_000902675.1_ViralProj183140	CeD109ST	#N/A	#N/A	0	0	45366	0	0
CeD109ST_S82_L008_9msub_Enterobacteria_phage_HK446_GCF_000902055.1_ViralProj183141_bowtie2_sort.bam	#N/A	Enterobacteria_phage_HK446_GCF_000902055.1_ViralProj183141	CeD109ST	#N/A	#N/A	2229	4379	39026	0.0571158	0.112207
CeD109ST_S82_L008_9msub_Enterobacteria_phage_HK542_GCF_000901115.1_ViralProj183159_bowtie2_sort.bam	#N/A	Enterobacteria_phage_HK542_GCF_000901115.1_ViralProj183159	CeD109ST	#N/A	#N/A	2693	4832	38964	0.0691151	0.124012
CeD109ST_S82_L008_9msub_Enterobacteria_phage_HK630_GCF_000903575.1_ViralProj183142_bowtie2_sort.bam	#N/A	Enterobacteria_phage_HK630_GCF_000903575.1_ViralProj183142	CeD109ST	#N/A	#N/A	19916	63873	47090	0.422935	1.3564
CeD109ST_S82_L008_9msub_Enterobacteria_phage_IME10_GCF_000903395.1_ViralProj181235_bowtie2_sort.bam	#N/A	Enterobacteria_phage_IME10_GCF_000903395.1_ViralProj181235	CeD109ST	#N/A	#N/A	4454	7248	39646	0.112344	0.182818
CeD109ST_S82_L008_9msub_Enterobacteria_phage_mEp235_GCF_000903595.1_ViralProj183146_bowtie2_sort.bam	#N/A	Enterobacteria_phage_mEp235_GCF_000903595.1_ViralProj183146	CeD109ST	#N/A	#N/A	981	1359	37595	0.0260939	0.0361484
CeD109ST_S82_L008_9msub_Enterobacteria_phage_mEp460_GCF_000902715.1_ViralProj183148_bowtie2_sort.bam	#N/A	Enterobacteria_phage_mEp460_GCF_000902715.1_ViralProj183148	CeD109ST	#N/A	#N/A	18137	46810	44510	0.407481	1.05167
CeD109ST_S82_L008_9msub_Enterobacteria_phage_mEpX1_GCF_000902095.1_ViralProj183149_bowtie2_sort.bam	#N/A	Enterobacteria_phage_mEpX1_GCF_000902095.1_ViralProj183149	CeD109ST	#N/A	#N/A	621	755	41567	0.0149397	0.0181634
CeD109ST_S82_L008_9msub_Enterobacteria_phage_mEpX2_GCF_000903615.1_ViralProj183150_bowtie2_sort.bam	#N/A	Enterobacteria_phage_mEpX2_GCF_000903615.1_ViralProj183150	CeD109ST	#N/A	#N/A	1942	3775	38759	0.0501045	0.0973967
CeD109ST_S82_L008_9msub_Enterobacteria_phage_P88_GCF_000930115.1_ViralProj271780_bowtie2_sort.bam	#N/A	Enterobacteria_phage_P88_GCF_000930115.1_ViralProj271780	CeD109ST	#N/A	#N/A	21201	50887	35814	0.591975	1.42087
CeD109ST_S82_L008_9msub_Escherichia_virus_Min27_GCF_000872765.1_ViralProj29143_bowtie2_sort.bam	#N/A	Escherichia_virus_Min27_GCF_000872765.1_ViralProj29143	CeD109ST	#N/A	#N/A	6507	13137	63395	0.102642	0.207225
CeD109ST_S82_L008_9msub_Escherichia_virus_P1_GCF_000844165.1_ViralProj14493_bowtie2_sort.bam	#N/A	Escherichia_virus_P1_GCF_000844165.1_ViralProj14493	CeD109ST	#N/A	#N/A	1963	14949	94800	0.0207068	0.15769
CeD109ST_S82_L008_9msub_Escherichia_virus_phiV10_GCF_000866205.1_ViralProj16381_bowtie2_sort.bam	#N/A	Escherichia_virus_phiV10_GCF_000866205.1_ViralProj16381	CeD109ST	#N/A	#N/A	142	151	39104	0.00363134	0.0038615
CeD109ST_S82_L008_9msub_Escherichia_virus_Stx2_II_GCF_002221805.1_ViralProj14310_bowtie2_sort.bam	#N/A	Escherichia_virus_Stx2_II_GCF_002221805.1_ViralProj14310	CeD109ST	#N/A	#N/A	6688	18573	62706	0.106656	0.296192
CeD109ST_S82_L008_9msub_Human_polyomavirus_2_GCF_000863805.1_ViralProj15477_bowtie2_sort.bam	#N/A	Human_polyomavirus_2_GCF_000863805.1_ViralProj15477	CeD109ST	#N/A	#N/A	0	0	5130	0	0
CeD109ST_S82_L008_9msub_Lactobacillus_phage_KC5a_GCF_000868065.1_ViralProj16663_bowtie2_sort.bam	#N/A	Lactobacillus_phage_KC5a_GCF_000868065.1_ViralProj16663	CeD109ST	#N/A	#N/A	0	0	38239	0	0
CeD109ST_S82_L008_9msub_Lactobacillus_phage_LF1_GCF_000900715.1_ViralProj181083_bowtie2_sort.bam	#N/A	Lactobacillus_phage_LF1_GCF_000900715.1_ViralProj181083	CeD109ST	#N/A	#N/A	193	302	42606	0.00452988	0.0070882
CeD109ST_S82_L008_9msub_Lactobacillus_phage_phi_jlb1_GCF_001507495.1_ViralProj249087_bowtie2_sort.bam	#N/A	Lactobacillus_phage_phi_jlb1_GCF_001507495.1_ViralProj249087	CeD109ST	#N/A	#N/A	0	0	38269	0	0
CeD109ST_S82_L008_9msub_Lactococcus_phage_bIL309_GCF_000842505.1_ViralProj14338_bowtie2_sort.bam	#N/A	Lactococcus_phage_bIL309_GCF_000842505.1_ViralProj14338	CeD109ST	#N/A	#N/A	0	0	36949	0	0
CeD109ST_S82_L008_9msub_Lactococcus_phage_bIL310_GCF_000838045.1_ViralProj14112_bowtie2_sort.bam	#N/A	Lactococcus_phage_bIL310_GCF_000838045.1_ViralProj14112	CeD109ST	#N/A	#N/A	0	0	14957	0	0
CeD109ST_S82_L008_9msub_Lactococcus_phage_bIL312_GCF_000837265.1_ViralProj14113_bowtie2_sort.bam	#N/A	Lactococcus_phage_bIL312_GCF_000837265.1_ViralProj14113	CeD109ST	#N/A	#N/A	217	302	15179	0.0142961	0.0198959
CeD109ST_S82_L008_9msub_Lactococcus_phage_r1t_GCF_000840345.1_ViralProj14225_bowtie2_sort.bam	#N/A	Lactococcus_phage_r1t_GCF_000840345.1_ViralProj14225	CeD109ST	#N/A	#N/A	0	0	33350	0	0
CeD109ST_S82_L008_9msub_Lactococcus_phage_TP901-1_GCF_000838065.1_ViralProj14116_bowtie2_sort.bam	#N/A	Lactococcus_phage_TP901-1_GCF_000838065.1_ViralProj14116	CeD109ST	#N/A	#N/A	0	0	37667	0	0
CeD109ST_S82_L008_9msub_Lactococcus_phage_Tuc2009_GCF_000838985.1_ViralProj14131_bowtie2_sort.bam	#N/A	Lactococcus_phage_Tuc2009_GCF_000838985.1_ViralProj14131	CeD109ST	#N/A	#N/A	0	0	38347	0	0
CeD109ST_S82_L008_9msub_Lactococcus_phage_ul36_GCF_000841645.1_ViralProj14331_bowtie2_sort.bam	#N/A	Lactococcus_phage_ul36_GCF_000841645.1_ViralProj14331	CeD109ST	#N/A	#N/A	0	0	36798	0	0
CeD109ST_S82_L008_9msub_Salmonella_phage_Fels-2_NC_010463.1_bowtie2_sort.bam	#N/A	Salmonella_phage_Fels-2_NC_010463.1	CeD109ST	#N/A	#N/A	0	0	33693	0	0
CeD109ST_S82_L008_9msub_Salmonella_phage_SE1_GCF_000881955.1_ViralProj33483_bowtie2_sort.bam	#N/A	Salmonella_phage_SE1_GCF_000881955.1_ViralProj33483	CeD109ST	#N/A	#N/A	2223	3322	41941	0.053003	0.0792065
CeD109ST_S82_L008_9msub_Salmonella_phage_SSU5_GCF_000899335.1_ViralProj177521_bowtie2_sort.bam	#N/A	Salmonella_phage_SSU5_GCF_000899335.1_ViralProj177521	CeD109ST	#N/A	#N/A	151	151	103299	0.00146178	0.00146178
CeD109ST_S82_L008_9msub_Salmonella_phage_ST160_GCF_000891435.1_ViralProj61857_bowtie2_sort.bam	#N/A	Salmonella_phage_ST160_GCF_000891435.1_ViralProj61857	CeD109ST	#N/A	#N/A	1940	3624	40986	0.0473332	0.0884204
CeD109ST_S82_L008_9msub_Salmonella_phage_vB_SemP_Emek_GCF_000899835.1_ViralProj171957_bowtie2_sort.bam	#N/A	Salmonella_phage_vB_SemP_Emek_GCF_000899835.1_ViralProj171957	CeD109ST	#N/A	#N/A	2750	4077	39783	0.069125	0.102481
CeD109ST_S82_L008_9msub_Shigella_phage_Sf6_GCF_000845865.1_ViralProj14498_bowtie2_sort.bam	#N/A	Shigella_phage_Sf6_GCF_000845865.1_ViralProj14498	CeD109ST	#N/A	#N/A	4793	8456	39043	0.122762	0.216582
CeD109ST_S82_L008_9msub_Streptococcus_phage_PH15_GCF_000875325.1_ViralProj30161_bowtie2_sort.bam	#N/A	Streptococcus_phage_PH15_GCF_000875325.1_ViralProj30161	CeD109ST	#N/A	#N/A	0	0	39136	0	0
CeD109ST_S82_L008_9msub_Streptococcus_phage_Sfi21_GCF_000837365.1_ViralProj14133_bowtie2_sort.bam	#N/A	Streptococcus_phage_Sfi21_GCF_000837365.1_ViralProj14133	CeD109ST	#N/A	#N/A	0	0	40739	0	0
CeD109ST_S82_L008_9msub_Streptococcus_phage_TP-J34_GCF_000904075.1_ViralProj188154_bowtie2_sort.bam	#N/A	Streptococcus_phage_TP-J34_GCF_000904075.1_ViralProj188154	CeD109ST	#N/A	#N/A	151	151	45606	0.00331097	0.00331097
CeD109ST_S82_L008_9msub_Vibrio_phage_pYD38-A_GCF_000908715.1_ViralProj209063_bowtie2_sort.bam	#N/A	Vibrio_phage_pYD38-A_GCF_000908715.1_ViralProj209063	CeD109ST	#N/A	#N/A	0	0	47552	0	0
CeD109ST_S82_L008_9msub_Watermelon_chlorotic_stunt_virus_GCF_000837565.1_ViralMultiSegProj14176_bowtie2_sort.bam	#N/A	Watermelon_chlorotic_stunt_virus_GCF_000837565.1_ViralMultiSegProj14176	CeD109ST	#N/A	#N/A	0	0	5498	0	0
CeD110D2_9msub_Cronobacter_phage_ENT39118_GCF_000904915.1_ViralProj184168_bowtie2_sort.bam	#N/A	Cronobacter_phage_ENT39118_GCF_000904915.1_ViralProj184168	CeD110D2	#N/A	#N/A	0	0	39012	0	0
CeD110D2_9msub_Enterobacterial_phage_mEp390_GCF_000903635.1_ViralProj183154_bowtie2_sort.bam	#N/A	Enterobacterial_phage_mEp390_GCF_000903635.1_ViralProj183154	CeD110D2	#N/A	#N/A	0	0	40029	0	0
CeD110D2_9msub_Enterobacteria_phage_HK140_GCF_000901015.1_ViralProj183139_bowtie2_sort.bam	#N/A	Enterobacteria_phage_HK140_GCF_000901015.1_ViralProj183139	CeD110D2	#N/A	#N/A	0	0	40710	0	0
CeD110D2_9msub_Enterobacteria_phage_HK225_GCF_000902675.1_ViralProj183140_bowtie2_sort.bam	#N/A	Enterobacteria_phage_HK225_GCF_000902675.1_ViralProj183140	CeD110D2	#N/A	#N/A	0	0	45366	0	0
CeD110D2_9msub_Enterobacteria_phage_HK446_GCF_000902055.1_ViralProj183141_bowtie2_sort.bam	#N/A	Enterobacteria_phage_HK446_GCF_000902055.1_ViralProj183141	CeD110D2	#N/A	#N/A	303	302	39026	0.00776405	0.00773843
CeD110D2_9msub_Enterobacteria_phage_HK542_GCF_000901115.1_ViralProj183159_bowtie2_sort.bam	#N/A	Enterobacteria_phage_HK542_GCF_000901115.1_ViralProj183159	CeD110D2	#N/A	#N/A	298	302	38964	0.00764809	0.00775074
CeD110D2_9msub_Enterobacteria_phage_HK630_GCF_000903575.1_ViralProj183142_bowtie2_sort.bam	#N/A	Enterobacteria_phage_HK630_GCF_000903575.1_ViralProj183142	CeD110D2	#N/A	#N/A	6406	9664	47090	0.136037	0.205224
CeD110D2_9msub_Enterobacteria_phage_IME10_GCF_000903395.1_ViralProj181235_bowtie2_sort.bam	#N/A	Enterobacteria_phage_IME10_GCF_000903395.1_ViralProj181235	CeD110D2	#N/A	#N/A	0	0	39646	0	0
CeD110D2_9msub_Enterobacteria_phage_mEp235_GCF_000903595.1_ViralProj183146_bowtie2_sort.bam	#N/A	Enterobacteria_phage_mEp235_GCF_000903595.1_ViralProj183146	CeD110D2	#N/A	#N/A	0	0	37595	0	0
CeD110D2_9msub_Enterobacteria_phage_mEp460_GCF_000902715.1_ViralProj183148_bowtie2_sort.bam	#N/A	Enterobacteria_phage_mEp460_GCF_000902715.1_ViralProj183148	CeD110D2	#N/A	#N/A	687	906	44510	0.0154347	0.020355
CeD110D2_9msub_Enterobacteria_phage_mEpX1_GCF_000902095.1_ViralProj183149_bowtie2_sort.bam	#N/A	Enterobacteria_phage_mEpX1_GCF_000902095.1_ViralProj183149	CeD110D2	#N/A	#N/A	0	0	41567	0	0
CeD110D2_9msub_Enterobacteria_phage_mEpX2_GCF_000903615.1_ViralProj183150_bowtie2_sort.bam	#N/A	Enterobacteria_phage_mEpX2_GCF_000903615.1_ViralProj183150	CeD110D2	#N/A	#N/A	0	0	38759	0	0
CeD110D2_9msub_Enterobacteria_phage_P88_GCF_000930115.1_ViralProj271780_bowtie2_sort.bam	#N/A	Enterobacteria_phage_P88_GCF_000930115.1_ViralProj271780	CeD110D2	#N/A	#N/A	0	0	35814	0	0
CeD110D2_9msub_Escherichia_virus_Min27_GCF_000872765.1_ViralProj29143_bowtie2_sort.bam	#N/A	Escherichia_virus_Min27_GCF_000872765.1_ViralProj29143	CeD110D2	#N/A	#N/A	903	1057	63395	0.014244	0.0166732
CeD110D2_9msub_Escherichia_virus_P1_GCF_000844165.1_ViralProj14493_bowtie2_sort.bam	#N/A	Escherichia_virus_P1_GCF_000844165.1_ViralProj14493	CeD110D2	#N/A	#N/A	151	151	94800	0.00159283	0.00159283
CeD110D2_9msub_Escherichia_virus_phiV10_GCF_000866205.1_ViralProj16381_bowtie2_sort.bam	#N/A	Escherichia_virus_phiV10_GCF_000866205.1_ViralProj16381	CeD110D2	#N/A	#N/A	302	302	39104	0.007723	0.007723
CeD110D2_9msub_Escherichia_virus_Stx2_II_GCF_002221805.1_ViralProj14310_bowtie2_sort.bam	#N/A	Escherichia_virus_Stx2_II_GCF_002221805.1_ViralProj14310	CeD110D2	#N/A	#N/A	903	1057	62706	0.0144005	0.0168564
CeD110D2_9msub_Human_polyomavirus_2_GCF_000863805.1_ViralProj15477_bowtie2_sort.bam	#N/A	Human_polyomavirus_2_GCF_000863805.1_ViralProj15477	CeD110D2	#N/A	#N/A	0	0	5130	0	0
CeD110D2_9msub_Lactobacillus_phage_KC5a_GCF_000868065.1_ViralProj16663_bowtie2_sort.bam	#N/A	Lactobacillus_phage_KC5a_GCF_000868065.1_ViralProj16663	CeD110D2	#N/A	#N/A	0	0	38239	0	0
CeD110D2_9msub_Lactobacillus_phage_LF1_GCF_000900715.1_ViralProj181083_bowtie2_sort.bam	#N/A	Lactobacillus_phage_LF1_GCF_000900715.1_ViralProj181083	CeD110D2	#N/A	#N/A	0	0	42606	0	0
CeD110D2_9msub_Lactobacillus_phage_phi_jlb1_GCF_001507495.1_ViralProj249087_bowtie2_sort.bam	#N/A	Lactobacillus_phage_phi_jlb1_GCF_001507495.1_ViralProj249087	CeD110D2	#N/A	#N/A	0	0	38269	0	0
CeD110D2_9msub_Lactococcus_phage_bIL309_GCF_000842505.1_ViralProj14338_bowtie2_sort.bam	#N/A	Lactococcus_phage_bIL309_GCF_000842505.1_ViralProj14338	CeD110D2	#N/A	#N/A	0	0	36949	0	0
CeD110D2_9msub_Lactococcus_phage_bIL310_GCF_000838045.1_ViralProj14112_bowtie2_sort.bam	#N/A	Lactococcus_phage_bIL310_GCF_000838045.1_ViralProj14112	CeD110D2	#N/A	#N/A	0	0	14957	0	0
CeD110D2_9msub_Lactococcus_phage_bIL312_GCF_000837265.1_ViralProj14113_bowtie2_sort.bam	#N/A	Lactococcus_phage_bIL312_GCF_000837265.1_ViralProj14113	CeD110D2	#N/A	#N/A	0	0	15179	0	0
CeD110D2_9msub_Lactococcus_phage_r1t_GCF_000840345.1_ViralProj14225_bowtie2_sort.bam	#N/A	Lactococcus_phage_r1t_GCF_000840345.1_ViralProj14225	CeD110D2	#N/A	#N/A	0	0	33350	0	0
CeD110D2_9msub_Lactococcus_phage_TP901-1_GCF_000838065.1_ViralProj14116_bowtie2_sort.bam	#N/A	Lactococcus_phage_TP901-1_GCF_000838065.1_ViralProj14116	CeD110D2	#N/A	#N/A	0	0	37667	0	0
CeD110D2_9msub_Lactococcus_phage_Tuc2009_GCF_000838985.1_ViralProj14131_bowtie2_sort.bam	#N/A	Lactococcus_phage_Tuc2009_GCF_000838985.1_ViralProj14131	CeD110D2	#N/A	#N/A	0	0	38347	0	0
CeD110D2_9msub_Lactococcus_phage_ul36_GCF_000841645.1_ViralProj14331_bowtie2_sort.bam	#N/A	Lactococcus_phage_ul36_GCF_000841645.1_ViralProj14331	CeD110D2	#N/A	#N/A	0	0	36798	0	0
CeD110D2_9msub_Salmonella_phage_Fels-2_NC_010463.1_bowtie2_sort.bam	#N/A	Salmonella_phage_Fels-2_NC_010463.1	CeD110D2	#N/A	#N/A	0	0	33693	0	0
CeD110D2_9msub_Salmonella_phage_SE1_GCF_000881955.1_ViralProj33483_bowtie2_sort.bam	#N/A	Salmonella_phage_SE1_GCF_000881955.1_ViralProj33483	CeD110D2	#N/A	#N/A	0	0	41941	0	0
CeD110D2_9msub_Salmonella_phage_SSU5_GCF_000899335.1_ViralProj177521_bowtie2_sort.bam	#N/A	Salmonella_phage_SSU5_GCF_000899335.1_ViralProj177521	CeD110D2	#N/A	#N/A	0	0	103299	0	0
CeD110D2_9msub_Salmonella_phage_ST160_GCF_000891435.1_ViralProj61857_bowtie2_sort.bam	#N/A	Salmonella_phage_ST160_GCF_000891435.1_ViralProj61857	CeD110D2	#N/A	#N/A	0	0	40986	0	0
CeD110D2_9msub_Salmonella_phage_vB_SemP_Emek_GCF_000899835.1_ViralProj171957_bowtie2_sort.bam	#N/A	Salmonella_phage_vB_SemP_Emek_GCF_000899835.1_ViralProj171957	CeD110D2	#N/A	#N/A	0	0	39783	0	0
CeD110D2_9msub_Shigella_phage_Sf6_GCF_000845865.1_ViralProj14498_bowtie2_sort.bam	#N/A	Shigella_phage_Sf6_GCF_000845865.1_ViralProj14498	CeD110D2	#N/A	#N/A	152	151	39043	0.00389314	0.00386753
CeD110D2_9msub_Streptococcus_phage_PH15_GCF_000875325.1_ViralProj30161_bowtie2_sort.bam	#N/A	Streptococcus_phage_PH15_GCF_000875325.1_ViralProj30161	CeD110D2	#N/A	#N/A	0	0	39136	0	0
CeD110D2_9msub_Streptococcus_phage_Sfi21_GCF_000837365.1_ViralProj14133_bowtie2_sort.bam	#N/A	Streptococcus_phage_Sfi21_GCF_000837365.1_ViralProj14133	CeD110D2	#N/A	#N/A	0	0	40739	0	0
CeD110D2_9msub_Streptococcus_phage_TP-J34_GCF_000904075.1_ViralProj188154_bowtie2_sort.bam	#N/A	Streptococcus_phage_TP-J34_GCF_000904075.1_ViralProj188154	CeD110D2	#N/A	#N/A	0	0	45606	0	0
CeD110D2_9msub_Vibrio_phage_pYD38-A_GCF_000908715.1_ViralProj209063_bowtie2_sort.bam	#N/A	Vibrio_phage_pYD38-A_GCF_000908715.1_ViralProj209063	CeD110D2	#N/A	#N/A	0	0	47552	0	0
CeD110D2_9msub_Watermelon_chlorotic_stunt_virus_GCF_000837565.1_ViralMultiSegProj14176_bowtie2_sort.bam	#N/A	Watermelon_chlorotic_stunt_virus_GCF_000837565.1_ViralMultiSegProj14176	CeD110D2	#N/A	#N/A	0	0	5498	0	0
CeD110ST_S55_L008_9msub_Cronobacter_phage_ENT39118_GCF_000904915.1_ViralProj184168_bowtie2_sort.bam	#N/A	Cronobacter_phage_ENT39118_GCF_000904915.1_ViralProj184168	CeD110ST	#N/A	#N/A	0	0	39012	0	0
CeD110ST_S55_L008_9msub_Enterobacterial_phage_mEp390_GCF_000903635.1_ViralProj183154_bowtie2_sort.bam	#N/A	Enterobacterial_phage_mEp390_GCF_000903635.1_ViralProj183154	CeD110ST	#N/A	#N/A	0	0	40029	0	0
CeD110ST_S55_L008_9msub_Enterobacteria_phage_HK140_GCF_000901015.1_ViralProj183139_bowtie2_sort.bam	#N/A	Enterobacteria_phage_HK140_GCF_000901015.1_ViralProj183139	CeD110ST	#N/A	#N/A	3734	9815	40710	0.0917219	0.241096
CeD110ST_S55_L008_9msub_Enterobacteria_phage_HK225_GCF_000902675.1_ViralProj183140_bowtie2_sort.bam	#N/A	Enterobacteria_phage_HK225_GCF_000902675.1_ViralProj183140	CeD110ST	#N/A	#N/A	0	0	45366	0	0
CeD110ST_S55_L008_9msub_Enterobacteria_phage_HK446_GCF_000902055.1_ViralProj183141_bowtie2_sort.bam	#N/A	Enterobacteria_phage_HK446_GCF_000902055.1_ViralProj183141	CeD110ST	#N/A	#N/A	2132	5285	39026	0.0546302	0.135423
CeD110ST_S55_L008_9msub_Enterobacteria_phage_HK542_GCF_000901115.1_ViralProj183159_bowtie2_sort.bam	#N/A	Enterobacteria_phage_HK542_GCF_000901115.1_ViralProj183159	CeD110ST	#N/A	#N/A	5288	10721	38964	0.135715	0.275151
CeD110ST_S55_L008_9msub_Enterobacteria_phage_HK630_GCF_000903575.1_ViralProj183142_bowtie2_sort.bam	#N/A	Enterobacteria_phage_HK630_GCF_000903575.1_ViralProj183142	CeD110ST	#N/A	#N/A	24176	71725	47090	0.5134	1.52315
CeD110ST_S55_L008_9msub_Enterobacteria_phage_IME10_GCF_000903395.1_ViralProj181235_bowtie2_sort.bam	#N/A	Enterobacteria_phage_IME10_GCF_000903395.1_ViralProj181235	CeD110ST	#N/A	#N/A	8262	18875	39646	0.208394	0.476088
CeD110ST_S55_L008_9msub_Enterobacteria_phage_mEp235_GCF_000903595.1_ViralProj183146_bowtie2_sort.bam	#N/A	Enterobacteria_phage_mEp235_GCF_000903595.1_ViralProj183146	CeD110ST	#N/A	#N/A	4263	8003	37595	0.113393	0.212874
CeD110ST_S55_L008_9msub_Enterobacteria_phage_mEp460_GCF_000902715.1_ViralProj183148_bowtie2_sort.bam	#N/A	Enterobacteria_phage_mEp460_GCF_000902715.1_ViralProj183148	CeD110ST	#N/A	#N/A	14365	45451	44510	0.322736	1.02114
CeD110ST_S55_L008_9msub_Enterobacteria_phage_mEpX1_GCF_000902095.1_ViralProj183149_bowtie2_sort.bam	#N/A	Enterobacteria_phage_mEpX1_GCF_000902095.1_ViralProj183149	CeD110ST	#N/A	#N/A	2361	4379	41567	0.0567999	0.105348
CeD110ST_S55_L008_9msub_Enterobacteria_phage_mEpX2_GCF_000903615.1_ViralProj183150_bowtie2_sort.bam	#N/A	Enterobacteria_phage_mEpX2_GCF_000903615.1_ViralProj183150	CeD110ST	#N/A	#N/A	3567	7399	38759	0.0920302	0.190898
CeD110ST_S55_L008_9msub_Enterobacteria_phage_P88_GCF_000930115.1_ViralProj271780_bowtie2_sort.bam	#N/A	Enterobacteria_phage_P88_GCF_000930115.1_ViralProj271780	CeD110ST	#N/A	#N/A	6444	9362	35814	0.17993	0.261406
CeD110ST_S55_L008_9msub_Escherichia_virus_Min27_GCF_000872765.1_ViralProj29143_bowtie2_sort.bam	#N/A	Escherichia_virus_Min27_GCF_000872765.1_ViralProj29143	CeD110ST	#N/A	#N/A	28665	79275	63395	0.452165	1.25049
CeD110ST_S55_L008_9msub_Escherichia_virus_P1_GCF_000844165.1_ViralProj14493_bowtie2_sort.bam	#N/A	Escherichia_virus_P1_GCF_000844165.1_ViralProj14493	CeD110ST	#N/A	#N/A	1596	87882	94800	0.0168354	0.927025
CeD110ST_S55_L008_9msub_Escherichia_virus_phiV10_GCF_000866205.1_ViralProj16381_bowtie2_sort.bam	#N/A	Escherichia_virus_phiV10_GCF_000866205.1_ViralProj16381	CeD110ST	#N/A	#N/A	14954	34881	39104	0.382416	0.892006
CeD110ST_S55_L008_9msub_Escherichia_virus_Stx2_II_GCF_002221805.1_ViralProj14310_bowtie2_sort.bam	#N/A	Escherichia_virus_Stx2_II_GCF_002221805.1_ViralProj14310	CeD110ST	#N/A	#N/A	30949	156738	62706	0.493557	2.49957
CeD110ST_S55_L008_9msub_Human_polyomavirus_2_GCF_000863805.1_ViralProj15477_bowtie2_sort.bam	#N/A	Human_polyomavirus_2_GCF_000863805.1_ViralProj15477	CeD110ST	#N/A	#N/A	0	0	5130	0	0
CeD110ST_S55_L008_9msub_Lactobacillus_phage_KC5a_GCF_000868065.1_ViralProj16663_bowtie2_sort.bam	#N/A	Lactobacillus_phage_KC5a_GCF_000868065.1_ViralProj16663	CeD110ST	#N/A	#N/A	0	0	38239	0	0
CeD110ST_S55_L008_9msub_Lactobacillus_phage_LF1_GCF_000900715.1_ViralProj181083_bowtie2_sort.bam	#N/A	Lactobacillus_phage_LF1_GCF_000900715.1_ViralProj181083	CeD110ST	#N/A	#N/A	0	0	42606	0	0
CeD110ST_S55_L008_9msub_Lactobacillus_phage_phi_jlb1_GCF_001507495.1_ViralProj249087_bowtie2_sort.bam	#N/A	Lactobacillus_phage_phi_jlb1_GCF_001507495.1_ViralProj249087	CeD110ST	#N/A	#N/A	0	0	38269	0	0
CeD110ST_S55_L008_9msub_Lactococcus_phage_bIL309_GCF_000842505.1_ViralProj14338_bowtie2_sort.bam	#N/A	Lactococcus_phage_bIL309_GCF_000842505.1_ViralProj14338	CeD110ST	#N/A	#N/A	0	0	36949	0	0
CeD110ST_S55_L008_9msub_Lactococcus_phage_bIL310_GCF_000838045.1_ViralProj14112_bowtie2_sort.bam	#N/A	Lactococcus_phage_bIL310_GCF_000838045.1_ViralProj14112	CeD110ST	#N/A	#N/A	0	0	14957	0	0
CeD110ST_S55_L008_9msub_Lactococcus_phage_bIL312_GCF_000837265.1_ViralProj14113_bowtie2_sort.bam	#N/A	Lactococcus_phage_bIL312_GCF_000837265.1_ViralProj14113	CeD110ST	#N/A	#N/A	0	0	15179	0	0
CeD110ST_S55_L008_9msub_Lactococcus_phage_r1t_GCF_000840345.1_ViralProj14225_bowtie2_sort.bam	#N/A	Lactococcus_phage_r1t_GCF_000840345.1_ViralProj14225	CeD110ST	#N/A	#N/A	0	0	33350	0	0
CeD110ST_S55_L008_9msub_Lactococcus_phage_TP901-1_GCF_000838065.1_ViralProj14116_bowtie2_sort.bam	#N/A	Lactococcus_phage_TP901-1_GCF_000838065.1_ViralProj14116	CeD110ST	#N/A	#N/A	0	0	37667	0	0
CeD110ST_S55_L008_9msub_Lactococcus_phage_Tuc2009_GCF_000838985.1_ViralProj14131_bowtie2_sort.bam	#N/A	Lactococcus_phage_Tuc2009_GCF_000838985.1_ViralProj14131	CeD110ST	#N/A	#N/A	0	0	38347	0	0
CeD110ST_S55_L008_9msub_Lactococcus_phage_ul36_GCF_000841645.1_ViralProj14331_bowtie2_sort.bam	#N/A	Lactococcus_phage_ul36_GCF_000841645.1_ViralProj14331	CeD110ST	#N/A	#N/A	0	0	36798	0	0
CeD110ST_S55_L008_9msub_Salmonella_phage_Fels-2_NC_010463.1_bowtie2_sort.bam	#N/A	Salmonella_phage_Fels-2_NC_010463.1	CeD110ST	#N/A	#N/A	2776	5587	33693	0.082391	0.165821
CeD110ST_S55_L008_9msub_Salmonella_phage_SE1_GCF_000881955.1_ViralProj33483_bowtie2_sort.bam	#N/A	Salmonella_phage_SE1_GCF_000881955.1_ViralProj33483	CeD110ST	#N/A	#N/A	5866	11174	41941	0.139863	0.266422
CeD110ST_S55_L008_9msub_Salmonella_phage_SSU5_GCF_000899335.1_ViralProj177521_bowtie2_sort.bam	#N/A	Salmonella_phage_SSU5_GCF_000899335.1_ViralProj177521	CeD110ST	#N/A	#N/A	0	0	103299	0	0
CeD110ST_S55_L008_9msub_Salmonella_phage_ST160_GCF_000891435.1_ViralProj61857_bowtie2_sort.bam	#N/A	Salmonella_phage_ST160_GCF_000891435.1_ViralProj61857	CeD110ST	#N/A	#N/A	5761	11174	40986	0.14056	0.27263
CeD110ST_S55_L008_9msub_Salmonella_phage_vB_SemP_Emek_GCF_000899835.1_ViralProj171957_bowtie2_sort.bam	#N/A	Salmonella_phage_vB_SemP_Emek_GCF_000899835.1_ViralProj171957	CeD110ST	#N/A	#N/A	5563	13892	39783	0.139834	0.349194
CeD110ST_S55_L008_9msub_Shigella_phage_Sf6_GCF_000845865.1_ViralProj14498_bowtie2_sort.bam	#N/A	Shigella_phage_Sf6_GCF_000845865.1_ViralProj14498	CeD110ST	#N/A	#N/A	7543	20536	39043	0.193197	0.525984
CeD110ST_S55_L008_9msub_Streptococcus_phage_PH15_GCF_000875325.1_ViralProj30161_bowtie2_sort.bam	#N/A	Streptococcus_phage_PH15_GCF_000875325.1_ViralProj30161	CeD110ST	#N/A	#N/A	0	0	39136	0	0
CeD110ST_S55_L008_9msub_Streptococcus_phage_Sfi21_GCF_000837365.1_ViralProj14133_bowtie2_sort.bam	#N/A	Streptococcus_phage_Sfi21_GCF_000837365.1_ViralProj14133	CeD110ST	#N/A	#N/A	0	0	40739	0	0
CeD110ST_S55_L008_9msub_Streptococcus_phage_TP-J34_GCF_000904075.1_ViralProj188154_bowtie2_sort.bam	#N/A	Streptococcus_phage_TP-J34_GCF_000904075.1_ViralProj188154	CeD110ST	#N/A	#N/A	0	0	45606	0	0
CeD110ST_S55_L008_9msub_Vibrio_phage_pYD38-A_GCF_000908715.1_ViralProj209063_bowtie2_sort.bam	#N/A	Vibrio_phage_pYD38-A_GCF_000908715.1_ViralProj209063	CeD110ST	#N/A	#N/A	0	0	47552	0	0
CeD110ST_S55_L008_9msub_Watermelon_chlorotic_stunt_virus_GCF_000837565.1_ViralMultiSegProj14176_bowtie2_sort.bam	#N/A	Watermelon_chlorotic_stunt_virus_GCF_000837565.1_ViralMultiSegProj14176	CeD110ST	#N/A	#N/A	0	0	5498	0	0
CeD111D2_S8_L007_9msub_Cronobacter_phage_ENT39118_GCF_000904915.1_ViralProj184168_bowtie2_sort.bam	#N/A	Cronobacter_phage_ENT39118_GCF_000904915.1_ViralProj184168	CeD111D2	#N/A	#N/A	0	0	39012	0	0
CeD111D2_S8_L007_9msub_Enterobacterial_phage_mEp390_GCF_000903635.1_ViralProj183154_bowtie2_sort.bam	#N/A	Enterobacterial_phage_mEp390_GCF_000903635.1_ViralProj183154	CeD111D2	#N/A	#N/A	0	0	40029	0	0
CeD111D2_S8_L007_9msub_Enterobacteria_phage_HK140_GCF_000901015.1_ViralProj183139_bowtie2_sort.bam	#N/A	Enterobacteria_phage_HK140_GCF_000901015.1_ViralProj183139	CeD111D2	#N/A	#N/A	0	0	40710	0	0
CeD111D2_S8_L007_9msub_Enterobacteria_phage_HK225_GCF_000902675.1_ViralProj183140_bowtie2_sort.bam	#N/A	Enterobacteria_phage_HK225_GCF_000902675.1_ViralProj183140	CeD111D2	#N/A	#N/A	0	0	45366	0	0
CeD111D2_S8_L007_9msub_Enterobacteria_phage_HK446_GCF_000902055.1_ViralProj183141_bowtie2_sort.bam	#N/A	Enterobacteria_phage_HK446_GCF_000902055.1_ViralProj183141	CeD111D2	#N/A	#N/A	299	302	39026	0.00766156	0.00773843
CeD111D2_S8_L007_9msub_Enterobacteria_phage_HK542_GCF_000901115.1_ViralProj183159_bowtie2_sort.bam	#N/A	Enterobacteria_phage_HK542_GCF_000901115.1_ViralProj183159	CeD111D2	#N/A	#N/A	0	0	38964	0	0
CeD111D2_S8_L007_9msub_Enterobacteria_phage_HK630_GCF_000903575.1_ViralProj183142_bowtie2_sort.bam	#N/A	Enterobacteria_phage_HK630_GCF_000903575.1_ViralProj183142	CeD111D2	#N/A	#N/A	604	604	47090	0.0128265	0.0128265
CeD111D2_S8_L007_9msub_Enterobacteria_phage_IME10_GCF_000903395.1_ViralProj181235_bowtie2_sort.bam	#N/A	Enterobacteria_phage_IME10_GCF_000903395.1_ViralProj181235	CeD111D2	#N/A	#N/A	302	302	39646	0.00761741	0.00761741
CeD111D2_S8_L007_9msub_Enterobacteria_phage_mEp235_GCF_000903595.1_ViralProj183146_bowtie2_sort.bam	#N/A	Enterobacteria_phage_mEp235_GCF_000903595.1_ViralProj183146	CeD111D2	#N/A	#N/A	0	0	37595	0	0
CeD111D2_S8_L007_9msub_Enterobacteria_phage_mEp460_GCF_000902715.1_ViralProj183148_bowtie2_sort.bam	#N/A	Enterobacteria_phage_mEp460_GCF_000902715.1_ViralProj183148	CeD111D2	#N/A	#N/A	302	302	44510	0.00678499	0.00678499
CeD111D2_S8_L007_9msub_Enterobacteria_phage_mEpX1_GCF_000902095.1_ViralProj183149_bowtie2_sort.bam	#N/A	Enterobacteria_phage_mEpX1_GCF_000902095.1_ViralProj183149	CeD111D2	#N/A	#N/A	0	0	41567	0	0
CeD111D2_S8_L007_9msub_Enterobacteria_phage_mEpX2_GCF_000903615.1_ViralProj183150_bowtie2_sort.bam	#N/A	Enterobacteria_phage_mEpX2_GCF_000903615.1_ViralProj183150	CeD111D2	#N/A	#N/A	0	0	38759	0	0
CeD111D2_S8_L007_9msub_Enterobacteria_phage_P88_GCF_000930115.1_ViralProj271780_bowtie2_sort.bam	#N/A	Enterobacteria_phage_P88_GCF_000930115.1_ViralProj271780	CeD111D2	#N/A	#N/A	0	0	35814	0	0
CeD111D2_S8_L007_9msub_Escherichia_virus_Min27_GCF_000872765.1_ViralProj29143_bowtie2_sort.bam	#N/A	Escherichia_virus_Min27_GCF_000872765.1_ViralProj29143	CeD111D2	#N/A	#N/A	0	0	63395	0	0
CeD111D2_S8_L007_9msub_Escherichia_virus_P1_GCF_000844165.1_ViralProj14493_bowtie2_sort.bam	#N/A	Escherichia_virus_P1_GCF_000844165.1_ViralProj14493	CeD111D2	#N/A	#N/A	0	0	94800	0	0
CeD111D2_S8_L007_9msub_Escherichia_virus_phiV10_GCF_000866205.1_ViralProj16381_bowtie2_sort.bam	#N/A	Escherichia_virus_phiV10_GCF_000866205.1_ViralProj16381	CeD111D2	#N/A	#N/A	0	0	39104	0	0
CeD111D2_S8_L007_9msub_Escherichia_virus_Stx2_II_GCF_002221805.1_ViralProj14310_bowtie2_sort.bam	#N/A	Escherichia_virus_Stx2_II_GCF_002221805.1_ViralProj14310	CeD111D2	#N/A	#N/A	0	0	62706	0	0
CeD111D2_S8_L007_9msub_Human_polyomavirus_2_GCF_000863805.1_ViralProj15477_bowtie2_sort.bam	#N/A	Human_polyomavirus_2_GCF_000863805.1_ViralProj15477	CeD111D2	#N/A	#N/A	0	0	5130	0	0
CeD111D2_S8_L007_9msub_Lactobacillus_phage_KC5a_GCF_000868065.1_ViralProj16663_bowtie2_sort.bam	#N/A	Lactobacillus_phage_KC5a_GCF_000868065.1_ViralProj16663	CeD111D2	#N/A	#N/A	0	0	38239	0	0
CeD111D2_S8_L007_9msub_Lactobacillus_phage_LF1_GCF_000900715.1_ViralProj181083_bowtie2_sort.bam	#N/A	Lactobacillus_phage_LF1_GCF_000900715.1_ViralProj181083	CeD111D2	#N/A	#N/A	0	0	42606	0	0
CeD111D2_S8_L007_9msub_Lactobacillus_phage_phi_jlb1_GCF_001507495.1_ViralProj249087_bowtie2_sort.bam	#N/A	Lactobacillus_phage_phi_jlb1_GCF_001507495.1_ViralProj249087	CeD111D2	#N/A	#N/A	0	0	38269	0	0
CeD111D2_S8_L007_9msub_Lactococcus_phage_bIL309_GCF_000842505.1_ViralProj14338_bowtie2_sort.bam	#N/A	Lactococcus_phage_bIL309_GCF_000842505.1_ViralProj14338	CeD111D2	#N/A	#N/A	0	0	36949	0	0
CeD111D2_S8_L007_9msub_Lactococcus_phage_bIL310_GCF_000838045.1_ViralProj14112_bowtie2_sort.bam	#N/A	Lactococcus_phage_bIL310_GCF_000838045.1_ViralProj14112	CeD111D2	#N/A	#N/A	0	0	14957	0	0
CeD111D2_S8_L007_9msub_Lactococcus_phage_bIL312_GCF_000837265.1_ViralProj14113_bowtie2_sort.bam	#N/A	Lactococcus_phage_bIL312_GCF_000837265.1_ViralProj14113	CeD111D2	#N/A	#N/A	0	0	15179	0	0
CeD111D2_S8_L007_9msub_Lactococcus_phage_r1t_GCF_000840345.1_ViralProj14225_bowtie2_sort.bam	#N/A	Lactococcus_phage_r1t_GCF_000840345.1_ViralProj14225	CeD111D2	#N/A	#N/A	0	0	33350	0	0
CeD111D2_S8_L007_9msub_Lactococcus_phage_TP901-1_GCF_000838065.1_ViralProj14116_bowtie2_sort.bam	#N/A	Lactococcus_phage_TP901-1_GCF_000838065.1_ViralProj14116	CeD111D2	#N/A	#N/A	0	0	37667	0	0
CeD111D2_S8_L007_9msub_Lactococcus_phage_Tuc2009_GCF_000838985.1_ViralProj14131_bowtie2_sort.bam	#N/A	Lactococcus_phage_Tuc2009_GCF_000838985.1_ViralProj14131	CeD111D2	#N/A	#N/A	0	0	38347	0	0
CeD111D2_S8_L007_9msub_Lactococcus_phage_ul36_GCF_000841645.1_ViralProj14331_bowtie2_sort.bam	#N/A	Lactococcus_phage_ul36_GCF_000841645.1_ViralProj14331	CeD111D2	#N/A	#N/A	0	0	36798	0	0
CeD111D2_S8_L007_9msub_Salmonella_phage_Fels-2_NC_010463.1_bowtie2_sort.bam	#N/A	Salmonella_phage_Fels-2_NC_010463.1	CeD111D2	#N/A	#N/A	0	0	33693	0	0
CeD111D2_S8_L007_9msub_Salmonella_phage_SE1_GCF_000881955.1_ViralProj33483_bowtie2_sort.bam	#N/A	Salmonella_phage_SE1_GCF_000881955.1_ViralProj33483	CeD111D2	#N/A	#N/A	146	151	41941	0.00348108	0.0036003
CeD111D2_S8_L007_9msub_Salmonella_phage_SSU5_GCF_000899335.1_ViralProj177521_bowtie2_sort.bam	#N/A	Salmonella_phage_SSU5_GCF_000899335.1_ViralProj177521	CeD111D2	#N/A	#N/A	0	0	103299	0	0
CeD111D2_S8_L007_9msub_Salmonella_phage_ST160_GCF_000891435.1_ViralProj61857_bowtie2_sort.bam	#N/A	Salmonella_phage_ST160_GCF_000891435.1_ViralProj61857	CeD111D2	#N/A	#N/A	146	151	40986	0.00356219	0.00368418
CeD111D2_S8_L007_9msub_Salmonella_phage_vB_SemP_Emek_GCF_000899835.1_ViralProj171957_bowtie2_sort.bam	#N/A	Salmonella_phage_vB_SemP_Emek_GCF_000899835.1_ViralProj171957	CeD111D2	#N/A	#N/A	0	0	39783	0	0
CeD111D2_S8_L007_9msub_Shigella_phage_Sf6_GCF_000845865.1_ViralProj14498_bowtie2_sort.bam	#N/A	Shigella_phage_Sf6_GCF_000845865.1_ViralProj14498	CeD111D2	#N/A	#N/A	284	302	39043	0.00727403	0.00773506
CeD111D2_S8_L007_9msub_Streptococcus_phage_PH15_GCF_000875325.1_ViralProj30161_bowtie2_sort.bam	#N/A	Streptococcus_phage_PH15_GCF_000875325.1_ViralProj30161	CeD111D2	#N/A	#N/A	0	0	39136	0	0
CeD111D2_S8_L007_9msub_Streptococcus_phage_Sfi21_GCF_000837365.1_ViralProj14133_bowtie2_sort.bam	#N/A	Streptococcus_phage_Sfi21_GCF_000837365.1_ViralProj14133	CeD111D2	#N/A	#N/A	0	0	40739	0	0
CeD111D2_S8_L007_9msub_Streptococcus_phage_TP-J34_GCF_000904075.1_ViralProj188154_bowtie2_sort.bam	#N/A	Streptococcus_phage_TP-J34_GCF_000904075.1_ViralProj188154	CeD111D2	#N/A	#N/A	0	0	45606	0	0
CeD111D2_S8_L007_9msub_Vibrio_phage_pYD38-A_GCF_000908715.1_ViralProj209063_bowtie2_sort.bam	#N/A	Vibrio_phage_pYD38-A_GCF_000908715.1_ViralProj209063	CeD111D2	#N/A	#N/A	0	0	47552	0	0
CeD111D2_S8_L007_9msub_Watermelon_chlorotic_stunt_virus_GCF_000837565.1_ViralMultiSegProj14176_bowtie2_sort.bam	#N/A	Watermelon_chlorotic_stunt_virus_GCF_000837565.1_ViralMultiSegProj14176	CeD111D2	#N/A	#N/A	0	0	5498	0	0
CeD113D2_S9_L007_9msub_Cronobacter_phage_ENT39118_GCF_000904915.1_ViralProj184168_bowtie2_sort.bam	#N/A	Cronobacter_phage_ENT39118_GCF_000904915.1_ViralProj184168	CeD113D2	#N/A	#N/A	0	0	39012	0	0
CeD113D2_S9_L007_9msub_Enterobacterial_phage_mEp390_GCF_000903635.1_ViralProj183154_bowtie2_sort.bam	#N/A	Enterobacterial_phage_mEp390_GCF_000903635.1_ViralProj183154	CeD113D2	#N/A	#N/A	0	0	40029	0	0
CeD113D2_S9_L007_9msub_Enterobacteria_phage_HK140_GCF_000901015.1_ViralProj183139_bowtie2_sort.bam	#N/A	Enterobacteria_phage_HK140_GCF_000901015.1_ViralProj183139	CeD113D2	#N/A	#N/A	0	0	40710	0	0
CeD113D2_S9_L007_9msub_Enterobacteria_phage_HK225_GCF_000902675.1_ViralProj183140_bowtie2_sort.bam	#N/A	Enterobacteria_phage_HK225_GCF_000902675.1_ViralProj183140	CeD113D2	#N/A	#N/A	0	0	45366	0	0
CeD113D2_S9_L007_9msub_Enterobacteria_phage_HK446_GCF_000902055.1_ViralProj183141_bowtie2_sort.bam	#N/A	Enterobacteria_phage_HK446_GCF_000902055.1_ViralProj183141	CeD113D2	#N/A	#N/A	0	0	39026	0	0
CeD113D2_S9_L007_9msub_Enterobacteria_phage_HK542_GCF_000901115.1_ViralProj183159_bowtie2_sort.bam	#N/A	Enterobacteria_phage_HK542_GCF_000901115.1_ViralProj183159	CeD113D2	#N/A	#N/A	0	0	38964	0	0
CeD113D2_S9_L007_9msub_Enterobacteria_phage_HK630_GCF_000903575.1_ViralProj183142_bowtie2_sort.bam	#N/A	Enterobacteria_phage_HK630_GCF_000903575.1_ViralProj183142	CeD113D2	#N/A	#N/A	0	0	47090	0	0
CeD113D2_S9_L007_9msub_Enterobacteria_phage_IME10_GCF_000903395.1_ViralProj181235_bowtie2_sort.bam	#N/A	Enterobacteria_phage_IME10_GCF_000903395.1_ViralProj181235	CeD113D2	#N/A	#N/A	0	0	39646	0	0
CeD113D2_S9_L007_9msub_Enterobacteria_phage_mEp235_GCF_000903595.1_ViralProj183146_bowtie2_sort.bam	#N/A	Enterobacteria_phage_mEp235_GCF_000903595.1_ViralProj183146	CeD113D2	#N/A	#N/A	0	0	37595	0	0
CeD113D2_S9_L007_9msub_Enterobacteria_phage_mEp460_GCF_000902715.1_ViralProj183148_bowtie2_sort.bam	#N/A	Enterobacteria_phage_mEp460_GCF_000902715.1_ViralProj183148	CeD113D2	#N/A	#N/A	0	0	44510	0	0
CeD113D2_S9_L007_9msub_Enterobacteria_phage_mEpX1_GCF_000902095.1_ViralProj183149_bowtie2_sort.bam	#N/A	Enterobacteria_phage_mEpX1_GCF_000902095.1_ViralProj183149	CeD113D2	#N/A	#N/A	0	0	41567	0	0
CeD113D2_S9_L007_9msub_Enterobacteria_phage_mEpX2_GCF_000903615.1_ViralProj183150_bowtie2_sort.bam	#N/A	Enterobacteria_phage_mEpX2_GCF_000903615.1_ViralProj183150	CeD113D2	#N/A	#N/A	0	0	38759	0	0
CeD113D2_S9_L007_9msub_Enterobacteria_phage_P88_GCF_000930115.1_ViralProj271780_bowtie2_sort.bam	#N/A	Enterobacteria_phage_P88_GCF_000930115.1_ViralProj271780	CeD113D2	#N/A	#N/A	0	0	35814	0	0
CeD113D2_S9_L007_9msub_Escherichia_virus_Min27_GCF_000872765.1_ViralProj29143_bowtie2_sort.bam	#N/A	Escherichia_virus_Min27_GCF_000872765.1_ViralProj29143	CeD113D2	#N/A	#N/A	0	0	63395	0	0
CeD113D2_S9_L007_9msub_Escherichia_virus_P1_GCF_000844165.1_ViralProj14493_bowtie2_sort.bam	#N/A	Escherichia_virus_P1_GCF_000844165.1_ViralProj14493	CeD113D2	#N/A	#N/A	151	151	94800	0.00159283	0.00159283
CeD113D2_S9_L007_9msub_Escherichia_virus_phiV10_GCF_000866205.1_ViralProj16381_bowtie2_sort.bam	#N/A	Escherichia_virus_phiV10_GCF_000866205.1_ViralProj16381	CeD113D2	#N/A	#N/A	0	0	39104	0	0
CeD113D2_S9_L007_9msub_Escherichia_virus_Stx2_II_GCF_002221805.1_ViralProj14310_bowtie2_sort.bam	#N/A	Escherichia_virus_Stx2_II_GCF_002221805.1_ViralProj14310	CeD113D2	#N/A	#N/A	0	0	62706	0	0
CeD113D2_S9_L007_9msub_Human_polyomavirus_2_GCF_000863805.1_ViralProj15477_bowtie2_sort.bam	#N/A	Human_polyomavirus_2_GCF_000863805.1_ViralProj15477	CeD113D2	#N/A	#N/A	0	0	5130	0	0
CeD113D2_S9_L007_9msub_Lactobacillus_phage_KC5a_GCF_000868065.1_ViralProj16663_bowtie2_sort.bam	#N/A	Lactobacillus_phage_KC5a_GCF_000868065.1_ViralProj16663	CeD113D2	#N/A	#N/A	0	0	38239	0	0
CeD113D2_S9_L007_9msub_Lactobacillus_phage_LF1_GCF_000900715.1_ViralProj181083_bowtie2_sort.bam	#N/A	Lactobacillus_phage_LF1_GCF_000900715.1_ViralProj181083	CeD113D2	#N/A	#N/A	0	0	42606	0	0
CeD113D2_S9_L007_9msub_Lactobacillus_phage_phi_jlb1_GCF_001507495.1_ViralProj249087_bowtie2_sort.bam	#N/A	Lactobacillus_phage_phi_jlb1_GCF_001507495.1_ViralProj249087	CeD113D2	#N/A	#N/A	0	0	38269	0	0
CeD113D2_S9_L007_9msub_Lactococcus_phage_bIL309_GCF_000842505.1_ViralProj14338_bowtie2_sort.bam	#N/A	Lactococcus_phage_bIL309_GCF_000842505.1_ViralProj14338	CeD113D2	#N/A	#N/A	0	0	36949	0	0
CeD113D2_S9_L007_9msub_Lactococcus_phage_bIL310_GCF_000838045.1_ViralProj14112_bowtie2_sort.bam	#N/A	Lactococcus_phage_bIL310_GCF_000838045.1_ViralProj14112	CeD113D2	#N/A	#N/A	0	0	14957	0	0
CeD113D2_S9_L007_9msub_Lactococcus_phage_bIL312_GCF_000837265.1_ViralProj14113_bowtie2_sort.bam	#N/A	Lactococcus_phage_bIL312_GCF_000837265.1_ViralProj14113	CeD113D2	#N/A	#N/A	0	0	15179	0	0
CeD113D2_S9_L007_9msub_Lactococcus_phage_r1t_GCF_000840345.1_ViralProj14225_bowtie2_sort.bam	#N/A	Lactococcus_phage_r1t_GCF_000840345.1_ViralProj14225	CeD113D2	#N/A	#N/A	0	0	33350	0	0
CeD113D2_S9_L007_9msub_Lactococcus_phage_TP901-1_GCF_000838065.1_ViralProj14116_bowtie2_sort.bam	#N/A	Lactococcus_phage_TP901-1_GCF_000838065.1_ViralProj14116	CeD113D2	#N/A	#N/A	0	0	37667	0	0
CeD113D2_S9_L007_9msub_Lactococcus_phage_Tuc2009_GCF_000838985.1_ViralProj14131_bowtie2_sort.bam	#N/A	Lactococcus_phage_Tuc2009_GCF_000838985.1_ViralProj14131	CeD113D2	#N/A	#N/A	0	0	38347	0	0
CeD113D2_S9_L007_9msub_Lactococcus_phage_ul36_GCF_000841645.1_ViralProj14331_bowtie2_sort.bam	#N/A	Lactococcus_phage_ul36_GCF_000841645.1_ViralProj14331	CeD113D2	#N/A	#N/A	0	0	36798	0	0
CeD113D2_S9_L007_9msub_Salmonella_phage_Fels-2_NC_010463.1_bowtie2_sort.bam	#N/A	Salmonella_phage_Fels-2_NC_010463.1	CeD113D2	#N/A	#N/A	0	0	33693	0	0
CeD113D2_S9_L007_9msub_Salmonella_phage_SE1_GCF_000881955.1_ViralProj33483_bowtie2_sort.bam	#N/A	Salmonella_phage_SE1_GCF_000881955.1_ViralProj33483	CeD113D2	#N/A	#N/A	0	0	41941	0	0
CeD113D2_S9_L007_9msub_Salmonella_phage_SSU5_GCF_000899335.1_ViralProj177521_bowtie2_sort.bam	#N/A	Salmonella_phage_SSU5_GCF_000899335.1_ViralProj177521	CeD113D2	#N/A	#N/A	0	0	103299	0	0
CeD113D2_S9_L007_9msub_Salmonella_phage_ST160_GCF_000891435.1_ViralProj61857_bowtie2_sort.bam	#N/A	Salmonella_phage_ST160_GCF_000891435.1_ViralProj61857	CeD113D2	#N/A	#N/A	0	0	40986	0	0
CeD113D2_S9_L007_9msub_Salmonella_phage_vB_SemP_Emek_GCF_000899835.1_ViralProj171957_bowtie2_sort.bam	#N/A	Salmonella_phage_vB_SemP_Emek_GCF_000899835.1_ViralProj171957	CeD113D2	#N/A	#N/A	0	0	39783	0	0
CeD113D2_S9_L007_9msub_Shigella_phage_Sf6_GCF_000845865.1_ViralProj14498_bowtie2_sort.bam	#N/A	Shigella_phage_Sf6_GCF_000845865.1_ViralProj14498	CeD113D2	#N/A	#N/A	0	0	39043	0	0
CeD113D2_S9_L007_9msub_Streptococcus_phage_PH15_GCF_000875325.1_ViralProj30161_bowtie2_sort.bam	#N/A	Streptococcus_phage_PH15_GCF_000875325.1_ViralProj30161	CeD113D2	#N/A	#N/A	0	0	39136	0	0
CeD113D2_S9_L007_9msub_Streptococcus_phage_Sfi21_GCF_000837365.1_ViralProj14133_bowtie2_sort.bam	#N/A	Streptococcus_phage_Sfi21_GCF_000837365.1_ViralProj14133	CeD113D2	#N/A	#N/A	0	0	40739	0	0
CeD113D2_S9_L007_9msub_Streptococcus_phage_TP-J34_GCF_000904075.1_ViralProj188154_bowtie2_sort.bam	#N/A	Streptococcus_phage_TP-J34_GCF_000904075.1_ViralProj188154	CeD113D2	#N/A	#N/A	0	0	45606	0	0
CeD113D2_S9_L007_9msub_Vibrio_phage_pYD38-A_GCF_000908715.1_ViralProj209063_bowtie2_sort.bam	#N/A	Vibrio_phage_pYD38-A_GCF_000908715.1_ViralProj209063	CeD113D2	#N/A	#N/A	0	0	47552	0	0
CeD113D2_S9_L007_9msub_Watermelon_chlorotic_stunt_virus_GCF_000837565.1_ViralMultiSegProj14176_bowtie2_sort.bam	#N/A	Watermelon_chlorotic_stunt_virus_GCF_000837565.1_ViralMultiSegProj14176	CeD113D2	#N/A	#N/A	0	0	5498	0	0
CeD116D2_S15_L007_9msub_Cronobacter_phage_ENT39118_GCF_000904915.1_ViralProj184168_bowtie2_sort.bam	#N/A	Cronobacter_phage_ENT39118_GCF_000904915.1_ViralProj184168	CeD116D2	#N/A	#N/A	0	0	39012	0	0
CeD116D2_S15_L007_9msub_Enterobacterial_phage_mEp390_GCF_000903635.1_ViralProj183154_bowtie2_sort.bam	#N/A	Enterobacterial_phage_mEp390_GCF_000903635.1_ViralProj183154	CeD116D2	#N/A	#N/A	0	0	40029	0	0
CeD116D2_S15_L007_9msub_Enterobacteria_phage_HK140_GCF_000901015.1_ViralProj183139_bowtie2_sort.bam	#N/A	Enterobacteria_phage_HK140_GCF_000901015.1_ViralProj183139	CeD116D2	#N/A	#N/A	0	0	40710	0	0
CeD116D2_S15_L007_9msub_Enterobacteria_phage_HK225_GCF_000902675.1_ViralProj183140_bowtie2_sort.bam	#N/A	Enterobacteria_phage_HK225_GCF_000902675.1_ViralProj183140	CeD116D2	#N/A	#N/A	0	0	45366	0	0
CeD116D2_S15_L007_9msub_Enterobacteria_phage_HK446_GCF_000902055.1_ViralProj183141_bowtie2_sort.bam	#N/A	Enterobacteria_phage_HK446_GCF_000902055.1_ViralProj183141	CeD116D2	#N/A	#N/A	0	0	39026	0	0
CeD116D2_S15_L007_9msub_Enterobacteria_phage_HK542_GCF_000901115.1_ViralProj183159_bowtie2_sort.bam	#N/A	Enterobacteria_phage_HK542_GCF_000901115.1_ViralProj183159	CeD116D2	#N/A	#N/A	0	0	38964	0	0
CeD116D2_S15_L007_9msub_Enterobacteria_phage_HK630_GCF_000903575.1_ViralProj183142_bowtie2_sort.bam	#N/A	Enterobacteria_phage_HK630_GCF_000903575.1_ViralProj183142	CeD116D2	#N/A	#N/A	0	0	47090	0	0
CeD116D2_S15_L007_9msub_Enterobacteria_phage_IME10_GCF_000903395.1_ViralProj181235_bowtie2_sort.bam	#N/A	Enterobacteria_phage_IME10_GCF_000903395.1_ViralProj181235	CeD116D2	#N/A	#N/A	0	0	39646	0	0
CeD116D2_S15_L007_9msub_Enterobacteria_phage_mEp235_GCF_000903595.1_ViralProj183146_bowtie2_sort.bam	#N/A	Enterobacteria_phage_mEp235_GCF_000903595.1_ViralProj183146	CeD116D2	#N/A	#N/A	0	0	37595	0	0
CeD116D2_S15_L007_9msub_Enterobacteria_phage_mEp460_GCF_000902715.1_ViralProj183148_bowtie2_sort.bam	#N/A	Enterobacteria_phage_mEp460_GCF_000902715.1_ViralProj183148	CeD116D2	#N/A	#N/A	0	0	44510	0	0
CeD116D2_S15_L007_9msub_Enterobacteria_phage_mEpX1_GCF_000902095.1_ViralProj183149_bowtie2_sort.bam	#N/A	Enterobacteria_phage_mEpX1_GCF_000902095.1_ViralProj183149	CeD116D2	#N/A	#N/A	0	0	41567	0	0
CeD116D2_S15_L007_9msub_Enterobacteria_phage_mEpX2_GCF_000903615.1_ViralProj183150_bowtie2_sort.bam	#N/A	Enterobacteria_phage_mEpX2_GCF_000903615.1_ViralProj183150	CeD116D2	#N/A	#N/A	0	0	38759	0	0
CeD116D2_S15_L007_9msub_Enterobacteria_phage_P88_GCF_000930115.1_ViralProj271780_bowtie2_sort.bam	#N/A	Enterobacteria_phage_P88_GCF_000930115.1_ViralProj271780	CeD116D2	#N/A	#N/A	0	0	35814	0	0
CeD116D2_S15_L007_9msub_Escherichia_virus_Min27_GCF_000872765.1_ViralProj29143_bowtie2_sort.bam	#N/A	Escherichia_virus_Min27_GCF_000872765.1_ViralProj29143	CeD116D2	#N/A	#N/A	0	0	63395	0	0
CeD116D2_S15_L007_9msub_Escherichia_virus_P1_GCF_000844165.1_ViralProj14493_bowtie2_sort.bam	#N/A	Escherichia_virus_P1_GCF_000844165.1_ViralProj14493	CeD116D2	#N/A	#N/A	0	0	94800	0	0
CeD116D2_S15_L007_9msub_Escherichia_virus_phiV10_GCF_000866205.1_ViralProj16381_bowtie2_sort.bam	#N/A	Escherichia_virus_phiV10_GCF_000866205.1_ViralProj16381	CeD116D2	#N/A	#N/A	0	0	39104	0	0
CeD116D2_S15_L007_9msub_Escherichia_virus_Stx2_II_GCF_002221805.1_ViralProj14310_bowtie2_sort.bam	#N/A	Escherichia_virus_Stx2_II_GCF_002221805.1_ViralProj14310	CeD116D2	#N/A	#N/A	0	0	62706	0	0
CeD116D2_S15_L007_9msub_Human_polyomavirus_2_GCF_000863805.1_ViralProj15477_bowtie2_sort.bam	#N/A	Human_polyomavirus_2_GCF_000863805.1_ViralProj15477	CeD116D2	#N/A	#N/A	0	0	5130	0	0
CeD116D2_S15_L007_9msub_Lactobacillus_phage_KC5a_GCF_000868065.1_ViralProj16663_bowtie2_sort.bam	#N/A	Lactobacillus_phage_KC5a_GCF_000868065.1_ViralProj16663	CeD116D2	#N/A	#N/A	0	0	38239	0	0
CeD116D2_S15_L007_9msub_Lactobacillus_phage_LF1_GCF_000900715.1_ViralProj181083_bowtie2_sort.bam	#N/A	Lactobacillus_phage_LF1_GCF_000900715.1_ViralProj181083	CeD116D2	#N/A	#N/A	0	0	42606	0	0
CeD116D2_S15_L007_9msub_Lactobacillus_phage_phi_jlb1_GCF_001507495.1_ViralProj249087_bowtie2_sort.bam	#N/A	Lactobacillus_phage_phi_jlb1_GCF_001507495.1_ViralProj249087	CeD116D2	#N/A	#N/A	0	0	38269	0	0
CeD116D2_S15_L007_9msub_Lactococcus_phage_bIL309_GCF_000842505.1_ViralProj14338_bowtie2_sort.bam	#N/A	Lactococcus_phage_bIL309_GCF_000842505.1_ViralProj14338	CeD116D2	#N/A	#N/A	0	0	36949	0	0
CeD116D2_S15_L007_9msub_Lactococcus_phage_bIL310_GCF_000838045.1_ViralProj14112_bowtie2_sort.bam	#N/A	Lactococcus_phage_bIL310_GCF_000838045.1_ViralProj14112	CeD116D2	#N/A	#N/A	0	0	14957	0	0
CeD116D2_S15_L007_9msub_Lactococcus_phage_bIL312_GCF_000837265.1_ViralProj14113_bowtie2_sort.bam	#N/A	Lactococcus_phage_bIL312_GCF_000837265.1_ViralProj14113	CeD116D2	#N/A	#N/A	0	0	15179	0	0
CeD116D2_S15_L007_9msub_Lactococcus_phage_r1t_GCF_000840345.1_ViralProj14225_bowtie2_sort.bam	#N/A	Lactococcus_phage_r1t_GCF_000840345.1_ViralProj14225	CeD116D2	#N/A	#N/A	0	0	33350	0	0
CeD116D2_S15_L007_9msub_Lactococcus_phage_TP901-1_GCF_000838065.1_ViralProj14116_bowtie2_sort.bam	#N/A	Lactococcus_phage_TP901-1_GCF_000838065.1_ViralProj14116	CeD116D2	#N/A	#N/A	0	0	37667	0	0
CeD116D2_S15_L007_9msub_Lactococcus_phage_Tuc2009_GCF_000838985.1_ViralProj14131_bowtie2_sort.bam	#N/A	Lactococcus_phage_Tuc2009_GCF_000838985.1_ViralProj14131	CeD116D2	#N/A	#N/A	0	0	38347	0	0
CeD116D2_S15_L007_9msub_Lactococcus_phage_ul36_GCF_000841645.1_ViralProj14331_bowtie2_sort.bam	#N/A	Lactococcus_phage_ul36_GCF_000841645.1_ViralProj14331	CeD116D2	#N/A	#N/A	0	0	36798	0	0
CeD116D2_S15_L007_9msub_Salmonella_phage_Fels-2_NC_010463.1_bowtie2_sort.bam	#N/A	Salmonella_phage_Fels-2_NC_010463.1	CeD116D2	#N/A	#N/A	0	0	33693	0	0
CeD116D2_S15_L007_9msub_Salmonella_phage_SE1_GCF_000881955.1_ViralProj33483_bowtie2_sort.bam	#N/A	Salmonella_phage_SE1_GCF_000881955.1_ViralProj33483	CeD116D2	#N/A	#N/A	0	0	41941	0	0
CeD116D2_S15_L007_9msub_Salmonella_phage_SSU5_GCF_000899335.1_ViralProj177521_bowtie2_sort.bam	#N/A	Salmonella_phage_SSU5_GCF_000899335.1_ViralProj177521	CeD116D2	#N/A	#N/A	0	0	103299	0	0
CeD116D2_S15_L007_9msub_Salmonella_phage_ST160_GCF_000891435.1_ViralProj61857_bowtie2_sort.bam	#N/A	Salmonella_phage_ST160_GCF_000891435.1_ViralProj61857	CeD116D2	#N/A	#N/A	0	0	40986	0	0
CeD116D2_S15_L007_9msub_Salmonella_phage_vB_SemP_Emek_GCF_000899835.1_ViralProj171957_bowtie2_sort.bam	#N/A	Salmonella_phage_vB_SemP_Emek_GCF_000899835.1_ViralProj171957	CeD116D2	#N/A	#N/A	0	0	39783	0	0
CeD116D2_S15_L007_9msub_Shigella_phage_Sf6_GCF_000845865.1_ViralProj14498_bowtie2_sort.bam	#N/A	Shigella_phage_Sf6_GCF_000845865.1_ViralProj14498	CeD116D2	#N/A	#N/A	0	0	39043	0	0
CeD116D2_S15_L007_9msub_Streptococcus_phage_PH15_GCF_000875325.1_ViralProj30161_bowtie2_sort.bam	#N/A	Streptococcus_phage_PH15_GCF_000875325.1_ViralProj30161	CeD116D2	#N/A	#N/A	0	0	39136	0	0
CeD116D2_S15_L007_9msub_Streptococcus_phage_Sfi21_GCF_000837365.1_ViralProj14133_bowtie2_sort.bam	#N/A	Streptococcus_phage_Sfi21_GCF_000837365.1_ViralProj14133	CeD116D2	#N/A	#N/A	0	0	40739	0	0
CeD116D2_S15_L007_9msub_Streptococcus_phage_TP-J34_GCF_000904075.1_ViralProj188154_bowtie2_sort.bam	#N/A	Streptococcus_phage_TP-J34_GCF_000904075.1_ViralProj188154	CeD116D2	#N/A	#N/A	0	0	45606	0	0
CeD116D2_S15_L007_9msub_Vibrio_phage_pYD38-A_GCF_000908715.1_ViralProj209063_bowtie2_sort.bam	#N/A	Vibrio_phage_pYD38-A_GCF_000908715.1_ViralProj209063	CeD116D2	#N/A	#N/A	0	0	47552	0	0
CeD116D2_S15_L007_9msub_Watermelon_chlorotic_stunt_virus_GCF_000837565.1_ViralMultiSegProj14176_bowtie2_sort.bam	#N/A	Watermelon_chlorotic_stunt_virus_GCF_000837565.1_ViralMultiSegProj14176	CeD116D2	#N/A	#N/A	0	0	5498	0	0
CeD119D2_S10_L007_9msub_Cronobacter_phage_ENT39118_GCF_000904915.1_ViralProj184168_bowtie2_sort.bam	#N/A	Cronobacter_phage_ENT39118_GCF_000904915.1_ViralProj184168	CeD119D2	#N/A	#N/A	0	0	39012	0	0
CeD119D2_S10_L007_9msub_Enterobacterial_phage_mEp390_GCF_000903635.1_ViralProj183154_bowtie2_sort.bam	#N/A	Enterobacterial_phage_mEp390_GCF_000903635.1_ViralProj183154	CeD119D2	#N/A	#N/A	0	0	40029	0	0
CeD119D2_S10_L007_9msub_Enterobacteria_phage_HK140_GCF_000901015.1_ViralProj183139_bowtie2_sort.bam	#N/A	Enterobacteria_phage_HK140_GCF_000901015.1_ViralProj183139	CeD119D2	#N/A	#N/A	0	0	40710	0	0
CeD119D2_S10_L007_9msub_Enterobacteria_phage_HK225_GCF_000902675.1_ViralProj183140_bowtie2_sort.bam	#N/A	Enterobacteria_phage_HK225_GCF_000902675.1_ViralProj183140	CeD119D2	#N/A	#N/A	0	0	45366	0	0
CeD119D2_S10_L007_9msub_Enterobacteria_phage_HK446_GCF_000902055.1_ViralProj183141_bowtie2_sort.bam	#N/A	Enterobacteria_phage_HK446_GCF_000902055.1_ViralProj183141	CeD119D2	#N/A	#N/A	0	0	39026	0	0
CeD119D2_S10_L007_9msub_Enterobacteria_phage_HK542_GCF_000901115.1_ViralProj183159_bowtie2_sort.bam	#N/A	Enterobacteria_phage_HK542_GCF_000901115.1_ViralProj183159	CeD119D2	#N/A	#N/A	0	0	38964	0	0
CeD119D2_S10_L007_9msub_Enterobacteria_phage_HK630_GCF_000903575.1_ViralProj183142_bowtie2_sort.bam	#N/A	Enterobacteria_phage_HK630_GCF_000903575.1_ViralProj183142	CeD119D2	#N/A	#N/A	548	604	47090	0.0116373	0.0128265
CeD119D2_S10_L007_9msub_Enterobacteria_phage_IME10_GCF_000903395.1_ViralProj181235_bowtie2_sort.bam	#N/A	Enterobacteria_phage_IME10_GCF_000903395.1_ViralProj181235	CeD119D2	#N/A	#N/A	0	0	39646	0	0
CeD119D2_S10_L007_9msub_Enterobacteria_phage_mEp235_GCF_000903595.1_ViralProj183146_bowtie2_sort.bam	#N/A	Enterobacteria_phage_mEp235_GCF_000903595.1_ViralProj183146	CeD119D2	#N/A	#N/A	0	0	37595	0	0
CeD119D2_S10_L007_9msub_Enterobacteria_phage_mEp460_GCF_000902715.1_ViralProj183148_bowtie2_sort.bam	#N/A	Enterobacteria_phage_mEp460_GCF_000902715.1_ViralProj183148	CeD119D2	#N/A	#N/A	302	302	44510	0.00678499	0.00678499
CeD119D2_S10_L007_9msub_Enterobacteria_phage_mEpX1_GCF_000902095.1_ViralProj183149_bowtie2_sort.bam	#N/A	Enterobacteria_phage_mEpX1_GCF_000902095.1_ViralProj183149	CeD119D2	#N/A	#N/A	0	0	41567	0	0
CeD119D2_S10_L007_9msub_Enterobacteria_phage_mEpX2_GCF_000903615.1_ViralProj183150_bowtie2_sort.bam	#N/A	Enterobacteria_phage_mEpX2_GCF_000903615.1_ViralProj183150	CeD119D2	#N/A	#N/A	0	0	38759	0	0
CeD119D2_S10_L007_9msub_Enterobacteria_phage_P88_GCF_000930115.1_ViralProj271780_bowtie2_sort.bam	#N/A	Enterobacteria_phage_P88_GCF_000930115.1_ViralProj271780	CeD119D2	#N/A	#N/A	0	0	35814	0	0
CeD119D2_S10_L007_9msub_Escherichia_virus_Min27_GCF_000872765.1_ViralProj29143_bowtie2_sort.bam	#N/A	Escherichia_virus_Min27_GCF_000872765.1_ViralProj29143	CeD119D2	#N/A	#N/A	0	0	63395	0	0
CeD119D2_S10_L007_9msub_Escherichia_virus_P1_GCF_000844165.1_ViralProj14493_bowtie2_sort.bam	#N/A	Escherichia_virus_P1_GCF_000844165.1_ViralProj14493	CeD119D2	#N/A	#N/A	0	0	94800	0	0
CeD119D2_S10_L007_9msub_Escherichia_virus_phiV10_GCF_000866205.1_ViralProj16381_bowtie2_sort.bam	#N/A	Escherichia_virus_phiV10_GCF_000866205.1_ViralProj16381	CeD119D2	#N/A	#N/A	0	0	39104	0	0
CeD119D2_S10_L007_9msub_Escherichia_virus_Stx2_II_GCF_002221805.1_ViralProj14310_bowtie2_sort.bam	#N/A	Escherichia_virus_Stx2_II_GCF_002221805.1_ViralProj14310	CeD119D2	#N/A	#N/A	0	0	62706	0	0
CeD119D2_S10_L007_9msub_Human_polyomavirus_2_GCF_000863805.1_ViralProj15477_bowtie2_sort.bam	#N/A	Human_polyomavirus_2_GCF_000863805.1_ViralProj15477	CeD119D2	#N/A	#N/A	0	0	5130	0	0
CeD119D2_S10_L007_9msub_Lactobacillus_phage_KC5a_GCF_000868065.1_ViralProj16663_bowtie2_sort.bam	#N/A	Lactobacillus_phage_KC5a_GCF_000868065.1_ViralProj16663	CeD119D2	#N/A	#N/A	0	0	38239	0	0
CeD119D2_S10_L007_9msub_Lactobacillus_phage_LF1_GCF_000900715.1_ViralProj181083_bowtie2_sort.bam	#N/A	Lactobacillus_phage_LF1_GCF_000900715.1_ViralProj181083	CeD119D2	#N/A	#N/A	0	0	42606	0	0
CeD119D2_S10_L007_9msub_Lactobacillus_phage_phi_jlb1_GCF_001507495.1_ViralProj249087_bowtie2_sort.bam	#N/A	Lactobacillus_phage_phi_jlb1_GCF_001507495.1_ViralProj249087	CeD119D2	#N/A	#N/A	0	0	38269	0	0
CeD119D2_S10_L007_9msub_Lactococcus_phage_bIL309_GCF_000842505.1_ViralProj14338_bowtie2_sort.bam	#N/A	Lactococcus_phage_bIL309_GCF_000842505.1_ViralProj14338	CeD119D2	#N/A	#N/A	0	0	36949	0	0
CeD119D2_S10_L007_9msub_Lactococcus_phage_bIL310_GCF_000838045.1_ViralProj14112_bowtie2_sort.bam	#N/A	Lactococcus_phage_bIL310_GCF_000838045.1_ViralProj14112	CeD119D2	#N/A	#N/A	0	0	14957	0	0
CeD119D2_S10_L007_9msub_Lactococcus_phage_bIL312_GCF_000837265.1_ViralProj14113_bowtie2_sort.bam	#N/A	Lactococcus_phage_bIL312_GCF_000837265.1_ViralProj14113	CeD119D2	#N/A	#N/A	0	0	15179	0	0
CeD119D2_S10_L007_9msub_Lactococcus_phage_r1t_GCF_000840345.1_ViralProj14225_bowtie2_sort.bam	#N/A	Lactococcus_phage_r1t_GCF_000840345.1_ViralProj14225	CeD119D2	#N/A	#N/A	0	0	33350	0	0
CeD119D2_S10_L007_9msub_Lactococcus_phage_TP901-1_GCF_000838065.1_ViralProj14116_bowtie2_sort.bam	#N/A	Lactococcus_phage_TP901-1_GCF_000838065.1_ViralProj14116	CeD119D2	#N/A	#N/A	0	0	37667	0	0
CeD119D2_S10_L007_9msub_Lactococcus_phage_Tuc2009_GCF_000838985.1_ViralProj14131_bowtie2_sort.bam	#N/A	Lactococcus_phage_Tuc2009_GCF_000838985.1_ViralProj14131	CeD119D2	#N/A	#N/A	0	0	38347	0	0
CeD119D2_S10_L007_9msub_Lactococcus_phage_ul36_GCF_000841645.1_ViralProj14331_bowtie2_sort.bam	#N/A	Lactococcus_phage_ul36_GCF_000841645.1_ViralProj14331	CeD119D2	#N/A	#N/A	0	0	36798	0	0
CeD119D2_S10_L007_9msub_Salmonella_phage_Fels-2_NC_010463.1_bowtie2_sort.bam	#N/A	Salmonella_phage_Fels-2_NC_010463.1	CeD119D2	#N/A	#N/A	0	0	33693	0	0
CeD119D2_S10_L007_9msub_Salmonella_phage_SE1_GCF_000881955.1_ViralProj33483_bowtie2_sort.bam	#N/A	Salmonella_phage_SE1_GCF_000881955.1_ViralProj33483	CeD119D2	#N/A	#N/A	0	0	41941	0	0
CeD119D2_S10_L007_9msub_Salmonella_phage_SSU5_GCF_000899335.1_ViralProj177521_bowtie2_sort.bam	#N/A	Salmonella_phage_SSU5_GCF_000899335.1_ViralProj177521	CeD119D2	#N/A	#N/A	0	0	103299	0	0
CeD119D2_S10_L007_9msub_Salmonella_phage_ST160_GCF_000891435.1_ViralProj61857_bowtie2_sort.bam	#N/A	Salmonella_phage_ST160_GCF_000891435.1_ViralProj61857	CeD119D2	#N/A	#N/A	0	0	40986	0	0
CeD119D2_S10_L007_9msub_Salmonella_phage_vB_SemP_Emek_GCF_000899835.1_ViralProj171957_bowtie2_sort.bam	#N/A	Salmonella_phage_vB_SemP_Emek_GCF_000899835.1_ViralProj171957	CeD119D2	#N/A	#N/A	0	0	39783	0	0
CeD119D2_S10_L007_9msub_Shigella_phage_Sf6_GCF_000845865.1_ViralProj14498_bowtie2_sort.bam	#N/A	Shigella_phage_Sf6_GCF_000845865.1_ViralProj14498	CeD119D2	#N/A	#N/A	0	0	39043	0	0
CeD119D2_S10_L007_9msub_Streptococcus_phage_PH15_GCF_000875325.1_ViralProj30161_bowtie2_sort.bam	#N/A	Streptococcus_phage_PH15_GCF_000875325.1_ViralProj30161	CeD119D2	#N/A	#N/A	0	0	39136	0	0
CeD119D2_S10_L007_9msub_Streptococcus_phage_Sfi21_GCF_000837365.1_ViralProj14133_bowtie2_sort.bam	#N/A	Streptococcus_phage_Sfi21_GCF_000837365.1_ViralProj14133	CeD119D2	#N/A	#N/A	0	0	40739	0	0
CeD119D2_S10_L007_9msub_Streptococcus_phage_TP-J34_GCF_000904075.1_ViralProj188154_bowtie2_sort.bam	#N/A	Streptococcus_phage_TP-J34_GCF_000904075.1_ViralProj188154	CeD119D2	#N/A	#N/A	0	0	45606	0	0
CeD119D2_S10_L007_9msub_Vibrio_phage_pYD38-A_GCF_000908715.1_ViralProj209063_bowtie2_sort.bam	#N/A	Vibrio_phage_pYD38-A_GCF_000908715.1_ViralProj209063	CeD119D2	#N/A	#N/A	0	0	47552	0	0
CeD119D2_S10_L007_9msub_Watermelon_chlorotic_stunt_virus_GCF_000837565.1_ViralMultiSegProj14176_bowtie2_sort.bam	#N/A	Watermelon_chlorotic_stunt_virus_GCF_000837565.1_ViralMultiSegProj14176	CeD119D2	#N/A	#N/A	0	0	5498	0	0
CeD11D2_S22_L007_9msub_Cronobacter_phage_ENT39118_GCF_000904915.1_ViralProj184168_bowtie2_sort.bam	#N/A	Cronobacter_phage_ENT39118_GCF_000904915.1_ViralProj184168	CeD11D2	#N/A	#N/A	0	0	39012	0	0
CeD11D2_S22_L007_9msub_Enterobacterial_phage_mEp390_GCF_000903635.1_ViralProj183154_bowtie2_sort.bam	#N/A	Enterobacterial_phage_mEp390_GCF_000903635.1_ViralProj183154	CeD11D2	#N/A	#N/A	0	0	40029	0	0
CeD11D2_S22_L007_9msub_Enterobacteria_phage_HK140_GCF_000901015.1_ViralProj183139_bowtie2_sort.bam	#N/A	Enterobacteria_phage_HK140_GCF_000901015.1_ViralProj183139	CeD11D2	#N/A	#N/A	0	0	40710	0	0
CeD11D2_S22_L007_9msub_Enterobacteria_phage_HK225_GCF_000902675.1_ViralProj183140_bowtie2_sort.bam	#N/A	Enterobacteria_phage_HK225_GCF_000902675.1_ViralProj183140	CeD11D2	#N/A	#N/A	0	0	45366	0	0
CeD11D2_S22_L007_9msub_Enterobacteria_phage_HK446_GCF_000902055.1_ViralProj183141_bowtie2_sort.bam	#N/A	Enterobacteria_phage_HK446_GCF_000902055.1_ViralProj183141	CeD11D2	#N/A	#N/A	0	0	39026	0	0
CeD11D2_S22_L007_9msub_Enterobacteria_phage_HK542_GCF_000901115.1_ViralProj183159_bowtie2_sort.bam	#N/A	Enterobacteria_phage_HK542_GCF_000901115.1_ViralProj183159	CeD11D2	#N/A	#N/A	0	0	38964	0	0
CeD11D2_S22_L007_9msub_Enterobacteria_phage_HK630_GCF_000903575.1_ViralProj183142_bowtie2_sort.bam	#N/A	Enterobacteria_phage_HK630_GCF_000903575.1_ViralProj183142	CeD11D2	#N/A	#N/A	0	0	47090	0	0
CeD11D2_S22_L007_9msub_Enterobacteria_phage_IME10_GCF_000903395.1_ViralProj181235_bowtie2_sort.bam	#N/A	Enterobacteria_phage_IME10_GCF_000903395.1_ViralProj181235	CeD11D2	#N/A	#N/A	0	0	39646	0	0
CeD11D2_S22_L007_9msub_Enterobacteria_phage_mEp235_GCF_000903595.1_ViralProj183146_bowtie2_sort.bam	#N/A	Enterobacteria_phage_mEp235_GCF_000903595.1_ViralProj183146	CeD11D2	#N/A	#N/A	0	0	37595	0	0
CeD11D2_S22_L007_9msub_Enterobacteria_phage_mEp460_GCF_000902715.1_ViralProj183148_bowtie2_sort.bam	#N/A	Enterobacteria_phage_mEp460_GCF_000902715.1_ViralProj183148	CeD11D2	#N/A	#N/A	0	0	44510	0	0
CeD11D2_S22_L007_9msub_Enterobacteria_phage_mEpX1_GCF_000902095.1_ViralProj183149_bowtie2_sort.bam	#N/A	Enterobacteria_phage_mEpX1_GCF_000902095.1_ViralProj183149	CeD11D2	#N/A	#N/A	0	0	41567	0	0
CeD11D2_S22_L007_9msub_Enterobacteria_phage_mEpX2_GCF_000903615.1_ViralProj183150_bowtie2_sort.bam	#N/A	Enterobacteria_phage_mEpX2_GCF_000903615.1_ViralProj183150	CeD11D2	#N/A	#N/A	0	0	38759	0	0
CeD11D2_S22_L007_9msub_Enterobacteria_phage_P88_GCF_000930115.1_ViralProj271780_bowtie2_sort.bam	#N/A	Enterobacteria_phage_P88_GCF_000930115.1_ViralProj271780	CeD11D2	#N/A	#N/A	0	0	35814	0	0
CeD11D2_S22_L007_9msub_Escherichia_virus_Min27_GCF_000872765.1_ViralProj29143_bowtie2_sort.bam	#N/A	Escherichia_virus_Min27_GCF_000872765.1_ViralProj29143	CeD11D2	#N/A	#N/A	0	0	63395	0	0
CeD11D2_S22_L007_9msub_Escherichia_virus_P1_GCF_000844165.1_ViralProj14493_bowtie2_sort.bam	#N/A	Escherichia_virus_P1_GCF_000844165.1_ViralProj14493	CeD11D2	#N/A	#N/A	0	0	94800	0	0
CeD11D2_S22_L007_9msub_Escherichia_virus_phiV10_GCF_000866205.1_ViralProj16381_bowtie2_sort.bam	#N/A	Escherichia_virus_phiV10_GCF_000866205.1_ViralProj16381	CeD11D2	#N/A	#N/A	0	0	39104	0	0
CeD11D2_S22_L007_9msub_Escherichia_virus_Stx2_II_GCF_002221805.1_ViralProj14310_bowtie2_sort.bam	#N/A	Escherichia_virus_Stx2_II_GCF_002221805.1_ViralProj14310	CeD11D2	#N/A	#N/A	0	0	62706	0	0
CeD11D2_S22_L007_9msub_Human_polyomavirus_2_GCF_000863805.1_ViralProj15477_bowtie2_sort.bam	#N/A	Human_polyomavirus_2_GCF_000863805.1_ViralProj15477	CeD11D2	#N/A	#N/A	0	0	5130	0	0
CeD11D2_S22_L007_9msub_Lactobacillus_phage_KC5a_GCF_000868065.1_ViralProj16663_bowtie2_sort.bam	#N/A	Lactobacillus_phage_KC5a_GCF_000868065.1_ViralProj16663	CeD11D2	#N/A	#N/A	0	0	38239	0	0
CeD11D2_S22_L007_9msub_Lactobacillus_phage_LF1_GCF_000900715.1_ViralProj181083_bowtie2_sort.bam	#N/A	Lactobacillus_phage_LF1_GCF_000900715.1_ViralProj181083	CeD11D2	#N/A	#N/A	0	0	42606	0	0
CeD11D2_S22_L007_9msub_Lactobacillus_phage_phi_jlb1_GCF_001507495.1_ViralProj249087_bowtie2_sort.bam	#N/A	Lactobacillus_phage_phi_jlb1_GCF_001507495.1_ViralProj249087	CeD11D2	#N/A	#N/A	0	0	38269	0	0
CeD11D2_S22_L007_9msub_Lactococcus_phage_bIL309_GCF_000842505.1_ViralProj14338_bowtie2_sort.bam	#N/A	Lactococcus_phage_bIL309_GCF_000842505.1_ViralProj14338	CeD11D2	#N/A	#N/A	0	0	36949	0	0
CeD11D2_S22_L007_9msub_Lactococcus_phage_bIL310_GCF_000838045.1_ViralProj14112_bowtie2_sort.bam	#N/A	Lactococcus_phage_bIL310_GCF_000838045.1_ViralProj14112	CeD11D2	#N/A	#N/A	0	0	14957	0	0
CeD11D2_S22_L007_9msub_Lactococcus_phage_bIL312_GCF_000837265.1_ViralProj14113_bowtie2_sort.bam	#N/A	Lactococcus_phage_bIL312_GCF_000837265.1_ViralProj14113	CeD11D2	#N/A	#N/A	0	0	15179	0	0
CeD11D2_S22_L007_9msub_Lactococcus_phage_r1t_GCF_000840345.1_ViralProj14225_bowtie2_sort.bam	#N/A	Lactococcus_phage_r1t_GCF_000840345.1_ViralProj14225	CeD11D2	#N/A	#N/A	0	0	33350	0	0
CeD11D2_S22_L007_9msub_Lactococcus_phage_TP901-1_GCF_000838065.1_ViralProj14116_bowtie2_sort.bam	#N/A	Lactococcus_phage_TP901-1_GCF_000838065.1_ViralProj14116	CeD11D2	#N/A	#N/A	0	0	37667	0	0
CeD11D2_S22_L007_9msub_Lactococcus_phage_Tuc2009_GCF_000838985.1_ViralProj14131_bowtie2_sort.bam	#N/A	Lactococcus_phage_Tuc2009_GCF_000838985.1_ViralProj14131	CeD11D2	#N/A	#N/A	0	0	38347	0	0
CeD11D2_S22_L007_9msub_Lactococcus_phage_ul36_GCF_000841645.1_ViralProj14331_bowtie2_sort.bam	#N/A	Lactococcus_phage_ul36_GCF_000841645.1_ViralProj14331	CeD11D2	#N/A	#N/A	0	0	36798	0	0
CeD11D2_S22_L007_9msub_Salmonella_phage_Fels-2_NC_010463.1_bowtie2_sort.bam	#N/A	Salmonella_phage_Fels-2_NC_010463.1	CeD11D2	#N/A	#N/A	0	0	33693	0	0
CeD11D2_S22_L007_9msub_Salmonella_phage_SE1_GCF_000881955.1_ViralProj33483_bowtie2_sort.bam	#N/A	Salmonella_phage_SE1_GCF_000881955.1_ViralProj33483	CeD11D2	#N/A	#N/A	0	0	41941	0	0
CeD11D2_S22_L007_9msub_Salmonella_phage_SSU5_GCF_000899335.1_ViralProj177521_bowtie2_sort.bam	#N/A	Salmonella_phage_SSU5_GCF_000899335.1_ViralProj177521	CeD11D2	#N/A	#N/A	0	0	103299	0	0
CeD11D2_S22_L007_9msub_Salmonella_phage_ST160_GCF_000891435.1_ViralProj61857_bowtie2_sort.bam	#N/A	Salmonella_phage_ST160_GCF_000891435.1_ViralProj61857	CeD11D2	#N/A	#N/A	0	0	40986	0	0
CeD11D2_S22_L007_9msub_Salmonella_phage_vB_SemP_Emek_GCF_000899835.1_ViralProj171957_bowtie2_sort.bam	#N/A	Salmonella_phage_vB_SemP_Emek_GCF_000899835.1_ViralProj171957	CeD11D2	#N/A	#N/A	0	0	39783	0	0
CeD11D2_S22_L007_9msub_Shigella_phage_Sf6_GCF_000845865.1_ViralProj14498_bowtie2_sort.bam	#N/A	Shigella_phage_Sf6_GCF_000845865.1_ViralProj14498	CeD11D2	#N/A	#N/A	0	0	39043	0	0
CeD11D2_S22_L007_9msub_Streptococcus_phage_PH15_GCF_000875325.1_ViralProj30161_bowtie2_sort.bam	#N/A	Streptococcus_phage_PH15_GCF_000875325.1_ViralProj30161	CeD11D2	#N/A	#N/A	0	0	39136	0	0
CeD11D2_S22_L007_9msub_Streptococcus_phage_Sfi21_GCF_000837365.1_ViralProj14133_bowtie2_sort.bam	#N/A	Streptococcus_phage_Sfi21_GCF_000837365.1_ViralProj14133	CeD11D2	#N/A	#N/A	0	0	40739	0	0
CeD11D2_S22_L007_9msub_Streptococcus_phage_TP-J34_GCF_000904075.1_ViralProj188154_bowtie2_sort.bam	#N/A	Streptococcus_phage_TP-J34_GCF_000904075.1_ViralProj188154	CeD11D2	#N/A	#N/A	0	0	45606	0	0
CeD11D2_S22_L007_9msub_Vibrio_phage_pYD38-A_GCF_000908715.1_ViralProj209063_bowtie2_sort.bam	#N/A	Vibrio_phage_pYD38-A_GCF_000908715.1_ViralProj209063	CeD11D2	#N/A	#N/A	0	0	47552	0	0
CeD11D2_S22_L007_9msub_Watermelon_chlorotic_stunt_virus_GCF_000837565.1_ViralMultiSegProj14176_bowtie2_sort.bam	#N/A	Watermelon_chlorotic_stunt_virus_GCF_000837565.1_ViralMultiSegProj14176	CeD11D2	#N/A	#N/A	0	0	5498	0	0
CeD120D2_S16_L007_9msub_Cronobacter_phage_ENT39118_GCF_000904915.1_ViralProj184168_bowtie2_sort.bam	#N/A	Cronobacter_phage_ENT39118_GCF_000904915.1_ViralProj184168	CeD120D2	#N/A	#N/A	0	0	39012	0	0
CeD120D2_S16_L007_9msub_Enterobacterial_phage_mEp390_GCF_000903635.1_ViralProj183154_bowtie2_sort.bam	#N/A	Enterobacterial_phage_mEp390_GCF_000903635.1_ViralProj183154	CeD120D2	#N/A	#N/A	0	0	40029	0	0
CeD120D2_S16_L007_9msub_Enterobacteria_phage_HK140_GCF_000901015.1_ViralProj183139_bowtie2_sort.bam	#N/A	Enterobacteria_phage_HK140_GCF_000901015.1_ViralProj183139	CeD120D2	#N/A	#N/A	0	0	40710	0	0
CeD120D2_S16_L007_9msub_Enterobacteria_phage_HK225_GCF_000902675.1_ViralProj183140_bowtie2_sort.bam	#N/A	Enterobacteria_phage_HK225_GCF_000902675.1_ViralProj183140	CeD120D2	#N/A	#N/A	0	0	45366	0	0
CeD120D2_S16_L007_9msub_Enterobacteria_phage_HK446_GCF_000902055.1_ViralProj183141_bowtie2_sort.bam	#N/A	Enterobacteria_phage_HK446_GCF_000902055.1_ViralProj183141	CeD120D2	#N/A	#N/A	0	0	39026	0	0
CeD120D2_S16_L007_9msub_Enterobacteria_phage_HK542_GCF_000901115.1_ViralProj183159_bowtie2_sort.bam	#N/A	Enterobacteria_phage_HK542_GCF_000901115.1_ViralProj183159	CeD120D2	#N/A	#N/A	0	0	38964	0	0
CeD120D2_S16_L007_9msub_Enterobacteria_phage_HK630_GCF_000903575.1_ViralProj183142_bowtie2_sort.bam	#N/A	Enterobacteria_phage_HK630_GCF_000903575.1_ViralProj183142	CeD120D2	#N/A	#N/A	466	604	47090	0.00989594	0.0128265
CeD120D2_S16_L007_9msub_Enterobacteria_phage_IME10_GCF_000903395.1_ViralProj181235_bowtie2_sort.bam	#N/A	Enterobacteria_phage_IME10_GCF_000903395.1_ViralProj181235	CeD120D2	#N/A	#N/A	0	0	39646	0	0
CeD120D2_S16_L007_9msub_Enterobacteria_phage_mEp235_GCF_000903595.1_ViralProj183146_bowtie2_sort.bam	#N/A	Enterobacteria_phage_mEp235_GCF_000903595.1_ViralProj183146	CeD120D2	#N/A	#N/A	0	0	37595	0	0
CeD120D2_S16_L007_9msub_Enterobacteria_phage_mEp460_GCF_000902715.1_ViralProj183148_bowtie2_sort.bam	#N/A	Enterobacteria_phage_mEp460_GCF_000902715.1_ViralProj183148	CeD120D2	#N/A	#N/A	391	604	44510	0.00878454	0.01357
CeD120D2_S16_L007_9msub_Enterobacteria_phage_mEpX1_GCF_000902095.1_ViralProj183149_bowtie2_sort.bam	#N/A	Enterobacteria_phage_mEpX1_GCF_000902095.1_ViralProj183149	CeD120D2	#N/A	#N/A	0	0	41567	0	0
CeD120D2_S16_L007_9msub_Enterobacteria_phage_mEpX2_GCF_000903615.1_ViralProj183150_bowtie2_sort.bam	#N/A	Enterobacteria_phage_mEpX2_GCF_000903615.1_ViralProj183150	CeD120D2	#N/A	#N/A	0	0	38759	0	0
CeD120D2_S16_L007_9msub_Enterobacteria_phage_P88_GCF_000930115.1_ViralProj271780_bowtie2_sort.bam	#N/A	Enterobacteria_phage_P88_GCF_000930115.1_ViralProj271780	CeD120D2	#N/A	#N/A	193	302	35814	0.00538895	0.00843246
CeD120D2_S16_L007_9msub_Escherichia_virus_Min27_GCF_000872765.1_ViralProj29143_bowtie2_sort.bam	#N/A	Escherichia_virus_Min27_GCF_000872765.1_ViralProj29143	CeD120D2	#N/A	#N/A	0	0	63395	0	0
CeD120D2_S16_L007_9msub_Escherichia_virus_P1_GCF_000844165.1_ViralProj14493_bowtie2_sort.bam	#N/A	Escherichia_virus_P1_GCF_000844165.1_ViralProj14493	CeD120D2	#N/A	#N/A	569	604	94800	0.00600211	0.00637131
CeD120D2_S16_L007_9msub_Escherichia_virus_phiV10_GCF_000866205.1_ViralProj16381_bowtie2_sort.bam	#N/A	Escherichia_virus_phiV10_GCF_000866205.1_ViralProj16381	CeD120D2	#N/A	#N/A	0	0	39104	0	0
CeD120D2_S16_L007_9msub_Escherichia_virus_Stx2_II_GCF_002221805.1_ViralProj14310_bowtie2_sort.bam	#N/A	Escherichia_virus_Stx2_II_GCF_002221805.1_ViralProj14310	CeD120D2	#N/A	#N/A	0	0	62706	0	0
CeD120D2_S16_L007_9msub_Human_polyomavirus_2_GCF_000863805.1_ViralProj15477_bowtie2_sort.bam	#N/A	Human_polyomavirus_2_GCF_000863805.1_ViralProj15477	CeD120D2	#N/A	#N/A	0	0	5130	0	0
CeD120D2_S16_L007_9msub_Lactobacillus_phage_KC5a_GCF_000868065.1_ViralProj16663_bowtie2_sort.bam	#N/A	Lactobacillus_phage_KC5a_GCF_000868065.1_ViralProj16663	CeD120D2	#N/A	#N/A	0	0	38239	0	0
CeD120D2_S16_L007_9msub_Lactobacillus_phage_LF1_GCF_000900715.1_ViralProj181083_bowtie2_sort.bam	#N/A	Lactobacillus_phage_LF1_GCF_000900715.1_ViralProj181083	CeD120D2	#N/A	#N/A	0	0	42606	0	0
CeD120D2_S16_L007_9msub_Lactobacillus_phage_phi_jlb1_GCF_001507495.1_ViralProj249087_bowtie2_sort.bam	#N/A	Lactobacillus_phage_phi_jlb1_GCF_001507495.1_ViralProj249087	CeD120D2	#N/A	#N/A	0	0	38269	0	0
CeD120D2_S16_L007_9msub_Lactococcus_phage_bIL309_GCF_000842505.1_ViralProj14338_bowtie2_sort.bam	#N/A	Lactococcus_phage_bIL309_GCF_000842505.1_ViralProj14338	CeD120D2	#N/A	#N/A	0	0	36949	0	0
CeD120D2_S16_L007_9msub_Lactococcus_phage_bIL310_GCF_000838045.1_ViralProj14112_bowtie2_sort.bam	#N/A	Lactococcus_phage_bIL310_GCF_000838045.1_ViralProj14112	CeD120D2	#N/A	#N/A	0	0	14957	0	0
CeD120D2_S16_L007_9msub_Lactococcus_phage_bIL312_GCF_000837265.1_ViralProj14113_bowtie2_sort.bam	#N/A	Lactococcus_phage_bIL312_GCF_000837265.1_ViralProj14113	CeD120D2	#N/A	#N/A	0	0	15179	0	0
CeD120D2_S16_L007_9msub_Lactococcus_phage_r1t_GCF_000840345.1_ViralProj14225_bowtie2_sort.bam	#N/A	Lactococcus_phage_r1t_GCF_000840345.1_ViralProj14225	CeD120D2	#N/A	#N/A	0	0	33350	0	0
CeD120D2_S16_L007_9msub_Lactococcus_phage_TP901-1_GCF_000838065.1_ViralProj14116_bowtie2_sort.bam	#N/A	Lactococcus_phage_TP901-1_GCF_000838065.1_ViralProj14116	CeD120D2	#N/A	#N/A	0	0	37667	0	0
CeD120D2_S16_L007_9msub_Lactococcus_phage_Tuc2009_GCF_000838985.1_ViralProj14131_bowtie2_sort.bam	#N/A	Lactococcus_phage_Tuc2009_GCF_000838985.1_ViralProj14131	CeD120D2	#N/A	#N/A	0	0	38347	0	0
CeD120D2_S16_L007_9msub_Lactococcus_phage_ul36_GCF_000841645.1_ViralProj14331_bowtie2_sort.bam	#N/A	Lactococcus_phage_ul36_GCF_000841645.1_ViralProj14331	CeD120D2	#N/A	#N/A	0	0	36798	0	0
CeD120D2_S16_L007_9msub_Salmonella_phage_Fels-2_NC_010463.1_bowtie2_sort.bam	#N/A	Salmonella_phage_Fels-2_NC_010463.1	CeD120D2	#N/A	#N/A	0	0	33693	0	0
CeD120D2_S16_L007_9msub_Salmonella_phage_SE1_GCF_000881955.1_ViralProj33483_bowtie2_sort.bam	#N/A	Salmonella_phage_SE1_GCF_000881955.1_ViralProj33483	CeD120D2	#N/A	#N/A	0	0	41941	0	0
CeD120D2_S16_L007_9msub_Salmonella_phage_SSU5_GCF_000899335.1_ViralProj177521_bowtie2_sort.bam	#N/A	Salmonella_phage_SSU5_GCF_000899335.1_ViralProj177521	CeD120D2	#N/A	#N/A	0	0	103299	0	0
CeD120D2_S16_L007_9msub_Salmonella_phage_ST160_GCF_000891435.1_ViralProj61857_bowtie2_sort.bam	#N/A	Salmonella_phage_ST160_GCF_000891435.1_ViralProj61857	CeD120D2	#N/A	#N/A	0	0	40986	0	0
CeD120D2_S16_L007_9msub_Salmonella_phage_vB_SemP_Emek_GCF_000899835.1_ViralProj171957_bowtie2_sort.bam	#N/A	Salmonella_phage_vB_SemP_Emek_GCF_000899835.1_ViralProj171957	CeD120D2	#N/A	#N/A	0	0	39783	0	0
CeD120D2_S16_L007_9msub_Shigella_phage_Sf6_GCF_000845865.1_ViralProj14498_bowtie2_sort.bam	#N/A	Shigella_phage_Sf6_GCF_000845865.1_ViralProj14498	CeD120D2	#N/A	#N/A	0	0	39043	0	0
CeD120D2_S16_L007_9msub_Streptococcus_phage_PH15_GCF_000875325.1_ViralProj30161_bowtie2_sort.bam	#N/A	Streptococcus_phage_PH15_GCF_000875325.1_ViralProj30161	CeD120D2	#N/A	#N/A	0	0	39136	0	0
CeD120D2_S16_L007_9msub_Streptococcus_phage_Sfi21_GCF_000837365.1_ViralProj14133_bowtie2_sort.bam	#N/A	Streptococcus_phage_Sfi21_GCF_000837365.1_ViralProj14133	CeD120D2	#N/A	#N/A	0	0	40739	0	0
CeD120D2_S16_L007_9msub_Streptococcus_phage_TP-J34_GCF_000904075.1_ViralProj188154_bowtie2_sort.bam	#N/A	Streptococcus_phage_TP-J34_GCF_000904075.1_ViralProj188154	CeD120D2	#N/A	#N/A	0	0	45606	0	0
CeD120D2_S16_L007_9msub_Vibrio_phage_pYD38-A_GCF_000908715.1_ViralProj209063_bowtie2_sort.bam	#N/A	Vibrio_phage_pYD38-A_GCF_000908715.1_ViralProj209063	CeD120D2	#N/A	#N/A	0	0	47552	0	0
CeD120D2_S16_L007_9msub_Watermelon_chlorotic_stunt_virus_GCF_000837565.1_ViralMultiSegProj14176_bowtie2_sort.bam	#N/A	Watermelon_chlorotic_stunt_virus_GCF_000837565.1_ViralMultiSegProj14176	CeD120D2	#N/A	#N/A	0	0	5498	0	0
CeD122D2_S11_L007_9msub_Cronobacter_phage_ENT39118_GCF_000904915.1_ViralProj184168_bowtie2_sort.bam	#N/A	Cronobacter_phage_ENT39118_GCF_000904915.1_ViralProj184168	CeD122D2	#N/A	#N/A	0	0	39012	0	0
CeD122D2_S11_L007_9msub_Enterobacterial_phage_mEp390_GCF_000903635.1_ViralProj183154_bowtie2_sort.bam	#N/A	Enterobacterial_phage_mEp390_GCF_000903635.1_ViralProj183154	CeD122D2	#N/A	#N/A	0	0	40029	0	0
CeD122D2_S11_L007_9msub_Enterobacteria_phage_HK140_GCF_000901015.1_ViralProj183139_bowtie2_sort.bam	#N/A	Enterobacteria_phage_HK140_GCF_000901015.1_ViralProj183139	CeD122D2	#N/A	#N/A	0	0	40710	0	0
CeD122D2_S11_L007_9msub_Enterobacteria_phage_HK225_GCF_000902675.1_ViralProj183140_bowtie2_sort.bam	#N/A	Enterobacteria_phage_HK225_GCF_000902675.1_ViralProj183140	CeD122D2	#N/A	#N/A	0	0	45366	0	0
CeD122D2_S11_L007_9msub_Enterobacteria_phage_HK446_GCF_000902055.1_ViralProj183141_bowtie2_sort.bam	#N/A	Enterobacteria_phage_HK446_GCF_000902055.1_ViralProj183141	CeD122D2	#N/A	#N/A	0	0	39026	0	0
CeD122D2_S11_L007_9msub_Enterobacteria_phage_HK542_GCF_000901115.1_ViralProj183159_bowtie2_sort.bam	#N/A	Enterobacteria_phage_HK542_GCF_000901115.1_ViralProj183159	CeD122D2	#N/A	#N/A	0	0	38964	0	0
CeD122D2_S11_L007_9msub_Enterobacteria_phage_HK630_GCF_000903575.1_ViralProj183142_bowtie2_sort.bam	#N/A	Enterobacteria_phage_HK630_GCF_000903575.1_ViralProj183142	CeD122D2	#N/A	#N/A	0	0	47090	0	0
CeD122D2_S11_L007_9msub_Enterobacteria_phage_IME10_GCF_000903395.1_ViralProj181235_bowtie2_sort.bam	#N/A	Enterobacteria_phage_IME10_GCF_000903395.1_ViralProj181235	CeD122D2	#N/A	#N/A	0	0	39646	0	0
CeD122D2_S11_L007_9msub_Enterobacteria_phage_mEp235_GCF_000903595.1_ViralProj183146_bowtie2_sort.bam	#N/A	Enterobacteria_phage_mEp235_GCF_000903595.1_ViralProj183146	CeD122D2	#N/A	#N/A	0	0	37595	0	0
CeD122D2_S11_L007_9msub_Enterobacteria_phage_mEp460_GCF_000902715.1_ViralProj183148_bowtie2_sort.bam	#N/A	Enterobacteria_phage_mEp460_GCF_000902715.1_ViralProj183148	CeD122D2	#N/A	#N/A	0	0	44510	0	0
CeD122D2_S11_L007_9msub_Enterobacteria_phage_mEpX1_GCF_000902095.1_ViralProj183149_bowtie2_sort.bam	#N/A	Enterobacteria_phage_mEpX1_GCF_000902095.1_ViralProj183149	CeD122D2	#N/A	#N/A	0	0	41567	0	0
CeD122D2_S11_L007_9msub_Enterobacteria_phage_mEpX2_GCF_000903615.1_ViralProj183150_bowtie2_sort.bam	#N/A	Enterobacteria_phage_mEpX2_GCF_000903615.1_ViralProj183150	CeD122D2	#N/A	#N/A	0	0	38759	0	0
CeD122D2_S11_L007_9msub_Enterobacteria_phage_P88_GCF_000930115.1_ViralProj271780_bowtie2_sort.bam	#N/A	Enterobacteria_phage_P88_GCF_000930115.1_ViralProj271780	CeD122D2	#N/A	#N/A	0	0	35814	0	0
CeD122D2_S11_L007_9msub_Escherichia_virus_Min27_GCF_000872765.1_ViralProj29143_bowtie2_sort.bam	#N/A	Escherichia_virus_Min27_GCF_000872765.1_ViralProj29143	CeD122D2	#N/A	#N/A	0	0	63395	0	0
CeD122D2_S11_L007_9msub_Escherichia_virus_P1_GCF_000844165.1_ViralProj14493_bowtie2_sort.bam	#N/A	Escherichia_virus_P1_GCF_000844165.1_ViralProj14493	CeD122D2	#N/A	#N/A	0	0	94800	0	0
CeD122D2_S11_L007_9msub_Escherichia_virus_phiV10_GCF_000866205.1_ViralProj16381_bowtie2_sort.bam	#N/A	Escherichia_virus_phiV10_GCF_000866205.1_ViralProj16381	CeD122D2	#N/A	#N/A	0	0	39104	0	0
CeD122D2_S11_L007_9msub_Escherichia_virus_Stx2_II_GCF_002221805.1_ViralProj14310_bowtie2_sort.bam	#N/A	Escherichia_virus_Stx2_II_GCF_002221805.1_ViralProj14310	CeD122D2	#N/A	#N/A	0	0	62706	0	0
CeD122D2_S11_L007_9msub_Human_polyomavirus_2_GCF_000863805.1_ViralProj15477_bowtie2_sort.bam	#N/A	Human_polyomavirus_2_GCF_000863805.1_ViralProj15477	CeD122D2	#N/A	#N/A	0	0	5130	0	0
CeD122D2_S11_L007_9msub_Lactobacillus_phage_KC5a_GCF_000868065.1_ViralProj16663_bowtie2_sort.bam	#N/A	Lactobacillus_phage_KC5a_GCF_000868065.1_ViralProj16663	CeD122D2	#N/A	#N/A	0	0	38239	0	0
CeD122D2_S11_L007_9msub_Lactobacillus_phage_LF1_GCF_000900715.1_ViralProj181083_bowtie2_sort.bam	#N/A	Lactobacillus_phage_LF1_GCF_000900715.1_ViralProj181083	CeD122D2	#N/A	#N/A	0	0	42606	0	0
CeD122D2_S11_L007_9msub_Lactobacillus_phage_phi_jlb1_GCF_001507495.1_ViralProj249087_bowtie2_sort.bam	#N/A	Lactobacillus_phage_phi_jlb1_GCF_001507495.1_ViralProj249087	CeD122D2	#N/A	#N/A	0	0	38269	0	0
CeD122D2_S11_L007_9msub_Lactococcus_phage_bIL309_GCF_000842505.1_ViralProj14338_bowtie2_sort.bam	#N/A	Lactococcus_phage_bIL309_GCF_000842505.1_ViralProj14338	CeD122D2	#N/A	#N/A	0	0	36949	0	0
CeD122D2_S11_L007_9msub_Lactococcus_phage_bIL310_GCF_000838045.1_ViralProj14112_bowtie2_sort.bam	#N/A	Lactococcus_phage_bIL310_GCF_000838045.1_ViralProj14112	CeD122D2	#N/A	#N/A	0	0	14957	0	0
CeD122D2_S11_L007_9msub_Lactococcus_phage_bIL312_GCF_000837265.1_ViralProj14113_bowtie2_sort.bam	#N/A	Lactococcus_phage_bIL312_GCF_000837265.1_ViralProj14113	CeD122D2	#N/A	#N/A	0	0	15179	0	0
CeD122D2_S11_L007_9msub_Lactococcus_phage_r1t_GCF_000840345.1_ViralProj14225_bowtie2_sort.bam	#N/A	Lactococcus_phage_r1t_GCF_000840345.1_ViralProj14225	CeD122D2	#N/A	#N/A	0	0	33350	0	0
CeD122D2_S11_L007_9msub_Lactococcus_phage_TP901-1_GCF_000838065.1_ViralProj14116_bowtie2_sort.bam	#N/A	Lactococcus_phage_TP901-1_GCF_000838065.1_ViralProj14116	CeD122D2	#N/A	#N/A	0	0	37667	0	0
CeD122D2_S11_L007_9msub_Lactococcus_phage_Tuc2009_GCF_000838985.1_ViralProj14131_bowtie2_sort.bam	#N/A	Lactococcus_phage_Tuc2009_GCF_000838985.1_ViralProj14131	CeD122D2	#N/A	#N/A	0	0	38347	0	0
CeD122D2_S11_L007_9msub_Lactococcus_phage_ul36_GCF_000841645.1_ViralProj14331_bowtie2_sort.bam	#N/A	Lactococcus_phage_ul36_GCF_000841645.1_ViralProj14331	CeD122D2	#N/A	#N/A	0	0	36798	0	0
CeD122D2_S11_L007_9msub_Salmonella_phage_Fels-2_NC_010463.1_bowtie2_sort.bam	#N/A	Salmonella_phage_Fels-2_NC_010463.1	CeD122D2	#N/A	#N/A	0	0	33693	0	0
CeD122D2_S11_L007_9msub_Salmonella_phage_SE1_GCF_000881955.1_ViralProj33483_bowtie2_sort.bam	#N/A	Salmonella_phage_SE1_GCF_000881955.1_ViralProj33483	CeD122D2	#N/A	#N/A	0	0	41941	0	0
CeD122D2_S11_L007_9msub_Salmonella_phage_SSU5_GCF_000899335.1_ViralProj177521_bowtie2_sort.bam	#N/A	Salmonella_phage_SSU5_GCF_000899335.1_ViralProj177521	CeD122D2	#N/A	#N/A	0	0	103299	0	0
CeD122D2_S11_L007_9msub_Salmonella_phage_ST160_GCF_000891435.1_ViralProj61857_bowtie2_sort.bam	#N/A	Salmonella_phage_ST160_GCF_000891435.1_ViralProj61857	CeD122D2	#N/A	#N/A	0	0	40986	0	0
CeD122D2_S11_L007_9msub_Salmonella_phage_vB_SemP_Emek_GCF_000899835.1_ViralProj171957_bowtie2_sort.bam	#N/A	Salmonella_phage_vB_SemP_Emek_GCF_000899835.1_ViralProj171957	CeD122D2	#N/A	#N/A	0	0	39783	0	0
CeD122D2_S11_L007_9msub_Shigella_phage_Sf6_GCF_000845865.1_ViralProj14498_bowtie2_sort.bam	#N/A	Shigella_phage_Sf6_GCF_000845865.1_ViralProj14498	CeD122D2	#N/A	#N/A	0	0	39043	0	0
CeD122D2_S11_L007_9msub_Streptococcus_phage_PH15_GCF_000875325.1_ViralProj30161_bowtie2_sort.bam	#N/A	Streptococcus_phage_PH15_GCF_000875325.1_ViralProj30161	CeD122D2	#N/A	#N/A	0	0	39136	0	0
CeD122D2_S11_L007_9msub_Streptococcus_phage_Sfi21_GCF_000837365.1_ViralProj14133_bowtie2_sort.bam	#N/A	Streptococcus_phage_Sfi21_GCF_000837365.1_ViralProj14133	CeD122D2	#N/A	#N/A	0	0	40739	0	0
CeD122D2_S11_L007_9msub_Streptococcus_phage_TP-J34_GCF_000904075.1_ViralProj188154_bowtie2_sort.bam	#N/A	Streptococcus_phage_TP-J34_GCF_000904075.1_ViralProj188154	CeD122D2	#N/A	#N/A	0	0	45606	0	0
CeD122D2_S11_L007_9msub_Vibrio_phage_pYD38-A_GCF_000908715.1_ViralProj209063_bowtie2_sort.bam	#N/A	Vibrio_phage_pYD38-A_GCF_000908715.1_ViralProj209063	CeD122D2	#N/A	#N/A	0	0	47552	0	0
CeD122D2_S11_L007_9msub_Watermelon_chlorotic_stunt_virus_GCF_000837565.1_ViralMultiSegProj14176_bowtie2_sort.bam	#N/A	Watermelon_chlorotic_stunt_virus_GCF_000837565.1_ViralMultiSegProj14176	CeD122D2	#N/A	#N/A	0	0	5498	0	0
CeD125D2_S17_L007_9msub_Cronobacter_phage_ENT39118_GCF_000904915.1_ViralProj184168_bowtie2_sort.bam	#N/A	Cronobacter_phage_ENT39118_GCF_000904915.1_ViralProj184168	CeD125D2	#N/A	#N/A	0	0	39012	0	0
CeD125D2_S17_L007_9msub_Enterobacterial_phage_mEp390_GCF_000903635.1_ViralProj183154_bowtie2_sort.bam	#N/A	Enterobacterial_phage_mEp390_GCF_000903635.1_ViralProj183154	CeD125D2	#N/A	#N/A	0	0	40029	0	0
CeD125D2_S17_L007_9msub_Enterobacteria_phage_HK140_GCF_000901015.1_ViralProj183139_bowtie2_sort.bam	#N/A	Enterobacteria_phage_HK140_GCF_000901015.1_ViralProj183139	CeD125D2	#N/A	#N/A	0	0	40710	0	0
CeD125D2_S17_L007_9msub_Enterobacteria_phage_HK225_GCF_000902675.1_ViralProj183140_bowtie2_sort.bam	#N/A	Enterobacteria_phage_HK225_GCF_000902675.1_ViralProj183140	CeD125D2	#N/A	#N/A	0	0	45366	0	0
CeD125D2_S17_L007_9msub_Enterobacteria_phage_HK446_GCF_000902055.1_ViralProj183141_bowtie2_sort.bam	#N/A	Enterobacteria_phage_HK446_GCF_000902055.1_ViralProj183141	CeD125D2	#N/A	#N/A	0	0	39026	0	0
CeD125D2_S17_L007_9msub_Enterobacteria_phage_HK542_GCF_000901115.1_ViralProj183159_bowtie2_sort.bam	#N/A	Enterobacteria_phage_HK542_GCF_000901115.1_ViralProj183159	CeD125D2	#N/A	#N/A	0	0	38964	0	0
CeD125D2_S17_L007_9msub_Enterobacteria_phage_HK630_GCF_000903575.1_ViralProj183142_bowtie2_sort.bam	#N/A	Enterobacteria_phage_HK630_GCF_000903575.1_ViralProj183142	CeD125D2	#N/A	#N/A	0	0	47090	0	0
CeD125D2_S17_L007_9msub_Enterobacteria_phage_IME10_GCF_000903395.1_ViralProj181235_bowtie2_sort.bam	#N/A	Enterobacteria_phage_IME10_GCF_000903395.1_ViralProj181235	CeD125D2	#N/A	#N/A	0	0	39646	0	0
CeD125D2_S17_L007_9msub_Enterobacteria_phage_mEp235_GCF_000903595.1_ViralProj183146_bowtie2_sort.bam	#N/A	Enterobacteria_phage_mEp235_GCF_000903595.1_ViralProj183146	CeD125D2	#N/A	#N/A	0	0	37595	0	0
CeD125D2_S17_L007_9msub_Enterobacteria_phage_mEp460_GCF_000902715.1_ViralProj183148_bowtie2_sort.bam	#N/A	Enterobacteria_phage_mEp460_GCF_000902715.1_ViralProj183148	CeD125D2	#N/A	#N/A	0	0	44510	0	0
CeD125D2_S17_L007_9msub_Enterobacteria_phage_mEpX1_GCF_000902095.1_ViralProj183149_bowtie2_sort.bam	#N/A	Enterobacteria_phage_mEpX1_GCF_000902095.1_ViralProj183149	CeD125D2	#N/A	#N/A	0	0	41567	0	0
CeD125D2_S17_L007_9msub_Enterobacteria_phage_mEpX2_GCF_000903615.1_ViralProj183150_bowtie2_sort.bam	#N/A	Enterobacteria_phage_mEpX2_GCF_000903615.1_ViralProj183150	CeD125D2	#N/A	#N/A	0	0	38759	0	0
CeD125D2_S17_L007_9msub_Enterobacteria_phage_P88_GCF_000930115.1_ViralProj271780_bowtie2_sort.bam	#N/A	Enterobacteria_phage_P88_GCF_000930115.1_ViralProj271780	CeD125D2	#N/A	#N/A	0	0	35814	0	0
CeD125D2_S17_L007_9msub_Escherichia_virus_Min27_GCF_000872765.1_ViralProj29143_bowtie2_sort.bam	#N/A	Escherichia_virus_Min27_GCF_000872765.1_ViralProj29143	CeD125D2	#N/A	#N/A	0	0	63395	0	0
CeD125D2_S17_L007_9msub_Escherichia_virus_P1_GCF_000844165.1_ViralProj14493_bowtie2_sort.bam	#N/A	Escherichia_virus_P1_GCF_000844165.1_ViralProj14493	CeD125D2	#N/A	#N/A	0	0	94800	0	0
CeD125D2_S17_L007_9msub_Escherichia_virus_phiV10_GCF_000866205.1_ViralProj16381_bowtie2_sort.bam	#N/A	Escherichia_virus_phiV10_GCF_000866205.1_ViralProj16381	CeD125D2	#N/A	#N/A	0	0	39104	0	0
CeD125D2_S17_L007_9msub_Escherichia_virus_Stx2_II_GCF_002221805.1_ViralProj14310_bowtie2_sort.bam	#N/A	Escherichia_virus_Stx2_II_GCF_002221805.1_ViralProj14310	CeD125D2	#N/A	#N/A	0	0	62706	0	0
CeD125D2_S17_L007_9msub_Human_polyomavirus_2_GCF_000863805.1_ViralProj15477_bowtie2_sort.bam	#N/A	Human_polyomavirus_2_GCF_000863805.1_ViralProj15477	CeD125D2	#N/A	#N/A	0	0	5130	0	0
CeD125D2_S17_L007_9msub_Lactobacillus_phage_KC5a_GCF_000868065.1_ViralProj16663_bowtie2_sort.bam	#N/A	Lactobacillus_phage_KC5a_GCF_000868065.1_ViralProj16663	CeD125D2	#N/A	#N/A	0	0	38239	0	0
CeD125D2_S17_L007_9msub_Lactobacillus_phage_LF1_GCF_000900715.1_ViralProj181083_bowtie2_sort.bam	#N/A	Lactobacillus_phage_LF1_GCF_000900715.1_ViralProj181083	CeD125D2	#N/A	#N/A	0	0	42606	0	0
CeD125D2_S17_L007_9msub_Lactobacillus_phage_phi_jlb1_GCF_001507495.1_ViralProj249087_bowtie2_sort.bam	#N/A	Lactobacillus_phage_phi_jlb1_GCF_001507495.1_ViralProj249087	CeD125D2	#N/A	#N/A	0	0	38269	0	0
CeD125D2_S17_L007_9msub_Lactococcus_phage_bIL309_GCF_000842505.1_ViralProj14338_bowtie2_sort.bam	#N/A	Lactococcus_phage_bIL309_GCF_000842505.1_ViralProj14338	CeD125D2	#N/A	#N/A	0	0	36949	0	0
CeD125D2_S17_L007_9msub_Lactococcus_phage_bIL310_GCF_000838045.1_ViralProj14112_bowtie2_sort.bam	#N/A	Lactococcus_phage_bIL310_GCF_000838045.1_ViralProj14112	CeD125D2	#N/A	#N/A	0	0	14957	0	0
CeD125D2_S17_L007_9msub_Lactococcus_phage_bIL312_GCF_000837265.1_ViralProj14113_bowtie2_sort.bam	#N/A	Lactococcus_phage_bIL312_GCF_000837265.1_ViralProj14113	CeD125D2	#N/A	#N/A	0	0	15179	0	0
CeD125D2_S17_L007_9msub_Lactococcus_phage_r1t_GCF_000840345.1_ViralProj14225_bowtie2_sort.bam	#N/A	Lactococcus_phage_r1t_GCF_000840345.1_ViralProj14225	CeD125D2	#N/A	#N/A	0	0	33350	0	0
CeD125D2_S17_L007_9msub_Lactococcus_phage_TP901-1_GCF_000838065.1_ViralProj14116_bowtie2_sort.bam	#N/A	Lactococcus_phage_TP901-1_GCF_000838065.1_ViralProj14116	CeD125D2	#N/A	#N/A	0	0	37667	0	0
CeD125D2_S17_L007_9msub_Lactococcus_phage_Tuc2009_GCF_000838985.1_ViralProj14131_bowtie2_sort.bam	#N/A	Lactococcus_phage_Tuc2009_GCF_000838985.1_ViralProj14131	CeD125D2	#N/A	#N/A	0	0	38347	0	0
CeD125D2_S17_L007_9msub_Lactococcus_phage_ul36_GCF_000841645.1_ViralProj14331_bowtie2_sort.bam	#N/A	Lactococcus_phage_ul36_GCF_000841645.1_ViralProj14331	CeD125D2	#N/A	#N/A	0	0	36798	0	0
CeD125D2_S17_L007_9msub_Salmonella_phage_Fels-2_NC_010463.1_bowtie2_sort.bam	#N/A	Salmonella_phage_Fels-2_NC_010463.1	CeD125D2	#N/A	#N/A	0	0	33693	0	0
CeD125D2_S17_L007_9msub_Salmonella_phage_SE1_GCF_000881955.1_ViralProj33483_bowtie2_sort.bam	#N/A	Salmonella_phage_SE1_GCF_000881955.1_ViralProj33483	CeD125D2	#N/A	#N/A	0	0	41941	0	0
CeD125D2_S17_L007_9msub_Salmonella_phage_SSU5_GCF_000899335.1_ViralProj177521_bowtie2_sort.bam	#N/A	Salmonella_phage_SSU5_GCF_000899335.1_ViralProj177521	CeD125D2	#N/A	#N/A	0	0	103299	0	0
CeD125D2_S17_L007_9msub_Salmonella_phage_ST160_GCF_000891435.1_ViralProj61857_bowtie2_sort.bam	#N/A	Salmonella_phage_ST160_GCF_000891435.1_ViralProj61857	CeD125D2	#N/A	#N/A	0	0	40986	0	0
CeD125D2_S17_L007_9msub_Salmonella_phage_vB_SemP_Emek_GCF_000899835.1_ViralProj171957_bowtie2_sort.bam	#N/A	Salmonella_phage_vB_SemP_Emek_GCF_000899835.1_ViralProj171957	CeD125D2	#N/A	#N/A	0	0	39783	0	0
CeD125D2_S17_L007_9msub_Shigella_phage_Sf6_GCF_000845865.1_ViralProj14498_bowtie2_sort.bam	#N/A	Shigella_phage_Sf6_GCF_000845865.1_ViralProj14498	CeD125D2	#N/A	#N/A	0	0	39043	0	0
CeD125D2_S17_L007_9msub_Streptococcus_phage_PH15_GCF_000875325.1_ViralProj30161_bowtie2_sort.bam	#N/A	Streptococcus_phage_PH15_GCF_000875325.1_ViralProj30161	CeD125D2	#N/A	#N/A	0	0	39136	0	0
CeD125D2_S17_L007_9msub_Streptococcus_phage_Sfi21_GCF_000837365.1_ViralProj14133_bowtie2_sort.bam	#N/A	Streptococcus_phage_Sfi21_GCF_000837365.1_ViralProj14133	CeD125D2	#N/A	#N/A	0	0	40739	0	0
CeD125D2_S17_L007_9msub_Streptococcus_phage_TP-J34_GCF_000904075.1_ViralProj188154_bowtie2_sort.bam	#N/A	Streptococcus_phage_TP-J34_GCF_000904075.1_ViralProj188154	CeD125D2	#N/A	#N/A	0	0	45606	0	0
CeD125D2_S17_L007_9msub_Vibrio_phage_pYD38-A_GCF_000908715.1_ViralProj209063_bowtie2_sort.bam	#N/A	Vibrio_phage_pYD38-A_GCF_000908715.1_ViralProj209063	CeD125D2	#N/A	#N/A	0	0	47552	0	0
CeD125D2_S17_L007_9msub_Watermelon_chlorotic_stunt_virus_GCF_000837565.1_ViralMultiSegProj14176_bowtie2_sort.bam	#N/A	Watermelon_chlorotic_stunt_virus_GCF_000837565.1_ViralMultiSegProj14176	CeD125D2	#N/A	#N/A	0	0	5498	0	0
CeD126D2_9msub_Cronobacter_phage_ENT39118_GCF_000904915.1_ViralProj184168_bowtie2_sort.bam	#N/A	Cronobacter_phage_ENT39118_GCF_000904915.1_ViralProj184168	CeD126D2	#N/A	#N/A	0	0	39012	0	0
CeD126D2_9msub_Enterobacterial_phage_mEp390_GCF_000903635.1_ViralProj183154_bowtie2_sort.bam	#N/A	Enterobacterial_phage_mEp390_GCF_000903635.1_ViralProj183154	CeD126D2	#N/A	#N/A	0	0	40029	0	0
CeD126D2_9msub_Enterobacteria_phage_HK140_GCF_000901015.1_ViralProj183139_bowtie2_sort.bam	#N/A	Enterobacteria_phage_HK140_GCF_000901015.1_ViralProj183139	CeD126D2	#N/A	#N/A	151	151	40710	0.00370916	0.00370916
CeD126D2_9msub_Enterobacteria_phage_HK225_GCF_000902675.1_ViralProj183140_bowtie2_sort.bam	#N/A	Enterobacteria_phage_HK225_GCF_000902675.1_ViralProj183140	CeD126D2	#N/A	#N/A	0	0	45366	0	0
CeD126D2_9msub_Enterobacteria_phage_HK446_GCF_000902055.1_ViralProj183141_bowtie2_sort.bam	#N/A	Enterobacteria_phage_HK446_GCF_000902055.1_ViralProj183141	CeD126D2	#N/A	#N/A	0	0	39026	0	0
CeD126D2_9msub_Enterobacteria_phage_HK542_GCF_000901115.1_ViralProj183159_bowtie2_sort.bam	#N/A	Enterobacteria_phage_HK542_GCF_000901115.1_ViralProj183159	CeD126D2	#N/A	#N/A	0	0	38964	0	0
CeD126D2_9msub_Enterobacteria_phage_HK630_GCF_000903575.1_ViralProj183142_bowtie2_sort.bam	#N/A	Enterobacteria_phage_HK630_GCF_000903575.1_ViralProj183142	CeD126D2	#N/A	#N/A	258	302	47090	0.00547887	0.00641325
CeD126D2_9msub_Enterobacteria_phage_IME10_GCF_000903395.1_ViralProj181235_bowtie2_sort.bam	#N/A	Enterobacteria_phage_IME10_GCF_000903395.1_ViralProj181235	CeD126D2	#N/A	#N/A	0	0	39646	0	0
CeD126D2_9msub_Enterobacteria_phage_mEp235_GCF_000903595.1_ViralProj183146_bowtie2_sort.bam	#N/A	Enterobacteria_phage_mEp235_GCF_000903595.1_ViralProj183146	CeD126D2	#N/A	#N/A	0	0	37595	0	0
CeD126D2_9msub_Enterobacteria_phage_mEp460_GCF_000902715.1_ViralProj183148_bowtie2_sort.bam	#N/A	Enterobacteria_phage_mEp460_GCF_000902715.1_ViralProj183148	CeD126D2	#N/A	#N/A	0	0	44510	0	0
CeD126D2_9msub_Enterobacteria_phage_mEpX1_GCF_000902095.1_ViralProj183149_bowtie2_sort.bam	#N/A	Enterobacteria_phage_mEpX1_GCF_000902095.1_ViralProj183149	CeD126D2	#N/A	#N/A	0	0	41567	0	0
CeD126D2_9msub_Enterobacteria_phage_mEpX2_GCF_000903615.1_ViralProj183150_bowtie2_sort.bam	#N/A	Enterobacteria_phage_mEpX2_GCF_000903615.1_ViralProj183150	CeD126D2	#N/A	#N/A	0	0	38759	0	0
CeD126D2_9msub_Enterobacteria_phage_P88_GCF_000930115.1_ViralProj271780_bowtie2_sort.bam	#N/A	Enterobacteria_phage_P88_GCF_000930115.1_ViralProj271780	CeD126D2	#N/A	#N/A	0	0	35814	0	0
CeD126D2_9msub_Escherichia_virus_Min27_GCF_000872765.1_ViralProj29143_bowtie2_sort.bam	#N/A	Escherichia_virus_Min27_GCF_000872765.1_ViralProj29143	CeD126D2	#N/A	#N/A	0	0	63395	0	0
CeD126D2_9msub_Escherichia_virus_P1_GCF_000844165.1_ViralProj14493_bowtie2_sort.bam	#N/A	Escherichia_virus_P1_GCF_000844165.1_ViralProj14493	CeD126D2	#N/A	#N/A	0	0	94800	0	0
CeD126D2_9msub_Escherichia_virus_phiV10_GCF_000866205.1_ViralProj16381_bowtie2_sort.bam	#N/A	Escherichia_virus_phiV10_GCF_000866205.1_ViralProj16381	CeD126D2	#N/A	#N/A	0	0	39104	0	0
CeD126D2_9msub_Escherichia_virus_Stx2_II_GCF_002221805.1_ViralProj14310_bowtie2_sort.bam	#N/A	Escherichia_virus_Stx2_II_GCF_002221805.1_ViralProj14310	CeD126D2	#N/A	#N/A	0	0	62706	0	0
CeD126D2_9msub_Human_polyomavirus_2_GCF_000863805.1_ViralProj15477_bowtie2_sort.bam	#N/A	Human_polyomavirus_2_GCF_000863805.1_ViralProj15477	CeD126D2	#N/A	#N/A	1933	3020	5130	0.376803	0.588694
CeD126D2_9msub_Lactobacillus_phage_KC5a_GCF_000868065.1_ViralProj16663_bowtie2_sort.bam	#N/A	Lactobacillus_phage_KC5a_GCF_000868065.1_ViralProj16663	CeD126D2	#N/A	#N/A	0	0	38239	0	0
CeD126D2_9msub_Lactobacillus_phage_LF1_GCF_000900715.1_ViralProj181083_bowtie2_sort.bam	#N/A	Lactobacillus_phage_LF1_GCF_000900715.1_ViralProj181083	CeD126D2	#N/A	#N/A	0	0	42606	0	0
CeD126D2_9msub_Lactobacillus_phage_phi_jlb1_GCF_001507495.1_ViralProj249087_bowtie2_sort.bam	#N/A	Lactobacillus_phage_phi_jlb1_GCF_001507495.1_ViralProj249087	CeD126D2	#N/A	#N/A	0	0	38269	0	0
CeD126D2_9msub_Lactococcus_phage_bIL309_GCF_000842505.1_ViralProj14338_bowtie2_sort.bam	#N/A	Lactococcus_phage_bIL309_GCF_000842505.1_ViralProj14338	CeD126D2	#N/A	#N/A	0	0	36949	0	0
CeD126D2_9msub_Lactococcus_phage_bIL310_GCF_000838045.1_ViralProj14112_bowtie2_sort.bam	#N/A	Lactococcus_phage_bIL310_GCF_000838045.1_ViralProj14112	CeD126D2	#N/A	#N/A	0	0	14957	0	0
CeD126D2_9msub_Lactococcus_phage_bIL312_GCF_000837265.1_ViralProj14113_bowtie2_sort.bam	#N/A	Lactococcus_phage_bIL312_GCF_000837265.1_ViralProj14113	CeD126D2	#N/A	#N/A	0	0	15179	0	0
CeD126D2_9msub_Lactococcus_phage_r1t_GCF_000840345.1_ViralProj14225_bowtie2_sort.bam	#N/A	Lactococcus_phage_r1t_GCF_000840345.1_ViralProj14225	CeD126D2	#N/A	#N/A	0	0	33350	0	0
CeD126D2_9msub_Lactococcus_phage_TP901-1_GCF_000838065.1_ViralProj14116_bowtie2_sort.bam	#N/A	Lactococcus_phage_TP901-1_GCF_000838065.1_ViralProj14116	CeD126D2	#N/A	#N/A	0	0	37667	0	0
CeD126D2_9msub_Lactococcus_phage_Tuc2009_GCF_000838985.1_ViralProj14131_bowtie2_sort.bam	#N/A	Lactococcus_phage_Tuc2009_GCF_000838985.1_ViralProj14131	CeD126D2	#N/A	#N/A	0	0	38347	0	0
CeD126D2_9msub_Lactococcus_phage_ul36_GCF_000841645.1_ViralProj14331_bowtie2_sort.bam	#N/A	Lactococcus_phage_ul36_GCF_000841645.1_ViralProj14331	CeD126D2	#N/A	#N/A	0	0	36798	0	0
CeD126D2_9msub_Salmonella_phage_Fels-2_NC_010463.1_bowtie2_sort.bam	#N/A	Salmonella_phage_Fels-2_NC_010463.1	CeD126D2	#N/A	#N/A	0	0	33693	0	0
CeD126D2_9msub_Salmonella_phage_SE1_GCF_000881955.1_ViralProj33483_bowtie2_sort.bam	#N/A	Salmonella_phage_SE1_GCF_000881955.1_ViralProj33483	CeD126D2	#N/A	#N/A	0	0	41941	0	0
CeD126D2_9msub_Salmonella_phage_SSU5_GCF_000899335.1_ViralProj177521_bowtie2_sort.bam	#N/A	Salmonella_phage_SSU5_GCF_000899335.1_ViralProj177521	CeD126D2	#N/A	#N/A	0	0	103299	0	0
CeD126D2_9msub_Salmonella_phage_ST160_GCF_000891435.1_ViralProj61857_bowtie2_sort.bam	#N/A	Salmonella_phage_ST160_GCF_000891435.1_ViralProj61857	CeD126D2	#N/A	#N/A	0	0	40986	0	0
CeD126D2_9msub_Salmonella_phage_vB_SemP_Emek_GCF_000899835.1_ViralProj171957_bowtie2_sort.bam	#N/A	Salmonella_phage_vB_SemP_Emek_GCF_000899835.1_ViralProj171957	CeD126D2	#N/A	#N/A	0	0	39783	0	0
CeD126D2_9msub_Shigella_phage_Sf6_GCF_000845865.1_ViralProj14498_bowtie2_sort.bam	#N/A	Shigella_phage_Sf6_GCF_000845865.1_ViralProj14498	CeD126D2	#N/A	#N/A	0	0	39043	0	0
CeD126D2_9msub_Streptococcus_phage_PH15_GCF_000875325.1_ViralProj30161_bowtie2_sort.bam	#N/A	Streptococcus_phage_PH15_GCF_000875325.1_ViralProj30161	CeD126D2	#N/A	#N/A	0	0	39136	0	0
CeD126D2_9msub_Streptococcus_phage_Sfi21_GCF_000837365.1_ViralProj14133_bowtie2_sort.bam	#N/A	Streptococcus_phage_Sfi21_GCF_000837365.1_ViralProj14133	CeD126D2	#N/A	#N/A	0	0	40739	0	0
CeD126D2_9msub_Streptococcus_phage_TP-J34_GCF_000904075.1_ViralProj188154_bowtie2_sort.bam	#N/A	Streptococcus_phage_TP-J34_GCF_000904075.1_ViralProj188154	CeD126D2	#N/A	#N/A	0	0	45606	0	0
CeD126D2_9msub_Vibrio_phage_pYD38-A_GCF_000908715.1_ViralProj209063_bowtie2_sort.bam	#N/A	Vibrio_phage_pYD38-A_GCF_000908715.1_ViralProj209063	CeD126D2	#N/A	#N/A	0	0	47552	0	0
CeD126D2_9msub_Watermelon_chlorotic_stunt_virus_GCF_000837565.1_ViralMultiSegProj14176_bowtie2_sort.bam	#N/A	Watermelon_chlorotic_stunt_virus_GCF_000837565.1_ViralMultiSegProj14176	CeD126D2	#N/A	#N/A	0	0	5498	0	0
CeD12D2_S23_L007_9msub_Cronobacter_phage_ENT39118_GCF_000904915.1_ViralProj184168_bowtie2_sort.bam	#N/A	Cronobacter_phage_ENT39118_GCF_000904915.1_ViralProj184168	CeD12D2	#N/A	#N/A	0	0	39012	0	0
CeD12D2_S23_L007_9msub_Enterobacterial_phage_mEp390_GCF_000903635.1_ViralProj183154_bowtie2_sort.bam	#N/A	Enterobacterial_phage_mEp390_GCF_000903635.1_ViralProj183154	CeD12D2	#N/A	#N/A	0	0	40029	0	0
CeD12D2_S23_L007_9msub_Enterobacteria_phage_HK140_GCF_000901015.1_ViralProj183139_bowtie2_sort.bam	#N/A	Enterobacteria_phage_HK140_GCF_000901015.1_ViralProj183139	CeD12D2	#N/A	#N/A	0	0	40710	0	0
CeD12D2_S23_L007_9msub_Enterobacteria_phage_HK225_GCF_000902675.1_ViralProj183140_bowtie2_sort.bam	#N/A	Enterobacteria_phage_HK225_GCF_000902675.1_ViralProj183140	CeD12D2	#N/A	#N/A	0	0	45366	0	0
CeD12D2_S23_L007_9msub_Enterobacteria_phage_HK446_GCF_000902055.1_ViralProj183141_bowtie2_sort.bam	#N/A	Enterobacteria_phage_HK446_GCF_000902055.1_ViralProj183141	CeD12D2	#N/A	#N/A	0	0	39026	0	0
CeD12D2_S23_L007_9msub_Enterobacteria_phage_HK542_GCF_000901115.1_ViralProj183159_bowtie2_sort.bam	#N/A	Enterobacteria_phage_HK542_GCF_000901115.1_ViralProj183159	CeD12D2	#N/A	#N/A	0	0	38964	0	0
CeD12D2_S23_L007_9msub_Enterobacteria_phage_HK630_GCF_000903575.1_ViralProj183142_bowtie2_sort.bam	#N/A	Enterobacteria_phage_HK630_GCF_000903575.1_ViralProj183142	CeD12D2	#N/A	#N/A	0	0	47090	0	0
CeD12D2_S23_L007_9msub_Enterobacteria_phage_IME10_GCF_000903395.1_ViralProj181235_bowtie2_sort.bam	#N/A	Enterobacteria_phage_IME10_GCF_000903395.1_ViralProj181235	CeD12D2	#N/A	#N/A	0	0	39646	0	0
CeD12D2_S23_L007_9msub_Enterobacteria_phage_mEp235_GCF_000903595.1_ViralProj183146_bowtie2_sort.bam	#N/A	Enterobacteria_phage_mEp235_GCF_000903595.1_ViralProj183146	CeD12D2	#N/A	#N/A	0	0	37595	0	0
CeD12D2_S23_L007_9msub_Enterobacteria_phage_mEp460_GCF_000902715.1_ViralProj183148_bowtie2_sort.bam	#N/A	Enterobacteria_phage_mEp460_GCF_000902715.1_ViralProj183148	CeD12D2	#N/A	#N/A	0	0	44510	0	0
CeD12D2_S23_L007_9msub_Enterobacteria_phage_mEpX1_GCF_000902095.1_ViralProj183149_bowtie2_sort.bam	#N/A	Enterobacteria_phage_mEpX1_GCF_000902095.1_ViralProj183149	CeD12D2	#N/A	#N/A	0	0	41567	0	0
CeD12D2_S23_L007_9msub_Enterobacteria_phage_mEpX2_GCF_000903615.1_ViralProj183150_bowtie2_sort.bam	#N/A	Enterobacteria_phage_mEpX2_GCF_000903615.1_ViralProj183150	CeD12D2	#N/A	#N/A	0	0	38759	0	0
CeD12D2_S23_L007_9msub_Enterobacteria_phage_P88_GCF_000930115.1_ViralProj271780_bowtie2_sort.bam	#N/A	Enterobacteria_phage_P88_GCF_000930115.1_ViralProj271780	CeD12D2	#N/A	#N/A	0	0	35814	0	0
CeD12D2_S23_L007_9msub_Escherichia_virus_Min27_GCF_000872765.1_ViralProj29143_bowtie2_sort.bam	#N/A	Escherichia_virus_Min27_GCF_000872765.1_ViralProj29143	CeD12D2	#N/A	#N/A	0	0	63395	0	0
CeD12D2_S23_L007_9msub_Escherichia_virus_P1_GCF_000844165.1_ViralProj14493_bowtie2_sort.bam	#N/A	Escherichia_virus_P1_GCF_000844165.1_ViralProj14493	CeD12D2	#N/A	#N/A	405	453	94800	0.00427215	0.00477848
CeD12D2_S23_L007_9msub_Escherichia_virus_phiV10_GCF_000866205.1_ViralProj16381_bowtie2_sort.bam	#N/A	Escherichia_virus_phiV10_GCF_000866205.1_ViralProj16381	CeD12D2	#N/A	#N/A	152	151	39104	0.00388707	0.0038615
CeD12D2_S23_L007_9msub_Escherichia_virus_Stx2_II_GCF_002221805.1_ViralProj14310_bowtie2_sort.bam	#N/A	Escherichia_virus_Stx2_II_GCF_002221805.1_ViralProj14310	CeD12D2	#N/A	#N/A	0	0	62706	0	0
CeD12D2_S23_L007_9msub_Human_polyomavirus_2_GCF_000863805.1_ViralProj15477_bowtie2_sort.bam	#N/A	Human_polyomavirus_2_GCF_000863805.1_ViralProj15477	CeD12D2	#N/A	#N/A	0	0	5130	0	0
CeD12D2_S23_L007_9msub_Lactobacillus_phage_KC5a_GCF_000868065.1_ViralProj16663_bowtie2_sort.bam	#N/A	Lactobacillus_phage_KC5a_GCF_000868065.1_ViralProj16663	CeD12D2	#N/A	#N/A	0	0	38239	0	0
CeD12D2_S23_L007_9msub_Lactobacillus_phage_LF1_GCF_000900715.1_ViralProj181083_bowtie2_sort.bam	#N/A	Lactobacillus_phage_LF1_GCF_000900715.1_ViralProj181083	CeD12D2	#N/A	#N/A	0	0	42606	0	0
CeD12D2_S23_L007_9msub_Lactobacillus_phage_phi_jlb1_GCF_001507495.1_ViralProj249087_bowtie2_sort.bam	#N/A	Lactobacillus_phage_phi_jlb1_GCF_001507495.1_ViralProj249087	CeD12D2	#N/A	#N/A	0	0	38269	0	0
CeD12D2_S23_L007_9msub_Lactococcus_phage_bIL309_GCF_000842505.1_ViralProj14338_bowtie2_sort.bam	#N/A	Lactococcus_phage_bIL309_GCF_000842505.1_ViralProj14338	CeD12D2	#N/A	#N/A	0	0	36949	0	0
CeD12D2_S23_L007_9msub_Lactococcus_phage_bIL310_GCF_000838045.1_ViralProj14112_bowtie2_sort.bam	#N/A	Lactococcus_phage_bIL310_GCF_000838045.1_ViralProj14112	CeD12D2	#N/A	#N/A	0	0	14957	0	0
CeD12D2_S23_L007_9msub_Lactococcus_phage_bIL312_GCF_000837265.1_ViralProj14113_bowtie2_sort.bam	#N/A	Lactococcus_phage_bIL312_GCF_000837265.1_ViralProj14113	CeD12D2	#N/A	#N/A	0	0	15179	0	0
CeD12D2_S23_L007_9msub_Lactococcus_phage_r1t_GCF_000840345.1_ViralProj14225_bowtie2_sort.bam	#N/A	Lactococcus_phage_r1t_GCF_000840345.1_ViralProj14225	CeD12D2	#N/A	#N/A	0	0	33350	0	0
CeD12D2_S23_L007_9msub_Lactococcus_phage_TP901-1_GCF_000838065.1_ViralProj14116_bowtie2_sort.bam	#N/A	Lactococcus_phage_TP901-1_GCF_000838065.1_ViralProj14116	CeD12D2	#N/A	#N/A	0	0	37667	0	0
CeD12D2_S23_L007_9msub_Lactococcus_phage_Tuc2009_GCF_000838985.1_ViralProj14131_bowtie2_sort.bam	#N/A	Lactococcus_phage_Tuc2009_GCF_000838985.1_ViralProj14131	CeD12D2	#N/A	#N/A	0	0	38347	0	0
CeD12D2_S23_L007_9msub_Lactococcus_phage_ul36_GCF_000841645.1_ViralProj14331_bowtie2_sort.bam	#N/A	Lactococcus_phage_ul36_GCF_000841645.1_ViralProj14331	CeD12D2	#N/A	#N/A	0	0	36798	0	0
CeD12D2_S23_L007_9msub_Salmonella_phage_Fels-2_NC_010463.1_bowtie2_sort.bam	#N/A	Salmonella_phage_Fels-2_NC_010463.1	CeD12D2	#N/A	#N/A	0	0	33693	0	0
CeD12D2_S23_L007_9msub_Salmonella_phage_SE1_GCF_000881955.1_ViralProj33483_bowtie2_sort.bam	#N/A	Salmonella_phage_SE1_GCF_000881955.1_ViralProj33483	CeD12D2	#N/A	#N/A	0	0	41941	0	0
CeD12D2_S23_L007_9msub_Salmonella_phage_SSU5_GCF_000899335.1_ViralProj177521_bowtie2_sort.bam	#N/A	Salmonella_phage_SSU5_GCF_000899335.1_ViralProj177521	CeD12D2	#N/A	#N/A	0	0	103299	0	0
CeD12D2_S23_L007_9msub_Salmonella_phage_ST160_GCF_000891435.1_ViralProj61857_bowtie2_sort.bam	#N/A	Salmonella_phage_ST160_GCF_000891435.1_ViralProj61857	CeD12D2	#N/A	#N/A	0	0	40986	0	0
CeD12D2_S23_L007_9msub_Salmonella_phage_vB_SemP_Emek_GCF_000899835.1_ViralProj171957_bowtie2_sort.bam	#N/A	Salmonella_phage_vB_SemP_Emek_GCF_000899835.1_ViralProj171957	CeD12D2	#N/A	#N/A	0	0	39783	0	0
CeD12D2_S23_L007_9msub_Shigella_phage_Sf6_GCF_000845865.1_ViralProj14498_bowtie2_sort.bam	#N/A	Shigella_phage_Sf6_GCF_000845865.1_ViralProj14498	CeD12D2	#N/A	#N/A	0	0	39043	0	0
CeD12D2_S23_L007_9msub_Streptococcus_phage_PH15_GCF_000875325.1_ViralProj30161_bowtie2_sort.bam	#N/A	Streptococcus_phage_PH15_GCF_000875325.1_ViralProj30161	CeD12D2	#N/A	#N/A	0	0	39136	0	0
CeD12D2_S23_L007_9msub_Streptococcus_phage_Sfi21_GCF_000837365.1_ViralProj14133_bowtie2_sort.bam	#N/A	Streptococcus_phage_Sfi21_GCF_000837365.1_ViralProj14133	CeD12D2	#N/A	#N/A	0	0	40739	0	0
CeD12D2_S23_L007_9msub_Streptococcus_phage_TP-J34_GCF_000904075.1_ViralProj188154_bowtie2_sort.bam	#N/A	Streptococcus_phage_TP-J34_GCF_000904075.1_ViralProj188154	CeD12D2	#N/A	#N/A	0	0	45606	0	0
CeD12D2_S23_L007_9msub_Vibrio_phage_pYD38-A_GCF_000908715.1_ViralProj209063_bowtie2_sort.bam	#N/A	Vibrio_phage_pYD38-A_GCF_000908715.1_ViralProj209063	CeD12D2	#N/A	#N/A	0	0	47552	0	0
CeD12D2_S23_L007_9msub_Watermelon_chlorotic_stunt_virus_GCF_000837565.1_ViralMultiSegProj14176_bowtie2_sort.bam	#N/A	Watermelon_chlorotic_stunt_virus_GCF_000837565.1_ViralMultiSegProj14176	CeD12D2	#N/A	#N/A	0	0	5498	0	0
CeD14D2_S24_L007_9msub_Cronobacter_phage_ENT39118_GCF_000904915.1_ViralProj184168_bowtie2_sort.bam	#N/A	Cronobacter_phage_ENT39118_GCF_000904915.1_ViralProj184168	CeD14D2	#N/A	#N/A	0	0	39012	0	0
CeD14D2_S24_L007_9msub_Enterobacterial_phage_mEp390_GCF_000903635.1_ViralProj183154_bowtie2_sort.bam	#N/A	Enterobacterial_phage_mEp390_GCF_000903635.1_ViralProj183154	CeD14D2	#N/A	#N/A	0	0	40029	0	0
CeD14D2_S24_L007_9msub_Enterobacteria_phage_HK140_GCF_000901015.1_ViralProj183139_bowtie2_sort.bam	#N/A	Enterobacteria_phage_HK140_GCF_000901015.1_ViralProj183139	CeD14D2	#N/A	#N/A	0	0	40710	0	0
CeD14D2_S24_L007_9msub_Enterobacteria_phage_HK225_GCF_000902675.1_ViralProj183140_bowtie2_sort.bam	#N/A	Enterobacteria_phage_HK225_GCF_000902675.1_ViralProj183140	CeD14D2	#N/A	#N/A	0	0	45366	0	0
CeD14D2_S24_L007_9msub_Enterobacteria_phage_HK446_GCF_000902055.1_ViralProj183141_bowtie2_sort.bam	#N/A	Enterobacteria_phage_HK446_GCF_000902055.1_ViralProj183141	CeD14D2	#N/A	#N/A	151	151	39026	0.00386922	0.00386922
CeD14D2_S24_L007_9msub_Enterobacteria_phage_HK542_GCF_000901115.1_ViralProj183159_bowtie2_sort.bam	#N/A	Enterobacteria_phage_HK542_GCF_000901115.1_ViralProj183159	CeD14D2	#N/A	#N/A	0	0	38964	0	0
CeD14D2_S24_L007_9msub_Enterobacteria_phage_HK630_GCF_000903575.1_ViralProj183142_bowtie2_sort.bam	#N/A	Enterobacteria_phage_HK630_GCF_000903575.1_ViralProj183142	CeD14D2	#N/A	#N/A	419	453	47090	0.00889786	0.00961988
CeD14D2_S24_L007_9msub_Enterobacteria_phage_IME10_GCF_000903395.1_ViralProj181235_bowtie2_sort.bam	#N/A	Enterobacteria_phage_IME10_GCF_000903395.1_ViralProj181235	CeD14D2	#N/A	#N/A	302	302	39646	0.00761741	0.00761741
CeD14D2_S24_L007_9msub_Enterobacteria_phage_mEp235_GCF_000903595.1_ViralProj183146_bowtie2_sort.bam	#N/A	Enterobacteria_phage_mEp235_GCF_000903595.1_ViralProj183146	CeD14D2	#N/A	#N/A	0	0	37595	0	0
CeD14D2_S24_L007_9msub_Enterobacteria_phage_mEp460_GCF_000902715.1_ViralProj183148_bowtie2_sort.bam	#N/A	Enterobacteria_phage_mEp460_GCF_000902715.1_ViralProj183148	CeD14D2	#N/A	#N/A	302	302	44510	0.00678499	0.00678499
CeD14D2_S24_L007_9msub_Enterobacteria_phage_mEpX1_GCF_000902095.1_ViralProj183149_bowtie2_sort.bam	#N/A	Enterobacteria_phage_mEpX1_GCF_000902095.1_ViralProj183149	CeD14D2	#N/A	#N/A	0	0	41567	0	0
CeD14D2_S24_L007_9msub_Enterobacteria_phage_mEpX2_GCF_000903615.1_ViralProj183150_bowtie2_sort.bam	#N/A	Enterobacteria_phage_mEpX2_GCF_000903615.1_ViralProj183150	CeD14D2	#N/A	#N/A	151	151	38759	0.00389587	0.00389587
CeD14D2_S24_L007_9msub_Enterobacteria_phage_P88_GCF_000930115.1_ViralProj271780_bowtie2_sort.bam	#N/A	Enterobacteria_phage_P88_GCF_000930115.1_ViralProj271780	CeD14D2	#N/A	#N/A	0	0	35814	0	0
CeD14D2_S24_L007_9msub_Escherichia_virus_Min27_GCF_000872765.1_ViralProj29143_bowtie2_sort.bam	#N/A	Escherichia_virus_Min27_GCF_000872765.1_ViralProj29143	CeD14D2	#N/A	#N/A	151	151	63395	0.00238189	0.00238189
CeD14D2_S24_L007_9msub_Escherichia_virus_P1_GCF_000844165.1_ViralProj14493_bowtie2_sort.bam	#N/A	Escherichia_virus_P1_GCF_000844165.1_ViralProj14493	CeD14D2	#N/A	#N/A	280	302	94800	0.00295359	0.00318565
CeD14D2_S24_L007_9msub_Escherichia_virus_phiV10_GCF_000866205.1_ViralProj16381_bowtie2_sort.bam	#N/A	Escherichia_virus_phiV10_GCF_000866205.1_ViralProj16381	CeD14D2	#N/A	#N/A	0	0	39104	0	0
CeD14D2_S24_L007_9msub_Escherichia_virus_Stx2_II_GCF_002221805.1_ViralProj14310_bowtie2_sort.bam	#N/A	Escherichia_virus_Stx2_II_GCF_002221805.1_ViralProj14310	CeD14D2	#N/A	#N/A	151	151	62706	0.00240806	0.00240806
CeD14D2_S24_L007_9msub_Human_polyomavirus_2_GCF_000863805.1_ViralProj15477_bowtie2_sort.bam	#N/A	Human_polyomavirus_2_GCF_000863805.1_ViralProj15477	CeD14D2	#N/A	#N/A	0	0	5130	0	0
CeD14D2_S24_L007_9msub_Lactobacillus_phage_KC5a_GCF_000868065.1_ViralProj16663_bowtie2_sort.bam	#N/A	Lactobacillus_phage_KC5a_GCF_000868065.1_ViralProj16663	CeD14D2	#N/A	#N/A	0	0	38239	0	0
CeD14D2_S24_L007_9msub_Lactobacillus_phage_LF1_GCF_000900715.1_ViralProj181083_bowtie2_sort.bam	#N/A	Lactobacillus_phage_LF1_GCF_000900715.1_ViralProj181083	CeD14D2	#N/A	#N/A	0	0	42606	0	0
CeD14D2_S24_L007_9msub_Lactobacillus_phage_phi_jlb1_GCF_001507495.1_ViralProj249087_bowtie2_sort.bam	#N/A	Lactobacillus_phage_phi_jlb1_GCF_001507495.1_ViralProj249087	CeD14D2	#N/A	#N/A	0	0	38269	0	0
CeD14D2_S24_L007_9msub_Lactococcus_phage_bIL309_GCF_000842505.1_ViralProj14338_bowtie2_sort.bam	#N/A	Lactococcus_phage_bIL309_GCF_000842505.1_ViralProj14338	CeD14D2	#N/A	#N/A	0	0	36949	0	0
CeD14D2_S24_L007_9msub_Lactococcus_phage_bIL310_GCF_000838045.1_ViralProj14112_bowtie2_sort.bam	#N/A	Lactococcus_phage_bIL310_GCF_000838045.1_ViralProj14112	CeD14D2	#N/A	#N/A	0	0	14957	0	0
CeD14D2_S24_L007_9msub_Lactococcus_phage_bIL312_GCF_000837265.1_ViralProj14113_bowtie2_sort.bam	#N/A	Lactococcus_phage_bIL312_GCF_000837265.1_ViralProj14113	CeD14D2	#N/A	#N/A	0	0	15179	0	0
CeD14D2_S24_L007_9msub_Lactococcus_phage_r1t_GCF_000840345.1_ViralProj14225_bowtie2_sort.bam	#N/A	Lactococcus_phage_r1t_GCF_000840345.1_ViralProj14225	CeD14D2	#N/A	#N/A	0	0	33350	0	0
CeD14D2_S24_L007_9msub_Lactococcus_phage_TP901-1_GCF_000838065.1_ViralProj14116_bowtie2_sort.bam	#N/A	Lactococcus_phage_TP901-1_GCF_000838065.1_ViralProj14116	CeD14D2	#N/A	#N/A	0	0	37667	0	0
CeD14D2_S24_L007_9msub_Lactococcus_phage_Tuc2009_GCF_000838985.1_ViralProj14131_bowtie2_sort.bam	#N/A	Lactococcus_phage_Tuc2009_GCF_000838985.1_ViralProj14131	CeD14D2	#N/A	#N/A	0	0	38347	0	0
CeD14D2_S24_L007_9msub_Lactococcus_phage_ul36_GCF_000841645.1_ViralProj14331_bowtie2_sort.bam	#N/A	Lactococcus_phage_ul36_GCF_000841645.1_ViralProj14331	CeD14D2	#N/A	#N/A	0	0	36798	0	0
CeD14D2_S24_L007_9msub_Salmonella_phage_Fels-2_NC_010463.1_bowtie2_sort.bam	#N/A	Salmonella_phage_Fels-2_NC_010463.1	CeD14D2	#N/A	#N/A	0	0	33693	0	0
CeD14D2_S24_L007_9msub_Salmonella_phage_SE1_GCF_000881955.1_ViralProj33483_bowtie2_sort.bam	#N/A	Salmonella_phage_SE1_GCF_000881955.1_ViralProj33483	CeD14D2	#N/A	#N/A	0	0	41941	0	0
CeD14D2_S24_L007_9msub_Salmonella_phage_SSU5_GCF_000899335.1_ViralProj177521_bowtie2_sort.bam	#N/A	Salmonella_phage_SSU5_GCF_000899335.1_ViralProj177521	CeD14D2	#N/A	#N/A	0	0	103299	0	0
CeD14D2_S24_L007_9msub_Salmonella_phage_ST160_GCF_000891435.1_ViralProj61857_bowtie2_sort.bam	#N/A	Salmonella_phage_ST160_GCF_000891435.1_ViralProj61857	CeD14D2	#N/A	#N/A	0	0	40986	0	0
CeD14D2_S24_L007_9msub_Salmonella_phage_vB_SemP_Emek_GCF_000899835.1_ViralProj171957_bowtie2_sort.bam	#N/A	Salmonella_phage_vB_SemP_Emek_GCF_000899835.1_ViralProj171957	CeD14D2	#N/A	#N/A	0	0	39783	0	0
CeD14D2_S24_L007_9msub_Shigella_phage_Sf6_GCF_000845865.1_ViralProj14498_bowtie2_sort.bam	#N/A	Shigella_phage_Sf6_GCF_000845865.1_ViralProj14498	CeD14D2	#N/A	#N/A	302	302	39043	0.00773506	0.00773506
CeD14D2_S24_L007_9msub_Streptococcus_phage_PH15_GCF_000875325.1_ViralProj30161_bowtie2_sort.bam	#N/A	Streptococcus_phage_PH15_GCF_000875325.1_ViralProj30161	CeD14D2	#N/A	#N/A	0	0	39136	0	0
CeD14D2_S24_L007_9msub_Streptococcus_phage_Sfi21_GCF_000837365.1_ViralProj14133_bowtie2_sort.bam	#N/A	Streptococcus_phage_Sfi21_GCF_000837365.1_ViralProj14133	CeD14D2	#N/A	#N/A	0	0	40739	0	0
CeD14D2_S24_L007_9msub_Streptococcus_phage_TP-J34_GCF_000904075.1_ViralProj188154_bowtie2_sort.bam	#N/A	Streptococcus_phage_TP-J34_GCF_000904075.1_ViralProj188154	CeD14D2	#N/A	#N/A	0	0	45606	0	0
CeD14D2_S24_L007_9msub_Vibrio_phage_pYD38-A_GCF_000908715.1_ViralProj209063_bowtie2_sort.bam	#N/A	Vibrio_phage_pYD38-A_GCF_000908715.1_ViralProj209063	CeD14D2	#N/A	#N/A	0	0	47552	0	0
CeD14D2_S24_L007_9msub_Watermelon_chlorotic_stunt_virus_GCF_000837565.1_ViralMultiSegProj14176_bowtie2_sort.bam	#N/A	Watermelon_chlorotic_stunt_virus_GCF_000837565.1_ViralMultiSegProj14176	CeD14D2	#N/A	#N/A	0	0	5498	0	0
CeD155D2_S26_L007_9msub_Cronobacter_phage_ENT39118_GCF_000904915.1_ViralProj184168_bowtie2_sort.bam	#N/A	Cronobacter_phage_ENT39118_GCF_000904915.1_ViralProj184168	CeD155D2	#N/A	#N/A	0	0	39012	0	0
CeD155D2_S26_L007_9msub_Enterobacterial_phage_mEp390_GCF_000903635.1_ViralProj183154_bowtie2_sort.bam	#N/A	Enterobacterial_phage_mEp390_GCF_000903635.1_ViralProj183154	CeD155D2	#N/A	#N/A	0	0	40029	0	0
CeD155D2_S26_L007_9msub_Enterobacteria_phage_HK140_GCF_000901015.1_ViralProj183139_bowtie2_sort.bam	#N/A	Enterobacteria_phage_HK140_GCF_000901015.1_ViralProj183139	CeD155D2	#N/A	#N/A	0	0	40710	0	0
CeD155D2_S26_L007_9msub_Enterobacteria_phage_HK225_GCF_000902675.1_ViralProj183140_bowtie2_sort.bam	#N/A	Enterobacteria_phage_HK225_GCF_000902675.1_ViralProj183140	CeD155D2	#N/A	#N/A	0	0	45366	0	0
CeD155D2_S26_L007_9msub_Enterobacteria_phage_HK446_GCF_000902055.1_ViralProj183141_bowtie2_sort.bam	#N/A	Enterobacteria_phage_HK446_GCF_000902055.1_ViralProj183141	CeD155D2	#N/A	#N/A	0	0	39026	0	0
CeD155D2_S26_L007_9msub_Enterobacteria_phage_HK542_GCF_000901115.1_ViralProj183159_bowtie2_sort.bam	#N/A	Enterobacteria_phage_HK542_GCF_000901115.1_ViralProj183159	CeD155D2	#N/A	#N/A	0	0	38964	0	0
CeD155D2_S26_L007_9msub_Enterobacteria_phage_HK630_GCF_000903575.1_ViralProj183142_bowtie2_sort.bam	#N/A	Enterobacteria_phage_HK630_GCF_000903575.1_ViralProj183142	CeD155D2	#N/A	#N/A	0	0	47090	0	0
CeD155D2_S26_L007_9msub_Enterobacteria_phage_IME10_GCF_000903395.1_ViralProj181235_bowtie2_sort.bam	#N/A	Enterobacteria_phage_IME10_GCF_000903395.1_ViralProj181235	CeD155D2	#N/A	#N/A	0	0	39646	0	0
CeD155D2_S26_L007_9msub_Enterobacteria_phage_mEp235_GCF_000903595.1_ViralProj183146_bowtie2_sort.bam	#N/A	Enterobacteria_phage_mEp235_GCF_000903595.1_ViralProj183146	CeD155D2	#N/A	#N/A	0	0	37595	0	0
CeD155D2_S26_L007_9msub_Enterobacteria_phage_mEp460_GCF_000902715.1_ViralProj183148_bowtie2_sort.bam	#N/A	Enterobacteria_phage_mEp460_GCF_000902715.1_ViralProj183148	CeD155D2	#N/A	#N/A	0	0	44510	0	0
CeD155D2_S26_L007_9msub_Enterobacteria_phage_mEpX1_GCF_000902095.1_ViralProj183149_bowtie2_sort.bam	#N/A	Enterobacteria_phage_mEpX1_GCF_000902095.1_ViralProj183149	CeD155D2	#N/A	#N/A	0	0	41567	0	0
CeD155D2_S26_L007_9msub_Enterobacteria_phage_mEpX2_GCF_000903615.1_ViralProj183150_bowtie2_sort.bam	#N/A	Enterobacteria_phage_mEpX2_GCF_000903615.1_ViralProj183150	CeD155D2	#N/A	#N/A	0	0	38759	0	0
CeD155D2_S26_L007_9msub_Enterobacteria_phage_P88_GCF_000930115.1_ViralProj271780_bowtie2_sort.bam	#N/A	Enterobacteria_phage_P88_GCF_000930115.1_ViralProj271780	CeD155D2	#N/A	#N/A	0	0	35814	0	0
CeD155D2_S26_L007_9msub_Escherichia_virus_Min27_GCF_000872765.1_ViralProj29143_bowtie2_sort.bam	#N/A	Escherichia_virus_Min27_GCF_000872765.1_ViralProj29143	CeD155D2	#N/A	#N/A	0	0	63395	0	0
CeD155D2_S26_L007_9msub_Escherichia_virus_P1_GCF_000844165.1_ViralProj14493_bowtie2_sort.bam	#N/A	Escherichia_virus_P1_GCF_000844165.1_ViralProj14493	CeD155D2	#N/A	#N/A	0	0	94800	0	0
CeD155D2_S26_L007_9msub_Escherichia_virus_phiV10_GCF_000866205.1_ViralProj16381_bowtie2_sort.bam	#N/A	Escherichia_virus_phiV10_GCF_000866205.1_ViralProj16381	CeD155D2	#N/A	#N/A	0	0	39104	0	0
CeD155D2_S26_L007_9msub_Escherichia_virus_Stx2_II_GCF_002221805.1_ViralProj14310_bowtie2_sort.bam	#N/A	Escherichia_virus_Stx2_II_GCF_002221805.1_ViralProj14310	CeD155D2	#N/A	#N/A	0	0	62706	0	0
CeD155D2_S26_L007_9msub_Human_polyomavirus_2_GCF_000863805.1_ViralProj15477_bowtie2_sort.bam	#N/A	Human_polyomavirus_2_GCF_000863805.1_ViralProj15477	CeD155D2	#N/A	#N/A	0	0	5130	0	0
CeD155D2_S26_L007_9msub_Lactobacillus_phage_KC5a_GCF_000868065.1_ViralProj16663_bowtie2_sort.bam	#N/A	Lactobacillus_phage_KC5a_GCF_000868065.1_ViralProj16663	CeD155D2	#N/A	#N/A	0	0	38239	0	0
CeD155D2_S26_L007_9msub_Lactobacillus_phage_LF1_GCF_000900715.1_ViralProj181083_bowtie2_sort.bam	#N/A	Lactobacillus_phage_LF1_GCF_000900715.1_ViralProj181083	CeD155D2	#N/A	#N/A	0	0	42606	0	0
CeD155D2_S26_L007_9msub_Lactobacillus_phage_phi_jlb1_GCF_001507495.1_ViralProj249087_bowtie2_sort.bam	#N/A	Lactobacillus_phage_phi_jlb1_GCF_001507495.1_ViralProj249087	CeD155D2	#N/A	#N/A	0	0	38269	0	0
CeD155D2_S26_L007_9msub_Lactococcus_phage_bIL309_GCF_000842505.1_ViralProj14338_bowtie2_sort.bam	#N/A	Lactococcus_phage_bIL309_GCF_000842505.1_ViralProj14338	CeD155D2	#N/A	#N/A	0	0	36949	0	0
CeD155D2_S26_L007_9msub_Lactococcus_phage_bIL310_GCF_000838045.1_ViralProj14112_bowtie2_sort.bam	#N/A	Lactococcus_phage_bIL310_GCF_000838045.1_ViralProj14112	CeD155D2	#N/A	#N/A	0	0	14957	0	0
CeD155D2_S26_L007_9msub_Lactococcus_phage_bIL312_GCF_000837265.1_ViralProj14113_bowtie2_sort.bam	#N/A	Lactococcus_phage_bIL312_GCF_000837265.1_ViralProj14113	CeD155D2	#N/A	#N/A	0	0	15179	0	0
CeD155D2_S26_L007_9msub_Lactococcus_phage_r1t_GCF_000840345.1_ViralProj14225_bowtie2_sort.bam	#N/A	Lactococcus_phage_r1t_GCF_000840345.1_ViralProj14225	CeD155D2	#N/A	#N/A	0	0	33350	0	0
CeD155D2_S26_L007_9msub_Lactococcus_phage_TP901-1_GCF_000838065.1_ViralProj14116_bowtie2_sort.bam	#N/A	Lactococcus_phage_TP901-1_GCF_000838065.1_ViralProj14116	CeD155D2	#N/A	#N/A	0	0	37667	0	0
CeD155D2_S26_L007_9msub_Lactococcus_phage_Tuc2009_GCF_000838985.1_ViralProj14131_bowtie2_sort.bam	#N/A	Lactococcus_phage_Tuc2009_GCF_000838985.1_ViralProj14131	CeD155D2	#N/A	#N/A	0	0	38347	0	0
CeD155D2_S26_L007_9msub_Lactococcus_phage_ul36_GCF_000841645.1_ViralProj14331_bowtie2_sort.bam	#N/A	Lactococcus_phage_ul36_GCF_000841645.1_ViralProj14331	CeD155D2	#N/A	#N/A	0	0	36798	0	0
CeD155D2_S26_L007_9msub_Salmonella_phage_Fels-2_NC_010463.1_bowtie2_sort.bam	#N/A	Salmonella_phage_Fels-2_NC_010463.1	CeD155D2	#N/A	#N/A	0	0	33693	0	0
CeD155D2_S26_L007_9msub_Salmonella_phage_SE1_GCF_000881955.1_ViralProj33483_bowtie2_sort.bam	#N/A	Salmonella_phage_SE1_GCF_000881955.1_ViralProj33483	CeD155D2	#N/A	#N/A	0	0	41941	0	0
CeD155D2_S26_L007_9msub_Salmonella_phage_SSU5_GCF_000899335.1_ViralProj177521_bowtie2_sort.bam	#N/A	Salmonella_phage_SSU5_GCF_000899335.1_ViralProj177521	CeD155D2	#N/A	#N/A	0	0	103299	0	0
CeD155D2_S26_L007_9msub_Salmonella_phage_ST160_GCF_000891435.1_ViralProj61857_bowtie2_sort.bam	#N/A	Salmonella_phage_ST160_GCF_000891435.1_ViralProj61857	CeD155D2	#N/A	#N/A	0	0	40986	0	0
CeD155D2_S26_L007_9msub_Salmonella_phage_vB_SemP_Emek_GCF_000899835.1_ViralProj171957_bowtie2_sort.bam	#N/A	Salmonella_phage_vB_SemP_Emek_GCF_000899835.1_ViralProj171957	CeD155D2	#N/A	#N/A	0	0	39783	0	0
CeD155D2_S26_L007_9msub_Shigella_phage_Sf6_GCF_000845865.1_ViralProj14498_bowtie2_sort.bam	#N/A	Shigella_phage_Sf6_GCF_000845865.1_ViralProj14498	CeD155D2	#N/A	#N/A	0	0	39043	0	0
CeD155D2_S26_L007_9msub_Streptococcus_phage_PH15_GCF_000875325.1_ViralProj30161_bowtie2_sort.bam	#N/A	Streptococcus_phage_PH15_GCF_000875325.1_ViralProj30161	CeD155D2	#N/A	#N/A	0	0	39136	0	0
CeD155D2_S26_L007_9msub_Streptococcus_phage_Sfi21_GCF_000837365.1_ViralProj14133_bowtie2_sort.bam	#N/A	Streptococcus_phage_Sfi21_GCF_000837365.1_ViralProj14133	CeD155D2	#N/A	#N/A	0	0	40739	0	0
CeD155D2_S26_L007_9msub_Streptococcus_phage_TP-J34_GCF_000904075.1_ViralProj188154_bowtie2_sort.bam	#N/A	Streptococcus_phage_TP-J34_GCF_000904075.1_ViralProj188154	CeD155D2	#N/A	#N/A	0	0	45606	0	0
CeD155D2_S26_L007_9msub_Vibrio_phage_pYD38-A_GCF_000908715.1_ViralProj209063_bowtie2_sort.bam	#N/A	Vibrio_phage_pYD38-A_GCF_000908715.1_ViralProj209063	CeD155D2	#N/A	#N/A	0	0	47552	0	0
CeD155D2_S26_L007_9msub_Watermelon_chlorotic_stunt_virus_GCF_000837565.1_ViralMultiSegProj14176_bowtie2_sort.bam	#N/A	Watermelon_chlorotic_stunt_virus_GCF_000837565.1_ViralMultiSegProj14176	CeD155D2	#N/A	#N/A	0	0	5498	0	0
CeD156D2_S2_L007_9msub_Cronobacter_phage_ENT39118_GCF_000904915.1_ViralProj184168_bowtie2_sort.bam	#N/A	Cronobacter_phage_ENT39118_GCF_000904915.1_ViralProj184168	CeD156D2	#N/A	#N/A	0	0	39012	0	0
CeD156D2_S2_L007_9msub_Enterobacterial_phage_mEp390_GCF_000903635.1_ViralProj183154_bowtie2_sort.bam	#N/A	Enterobacterial_phage_mEp390_GCF_000903635.1_ViralProj183154	CeD156D2	#N/A	#N/A	0	0	40029	0	0
CeD156D2_S2_L007_9msub_Enterobacteria_phage_HK140_GCF_000901015.1_ViralProj183139_bowtie2_sort.bam	#N/A	Enterobacteria_phage_HK140_GCF_000901015.1_ViralProj183139	CeD156D2	#N/A	#N/A	0	0	40710	0	0
CeD156D2_S2_L007_9msub_Enterobacteria_phage_HK225_GCF_000902675.1_ViralProj183140_bowtie2_sort.bam	#N/A	Enterobacteria_phage_HK225_GCF_000902675.1_ViralProj183140	CeD156D2	#N/A	#N/A	0	0	45366	0	0
CeD156D2_S2_L007_9msub_Enterobacteria_phage_HK446_GCF_000902055.1_ViralProj183141_bowtie2_sort.bam	#N/A	Enterobacteria_phage_HK446_GCF_000902055.1_ViralProj183141	CeD156D2	#N/A	#N/A	0	0	39026	0	0
CeD156D2_S2_L007_9msub_Enterobacteria_phage_HK542_GCF_000901115.1_ViralProj183159_bowtie2_sort.bam	#N/A	Enterobacteria_phage_HK542_GCF_000901115.1_ViralProj183159	CeD156D2	#N/A	#N/A	0	0	38964	0	0
CeD156D2_S2_L007_9msub_Enterobacteria_phage_HK630_GCF_000903575.1_ViralProj183142_bowtie2_sort.bam	#N/A	Enterobacteria_phage_HK630_GCF_000903575.1_ViralProj183142	CeD156D2	#N/A	#N/A	0	0	47090	0	0
CeD156D2_S2_L007_9msub_Enterobacteria_phage_IME10_GCF_000903395.1_ViralProj181235_bowtie2_sort.bam	#N/A	Enterobacteria_phage_IME10_GCF_000903395.1_ViralProj181235	CeD156D2	#N/A	#N/A	0	0	39646	0	0
CeD156D2_S2_L007_9msub_Enterobacteria_phage_mEp235_GCF_000903595.1_ViralProj183146_bowtie2_sort.bam	#N/A	Enterobacteria_phage_mEp235_GCF_000903595.1_ViralProj183146	CeD156D2	#N/A	#N/A	0	0	37595	0	0
CeD156D2_S2_L007_9msub_Enterobacteria_phage_mEp460_GCF_000902715.1_ViralProj183148_bowtie2_sort.bam	#N/A	Enterobacteria_phage_mEp460_GCF_000902715.1_ViralProj183148	CeD156D2	#N/A	#N/A	302	302	44510	0.00678499	0.00678499
CeD156D2_S2_L007_9msub_Enterobacteria_phage_mEpX1_GCF_000902095.1_ViralProj183149_bowtie2_sort.bam	#N/A	Enterobacteria_phage_mEpX1_GCF_000902095.1_ViralProj183149	CeD156D2	#N/A	#N/A	0	0	41567	0	0
CeD156D2_S2_L007_9msub_Enterobacteria_phage_mEpX2_GCF_000903615.1_ViralProj183150_bowtie2_sort.bam	#N/A	Enterobacteria_phage_mEpX2_GCF_000903615.1_ViralProj183150	CeD156D2	#N/A	#N/A	0	0	38759	0	0
CeD156D2_S2_L007_9msub_Enterobacteria_phage_P88_GCF_000930115.1_ViralProj271780_bowtie2_sort.bam	#N/A	Enterobacteria_phage_P88_GCF_000930115.1_ViralProj271780	CeD156D2	#N/A	#N/A	0	0	35814	0	0
CeD156D2_S2_L007_9msub_Escherichia_virus_Min27_GCF_000872765.1_ViralProj29143_bowtie2_sort.bam	#N/A	Escherichia_virus_Min27_GCF_000872765.1_ViralProj29143	CeD156D2	#N/A	#N/A	0	0	63395	0	0
CeD156D2_S2_L007_9msub_Escherichia_virus_P1_GCF_000844165.1_ViralProj14493_bowtie2_sort.bam	#N/A	Escherichia_virus_P1_GCF_000844165.1_ViralProj14493	CeD156D2	#N/A	#N/A	0	0	94800	0	0
CeD156D2_S2_L007_9msub_Escherichia_virus_phiV10_GCF_000866205.1_ViralProj16381_bowtie2_sort.bam	#N/A	Escherichia_virus_phiV10_GCF_000866205.1_ViralProj16381	CeD156D2	#N/A	#N/A	0	0	39104	0	0
CeD156D2_S2_L007_9msub_Escherichia_virus_Stx2_II_GCF_002221805.1_ViralProj14310_bowtie2_sort.bam	#N/A	Escherichia_virus_Stx2_II_GCF_002221805.1_ViralProj14310	CeD156D2	#N/A	#N/A	0	0	62706	0	0
CeD156D2_S2_L007_9msub_Human_polyomavirus_2_GCF_000863805.1_ViralProj15477_bowtie2_sort.bam	#N/A	Human_polyomavirus_2_GCF_000863805.1_ViralProj15477	CeD156D2	#N/A	#N/A	0	0	5130	0	0
CeD156D2_S2_L007_9msub_Lactobacillus_phage_KC5a_GCF_000868065.1_ViralProj16663_bowtie2_sort.bam	#N/A	Lactobacillus_phage_KC5a_GCF_000868065.1_ViralProj16663	CeD156D2	#N/A	#N/A	0	0	38239	0	0
CeD156D2_S2_L007_9msub_Lactobacillus_phage_LF1_GCF_000900715.1_ViralProj181083_bowtie2_sort.bam	#N/A	Lactobacillus_phage_LF1_GCF_000900715.1_ViralProj181083	CeD156D2	#N/A	#N/A	0	0	42606	0	0
CeD156D2_S2_L007_9msub_Lactobacillus_phage_phi_jlb1_GCF_001507495.1_ViralProj249087_bowtie2_sort.bam	#N/A	Lactobacillus_phage_phi_jlb1_GCF_001507495.1_ViralProj249087	CeD156D2	#N/A	#N/A	0	0	38269	0	0
CeD156D2_S2_L007_9msub_Lactococcus_phage_bIL309_GCF_000842505.1_ViralProj14338_bowtie2_sort.bam	#N/A	Lactococcus_phage_bIL309_GCF_000842505.1_ViralProj14338	CeD156D2	#N/A	#N/A	0	0	36949	0	0
CeD156D2_S2_L007_9msub_Lactococcus_phage_bIL310_GCF_000838045.1_ViralProj14112_bowtie2_sort.bam	#N/A	Lactococcus_phage_bIL310_GCF_000838045.1_ViralProj14112	CeD156D2	#N/A	#N/A	0	0	14957	0	0
CeD156D2_S2_L007_9msub_Lactococcus_phage_bIL312_GCF_000837265.1_ViralProj14113_bowtie2_sort.bam	#N/A	Lactococcus_phage_bIL312_GCF_000837265.1_ViralProj14113	CeD156D2	#N/A	#N/A	0	0	15179	0	0
CeD156D2_S2_L007_9msub_Lactococcus_phage_r1t_GCF_000840345.1_ViralProj14225_bowtie2_sort.bam	#N/A	Lactococcus_phage_r1t_GCF_000840345.1_ViralProj14225	CeD156D2	#N/A	#N/A	0	0	33350	0	0
CeD156D2_S2_L007_9msub_Lactococcus_phage_TP901-1_GCF_000838065.1_ViralProj14116_bowtie2_sort.bam	#N/A	Lactococcus_phage_TP901-1_GCF_000838065.1_ViralProj14116	CeD156D2	#N/A	#N/A	0	0	37667	0	0
CeD156D2_S2_L007_9msub_Lactococcus_phage_Tuc2009_GCF_000838985.1_ViralProj14131_bowtie2_sort.bam	#N/A	Lactococcus_phage_Tuc2009_GCF_000838985.1_ViralProj14131	CeD156D2	#N/A	#N/A	0	0	38347	0	0
CeD156D2_S2_L007_9msub_Lactococcus_phage_ul36_GCF_000841645.1_ViralProj14331_bowtie2_sort.bam	#N/A	Lactococcus_phage_ul36_GCF_000841645.1_ViralProj14331	CeD156D2	#N/A	#N/A	0	0	36798	0	0
CeD156D2_S2_L007_9msub_Salmonella_phage_Fels-2_NC_010463.1_bowtie2_sort.bam	#N/A	Salmonella_phage_Fels-2_NC_010463.1	CeD156D2	#N/A	#N/A	0	0	33693	0	0
CeD156D2_S2_L007_9msub_Salmonella_phage_SE1_GCF_000881955.1_ViralProj33483_bowtie2_sort.bam	#N/A	Salmonella_phage_SE1_GCF_000881955.1_ViralProj33483	CeD156D2	#N/A	#N/A	0	0	41941	0	0
CeD156D2_S2_L007_9msub_Salmonella_phage_SSU5_GCF_000899335.1_ViralProj177521_bowtie2_sort.bam	#N/A	Salmonella_phage_SSU5_GCF_000899335.1_ViralProj177521	CeD156D2	#N/A	#N/A	0	0	103299	0	0
CeD156D2_S2_L007_9msub_Salmonella_phage_ST160_GCF_000891435.1_ViralProj61857_bowtie2_sort.bam	#N/A	Salmonella_phage_ST160_GCF_000891435.1_ViralProj61857	CeD156D2	#N/A	#N/A	0	0	40986	0	0
CeD156D2_S2_L007_9msub_Salmonella_phage_vB_SemP_Emek_GCF_000899835.1_ViralProj171957_bowtie2_sort.bam	#N/A	Salmonella_phage_vB_SemP_Emek_GCF_000899835.1_ViralProj171957	CeD156D2	#N/A	#N/A	0	0	39783	0	0
CeD156D2_S2_L007_9msub_Shigella_phage_Sf6_GCF_000845865.1_ViralProj14498_bowtie2_sort.bam	#N/A	Shigella_phage_Sf6_GCF_000845865.1_ViralProj14498	CeD156D2	#N/A	#N/A	0	0	39043	0	0
CeD156D2_S2_L007_9msub_Streptococcus_phage_PH15_GCF_000875325.1_ViralProj30161_bowtie2_sort.bam	#N/A	Streptococcus_phage_PH15_GCF_000875325.1_ViralProj30161	CeD156D2	#N/A	#N/A	0	0	39136	0	0
CeD156D2_S2_L007_9msub_Streptococcus_phage_Sfi21_GCF_000837365.1_ViralProj14133_bowtie2_sort.bam	#N/A	Streptococcus_phage_Sfi21_GCF_000837365.1_ViralProj14133	CeD156D2	#N/A	#N/A	0	0	40739	0	0
CeD156D2_S2_L007_9msub_Streptococcus_phage_TP-J34_GCF_000904075.1_ViralProj188154_bowtie2_sort.bam	#N/A	Streptococcus_phage_TP-J34_GCF_000904075.1_ViralProj188154	CeD156D2	#N/A	#N/A	0	0	45606	0	0
CeD156D2_S2_L007_9msub_Vibrio_phage_pYD38-A_GCF_000908715.1_ViralProj209063_bowtie2_sort.bam	#N/A	Vibrio_phage_pYD38-A_GCF_000908715.1_ViralProj209063	CeD156D2	#N/A	#N/A	0	0	47552	0	0
CeD156D2_S2_L007_9msub_Watermelon_chlorotic_stunt_virus_GCF_000837565.1_ViralMultiSegProj14176_bowtie2_sort.bam	#N/A	Watermelon_chlorotic_stunt_virus_GCF_000837565.1_ViralMultiSegProj14176	CeD156D2	#N/A	#N/A	0	0	5498	0	0
CeD157D2_S3_L007_9msub_Cronobacter_phage_ENT39118_GCF_000904915.1_ViralProj184168_bowtie2_sort.bam	#N/A	Cronobacter_phage_ENT39118_GCF_000904915.1_ViralProj184168	CeD157D2	#N/A	#N/A	0	0	39012	0	0
CeD157D2_S3_L007_9msub_Enterobacterial_phage_mEp390_GCF_000903635.1_ViralProj183154_bowtie2_sort.bam	#N/A	Enterobacterial_phage_mEp390_GCF_000903635.1_ViralProj183154	CeD157D2	#N/A	#N/A	0	0	40029	0	0
CeD157D2_S3_L007_9msub_Enterobacteria_phage_HK140_GCF_000901015.1_ViralProj183139_bowtie2_sort.bam	#N/A	Enterobacteria_phage_HK140_GCF_000901015.1_ViralProj183139	CeD157D2	#N/A	#N/A	0	0	40710	0	0
CeD157D2_S3_L007_9msub_Enterobacteria_phage_HK225_GCF_000902675.1_ViralProj183140_bowtie2_sort.bam	#N/A	Enterobacteria_phage_HK225_GCF_000902675.1_ViralProj183140	CeD157D2	#N/A	#N/A	0	0	45366	0	0
CeD157D2_S3_L007_9msub_Enterobacteria_phage_HK446_GCF_000902055.1_ViralProj183141_bowtie2_sort.bam	#N/A	Enterobacteria_phage_HK446_GCF_000902055.1_ViralProj183141	CeD157D2	#N/A	#N/A	0	0	39026	0	0
CeD157D2_S3_L007_9msub_Enterobacteria_phage_HK542_GCF_000901115.1_ViralProj183159_bowtie2_sort.bam	#N/A	Enterobacteria_phage_HK542_GCF_000901115.1_ViralProj183159	CeD157D2	#N/A	#N/A	0	0	38964	0	0
CeD157D2_S3_L007_9msub_Enterobacteria_phage_HK630_GCF_000903575.1_ViralProj183142_bowtie2_sort.bam	#N/A	Enterobacteria_phage_HK630_GCF_000903575.1_ViralProj183142	CeD157D2	#N/A	#N/A	0	0	47090	0	0
CeD157D2_S3_L007_9msub_Enterobacteria_phage_IME10_GCF_000903395.1_ViralProj181235_bowtie2_sort.bam	#N/A	Enterobacteria_phage_IME10_GCF_000903395.1_ViralProj181235	CeD157D2	#N/A	#N/A	0	0	39646	0	0
CeD157D2_S3_L007_9msub_Enterobacteria_phage_mEp235_GCF_000903595.1_ViralProj183146_bowtie2_sort.bam	#N/A	Enterobacteria_phage_mEp235_GCF_000903595.1_ViralProj183146	CeD157D2	#N/A	#N/A	0	0	37595	0	0
CeD157D2_S3_L007_9msub_Enterobacteria_phage_mEp460_GCF_000902715.1_ViralProj183148_bowtie2_sort.bam	#N/A	Enterobacteria_phage_mEp460_GCF_000902715.1_ViralProj183148	CeD157D2	#N/A	#N/A	0	0	44510	0	0
CeD157D2_S3_L007_9msub_Enterobacteria_phage_mEpX1_GCF_000902095.1_ViralProj183149_bowtie2_sort.bam	#N/A	Enterobacteria_phage_mEpX1_GCF_000902095.1_ViralProj183149	CeD157D2	#N/A	#N/A	0	0	41567	0	0
CeD157D2_S3_L007_9msub_Enterobacteria_phage_mEpX2_GCF_000903615.1_ViralProj183150_bowtie2_sort.bam	#N/A	Enterobacteria_phage_mEpX2_GCF_000903615.1_ViralProj183150	CeD157D2	#N/A	#N/A	0	0	38759	0	0
CeD157D2_S3_L007_9msub_Enterobacteria_phage_P88_GCF_000930115.1_ViralProj271780_bowtie2_sort.bam	#N/A	Enterobacteria_phage_P88_GCF_000930115.1_ViralProj271780	CeD157D2	#N/A	#N/A	0	0	35814	0	0
CeD157D2_S3_L007_9msub_Escherichia_virus_Min27_GCF_000872765.1_ViralProj29143_bowtie2_sort.bam	#N/A	Escherichia_virus_Min27_GCF_000872765.1_ViralProj29143	CeD157D2	#N/A	#N/A	0	0	63395	0	0
CeD157D2_S3_L007_9msub_Escherichia_virus_P1_GCF_000844165.1_ViralProj14493_bowtie2_sort.bam	#N/A	Escherichia_virus_P1_GCF_000844165.1_ViralProj14493	CeD157D2	#N/A	#N/A	0	0	94800	0	0
CeD157D2_S3_L007_9msub_Escherichia_virus_phiV10_GCF_000866205.1_ViralProj16381_bowtie2_sort.bam	#N/A	Escherichia_virus_phiV10_GCF_000866205.1_ViralProj16381	CeD157D2	#N/A	#N/A	0	0	39104	0	0
CeD157D2_S3_L007_9msub_Escherichia_virus_Stx2_II_GCF_002221805.1_ViralProj14310_bowtie2_sort.bam	#N/A	Escherichia_virus_Stx2_II_GCF_002221805.1_ViralProj14310	CeD157D2	#N/A	#N/A	0	0	62706	0	0
CeD157D2_S3_L007_9msub_Human_polyomavirus_2_GCF_000863805.1_ViralProj15477_bowtie2_sort.bam	#N/A	Human_polyomavirus_2_GCF_000863805.1_ViralProj15477	CeD157D2	#N/A	#N/A	0	0	5130	0	0
CeD157D2_S3_L007_9msub_Lactobacillus_phage_KC5a_GCF_000868065.1_ViralProj16663_bowtie2_sort.bam	#N/A	Lactobacillus_phage_KC5a_GCF_000868065.1_ViralProj16663	CeD157D2	#N/A	#N/A	0	0	38239	0	0
CeD157D2_S3_L007_9msub_Lactobacillus_phage_LF1_GCF_000900715.1_ViralProj181083_bowtie2_sort.bam	#N/A	Lactobacillus_phage_LF1_GCF_000900715.1_ViralProj181083	CeD157D2	#N/A	#N/A	0	0	42606	0	0
CeD157D2_S3_L007_9msub_Lactobacillus_phage_phi_jlb1_GCF_001507495.1_ViralProj249087_bowtie2_sort.bam	#N/A	Lactobacillus_phage_phi_jlb1_GCF_001507495.1_ViralProj249087	CeD157D2	#N/A	#N/A	0	0	38269	0	0
CeD157D2_S3_L007_9msub_Lactococcus_phage_bIL309_GCF_000842505.1_ViralProj14338_bowtie2_sort.bam	#N/A	Lactococcus_phage_bIL309_GCF_000842505.1_ViralProj14338	CeD157D2	#N/A	#N/A	0	0	36949	0	0
CeD157D2_S3_L007_9msub_Lactococcus_phage_bIL310_GCF_000838045.1_ViralProj14112_bowtie2_sort.bam	#N/A	Lactococcus_phage_bIL310_GCF_000838045.1_ViralProj14112	CeD157D2	#N/A	#N/A	0	0	14957	0	0
CeD157D2_S3_L007_9msub_Lactococcus_phage_bIL312_GCF_000837265.1_ViralProj14113_bowtie2_sort.bam	#N/A	Lactococcus_phage_bIL312_GCF_000837265.1_ViralProj14113	CeD157D2	#N/A	#N/A	0	0	15179	0	0
CeD157D2_S3_L007_9msub_Lactococcus_phage_r1t_GCF_000840345.1_ViralProj14225_bowtie2_sort.bam	#N/A	Lactococcus_phage_r1t_GCF_000840345.1_ViralProj14225	CeD157D2	#N/A	#N/A	0	0	33350	0	0
CeD157D2_S3_L007_9msub_Lactococcus_phage_TP901-1_GCF_000838065.1_ViralProj14116_bowtie2_sort.bam	#N/A	Lactococcus_phage_TP901-1_GCF_000838065.1_ViralProj14116	CeD157D2	#N/A	#N/A	0	0	37667	0	0
CeD157D2_S3_L007_9msub_Lactococcus_phage_Tuc2009_GCF_000838985.1_ViralProj14131_bowtie2_sort.bam	#N/A	Lactococcus_phage_Tuc2009_GCF_000838985.1_ViralProj14131	CeD157D2	#N/A	#N/A	0	0	38347	0	0
CeD157D2_S3_L007_9msub_Lactococcus_phage_ul36_GCF_000841645.1_ViralProj14331_bowtie2_sort.bam	#N/A	Lactococcus_phage_ul36_GCF_000841645.1_ViralProj14331	CeD157D2	#N/A	#N/A	0	0	36798	0	0
CeD157D2_S3_L007_9msub_Salmonella_phage_Fels-2_NC_010463.1_bowtie2_sort.bam	#N/A	Salmonella_phage_Fels-2_NC_010463.1	CeD157D2	#N/A	#N/A	0	0	33693	0	0
CeD157D2_S3_L007_9msub_Salmonella_phage_SE1_GCF_000881955.1_ViralProj33483_bowtie2_sort.bam	#N/A	Salmonella_phage_SE1_GCF_000881955.1_ViralProj33483	CeD157D2	#N/A	#N/A	0	0	41941	0	0
CeD157D2_S3_L007_9msub_Salmonella_phage_SSU5_GCF_000899335.1_ViralProj177521_bowtie2_sort.bam	#N/A	Salmonella_phage_SSU5_GCF_000899335.1_ViralProj177521	CeD157D2	#N/A	#N/A	0	0	103299	0	0
CeD157D2_S3_L007_9msub_Salmonella_phage_ST160_GCF_000891435.1_ViralProj61857_bowtie2_sort.bam	#N/A	Salmonella_phage_ST160_GCF_000891435.1_ViralProj61857	CeD157D2	#N/A	#N/A	0	0	40986	0	0
CeD157D2_S3_L007_9msub_Salmonella_phage_vB_SemP_Emek_GCF_000899835.1_ViralProj171957_bowtie2_sort.bam	#N/A	Salmonella_phage_vB_SemP_Emek_GCF_000899835.1_ViralProj171957	CeD157D2	#N/A	#N/A	0	0	39783	0	0
CeD157D2_S3_L007_9msub_Shigella_phage_Sf6_GCF_000845865.1_ViralProj14498_bowtie2_sort.bam	#N/A	Shigella_phage_Sf6_GCF_000845865.1_ViralProj14498	CeD157D2	#N/A	#N/A	0	0	39043	0	0
CeD157D2_S3_L007_9msub_Streptococcus_phage_PH15_GCF_000875325.1_ViralProj30161_bowtie2_sort.bam	#N/A	Streptococcus_phage_PH15_GCF_000875325.1_ViralProj30161	CeD157D2	#N/A	#N/A	0	0	39136	0	0
CeD157D2_S3_L007_9msub_Streptococcus_phage_Sfi21_GCF_000837365.1_ViralProj14133_bowtie2_sort.bam	#N/A	Streptococcus_phage_Sfi21_GCF_000837365.1_ViralProj14133	CeD157D2	#N/A	#N/A	0	0	40739	0	0
CeD157D2_S3_L007_9msub_Streptococcus_phage_TP-J34_GCF_000904075.1_ViralProj188154_bowtie2_sort.bam	#N/A	Streptococcus_phage_TP-J34_GCF_000904075.1_ViralProj188154	CeD157D2	#N/A	#N/A	0	0	45606	0	0
CeD157D2_S3_L007_9msub_Vibrio_phage_pYD38-A_GCF_000908715.1_ViralProj209063_bowtie2_sort.bam	#N/A	Vibrio_phage_pYD38-A_GCF_000908715.1_ViralProj209063	CeD157D2	#N/A	#N/A	0	0	47552	0	0
CeD157D2_S3_L007_9msub_Watermelon_chlorotic_stunt_virus_GCF_000837565.1_ViralMultiSegProj14176_bowtie2_sort.bam	#N/A	Watermelon_chlorotic_stunt_virus_GCF_000837565.1_ViralMultiSegProj14176	CeD157D2	#N/A	#N/A	0	0	5498	0	0
CeD158_S40_L007_9msub_Cronobacter_phage_ENT39118_GCF_000904915.1_ViralProj184168_bowtie2_sort.bam	#N/A	Cronobacter_phage_ENT39118_GCF_000904915.1_ViralProj184168	CeD158	#N/A	#N/A	0	0	39012	0	0
CeD158_S40_L007_9msub_Enterobacterial_phage_mEp390_GCF_000903635.1_ViralProj183154_bowtie2_sort.bam	#N/A	Enterobacterial_phage_mEp390_GCF_000903635.1_ViralProj183154	CeD158	#N/A	#N/A	0	0	40029	0	0
CeD158_S40_L007_9msub_Enterobacteria_phage_HK140_GCF_000901015.1_ViralProj183139_bowtie2_sort.bam	#N/A	Enterobacteria_phage_HK140_GCF_000901015.1_ViralProj183139	CeD158	#N/A	#N/A	0	0	40710	0	0
CeD158_S40_L007_9msub_Enterobacteria_phage_HK225_GCF_000902675.1_ViralProj183140_bowtie2_sort.bam	#N/A	Enterobacteria_phage_HK225_GCF_000902675.1_ViralProj183140	CeD158	#N/A	#N/A	0	0	45366	0	0
CeD158_S40_L007_9msub_Enterobacteria_phage_HK446_GCF_000902055.1_ViralProj183141_bowtie2_sort.bam	#N/A	Enterobacteria_phage_HK446_GCF_000902055.1_ViralProj183141	CeD158	#N/A	#N/A	0	0	39026	0	0
CeD158_S40_L007_9msub_Enterobacteria_phage_HK542_GCF_000901115.1_ViralProj183159_bowtie2_sort.bam	#N/A	Enterobacteria_phage_HK542_GCF_000901115.1_ViralProj183159	CeD158	#N/A	#N/A	0	0	38964	0	0
CeD158_S40_L007_9msub_Enterobacteria_phage_HK630_GCF_000903575.1_ViralProj183142_bowtie2_sort.bam	#N/A	Enterobacteria_phage_HK630_GCF_000903575.1_ViralProj183142	CeD158	#N/A	#N/A	151	151	47090	0.00320663	0.00320663
CeD158_S40_L007_9msub_Enterobacteria_phage_IME10_GCF_000903395.1_ViralProj181235_bowtie2_sort.bam	#N/A	Enterobacteria_phage_IME10_GCF_000903395.1_ViralProj181235	CeD158	#N/A	#N/A	0	0	39646	0	0
CeD158_S40_L007_9msub_Enterobacteria_phage_mEp235_GCF_000903595.1_ViralProj183146_bowtie2_sort.bam	#N/A	Enterobacteria_phage_mEp235_GCF_000903595.1_ViralProj183146	CeD158	#N/A	#N/A	0	0	37595	0	0
CeD158_S40_L007_9msub_Enterobacteria_phage_mEp460_GCF_000902715.1_ViralProj183148_bowtie2_sort.bam	#N/A	Enterobacteria_phage_mEp460_GCF_000902715.1_ViralProj183148	CeD158	#N/A	#N/A	0	0	44510	0	0
CeD158_S40_L007_9msub_Enterobacteria_phage_mEpX1_GCF_000902095.1_ViralProj183149_bowtie2_sort.bam	#N/A	Enterobacteria_phage_mEpX1_GCF_000902095.1_ViralProj183149	CeD158	#N/A	#N/A	0	0	41567	0	0
CeD158_S40_L007_9msub_Enterobacteria_phage_mEpX2_GCF_000903615.1_ViralProj183150_bowtie2_sort.bam	#N/A	Enterobacteria_phage_mEpX2_GCF_000903615.1_ViralProj183150	CeD158	#N/A	#N/A	0	0	38759	0	0
CeD158_S40_L007_9msub_Enterobacteria_phage_P88_GCF_000930115.1_ViralProj271780_bowtie2_sort.bam	#N/A	Enterobacteria_phage_P88_GCF_000930115.1_ViralProj271780	CeD158	#N/A	#N/A	0	0	35814	0	0
CeD158_S40_L007_9msub_Escherichia_virus_Min27_GCF_000872765.1_ViralProj29143_bowtie2_sort.bam	#N/A	Escherichia_virus_Min27_GCF_000872765.1_ViralProj29143	CeD158	#N/A	#N/A	0	0	63395	0	0
CeD158_S40_L007_9msub_Escherichia_virus_P1_GCF_000844165.1_ViralProj14493_bowtie2_sort.bam	#N/A	Escherichia_virus_P1_GCF_000844165.1_ViralProj14493	CeD158	#N/A	#N/A	492	604	94800	0.00518987	0.00637131
CeD158_S40_L007_9msub_Escherichia_virus_phiV10_GCF_000866205.1_ViralProj16381_bowtie2_sort.bam	#N/A	Escherichia_virus_phiV10_GCF_000866205.1_ViralProj16381	CeD158	#N/A	#N/A	0	0	39104	0	0
CeD158_S40_L007_9msub_Escherichia_virus_Stx2_II_GCF_002221805.1_ViralProj14310_bowtie2_sort.bam	#N/A	Escherichia_virus_Stx2_II_GCF_002221805.1_ViralProj14310	CeD158	#N/A	#N/A	0	0	62706	0	0
CeD158_S40_L007_9msub_Human_polyomavirus_2_GCF_000863805.1_ViralProj15477_bowtie2_sort.bam	#N/A	Human_polyomavirus_2_GCF_000863805.1_ViralProj15477	CeD158	#N/A	#N/A	0	0	5130	0	0
CeD158_S40_L007_9msub_Lactobacillus_phage_KC5a_GCF_000868065.1_ViralProj16663_bowtie2_sort.bam	#N/A	Lactobacillus_phage_KC5a_GCF_000868065.1_ViralProj16663	CeD158	#N/A	#N/A	0	0	38239	0	0
CeD158_S40_L007_9msub_Lactobacillus_phage_LF1_GCF_000900715.1_ViralProj181083_bowtie2_sort.bam	#N/A	Lactobacillus_phage_LF1_GCF_000900715.1_ViralProj181083	CeD158	#N/A	#N/A	0	0	42606	0	0
CeD158_S40_L007_9msub_Lactobacillus_phage_phi_jlb1_GCF_001507495.1_ViralProj249087_bowtie2_sort.bam	#N/A	Lactobacillus_phage_phi_jlb1_GCF_001507495.1_ViralProj249087	CeD158	#N/A	#N/A	0	0	38269	0	0
CeD158_S40_L007_9msub_Lactococcus_phage_bIL309_GCF_000842505.1_ViralProj14338_bowtie2_sort.bam	#N/A	Lactococcus_phage_bIL309_GCF_000842505.1_ViralProj14338	CeD158	#N/A	#N/A	0	0	36949	0	0
CeD158_S40_L007_9msub_Lactococcus_phage_bIL310_GCF_000838045.1_ViralProj14112_bowtie2_sort.bam	#N/A	Lactococcus_phage_bIL310_GCF_000838045.1_ViralProj14112	CeD158	#N/A	#N/A	0	0	14957	0	0
CeD158_S40_L007_9msub_Lactococcus_phage_bIL312_GCF_000837265.1_ViralProj14113_bowtie2_sort.bam	#N/A	Lactococcus_phage_bIL312_GCF_000837265.1_ViralProj14113	CeD158	#N/A	#N/A	0	0	15179	0	0
CeD158_S40_L007_9msub_Lactococcus_phage_r1t_GCF_000840345.1_ViralProj14225_bowtie2_sort.bam	#N/A	Lactococcus_phage_r1t_GCF_000840345.1_ViralProj14225	CeD158	#N/A	#N/A	0	0	33350	0	0
CeD158_S40_L007_9msub_Lactococcus_phage_TP901-1_GCF_000838065.1_ViralProj14116_bowtie2_sort.bam	#N/A	Lactococcus_phage_TP901-1_GCF_000838065.1_ViralProj14116	CeD158	#N/A	#N/A	0	0	37667	0	0
CeD158_S40_L007_9msub_Lactococcus_phage_Tuc2009_GCF_000838985.1_ViralProj14131_bowtie2_sort.bam	#N/A	Lactococcus_phage_Tuc2009_GCF_000838985.1_ViralProj14131	CeD158	#N/A	#N/A	0	0	38347	0	0
CeD158_S40_L007_9msub_Lactococcus_phage_ul36_GCF_000841645.1_ViralProj14331_bowtie2_sort.bam	#N/A	Lactococcus_phage_ul36_GCF_000841645.1_ViralProj14331	CeD158	#N/A	#N/A	0	0	36798	0	0
CeD158_S40_L007_9msub_Salmonella_phage_Fels-2_NC_010463.1_bowtie2_sort.bam	#N/A	Salmonella_phage_Fels-2_NC_010463.1	CeD158	#N/A	#N/A	0	0	33693	0	0
CeD158_S40_L007_9msub_Salmonella_phage_SE1_GCF_000881955.1_ViralProj33483_bowtie2_sort.bam	#N/A	Salmonella_phage_SE1_GCF_000881955.1_ViralProj33483	CeD158	#N/A	#N/A	0	0	41941	0	0
CeD158_S40_L007_9msub_Salmonella_phage_SSU5_GCF_000899335.1_ViralProj177521_bowtie2_sort.bam	#N/A	Salmonella_phage_SSU5_GCF_000899335.1_ViralProj177521	CeD158	#N/A	#N/A	0	0	103299	0	0
CeD158_S40_L007_9msub_Salmonella_phage_ST160_GCF_000891435.1_ViralProj61857_bowtie2_sort.bam	#N/A	Salmonella_phage_ST160_GCF_000891435.1_ViralProj61857	CeD158	#N/A	#N/A	0	0	40986	0	0
CeD158_S40_L007_9msub_Salmonella_phage_vB_SemP_Emek_GCF_000899835.1_ViralProj171957_bowtie2_sort.bam	#N/A	Salmonella_phage_vB_SemP_Emek_GCF_000899835.1_ViralProj171957	CeD158	#N/A	#N/A	0	0	39783	0	0
CeD158_S40_L007_9msub_Shigella_phage_Sf6_GCF_000845865.1_ViralProj14498_bowtie2_sort.bam	#N/A	Shigella_phage_Sf6_GCF_000845865.1_ViralProj14498	CeD158	#N/A	#N/A	0	0	39043	0	0
CeD158_S40_L007_9msub_Streptococcus_phage_PH15_GCF_000875325.1_ViralProj30161_bowtie2_sort.bam	#N/A	Streptococcus_phage_PH15_GCF_000875325.1_ViralProj30161	CeD158	#N/A	#N/A	0	0	39136	0	0
CeD158_S40_L007_9msub_Streptococcus_phage_Sfi21_GCF_000837365.1_ViralProj14133_bowtie2_sort.bam	#N/A	Streptococcus_phage_Sfi21_GCF_000837365.1_ViralProj14133	CeD158	#N/A	#N/A	0	0	40739	0	0
CeD158_S40_L007_9msub_Streptococcus_phage_TP-J34_GCF_000904075.1_ViralProj188154_bowtie2_sort.bam	#N/A	Streptococcus_phage_TP-J34_GCF_000904075.1_ViralProj188154	CeD158	#N/A	#N/A	0	0	45606	0	0
CeD158_S40_L007_9msub_Vibrio_phage_pYD38-A_GCF_000908715.1_ViralProj209063_bowtie2_sort.bam	#N/A	Vibrio_phage_pYD38-A_GCF_000908715.1_ViralProj209063	CeD158	#N/A	#N/A	0	0	47552	0	0
CeD158_S40_L007_9msub_Watermelon_chlorotic_stunt_virus_GCF_000837565.1_ViralMultiSegProj14176_bowtie2_sort.bam	#N/A	Watermelon_chlorotic_stunt_virus_GCF_000837565.1_ViralMultiSegProj14176	CeD158	#N/A	#N/A	0	0	5498	0	0
CeD159_S38_L007_9msub_Cronobacter_phage_ENT39118_GCF_000904915.1_ViralProj184168_bowtie2_sort.bam	#N/A	Cronobacter_phage_ENT39118_GCF_000904915.1_ViralProj184168	CeD159	#N/A	#N/A	0	0	39012	0	0
CeD159_S38_L007_9msub_Enterobacterial_phage_mEp390_GCF_000903635.1_ViralProj183154_bowtie2_sort.bam	#N/A	Enterobacterial_phage_mEp390_GCF_000903635.1_ViralProj183154	CeD159	#N/A	#N/A	0	0	40029	0	0
CeD159_S38_L007_9msub_Enterobacteria_phage_HK140_GCF_000901015.1_ViralProj183139_bowtie2_sort.bam	#N/A	Enterobacteria_phage_HK140_GCF_000901015.1_ViralProj183139	CeD159	#N/A	#N/A	0	0	40710	0	0
CeD159_S38_L007_9msub_Enterobacteria_phage_HK225_GCF_000902675.1_ViralProj183140_bowtie2_sort.bam	#N/A	Enterobacteria_phage_HK225_GCF_000902675.1_ViralProj183140	CeD159	#N/A	#N/A	0	0	45366	0	0
CeD159_S38_L007_9msub_Enterobacteria_phage_HK446_GCF_000902055.1_ViralProj183141_bowtie2_sort.bam	#N/A	Enterobacteria_phage_HK446_GCF_000902055.1_ViralProj183141	CeD159	#N/A	#N/A	0	0	39026	0	0
CeD159_S38_L007_9msub_Enterobacteria_phage_HK542_GCF_000901115.1_ViralProj183159_bowtie2_sort.bam	#N/A	Enterobacteria_phage_HK542_GCF_000901115.1_ViralProj183159	CeD159	#N/A	#N/A	0	0	38964	0	0
CeD159_S38_L007_9msub_Enterobacteria_phage_HK630_GCF_000903575.1_ViralProj183142_bowtie2_sort.bam	#N/A	Enterobacteria_phage_HK630_GCF_000903575.1_ViralProj183142	CeD159	#N/A	#N/A	0	0	47090	0	0
CeD159_S38_L007_9msub_Enterobacteria_phage_IME10_GCF_000903395.1_ViralProj181235_bowtie2_sort.bam	#N/A	Enterobacteria_phage_IME10_GCF_000903395.1_ViralProj181235	CeD159	#N/A	#N/A	0	0	39646	0	0
CeD159_S38_L007_9msub_Enterobacteria_phage_mEp235_GCF_000903595.1_ViralProj183146_bowtie2_sort.bam	#N/A	Enterobacteria_phage_mEp235_GCF_000903595.1_ViralProj183146	CeD159	#N/A	#N/A	0	0	37595	0	0
CeD159_S38_L007_9msub_Enterobacteria_phage_mEp460_GCF_000902715.1_ViralProj183148_bowtie2_sort.bam	#N/A	Enterobacteria_phage_mEp460_GCF_000902715.1_ViralProj183148	CeD159	#N/A	#N/A	0	0	44510	0	0
CeD159_S38_L007_9msub_Enterobacteria_phage_mEpX1_GCF_000902095.1_ViralProj183149_bowtie2_sort.bam	#N/A	Enterobacteria_phage_mEpX1_GCF_000902095.1_ViralProj183149	CeD159	#N/A	#N/A	0	0	41567	0	0
CeD159_S38_L007_9msub_Enterobacteria_phage_mEpX2_GCF_000903615.1_ViralProj183150_bowtie2_sort.bam	#N/A	Enterobacteria_phage_mEpX2_GCF_000903615.1_ViralProj183150	CeD159	#N/A	#N/A	0	0	38759	0	0
CeD159_S38_L007_9msub_Enterobacteria_phage_P88_GCF_000930115.1_ViralProj271780_bowtie2_sort.bam	#N/A	Enterobacteria_phage_P88_GCF_000930115.1_ViralProj271780	CeD159	#N/A	#N/A	0	0	35814	0	0
CeD159_S38_L007_9msub_Escherichia_virus_Min27_GCF_000872765.1_ViralProj29143_bowtie2_sort.bam	#N/A	Escherichia_virus_Min27_GCF_000872765.1_ViralProj29143	CeD159	#N/A	#N/A	0	0	63395	0	0
CeD159_S38_L007_9msub_Escherichia_virus_P1_GCF_000844165.1_ViralProj14493_bowtie2_sort.bam	#N/A	Escherichia_virus_P1_GCF_000844165.1_ViralProj14493	CeD159	#N/A	#N/A	0	0	94800	0	0
CeD159_S38_L007_9msub_Escherichia_virus_phiV10_GCF_000866205.1_ViralProj16381_bowtie2_sort.bam	#N/A	Escherichia_virus_phiV10_GCF_000866205.1_ViralProj16381	CeD159	#N/A	#N/A	0	0	39104	0	0
CeD159_S38_L007_9msub_Escherichia_virus_Stx2_II_GCF_002221805.1_ViralProj14310_bowtie2_sort.bam	#N/A	Escherichia_virus_Stx2_II_GCF_002221805.1_ViralProj14310	CeD159	#N/A	#N/A	0	0	62706	0	0
CeD159_S38_L007_9msub_Human_polyomavirus_2_GCF_000863805.1_ViralProj15477_bowtie2_sort.bam	#N/A	Human_polyomavirus_2_GCF_000863805.1_ViralProj15477	CeD159	#N/A	#N/A	0	0	5130	0	0
CeD159_S38_L007_9msub_Lactobacillus_phage_KC5a_GCF_000868065.1_ViralProj16663_bowtie2_sort.bam	#N/A	Lactobacillus_phage_KC5a_GCF_000868065.1_ViralProj16663	CeD159	#N/A	#N/A	0	0	38239	0	0
CeD159_S38_L007_9msub_Lactobacillus_phage_LF1_GCF_000900715.1_ViralProj181083_bowtie2_sort.bam	#N/A	Lactobacillus_phage_LF1_GCF_000900715.1_ViralProj181083	CeD159	#N/A	#N/A	0	0	42606	0	0
CeD159_S38_L007_9msub_Lactobacillus_phage_phi_jlb1_GCF_001507495.1_ViralProj249087_bowtie2_sort.bam	#N/A	Lactobacillus_phage_phi_jlb1_GCF_001507495.1_ViralProj249087	CeD159	#N/A	#N/A	0	0	38269	0	0
CeD159_S38_L007_9msub_Lactococcus_phage_bIL309_GCF_000842505.1_ViralProj14338_bowtie2_sort.bam	#N/A	Lactococcus_phage_bIL309_GCF_000842505.1_ViralProj14338	CeD159	#N/A	#N/A	0	0	36949	0	0
CeD159_S38_L007_9msub_Lactococcus_phage_bIL310_GCF_000838045.1_ViralProj14112_bowtie2_sort.bam	#N/A	Lactococcus_phage_bIL310_GCF_000838045.1_ViralProj14112	CeD159	#N/A	#N/A	0	0	14957	0	0
CeD159_S38_L007_9msub_Lactococcus_phage_bIL312_GCF_000837265.1_ViralProj14113_bowtie2_sort.bam	#N/A	Lactococcus_phage_bIL312_GCF_000837265.1_ViralProj14113	CeD159	#N/A	#N/A	0	0	15179	0	0
CeD159_S38_L007_9msub_Lactococcus_phage_r1t_GCF_000840345.1_ViralProj14225_bowtie2_sort.bam	#N/A	Lactococcus_phage_r1t_GCF_000840345.1_ViralProj14225	CeD159	#N/A	#N/A	0	0	33350	0	0
CeD159_S38_L007_9msub_Lactococcus_phage_TP901-1_GCF_000838065.1_ViralProj14116_bowtie2_sort.bam	#N/A	Lactococcus_phage_TP901-1_GCF_000838065.1_ViralProj14116	CeD159	#N/A	#N/A	0	0	37667	0	0
CeD159_S38_L007_9msub_Lactococcus_phage_Tuc2009_GCF_000838985.1_ViralProj14131_bowtie2_sort.bam	#N/A	Lactococcus_phage_Tuc2009_GCF_000838985.1_ViralProj14131	CeD159	#N/A	#N/A	0	0	38347	0	0
CeD159_S38_L007_9msub_Lactococcus_phage_ul36_GCF_000841645.1_ViralProj14331_bowtie2_sort.bam	#N/A	Lactococcus_phage_ul36_GCF_000841645.1_ViralProj14331	CeD159	#N/A	#N/A	0	0	36798	0	0
CeD159_S38_L007_9msub_Salmonella_phage_Fels-2_NC_010463.1_bowtie2_sort.bam	#N/A	Salmonella_phage_Fels-2_NC_010463.1	CeD159	#N/A	#N/A	0	0	33693	0	0
CeD159_S38_L007_9msub_Salmonella_phage_SE1_GCF_000881955.1_ViralProj33483_bowtie2_sort.bam	#N/A	Salmonella_phage_SE1_GCF_000881955.1_ViralProj33483	CeD159	#N/A	#N/A	0	0	41941	0	0
CeD159_S38_L007_9msub_Salmonella_phage_SSU5_GCF_000899335.1_ViralProj177521_bowtie2_sort.bam	#N/A	Salmonella_phage_SSU5_GCF_000899335.1_ViralProj177521	CeD159	#N/A	#N/A	0	0	103299	0	0
CeD159_S38_L007_9msub_Salmonella_phage_ST160_GCF_000891435.1_ViralProj61857_bowtie2_sort.bam	#N/A	Salmonella_phage_ST160_GCF_000891435.1_ViralProj61857	CeD159	#N/A	#N/A	0	0	40986	0	0
CeD159_S38_L007_9msub_Salmonella_phage_vB_SemP_Emek_GCF_000899835.1_ViralProj171957_bowtie2_sort.bam	#N/A	Salmonella_phage_vB_SemP_Emek_GCF_000899835.1_ViralProj171957	CeD159	#N/A	#N/A	0	0	39783	0	0
CeD159_S38_L007_9msub_Shigella_phage_Sf6_GCF_000845865.1_ViralProj14498_bowtie2_sort.bam	#N/A	Shigella_phage_Sf6_GCF_000845865.1_ViralProj14498	CeD159	#N/A	#N/A	0	0	39043	0	0
CeD159_S38_L007_9msub_Streptococcus_phage_PH15_GCF_000875325.1_ViralProj30161_bowtie2_sort.bam	#N/A	Streptococcus_phage_PH15_GCF_000875325.1_ViralProj30161	CeD159	#N/A	#N/A	0	0	39136	0	0
CeD159_S38_L007_9msub_Streptococcus_phage_Sfi21_GCF_000837365.1_ViralProj14133_bowtie2_sort.bam	#N/A	Streptococcus_phage_Sfi21_GCF_000837365.1_ViralProj14133	CeD159	#N/A	#N/A	0	0	40739	0	0
CeD159_S38_L007_9msub_Streptococcus_phage_TP-J34_GCF_000904075.1_ViralProj188154_bowtie2_sort.bam	#N/A	Streptococcus_phage_TP-J34_GCF_000904075.1_ViralProj188154	CeD159	#N/A	#N/A	0	0	45606	0	0
CeD159_S38_L007_9msub_Vibrio_phage_pYD38-A_GCF_000908715.1_ViralProj209063_bowtie2_sort.bam	#N/A	Vibrio_phage_pYD38-A_GCF_000908715.1_ViralProj209063	CeD159	#N/A	#N/A	0	0	47552	0	0
CeD159_S38_L007_9msub_Watermelon_chlorotic_stunt_virus_GCF_000837565.1_ViralMultiSegProj14176_bowtie2_sort.bam	#N/A	Watermelon_chlorotic_stunt_virus_GCF_000837565.1_ViralMultiSegProj14176	CeD159	#N/A	#N/A	0	0	5498	0	0
CeD15D2_S25_L007_9msub_Cronobacter_phage_ENT39118_GCF_000904915.1_ViralProj184168_bowtie2_sort.bam	#N/A	Cronobacter_phage_ENT39118_GCF_000904915.1_ViralProj184168	CeD15D2	#N/A	#N/A	0	0	39012	0	0
CeD15D2_S25_L007_9msub_Enterobacterial_phage_mEp390_GCF_000903635.1_ViralProj183154_bowtie2_sort.bam	#N/A	Enterobacterial_phage_mEp390_GCF_000903635.1_ViralProj183154	CeD15D2	#N/A	#N/A	0	0	40029	0	0
CeD15D2_S25_L007_9msub_Enterobacteria_phage_HK140_GCF_000901015.1_ViralProj183139_bowtie2_sort.bam	#N/A	Enterobacteria_phage_HK140_GCF_000901015.1_ViralProj183139	CeD15D2	#N/A	#N/A	0	0	40710	0	0
CeD15D2_S25_L007_9msub_Enterobacteria_phage_HK225_GCF_000902675.1_ViralProj183140_bowtie2_sort.bam	#N/A	Enterobacteria_phage_HK225_GCF_000902675.1_ViralProj183140	CeD15D2	#N/A	#N/A	0	0	45366	0	0
CeD15D2_S25_L007_9msub_Enterobacteria_phage_HK446_GCF_000902055.1_ViralProj183141_bowtie2_sort.bam	#N/A	Enterobacteria_phage_HK446_GCF_000902055.1_ViralProj183141	CeD15D2	#N/A	#N/A	0	0	39026	0	0
CeD15D2_S25_L007_9msub_Enterobacteria_phage_HK542_GCF_000901115.1_ViralProj183159_bowtie2_sort.bam	#N/A	Enterobacteria_phage_HK542_GCF_000901115.1_ViralProj183159	CeD15D2	#N/A	#N/A	0	0	38964	0	0
CeD15D2_S25_L007_9msub_Enterobacteria_phage_HK630_GCF_000903575.1_ViralProj183142_bowtie2_sort.bam	#N/A	Enterobacteria_phage_HK630_GCF_000903575.1_ViralProj183142	CeD15D2	#N/A	#N/A	0	0	47090	0	0
CeD15D2_S25_L007_9msub_Enterobacteria_phage_IME10_GCF_000903395.1_ViralProj181235_bowtie2_sort.bam	#N/A	Enterobacteria_phage_IME10_GCF_000903395.1_ViralProj181235	CeD15D2	#N/A	#N/A	0	0	39646	0	0
CeD15D2_S25_L007_9msub_Enterobacteria_phage_mEp235_GCF_000903595.1_ViralProj183146_bowtie2_sort.bam	#N/A	Enterobacteria_phage_mEp235_GCF_000903595.1_ViralProj183146	CeD15D2	#N/A	#N/A	0	0	37595	0	0
CeD15D2_S25_L007_9msub_Enterobacteria_phage_mEp460_GCF_000902715.1_ViralProj183148_bowtie2_sort.bam	#N/A	Enterobacteria_phage_mEp460_GCF_000902715.1_ViralProj183148	CeD15D2	#N/A	#N/A	0	0	44510	0	0
CeD15D2_S25_L007_9msub_Enterobacteria_phage_mEpX1_GCF_000902095.1_ViralProj183149_bowtie2_sort.bam	#N/A	Enterobacteria_phage_mEpX1_GCF_000902095.1_ViralProj183149	CeD15D2	#N/A	#N/A	0	0	41567	0	0
CeD15D2_S25_L007_9msub_Enterobacteria_phage_mEpX2_GCF_000903615.1_ViralProj183150_bowtie2_sort.bam	#N/A	Enterobacteria_phage_mEpX2_GCF_000903615.1_ViralProj183150	CeD15D2	#N/A	#N/A	0	0	38759	0	0
CeD15D2_S25_L007_9msub_Enterobacteria_phage_P88_GCF_000930115.1_ViralProj271780_bowtie2_sort.bam	#N/A	Enterobacteria_phage_P88_GCF_000930115.1_ViralProj271780	CeD15D2	#N/A	#N/A	0	0	35814	0	0
CeD15D2_S25_L007_9msub_Escherichia_virus_Min27_GCF_000872765.1_ViralProj29143_bowtie2_sort.bam	#N/A	Escherichia_virus_Min27_GCF_000872765.1_ViralProj29143	CeD15D2	#N/A	#N/A	0	0	63395	0	0
CeD15D2_S25_L007_9msub_Escherichia_virus_P1_GCF_000844165.1_ViralProj14493_bowtie2_sort.bam	#N/A	Escherichia_virus_P1_GCF_000844165.1_ViralProj14493	CeD15D2	#N/A	#N/A	0	0	94800	0	0
CeD15D2_S25_L007_9msub_Escherichia_virus_phiV10_GCF_000866205.1_ViralProj16381_bowtie2_sort.bam	#N/A	Escherichia_virus_phiV10_GCF_000866205.1_ViralProj16381	CeD15D2	#N/A	#N/A	0	0	39104	0	0
CeD15D2_S25_L007_9msub_Escherichia_virus_Stx2_II_GCF_002221805.1_ViralProj14310_bowtie2_sort.bam	#N/A	Escherichia_virus_Stx2_II_GCF_002221805.1_ViralProj14310	CeD15D2	#N/A	#N/A	0	0	62706	0	0
CeD15D2_S25_L007_9msub_Human_polyomavirus_2_GCF_000863805.1_ViralProj15477_bowtie2_sort.bam	#N/A	Human_polyomavirus_2_GCF_000863805.1_ViralProj15477	CeD15D2	#N/A	#N/A	0	0	5130	0	0
CeD15D2_S25_L007_9msub_Lactobacillus_phage_KC5a_GCF_000868065.1_ViralProj16663_bowtie2_sort.bam	#N/A	Lactobacillus_phage_KC5a_GCF_000868065.1_ViralProj16663	CeD15D2	#N/A	#N/A	0	0	38239	0	0
CeD15D2_S25_L007_9msub_Lactobacillus_phage_LF1_GCF_000900715.1_ViralProj181083_bowtie2_sort.bam	#N/A	Lactobacillus_phage_LF1_GCF_000900715.1_ViralProj181083	CeD15D2	#N/A	#N/A	0	0	42606	0	0
CeD15D2_S25_L007_9msub_Lactobacillus_phage_phi_jlb1_GCF_001507495.1_ViralProj249087_bowtie2_sort.bam	#N/A	Lactobacillus_phage_phi_jlb1_GCF_001507495.1_ViralProj249087	CeD15D2	#N/A	#N/A	0	0	38269	0	0
CeD15D2_S25_L007_9msub_Lactococcus_phage_bIL309_GCF_000842505.1_ViralProj14338_bowtie2_sort.bam	#N/A	Lactococcus_phage_bIL309_GCF_000842505.1_ViralProj14338	CeD15D2	#N/A	#N/A	0	0	36949	0	0
CeD15D2_S25_L007_9msub_Lactococcus_phage_bIL310_GCF_000838045.1_ViralProj14112_bowtie2_sort.bam	#N/A	Lactococcus_phage_bIL310_GCF_000838045.1_ViralProj14112	CeD15D2	#N/A	#N/A	0	0	14957	0	0
CeD15D2_S25_L007_9msub_Lactococcus_phage_bIL312_GCF_000837265.1_ViralProj14113_bowtie2_sort.bam	#N/A	Lactococcus_phage_bIL312_GCF_000837265.1_ViralProj14113	CeD15D2	#N/A	#N/A	0	0	15179	0	0
CeD15D2_S25_L007_9msub_Lactococcus_phage_r1t_GCF_000840345.1_ViralProj14225_bowtie2_sort.bam	#N/A	Lactococcus_phage_r1t_GCF_000840345.1_ViralProj14225	CeD15D2	#N/A	#N/A	0	0	33350	0	0
CeD15D2_S25_L007_9msub_Lactococcus_phage_TP901-1_GCF_000838065.1_ViralProj14116_bowtie2_sort.bam	#N/A	Lactococcus_phage_TP901-1_GCF_000838065.1_ViralProj14116	CeD15D2	#N/A	#N/A	0	0	37667	0	0
CeD15D2_S25_L007_9msub_Lactococcus_phage_Tuc2009_GCF_000838985.1_ViralProj14131_bowtie2_sort.bam	#N/A	Lactococcus_phage_Tuc2009_GCF_000838985.1_ViralProj14131	CeD15D2	#N/A	#N/A	0	0	38347	0	0
CeD15D2_S25_L007_9msub_Lactococcus_phage_ul36_GCF_000841645.1_ViralProj14331_bowtie2_sort.bam	#N/A	Lactococcus_phage_ul36_GCF_000841645.1_ViralProj14331	CeD15D2	#N/A	#N/A	0	0	36798	0	0
CeD15D2_S25_L007_9msub_Salmonella_phage_Fels-2_NC_010463.1_bowtie2_sort.bam	#N/A	Salmonella_phage_Fels-2_NC_010463.1	CeD15D2	#N/A	#N/A	0	0	33693	0	0
CeD15D2_S25_L007_9msub_Salmonella_phage_SE1_GCF_000881955.1_ViralProj33483_bowtie2_sort.bam	#N/A	Salmonella_phage_SE1_GCF_000881955.1_ViralProj33483	CeD15D2	#N/A	#N/A	0	0	41941	0	0
CeD15D2_S25_L007_9msub_Salmonella_phage_SSU5_GCF_000899335.1_ViralProj177521_bowtie2_sort.bam	#N/A	Salmonella_phage_SSU5_GCF_000899335.1_ViralProj177521	CeD15D2	#N/A	#N/A	0	0	103299	0	0
CeD15D2_S25_L007_9msub_Salmonella_phage_ST160_GCF_000891435.1_ViralProj61857_bowtie2_sort.bam	#N/A	Salmonella_phage_ST160_GCF_000891435.1_ViralProj61857	CeD15D2	#N/A	#N/A	0	0	40986	0	0
CeD15D2_S25_L007_9msub_Salmonella_phage_vB_SemP_Emek_GCF_000899835.1_ViralProj171957_bowtie2_sort.bam	#N/A	Salmonella_phage_vB_SemP_Emek_GCF_000899835.1_ViralProj171957	CeD15D2	#N/A	#N/A	0	0	39783	0	0
CeD15D2_S25_L007_9msub_Shigella_phage_Sf6_GCF_000845865.1_ViralProj14498_bowtie2_sort.bam	#N/A	Shigella_phage_Sf6_GCF_000845865.1_ViralProj14498	CeD15D2	#N/A	#N/A	0	0	39043	0	0
CeD15D2_S25_L007_9msub_Streptococcus_phage_PH15_GCF_000875325.1_ViralProj30161_bowtie2_sort.bam	#N/A	Streptococcus_phage_PH15_GCF_000875325.1_ViralProj30161	CeD15D2	#N/A	#N/A	0	0	39136	0	0
CeD15D2_S25_L007_9msub_Streptococcus_phage_Sfi21_GCF_000837365.1_ViralProj14133_bowtie2_sort.bam	#N/A	Streptococcus_phage_Sfi21_GCF_000837365.1_ViralProj14133	CeD15D2	#N/A	#N/A	0	0	40739	0	0
CeD15D2_S25_L007_9msub_Streptococcus_phage_TP-J34_GCF_000904075.1_ViralProj188154_bowtie2_sort.bam	#N/A	Streptococcus_phage_TP-J34_GCF_000904075.1_ViralProj188154	CeD15D2	#N/A	#N/A	0	0	45606	0	0
CeD15D2_S25_L007_9msub_Vibrio_phage_pYD38-A_GCF_000908715.1_ViralProj209063_bowtie2_sort.bam	#N/A	Vibrio_phage_pYD38-A_GCF_000908715.1_ViralProj209063	CeD15D2	#N/A	#N/A	0	0	47552	0	0
CeD15D2_S25_L007_9msub_Watermelon_chlorotic_stunt_virus_GCF_000837565.1_ViralMultiSegProj14176_bowtie2_sort.bam	#N/A	Watermelon_chlorotic_stunt_virus_GCF_000837565.1_ViralMultiSegProj14176	CeD15D2	#N/A	#N/A	0	0	5498	0	0
CeD161_S39_L007_9msub_Cronobacter_phage_ENT39118_GCF_000904915.1_ViralProj184168_bowtie2_sort.bam	#N/A	Cronobacter_phage_ENT39118_GCF_000904915.1_ViralProj184168	CeD161	#N/A	#N/A	0	0	39012	0	0
CeD161_S39_L007_9msub_Enterobacterial_phage_mEp390_GCF_000903635.1_ViralProj183154_bowtie2_sort.bam	#N/A	Enterobacterial_phage_mEp390_GCF_000903635.1_ViralProj183154	CeD161	#N/A	#N/A	0	0	40029	0	0
CeD161_S39_L007_9msub_Enterobacteria_phage_HK140_GCF_000901015.1_ViralProj183139_bowtie2_sort.bam	#N/A	Enterobacteria_phage_HK140_GCF_000901015.1_ViralProj183139	CeD161	#N/A	#N/A	0	0	40710	0	0
CeD161_S39_L007_9msub_Enterobacteria_phage_HK225_GCF_000902675.1_ViralProj183140_bowtie2_sort.bam	#N/A	Enterobacteria_phage_HK225_GCF_000902675.1_ViralProj183140	CeD161	#N/A	#N/A	0	0	45366	0	0
CeD161_S39_L007_9msub_Enterobacteria_phage_HK446_GCF_000902055.1_ViralProj183141_bowtie2_sort.bam	#N/A	Enterobacteria_phage_HK446_GCF_000902055.1_ViralProj183141	CeD161	#N/A	#N/A	0	0	39026	0	0
CeD161_S39_L007_9msub_Enterobacteria_phage_HK542_GCF_000901115.1_ViralProj183159_bowtie2_sort.bam	#N/A	Enterobacteria_phage_HK542_GCF_000901115.1_ViralProj183159	CeD161	#N/A	#N/A	0	0	38964	0	0
CeD161_S39_L007_9msub_Enterobacteria_phage_HK630_GCF_000903575.1_ViralProj183142_bowtie2_sort.bam	#N/A	Enterobacteria_phage_HK630_GCF_000903575.1_ViralProj183142	CeD161	#N/A	#N/A	0	0	47090	0	0
CeD161_S39_L007_9msub_Enterobacteria_phage_IME10_GCF_000903395.1_ViralProj181235_bowtie2_sort.bam	#N/A	Enterobacteria_phage_IME10_GCF_000903395.1_ViralProj181235	CeD161	#N/A	#N/A	0	0	39646	0	0
CeD161_S39_L007_9msub_Enterobacteria_phage_mEp235_GCF_000903595.1_ViralProj183146_bowtie2_sort.bam	#N/A	Enterobacteria_phage_mEp235_GCF_000903595.1_ViralProj183146	CeD161	#N/A	#N/A	0	0	37595	0	0
CeD161_S39_L007_9msub_Enterobacteria_phage_mEp460_GCF_000902715.1_ViralProj183148_bowtie2_sort.bam	#N/A	Enterobacteria_phage_mEp460_GCF_000902715.1_ViralProj183148	CeD161	#N/A	#N/A	0	0	44510	0	0
CeD161_S39_L007_9msub_Enterobacteria_phage_mEpX1_GCF_000902095.1_ViralProj183149_bowtie2_sort.bam	#N/A	Enterobacteria_phage_mEpX1_GCF_000902095.1_ViralProj183149	CeD161	#N/A	#N/A	0	0	41567	0	0
CeD161_S39_L007_9msub_Enterobacteria_phage_mEpX2_GCF_000903615.1_ViralProj183150_bowtie2_sort.bam	#N/A	Enterobacteria_phage_mEpX2_GCF_000903615.1_ViralProj183150	CeD161	#N/A	#N/A	0	0	38759	0	0
CeD161_S39_L007_9msub_Enterobacteria_phage_P88_GCF_000930115.1_ViralProj271780_bowtie2_sort.bam	#N/A	Enterobacteria_phage_P88_GCF_000930115.1_ViralProj271780	CeD161	#N/A	#N/A	0	0	35814	0	0
CeD161_S39_L007_9msub_Escherichia_virus_Min27_GCF_000872765.1_ViralProj29143_bowtie2_sort.bam	#N/A	Escherichia_virus_Min27_GCF_000872765.1_ViralProj29143	CeD161	#N/A	#N/A	0	0	63395	0	0
CeD161_S39_L007_9msub_Escherichia_virus_P1_GCF_000844165.1_ViralProj14493_bowtie2_sort.bam	#N/A	Escherichia_virus_P1_GCF_000844165.1_ViralProj14493	CeD161	#N/A	#N/A	0	0	94800	0	0
CeD161_S39_L007_9msub_Escherichia_virus_phiV10_GCF_000866205.1_ViralProj16381_bowtie2_sort.bam	#N/A	Escherichia_virus_phiV10_GCF_000866205.1_ViralProj16381	CeD161	#N/A	#N/A	0	0	39104	0	0
CeD161_S39_L007_9msub_Escherichia_virus_Stx2_II_GCF_002221805.1_ViralProj14310_bowtie2_sort.bam	#N/A	Escherichia_virus_Stx2_II_GCF_002221805.1_ViralProj14310	CeD161	#N/A	#N/A	0	0	62706	0	0
CeD161_S39_L007_9msub_Human_polyomavirus_2_GCF_000863805.1_ViralProj15477_bowtie2_sort.bam	#N/A	Human_polyomavirus_2_GCF_000863805.1_ViralProj15477	CeD161	#N/A	#N/A	0	0	5130	0	0
CeD161_S39_L007_9msub_Lactobacillus_phage_KC5a_GCF_000868065.1_ViralProj16663_bowtie2_sort.bam	#N/A	Lactobacillus_phage_KC5a_GCF_000868065.1_ViralProj16663	CeD161	#N/A	#N/A	0	0	38239	0	0
CeD161_S39_L007_9msub_Lactobacillus_phage_LF1_GCF_000900715.1_ViralProj181083_bowtie2_sort.bam	#N/A	Lactobacillus_phage_LF1_GCF_000900715.1_ViralProj181083	CeD161	#N/A	#N/A	0	0	42606	0	0
CeD161_S39_L007_9msub_Lactobacillus_phage_phi_jlb1_GCF_001507495.1_ViralProj249087_bowtie2_sort.bam	#N/A	Lactobacillus_phage_phi_jlb1_GCF_001507495.1_ViralProj249087	CeD161	#N/A	#N/A	0	0	38269	0	0
CeD161_S39_L007_9msub_Lactococcus_phage_bIL309_GCF_000842505.1_ViralProj14338_bowtie2_sort.bam	#N/A	Lactococcus_phage_bIL309_GCF_000842505.1_ViralProj14338	CeD161	#N/A	#N/A	0	0	36949	0	0
CeD161_S39_L007_9msub_Lactococcus_phage_bIL310_GCF_000838045.1_ViralProj14112_bowtie2_sort.bam	#N/A	Lactococcus_phage_bIL310_GCF_000838045.1_ViralProj14112	CeD161	#N/A	#N/A	0	0	14957	0	0
CeD161_S39_L007_9msub_Lactococcus_phage_bIL312_GCF_000837265.1_ViralProj14113_bowtie2_sort.bam	#N/A	Lactococcus_phage_bIL312_GCF_000837265.1_ViralProj14113	CeD161	#N/A	#N/A	0	0	15179	0	0
CeD161_S39_L007_9msub_Lactococcus_phage_r1t_GCF_000840345.1_ViralProj14225_bowtie2_sort.bam	#N/A	Lactococcus_phage_r1t_GCF_000840345.1_ViralProj14225	CeD161	#N/A	#N/A	0	0	33350	0	0
CeD161_S39_L007_9msub_Lactococcus_phage_TP901-1_GCF_000838065.1_ViralProj14116_bowtie2_sort.bam	#N/A	Lactococcus_phage_TP901-1_GCF_000838065.1_ViralProj14116	CeD161	#N/A	#N/A	0	0	37667	0	0
CeD161_S39_L007_9msub_Lactococcus_phage_Tuc2009_GCF_000838985.1_ViralProj14131_bowtie2_sort.bam	#N/A	Lactococcus_phage_Tuc2009_GCF_000838985.1_ViralProj14131	CeD161	#N/A	#N/A	0	0	38347	0	0
CeD161_S39_L007_9msub_Lactococcus_phage_ul36_GCF_000841645.1_ViralProj14331_bowtie2_sort.bam	#N/A	Lactococcus_phage_ul36_GCF_000841645.1_ViralProj14331	CeD161	#N/A	#N/A	0	0	36798	0	0
CeD161_S39_L007_9msub_Salmonella_phage_Fels-2_NC_010463.1_bowtie2_sort.bam	#N/A	Salmonella_phage_Fels-2_NC_010463.1	CeD161	#N/A	#N/A	0	0	33693	0	0
CeD161_S39_L007_9msub_Salmonella_phage_SE1_GCF_000881955.1_ViralProj33483_bowtie2_sort.bam	#N/A	Salmonella_phage_SE1_GCF_000881955.1_ViralProj33483	CeD161	#N/A	#N/A	0	0	41941	0	0
CeD161_S39_L007_9msub_Salmonella_phage_SSU5_GCF_000899335.1_ViralProj177521_bowtie2_sort.bam	#N/A	Salmonella_phage_SSU5_GCF_000899335.1_ViralProj177521	CeD161	#N/A	#N/A	0	0	103299	0	0
CeD161_S39_L007_9msub_Salmonella_phage_ST160_GCF_000891435.1_ViralProj61857_bowtie2_sort.bam	#N/A	Salmonella_phage_ST160_GCF_000891435.1_ViralProj61857	CeD161	#N/A	#N/A	0	0	40986	0	0
CeD161_S39_L007_9msub_Salmonella_phage_vB_SemP_Emek_GCF_000899835.1_ViralProj171957_bowtie2_sort.bam	#N/A	Salmonella_phage_vB_SemP_Emek_GCF_000899835.1_ViralProj171957	CeD161	#N/A	#N/A	0	0	39783	0	0
CeD161_S39_L007_9msub_Shigella_phage_Sf6_GCF_000845865.1_ViralProj14498_bowtie2_sort.bam	#N/A	Shigella_phage_Sf6_GCF_000845865.1_ViralProj14498	CeD161	#N/A	#N/A	0	0	39043	0	0
CeD161_S39_L007_9msub_Streptococcus_phage_PH15_GCF_000875325.1_ViralProj30161_bowtie2_sort.bam	#N/A	Streptococcus_phage_PH15_GCF_000875325.1_ViralProj30161	CeD161	#N/A	#N/A	0	0	39136	0	0
CeD161_S39_L007_9msub_Streptococcus_phage_Sfi21_GCF_000837365.1_ViralProj14133_bowtie2_sort.bam	#N/A	Streptococcus_phage_Sfi21_GCF_000837365.1_ViralProj14133	CeD161	#N/A	#N/A	0	0	40739	0	0
CeD161_S39_L007_9msub_Streptococcus_phage_TP-J34_GCF_000904075.1_ViralProj188154_bowtie2_sort.bam	#N/A	Streptococcus_phage_TP-J34_GCF_000904075.1_ViralProj188154	CeD161	#N/A	#N/A	0	0	45606	0	0
CeD161_S39_L007_9msub_Vibrio_phage_pYD38-A_GCF_000908715.1_ViralProj209063_bowtie2_sort.bam	#N/A	Vibrio_phage_pYD38-A_GCF_000908715.1_ViralProj209063	CeD161	#N/A	#N/A	0	0	47552	0	0
CeD161_S39_L007_9msub_Watermelon_chlorotic_stunt_virus_GCF_000837565.1_ViralMultiSegProj14176_bowtie2_sort.bam	#N/A	Watermelon_chlorotic_stunt_virus_GCF_000837565.1_ViralMultiSegProj14176	CeD161	#N/A	#N/A	0	0	5498	0	0
CeD17D2_S27_L007_9msub_Cronobacter_phage_ENT39118_GCF_000904915.1_ViralProj184168_bowtie2_sort.bam	#N/A	Cronobacter_phage_ENT39118_GCF_000904915.1_ViralProj184168	CeD17D2	#N/A	#N/A	0	0	39012	0	0
CeD17D2_S27_L007_9msub_Enterobacterial_phage_mEp390_GCF_000903635.1_ViralProj183154_bowtie2_sort.bam	#N/A	Enterobacterial_phage_mEp390_GCF_000903635.1_ViralProj183154	CeD17D2	#N/A	#N/A	0	0	40029	0	0
CeD17D2_S27_L007_9msub_Enterobacteria_phage_HK140_GCF_000901015.1_ViralProj183139_bowtie2_sort.bam	#N/A	Enterobacteria_phage_HK140_GCF_000901015.1_ViralProj183139	CeD17D2	#N/A	#N/A	0	0	40710	0	0
CeD17D2_S27_L007_9msub_Enterobacteria_phage_HK225_GCF_000902675.1_ViralProj183140_bowtie2_sort.bam	#N/A	Enterobacteria_phage_HK225_GCF_000902675.1_ViralProj183140	CeD17D2	#N/A	#N/A	0	0	45366	0	0
CeD17D2_S27_L007_9msub_Enterobacteria_phage_HK446_GCF_000902055.1_ViralProj183141_bowtie2_sort.bam	#N/A	Enterobacteria_phage_HK446_GCF_000902055.1_ViralProj183141	CeD17D2	#N/A	#N/A	0	0	39026	0	0
CeD17D2_S27_L007_9msub_Enterobacteria_phage_HK542_GCF_000901115.1_ViralProj183159_bowtie2_sort.bam	#N/A	Enterobacteria_phage_HK542_GCF_000901115.1_ViralProj183159	CeD17D2	#N/A	#N/A	0	0	38964	0	0
CeD17D2_S27_L007_9msub_Enterobacteria_phage_HK630_GCF_000903575.1_ViralProj183142_bowtie2_sort.bam	#N/A	Enterobacteria_phage_HK630_GCF_000903575.1_ViralProj183142	CeD17D2	#N/A	#N/A	0	0	47090	0	0
CeD17D2_S27_L007_9msub_Enterobacteria_phage_IME10_GCF_000903395.1_ViralProj181235_bowtie2_sort.bam	#N/A	Enterobacteria_phage_IME10_GCF_000903395.1_ViralProj181235	CeD17D2	#N/A	#N/A	0	0	39646	0	0
CeD17D2_S27_L007_9msub_Enterobacteria_phage_mEp235_GCF_000903595.1_ViralProj183146_bowtie2_sort.bam	#N/A	Enterobacteria_phage_mEp235_GCF_000903595.1_ViralProj183146	CeD17D2	#N/A	#N/A	0	0	37595	0	0
CeD17D2_S27_L007_9msub_Enterobacteria_phage_mEp460_GCF_000902715.1_ViralProj183148_bowtie2_sort.bam	#N/A	Enterobacteria_phage_mEp460_GCF_000902715.1_ViralProj183148	CeD17D2	#N/A	#N/A	0	0	44510	0	0
CeD17D2_S27_L007_9msub_Enterobacteria_phage_mEpX1_GCF_000902095.1_ViralProj183149_bowtie2_sort.bam	#N/A	Enterobacteria_phage_mEpX1_GCF_000902095.1_ViralProj183149	CeD17D2	#N/A	#N/A	0	0	41567	0	0
CeD17D2_S27_L007_9msub_Enterobacteria_phage_mEpX2_GCF_000903615.1_ViralProj183150_bowtie2_sort.bam	#N/A	Enterobacteria_phage_mEpX2_GCF_000903615.1_ViralProj183150	CeD17D2	#N/A	#N/A	0	0	38759	0	0
CeD17D2_S27_L007_9msub_Enterobacteria_phage_P88_GCF_000930115.1_ViralProj271780_bowtie2_sort.bam	#N/A	Enterobacteria_phage_P88_GCF_000930115.1_ViralProj271780	CeD17D2	#N/A	#N/A	0	0	35814	0	0
CeD17D2_S27_L007_9msub_Escherichia_virus_Min27_GCF_000872765.1_ViralProj29143_bowtie2_sort.bam	#N/A	Escherichia_virus_Min27_GCF_000872765.1_ViralProj29143	CeD17D2	#N/A	#N/A	0	0	63395	0	0
CeD17D2_S27_L007_9msub_Escherichia_virus_P1_GCF_000844165.1_ViralProj14493_bowtie2_sort.bam	#N/A	Escherichia_virus_P1_GCF_000844165.1_ViralProj14493	CeD17D2	#N/A	#N/A	0	0	94800	0	0
CeD17D2_S27_L007_9msub_Escherichia_virus_phiV10_GCF_000866205.1_ViralProj16381_bowtie2_sort.bam	#N/A	Escherichia_virus_phiV10_GCF_000866205.1_ViralProj16381	CeD17D2	#N/A	#N/A	0	0	39104	0	0
CeD17D2_S27_L007_9msub_Escherichia_virus_Stx2_II_GCF_002221805.1_ViralProj14310_bowtie2_sort.bam	#N/A	Escherichia_virus_Stx2_II_GCF_002221805.1_ViralProj14310	CeD17D2	#N/A	#N/A	0	0	62706	0	0
CeD17D2_S27_L007_9msub_Human_polyomavirus_2_GCF_000863805.1_ViralProj15477_bowtie2_sort.bam	#N/A	Human_polyomavirus_2_GCF_000863805.1_ViralProj15477	CeD17D2	#N/A	#N/A	0	0	5130	0	0
CeD17D2_S27_L007_9msub_Lactobacillus_phage_KC5a_GCF_000868065.1_ViralProj16663_bowtie2_sort.bam	#N/A	Lactobacillus_phage_KC5a_GCF_000868065.1_ViralProj16663	CeD17D2	#N/A	#N/A	0	0	38239	0	0
CeD17D2_S27_L007_9msub_Lactobacillus_phage_LF1_GCF_000900715.1_ViralProj181083_bowtie2_sort.bam	#N/A	Lactobacillus_phage_LF1_GCF_000900715.1_ViralProj181083	CeD17D2	#N/A	#N/A	0	0	42606	0	0
CeD17D2_S27_L007_9msub_Lactobacillus_phage_phi_jlb1_GCF_001507495.1_ViralProj249087_bowtie2_sort.bam	#N/A	Lactobacillus_phage_phi_jlb1_GCF_001507495.1_ViralProj249087	CeD17D2	#N/A	#N/A	0	0	38269	0	0
CeD17D2_S27_L007_9msub_Lactococcus_phage_bIL309_GCF_000842505.1_ViralProj14338_bowtie2_sort.bam	#N/A	Lactococcus_phage_bIL309_GCF_000842505.1_ViralProj14338	CeD17D2	#N/A	#N/A	0	0	36949	0	0
CeD17D2_S27_L007_9msub_Lactococcus_phage_bIL310_GCF_000838045.1_ViralProj14112_bowtie2_sort.bam	#N/A	Lactococcus_phage_bIL310_GCF_000838045.1_ViralProj14112	CeD17D2	#N/A	#N/A	0	0	14957	0	0
CeD17D2_S27_L007_9msub_Lactococcus_phage_bIL312_GCF_000837265.1_ViralProj14113_bowtie2_sort.bam	#N/A	Lactococcus_phage_bIL312_GCF_000837265.1_ViralProj14113	CeD17D2	#N/A	#N/A	0	0	15179	0	0
CeD17D2_S27_L007_9msub_Lactococcus_phage_r1t_GCF_000840345.1_ViralProj14225_bowtie2_sort.bam	#N/A	Lactococcus_phage_r1t_GCF_000840345.1_ViralProj14225	CeD17D2	#N/A	#N/A	0	0	33350	0	0
CeD17D2_S27_L007_9msub_Lactococcus_phage_TP901-1_GCF_000838065.1_ViralProj14116_bowtie2_sort.bam	#N/A	Lactococcus_phage_TP901-1_GCF_000838065.1_ViralProj14116	CeD17D2	#N/A	#N/A	0	0	37667	0	0
CeD17D2_S27_L007_9msub_Lactococcus_phage_Tuc2009_GCF_000838985.1_ViralProj14131_bowtie2_sort.bam	#N/A	Lactococcus_phage_Tuc2009_GCF_000838985.1_ViralProj14131	CeD17D2	#N/A	#N/A	0	0	38347	0	0
CeD17D2_S27_L007_9msub_Lactococcus_phage_ul36_GCF_000841645.1_ViralProj14331_bowtie2_sort.bam	#N/A	Lactococcus_phage_ul36_GCF_000841645.1_ViralProj14331	CeD17D2	#N/A	#N/A	0	0	36798	0	0
CeD17D2_S27_L007_9msub_Salmonella_phage_Fels-2_NC_010463.1_bowtie2_sort.bam	#N/A	Salmonella_phage_Fels-2_NC_010463.1	CeD17D2	#N/A	#N/A	0	0	33693	0	0
CeD17D2_S27_L007_9msub_Salmonella_phage_SE1_GCF_000881955.1_ViralProj33483_bowtie2_sort.bam	#N/A	Salmonella_phage_SE1_GCF_000881955.1_ViralProj33483	CeD17D2	#N/A	#N/A	0	0	41941	0	0
CeD17D2_S27_L007_9msub_Salmonella_phage_SSU5_GCF_000899335.1_ViralProj177521_bowtie2_sort.bam	#N/A	Salmonella_phage_SSU5_GCF_000899335.1_ViralProj177521	CeD17D2	#N/A	#N/A	0	0	103299	0	0
CeD17D2_S27_L007_9msub_Salmonella_phage_ST160_GCF_000891435.1_ViralProj61857_bowtie2_sort.bam	#N/A	Salmonella_phage_ST160_GCF_000891435.1_ViralProj61857	CeD17D2	#N/A	#N/A	0	0	40986	0	0
CeD17D2_S27_L007_9msub_Salmonella_phage_vB_SemP_Emek_GCF_000899835.1_ViralProj171957_bowtie2_sort.bam	#N/A	Salmonella_phage_vB_SemP_Emek_GCF_000899835.1_ViralProj171957	CeD17D2	#N/A	#N/A	0	0	39783	0	0
CeD17D2_S27_L007_9msub_Shigella_phage_Sf6_GCF_000845865.1_ViralProj14498_bowtie2_sort.bam	#N/A	Shigella_phage_Sf6_GCF_000845865.1_ViralProj14498	CeD17D2	#N/A	#N/A	0	0	39043	0	0
CeD17D2_S27_L007_9msub_Streptococcus_phage_PH15_GCF_000875325.1_ViralProj30161_bowtie2_sort.bam	#N/A	Streptococcus_phage_PH15_GCF_000875325.1_ViralProj30161	CeD17D2	#N/A	#N/A	0	0	39136	0	0
CeD17D2_S27_L007_9msub_Streptococcus_phage_Sfi21_GCF_000837365.1_ViralProj14133_bowtie2_sort.bam	#N/A	Streptococcus_phage_Sfi21_GCF_000837365.1_ViralProj14133	CeD17D2	#N/A	#N/A	0	0	40739	0	0
CeD17D2_S27_L007_9msub_Streptococcus_phage_TP-J34_GCF_000904075.1_ViralProj188154_bowtie2_sort.bam	#N/A	Streptococcus_phage_TP-J34_GCF_000904075.1_ViralProj188154	CeD17D2	#N/A	#N/A	0	0	45606	0	0
CeD17D2_S27_L007_9msub_Vibrio_phage_pYD38-A_GCF_000908715.1_ViralProj209063_bowtie2_sort.bam	#N/A	Vibrio_phage_pYD38-A_GCF_000908715.1_ViralProj209063	CeD17D2	#N/A	#N/A	0	0	47552	0	0
CeD17D2_S27_L007_9msub_Watermelon_chlorotic_stunt_virus_GCF_000837565.1_ViralMultiSegProj14176_bowtie2_sort.bam	#N/A	Watermelon_chlorotic_stunt_virus_GCF_000837565.1_ViralMultiSegProj14176	CeD17D2	#N/A	#N/A	0	0	5498	0	0
CeD18D2_S28_L007_9msub_Cronobacter_phage_ENT39118_GCF_000904915.1_ViralProj184168_bowtie2_sort.bam	#N/A	Cronobacter_phage_ENT39118_GCF_000904915.1_ViralProj184168	CeD18D2	#N/A	#N/A	0	0	39012	0	0
CeD18D2_S28_L007_9msub_Enterobacterial_phage_mEp390_GCF_000903635.1_ViralProj183154_bowtie2_sort.bam	#N/A	Enterobacterial_phage_mEp390_GCF_000903635.1_ViralProj183154	CeD18D2	#N/A	#N/A	0	0	40029	0	0
CeD18D2_S28_L007_9msub_Enterobacteria_phage_HK140_GCF_000901015.1_ViralProj183139_bowtie2_sort.bam	#N/A	Enterobacteria_phage_HK140_GCF_000901015.1_ViralProj183139	CeD18D2	#N/A	#N/A	0	0	40710	0	0
CeD18D2_S28_L007_9msub_Enterobacteria_phage_HK225_GCF_000902675.1_ViralProj183140_bowtie2_sort.bam	#N/A	Enterobacteria_phage_HK225_GCF_000902675.1_ViralProj183140	CeD18D2	#N/A	#N/A	0	0	45366	0	0
CeD18D2_S28_L007_9msub_Enterobacteria_phage_HK446_GCF_000902055.1_ViralProj183141_bowtie2_sort.bam	#N/A	Enterobacteria_phage_HK446_GCF_000902055.1_ViralProj183141	CeD18D2	#N/A	#N/A	0	0	39026	0	0
CeD18D2_S28_L007_9msub_Enterobacteria_phage_HK542_GCF_000901115.1_ViralProj183159_bowtie2_sort.bam	#N/A	Enterobacteria_phage_HK542_GCF_000901115.1_ViralProj183159	CeD18D2	#N/A	#N/A	0	0	38964	0	0
CeD18D2_S28_L007_9msub_Enterobacteria_phage_HK630_GCF_000903575.1_ViralProj183142_bowtie2_sort.bam	#N/A	Enterobacteria_phage_HK630_GCF_000903575.1_ViralProj183142	CeD18D2	#N/A	#N/A	0	0	47090	0	0
CeD18D2_S28_L007_9msub_Enterobacteria_phage_IME10_GCF_000903395.1_ViralProj181235_bowtie2_sort.bam	#N/A	Enterobacteria_phage_IME10_GCF_000903395.1_ViralProj181235	CeD18D2	#N/A	#N/A	0	0	39646	0	0
CeD18D2_S28_L007_9msub_Enterobacteria_phage_mEp235_GCF_000903595.1_ViralProj183146_bowtie2_sort.bam	#N/A	Enterobacteria_phage_mEp235_GCF_000903595.1_ViralProj183146	CeD18D2	#N/A	#N/A	0	0	37595	0	0
CeD18D2_S28_L007_9msub_Enterobacteria_phage_mEp460_GCF_000902715.1_ViralProj183148_bowtie2_sort.bam	#N/A	Enterobacteria_phage_mEp460_GCF_000902715.1_ViralProj183148	CeD18D2	#N/A	#N/A	0	0	44510	0	0
CeD18D2_S28_L007_9msub_Enterobacteria_phage_mEpX1_GCF_000902095.1_ViralProj183149_bowtie2_sort.bam	#N/A	Enterobacteria_phage_mEpX1_GCF_000902095.1_ViralProj183149	CeD18D2	#N/A	#N/A	0	0	41567	0	0
CeD18D2_S28_L007_9msub_Enterobacteria_phage_mEpX2_GCF_000903615.1_ViralProj183150_bowtie2_sort.bam	#N/A	Enterobacteria_phage_mEpX2_GCF_000903615.1_ViralProj183150	CeD18D2	#N/A	#N/A	0	0	38759	0	0
CeD18D2_S28_L007_9msub_Enterobacteria_phage_P88_GCF_000930115.1_ViralProj271780_bowtie2_sort.bam	#N/A	Enterobacteria_phage_P88_GCF_000930115.1_ViralProj271780	CeD18D2	#N/A	#N/A	0	0	35814	0	0
CeD18D2_S28_L007_9msub_Escherichia_virus_Min27_GCF_000872765.1_ViralProj29143_bowtie2_sort.bam	#N/A	Escherichia_virus_Min27_GCF_000872765.1_ViralProj29143	CeD18D2	#N/A	#N/A	0	0	63395	0	0
CeD18D2_S28_L007_9msub_Escherichia_virus_P1_GCF_000844165.1_ViralProj14493_bowtie2_sort.bam	#N/A	Escherichia_virus_P1_GCF_000844165.1_ViralProj14493	CeD18D2	#N/A	#N/A	0	0	94800	0	0
CeD18D2_S28_L007_9msub_Escherichia_virus_phiV10_GCF_000866205.1_ViralProj16381_bowtie2_sort.bam	#N/A	Escherichia_virus_phiV10_GCF_000866205.1_ViralProj16381	CeD18D2	#N/A	#N/A	0	0	39104	0	0
CeD18D2_S28_L007_9msub_Escherichia_virus_Stx2_II_GCF_002221805.1_ViralProj14310_bowtie2_sort.bam	#N/A	Escherichia_virus_Stx2_II_GCF_002221805.1_ViralProj14310	CeD18D2	#N/A	#N/A	0	0	62706	0	0
CeD18D2_S28_L007_9msub_Human_polyomavirus_2_GCF_000863805.1_ViralProj15477_bowtie2_sort.bam	#N/A	Human_polyomavirus_2_GCF_000863805.1_ViralProj15477	CeD18D2	#N/A	#N/A	0	0	5130	0	0
CeD18D2_S28_L007_9msub_Lactobacillus_phage_KC5a_GCF_000868065.1_ViralProj16663_bowtie2_sort.bam	#N/A	Lactobacillus_phage_KC5a_GCF_000868065.1_ViralProj16663	CeD18D2	#N/A	#N/A	0	0	38239	0	0
CeD18D2_S28_L007_9msub_Lactobacillus_phage_LF1_GCF_000900715.1_ViralProj181083_bowtie2_sort.bam	#N/A	Lactobacillus_phage_LF1_GCF_000900715.1_ViralProj181083	CeD18D2	#N/A	#N/A	0	0	42606	0	0
CeD18D2_S28_L007_9msub_Lactobacillus_phage_phi_jlb1_GCF_001507495.1_ViralProj249087_bowtie2_sort.bam	#N/A	Lactobacillus_phage_phi_jlb1_GCF_001507495.1_ViralProj249087	CeD18D2	#N/A	#N/A	0	0	38269	0	0
CeD18D2_S28_L007_9msub_Lactococcus_phage_bIL309_GCF_000842505.1_ViralProj14338_bowtie2_sort.bam	#N/A	Lactococcus_phage_bIL309_GCF_000842505.1_ViralProj14338	CeD18D2	#N/A	#N/A	0	0	36949	0	0
CeD18D2_S28_L007_9msub_Lactococcus_phage_bIL310_GCF_000838045.1_ViralProj14112_bowtie2_sort.bam	#N/A	Lactococcus_phage_bIL310_GCF_000838045.1_ViralProj14112	CeD18D2	#N/A	#N/A	0	0	14957	0	0
CeD18D2_S28_L007_9msub_Lactococcus_phage_bIL312_GCF_000837265.1_ViralProj14113_bowtie2_sort.bam	#N/A	Lactococcus_phage_bIL312_GCF_000837265.1_ViralProj14113	CeD18D2	#N/A	#N/A	0	0	15179	0	0
CeD18D2_S28_L007_9msub_Lactococcus_phage_r1t_GCF_000840345.1_ViralProj14225_bowtie2_sort.bam	#N/A	Lactococcus_phage_r1t_GCF_000840345.1_ViralProj14225	CeD18D2	#N/A	#N/A	0	0	33350	0	0
CeD18D2_S28_L007_9msub_Lactococcus_phage_TP901-1_GCF_000838065.1_ViralProj14116_bowtie2_sort.bam	#N/A	Lactococcus_phage_TP901-1_GCF_000838065.1_ViralProj14116	CeD18D2	#N/A	#N/A	0	0	37667	0	0
CeD18D2_S28_L007_9msub_Lactococcus_phage_Tuc2009_GCF_000838985.1_ViralProj14131_bowtie2_sort.bam	#N/A	Lactococcus_phage_Tuc2009_GCF_000838985.1_ViralProj14131	CeD18D2	#N/A	#N/A	0	0	38347	0	0
CeD18D2_S28_L007_9msub_Lactococcus_phage_ul36_GCF_000841645.1_ViralProj14331_bowtie2_sort.bam	#N/A	Lactococcus_phage_ul36_GCF_000841645.1_ViralProj14331	CeD18D2	#N/A	#N/A	0	0	36798	0	0
CeD18D2_S28_L007_9msub_Salmonella_phage_Fels-2_NC_010463.1_bowtie2_sort.bam	#N/A	Salmonella_phage_Fels-2_NC_010463.1	CeD18D2	#N/A	#N/A	0	0	33693	0	0
CeD18D2_S28_L007_9msub_Salmonella_phage_SE1_GCF_000881955.1_ViralProj33483_bowtie2_sort.bam	#N/A	Salmonella_phage_SE1_GCF_000881955.1_ViralProj33483	CeD18D2	#N/A	#N/A	0	0	41941	0	0
CeD18D2_S28_L007_9msub_Salmonella_phage_SSU5_GCF_000899335.1_ViralProj177521_bowtie2_sort.bam	#N/A	Salmonella_phage_SSU5_GCF_000899335.1_ViralProj177521	CeD18D2	#N/A	#N/A	0	0	103299	0	0
CeD18D2_S28_L007_9msub_Salmonella_phage_ST160_GCF_000891435.1_ViralProj61857_bowtie2_sort.bam	#N/A	Salmonella_phage_ST160_GCF_000891435.1_ViralProj61857	CeD18D2	#N/A	#N/A	0	0	40986	0	0
CeD18D2_S28_L007_9msub_Salmonella_phage_vB_SemP_Emek_GCF_000899835.1_ViralProj171957_bowtie2_sort.bam	#N/A	Salmonella_phage_vB_SemP_Emek_GCF_000899835.1_ViralProj171957	CeD18D2	#N/A	#N/A	0	0	39783	0	0
CeD18D2_S28_L007_9msub_Shigella_phage_Sf6_GCF_000845865.1_ViralProj14498_bowtie2_sort.bam	#N/A	Shigella_phage_Sf6_GCF_000845865.1_ViralProj14498	CeD18D2	#N/A	#N/A	0	0	39043	0	0
CeD18D2_S28_L007_9msub_Streptococcus_phage_PH15_GCF_000875325.1_ViralProj30161_bowtie2_sort.bam	#N/A	Streptococcus_phage_PH15_GCF_000875325.1_ViralProj30161	CeD18D2	#N/A	#N/A	0	0	39136	0	0
CeD18D2_S28_L007_9msub_Streptococcus_phage_Sfi21_GCF_000837365.1_ViralProj14133_bowtie2_sort.bam	#N/A	Streptococcus_phage_Sfi21_GCF_000837365.1_ViralProj14133	CeD18D2	#N/A	#N/A	0	0	40739	0	0
CeD18D2_S28_L007_9msub_Streptococcus_phage_TP-J34_GCF_000904075.1_ViralProj188154_bowtie2_sort.bam	#N/A	Streptococcus_phage_TP-J34_GCF_000904075.1_ViralProj188154	CeD18D2	#N/A	#N/A	0	0	45606	0	0
CeD18D2_S28_L007_9msub_Vibrio_phage_pYD38-A_GCF_000908715.1_ViralProj209063_bowtie2_sort.bam	#N/A	Vibrio_phage_pYD38-A_GCF_000908715.1_ViralProj209063	CeD18D2	#N/A	#N/A	0	0	47552	0	0
CeD18D2_S28_L007_9msub_Watermelon_chlorotic_stunt_virus_GCF_000837565.1_ViralMultiSegProj14176_bowtie2_sort.bam	#N/A	Watermelon_chlorotic_stunt_virus_GCF_000837565.1_ViralMultiSegProj14176	CeD18D2	#N/A	#N/A	0	0	5498	0	0
CeD19D2_S29_L007_9msub_Cronobacter_phage_ENT39118_GCF_000904915.1_ViralProj184168_bowtie2_sort.bam	#N/A	Cronobacter_phage_ENT39118_GCF_000904915.1_ViralProj184168	CeD19D2	#N/A	#N/A	0	0	39012	0	0
CeD19D2_S29_L007_9msub_Enterobacterial_phage_mEp390_GCF_000903635.1_ViralProj183154_bowtie2_sort.bam	#N/A	Enterobacterial_phage_mEp390_GCF_000903635.1_ViralProj183154	CeD19D2	#N/A	#N/A	0	0	40029	0	0
CeD19D2_S29_L007_9msub_Enterobacteria_phage_HK140_GCF_000901015.1_ViralProj183139_bowtie2_sort.bam	#N/A	Enterobacteria_phage_HK140_GCF_000901015.1_ViralProj183139	CeD19D2	#N/A	#N/A	0	0	40710	0	0
CeD19D2_S29_L007_9msub_Enterobacteria_phage_HK225_GCF_000902675.1_ViralProj183140_bowtie2_sort.bam	#N/A	Enterobacteria_phage_HK225_GCF_000902675.1_ViralProj183140	CeD19D2	#N/A	#N/A	0	0	45366	0	0
CeD19D2_S29_L007_9msub_Enterobacteria_phage_HK446_GCF_000902055.1_ViralProj183141_bowtie2_sort.bam	#N/A	Enterobacteria_phage_HK446_GCF_000902055.1_ViralProj183141	CeD19D2	#N/A	#N/A	0	0	39026	0	0
CeD19D2_S29_L007_9msub_Enterobacteria_phage_HK542_GCF_000901115.1_ViralProj183159_bowtie2_sort.bam	#N/A	Enterobacteria_phage_HK542_GCF_000901115.1_ViralProj183159	CeD19D2	#N/A	#N/A	0	0	38964	0	0
CeD19D2_S29_L007_9msub_Enterobacteria_phage_HK630_GCF_000903575.1_ViralProj183142_bowtie2_sort.bam	#N/A	Enterobacteria_phage_HK630_GCF_000903575.1_ViralProj183142	CeD19D2	#N/A	#N/A	0	0	47090	0	0
CeD19D2_S29_L007_9msub_Enterobacteria_phage_IME10_GCF_000903395.1_ViralProj181235_bowtie2_sort.bam	#N/A	Enterobacteria_phage_IME10_GCF_000903395.1_ViralProj181235	CeD19D2	#N/A	#N/A	0	0	39646	0	0
CeD19D2_S29_L007_9msub_Enterobacteria_phage_mEp235_GCF_000903595.1_ViralProj183146_bowtie2_sort.bam	#N/A	Enterobacteria_phage_mEp235_GCF_000903595.1_ViralProj183146	CeD19D2	#N/A	#N/A	0	0	37595	0	0
CeD19D2_S29_L007_9msub_Enterobacteria_phage_mEp460_GCF_000902715.1_ViralProj183148_bowtie2_sort.bam	#N/A	Enterobacteria_phage_mEp460_GCF_000902715.1_ViralProj183148	CeD19D2	#N/A	#N/A	151	151	44510	0.0033925	0.0033925
CeD19D2_S29_L007_9msub_Enterobacteria_phage_mEpX1_GCF_000902095.1_ViralProj183149_bowtie2_sort.bam	#N/A	Enterobacteria_phage_mEpX1_GCF_000902095.1_ViralProj183149	CeD19D2	#N/A	#N/A	0	0	41567	0	0
CeD19D2_S29_L007_9msub_Enterobacteria_phage_mEpX2_GCF_000903615.1_ViralProj183150_bowtie2_sort.bam	#N/A	Enterobacteria_phage_mEpX2_GCF_000903615.1_ViralProj183150	CeD19D2	#N/A	#N/A	0	0	38759	0	0
CeD19D2_S29_L007_9msub_Enterobacteria_phage_P88_GCF_000930115.1_ViralProj271780_bowtie2_sort.bam	#N/A	Enterobacteria_phage_P88_GCF_000930115.1_ViralProj271780	CeD19D2	#N/A	#N/A	0	0	35814	0	0
CeD19D2_S29_L007_9msub_Escherichia_virus_Min27_GCF_000872765.1_ViralProj29143_bowtie2_sort.bam	#N/A	Escherichia_virus_Min27_GCF_000872765.1_ViralProj29143	CeD19D2	#N/A	#N/A	0	0	63395	0	0
CeD19D2_S29_L007_9msub_Escherichia_virus_P1_GCF_000844165.1_ViralProj14493_bowtie2_sort.bam	#N/A	Escherichia_virus_P1_GCF_000844165.1_ViralProj14493	CeD19D2	#N/A	#N/A	0	0	94800	0	0
CeD19D2_S29_L007_9msub_Escherichia_virus_phiV10_GCF_000866205.1_ViralProj16381_bowtie2_sort.bam	#N/A	Escherichia_virus_phiV10_GCF_000866205.1_ViralProj16381	CeD19D2	#N/A	#N/A	0	0	39104	0	0
CeD19D2_S29_L007_9msub_Escherichia_virus_Stx2_II_GCF_002221805.1_ViralProj14310_bowtie2_sort.bam	#N/A	Escherichia_virus_Stx2_II_GCF_002221805.1_ViralProj14310	CeD19D2	#N/A	#N/A	0	0	62706	0	0
CeD19D2_S29_L007_9msub_Human_polyomavirus_2_GCF_000863805.1_ViralProj15477_bowtie2_sort.bam	#N/A	Human_polyomavirus_2_GCF_000863805.1_ViralProj15477	CeD19D2	#N/A	#N/A	0	0	5130	0	0
CeD19D2_S29_L007_9msub_Lactobacillus_phage_KC5a_GCF_000868065.1_ViralProj16663_bowtie2_sort.bam	#N/A	Lactobacillus_phage_KC5a_GCF_000868065.1_ViralProj16663	CeD19D2	#N/A	#N/A	0	0	38239	0	0
CeD19D2_S29_L007_9msub_Lactobacillus_phage_LF1_GCF_000900715.1_ViralProj181083_bowtie2_sort.bam	#N/A	Lactobacillus_phage_LF1_GCF_000900715.1_ViralProj181083	CeD19D2	#N/A	#N/A	0	0	42606	0	0
CeD19D2_S29_L007_9msub_Lactobacillus_phage_phi_jlb1_GCF_001507495.1_ViralProj249087_bowtie2_sort.bam	#N/A	Lactobacillus_phage_phi_jlb1_GCF_001507495.1_ViralProj249087	CeD19D2	#N/A	#N/A	0	0	38269	0	0
CeD19D2_S29_L007_9msub_Lactococcus_phage_bIL309_GCF_000842505.1_ViralProj14338_bowtie2_sort.bam	#N/A	Lactococcus_phage_bIL309_GCF_000842505.1_ViralProj14338	CeD19D2	#N/A	#N/A	0	0	36949	0	0
CeD19D2_S29_L007_9msub_Lactococcus_phage_bIL310_GCF_000838045.1_ViralProj14112_bowtie2_sort.bam	#N/A	Lactococcus_phage_bIL310_GCF_000838045.1_ViralProj14112	CeD19D2	#N/A	#N/A	0	0	14957	0	0
CeD19D2_S29_L007_9msub_Lactococcus_phage_bIL312_GCF_000837265.1_ViralProj14113_bowtie2_sort.bam	#N/A	Lactococcus_phage_bIL312_GCF_000837265.1_ViralProj14113	CeD19D2	#N/A	#N/A	0	0	15179	0	0
CeD19D2_S29_L007_9msub_Lactococcus_phage_r1t_GCF_000840345.1_ViralProj14225_bowtie2_sort.bam	#N/A	Lactococcus_phage_r1t_GCF_000840345.1_ViralProj14225	CeD19D2	#N/A	#N/A	0	0	33350	0	0
CeD19D2_S29_L007_9msub_Lactococcus_phage_TP901-1_GCF_000838065.1_ViralProj14116_bowtie2_sort.bam	#N/A	Lactococcus_phage_TP901-1_GCF_000838065.1_ViralProj14116	CeD19D2	#N/A	#N/A	0	0	37667	0	0
CeD19D2_S29_L007_9msub_Lactococcus_phage_Tuc2009_GCF_000838985.1_ViralProj14131_bowtie2_sort.bam	#N/A	Lactococcus_phage_Tuc2009_GCF_000838985.1_ViralProj14131	CeD19D2	#N/A	#N/A	0	0	38347	0	0
CeD19D2_S29_L007_9msub_Lactococcus_phage_ul36_GCF_000841645.1_ViralProj14331_bowtie2_sort.bam	#N/A	Lactococcus_phage_ul36_GCF_000841645.1_ViralProj14331	CeD19D2	#N/A	#N/A	0	0	36798	0	0
CeD19D2_S29_L007_9msub_Salmonella_phage_Fels-2_NC_010463.1_bowtie2_sort.bam	#N/A	Salmonella_phage_Fels-2_NC_010463.1	CeD19D2	#N/A	#N/A	0	0	33693	0	0
CeD19D2_S29_L007_9msub_Salmonella_phage_SE1_GCF_000881955.1_ViralProj33483_bowtie2_sort.bam	#N/A	Salmonella_phage_SE1_GCF_000881955.1_ViralProj33483	CeD19D2	#N/A	#N/A	0	0	41941	0	0
CeD19D2_S29_L007_9msub_Salmonella_phage_SSU5_GCF_000899335.1_ViralProj177521_bowtie2_sort.bam	#N/A	Salmonella_phage_SSU5_GCF_000899335.1_ViralProj177521	CeD19D2	#N/A	#N/A	0	0	103299	0	0
CeD19D2_S29_L007_9msub_Salmonella_phage_ST160_GCF_000891435.1_ViralProj61857_bowtie2_sort.bam	#N/A	Salmonella_phage_ST160_GCF_000891435.1_ViralProj61857	CeD19D2	#N/A	#N/A	0	0	40986	0	0
CeD19D2_S29_L007_9msub_Salmonella_phage_vB_SemP_Emek_GCF_000899835.1_ViralProj171957_bowtie2_sort.bam	#N/A	Salmonella_phage_vB_SemP_Emek_GCF_000899835.1_ViralProj171957	CeD19D2	#N/A	#N/A	0	0	39783	0	0
CeD19D2_S29_L007_9msub_Shigella_phage_Sf6_GCF_000845865.1_ViralProj14498_bowtie2_sort.bam	#N/A	Shigella_phage_Sf6_GCF_000845865.1_ViralProj14498	CeD19D2	#N/A	#N/A	0	0	39043	0	0
CeD19D2_S29_L007_9msub_Streptococcus_phage_PH15_GCF_000875325.1_ViralProj30161_bowtie2_sort.bam	#N/A	Streptococcus_phage_PH15_GCF_000875325.1_ViralProj30161	CeD19D2	#N/A	#N/A	0	0	39136	0	0
CeD19D2_S29_L007_9msub_Streptococcus_phage_Sfi21_GCF_000837365.1_ViralProj14133_bowtie2_sort.bam	#N/A	Streptococcus_phage_Sfi21_GCF_000837365.1_ViralProj14133	CeD19D2	#N/A	#N/A	0	0	40739	0	0
CeD19D2_S29_L007_9msub_Streptococcus_phage_TP-J34_GCF_000904075.1_ViralProj188154_bowtie2_sort.bam	#N/A	Streptococcus_phage_TP-J34_GCF_000904075.1_ViralProj188154	CeD19D2	#N/A	#N/A	0	0	45606	0	0
CeD19D2_S29_L007_9msub_Vibrio_phage_pYD38-A_GCF_000908715.1_ViralProj209063_bowtie2_sort.bam	#N/A	Vibrio_phage_pYD38-A_GCF_000908715.1_ViralProj209063	CeD19D2	#N/A	#N/A	0	0	47552	0	0
CeD19D2_S29_L007_9msub_Watermelon_chlorotic_stunt_virus_GCF_000837565.1_ViralMultiSegProj14176_bowtie2_sort.bam	#N/A	Watermelon_chlorotic_stunt_virus_GCF_000837565.1_ViralMultiSegProj14176	CeD19D2	#N/A	#N/A	0	0	5498	0	0
CeD20D2_S30_L007_9msub_Cronobacter_phage_ENT39118_GCF_000904915.1_ViralProj184168_bowtie2_sort.bam	#N/A	Cronobacter_phage_ENT39118_GCF_000904915.1_ViralProj184168	CeD20D2	#N/A	#N/A	0	0	39012	0	0
CeD20D2_S30_L007_9msub_Enterobacterial_phage_mEp390_GCF_000903635.1_ViralProj183154_bowtie2_sort.bam	#N/A	Enterobacterial_phage_mEp390_GCF_000903635.1_ViralProj183154	CeD20D2	#N/A	#N/A	0	0	40029	0	0
CeD20D2_S30_L007_9msub_Enterobacteria_phage_HK140_GCF_000901015.1_ViralProj183139_bowtie2_sort.bam	#N/A	Enterobacteria_phage_HK140_GCF_000901015.1_ViralProj183139	CeD20D2	#N/A	#N/A	0	0	40710	0	0
CeD20D2_S30_L007_9msub_Enterobacteria_phage_HK225_GCF_000902675.1_ViralProj183140_bowtie2_sort.bam	#N/A	Enterobacteria_phage_HK225_GCF_000902675.1_ViralProj183140	CeD20D2	#N/A	#N/A	0	0	45366	0	0
CeD20D2_S30_L007_9msub_Enterobacteria_phage_HK446_GCF_000902055.1_ViralProj183141_bowtie2_sort.bam	#N/A	Enterobacteria_phage_HK446_GCF_000902055.1_ViralProj183141	CeD20D2	#N/A	#N/A	0	0	39026	0	0
CeD20D2_S30_L007_9msub_Enterobacteria_phage_HK542_GCF_000901115.1_ViralProj183159_bowtie2_sort.bam	#N/A	Enterobacteria_phage_HK542_GCF_000901115.1_ViralProj183159	CeD20D2	#N/A	#N/A	0	0	38964	0	0
CeD20D2_S30_L007_9msub_Enterobacteria_phage_HK630_GCF_000903575.1_ViralProj183142_bowtie2_sort.bam	#N/A	Enterobacteria_phage_HK630_GCF_000903575.1_ViralProj183142	CeD20D2	#N/A	#N/A	0	0	47090	0	0
CeD20D2_S30_L007_9msub_Enterobacteria_phage_IME10_GCF_000903395.1_ViralProj181235_bowtie2_sort.bam	#N/A	Enterobacteria_phage_IME10_GCF_000903395.1_ViralProj181235	CeD20D2	#N/A	#N/A	0	0	39646	0	0
CeD20D2_S30_L007_9msub_Enterobacteria_phage_mEp235_GCF_000903595.1_ViralProj183146_bowtie2_sort.bam	#N/A	Enterobacteria_phage_mEp235_GCF_000903595.1_ViralProj183146	CeD20D2	#N/A	#N/A	0	0	37595	0	0
CeD20D2_S30_L007_9msub_Enterobacteria_phage_mEp460_GCF_000902715.1_ViralProj183148_bowtie2_sort.bam	#N/A	Enterobacteria_phage_mEp460_GCF_000902715.1_ViralProj183148	CeD20D2	#N/A	#N/A	0	0	44510	0	0
CeD20D2_S30_L007_9msub_Enterobacteria_phage_mEpX1_GCF_000902095.1_ViralProj183149_bowtie2_sort.bam	#N/A	Enterobacteria_phage_mEpX1_GCF_000902095.1_ViralProj183149	CeD20D2	#N/A	#N/A	0	0	41567	0	0
CeD20D2_S30_L007_9msub_Enterobacteria_phage_mEpX2_GCF_000903615.1_ViralProj183150_bowtie2_sort.bam	#N/A	Enterobacteria_phage_mEpX2_GCF_000903615.1_ViralProj183150	CeD20D2	#N/A	#N/A	0	0	38759	0	0
CeD20D2_S30_L007_9msub_Enterobacteria_phage_P88_GCF_000930115.1_ViralProj271780_bowtie2_sort.bam	#N/A	Enterobacteria_phage_P88_GCF_000930115.1_ViralProj271780	CeD20D2	#N/A	#N/A	0	0	35814	0	0
CeD20D2_S30_L007_9msub_Escherichia_virus_Min27_GCF_000872765.1_ViralProj29143_bowtie2_sort.bam	#N/A	Escherichia_virus_Min27_GCF_000872765.1_ViralProj29143	CeD20D2	#N/A	#N/A	0	0	63395	0	0
CeD20D2_S30_L007_9msub_Escherichia_virus_P1_GCF_000844165.1_ViralProj14493_bowtie2_sort.bam	#N/A	Escherichia_virus_P1_GCF_000844165.1_ViralProj14493	CeD20D2	#N/A	#N/A	0	0	94800	0	0
CeD20D2_S30_L007_9msub_Escherichia_virus_phiV10_GCF_000866205.1_ViralProj16381_bowtie2_sort.bam	#N/A	Escherichia_virus_phiV10_GCF_000866205.1_ViralProj16381	CeD20D2	#N/A	#N/A	0	0	39104	0	0
CeD20D2_S30_L007_9msub_Escherichia_virus_Stx2_II_GCF_002221805.1_ViralProj14310_bowtie2_sort.bam	#N/A	Escherichia_virus_Stx2_II_GCF_002221805.1_ViralProj14310	CeD20D2	#N/A	#N/A	0	0	62706	0	0
CeD20D2_S30_L007_9msub_Human_polyomavirus_2_GCF_000863805.1_ViralProj15477_bowtie2_sort.bam	#N/A	Human_polyomavirus_2_GCF_000863805.1_ViralProj15477	CeD20D2	#N/A	#N/A	0	0	5130	0	0
CeD20D2_S30_L007_9msub_Lactobacillus_phage_KC5a_GCF_000868065.1_ViralProj16663_bowtie2_sort.bam	#N/A	Lactobacillus_phage_KC5a_GCF_000868065.1_ViralProj16663	CeD20D2	#N/A	#N/A	0	0	38239	0	0
CeD20D2_S30_L007_9msub_Lactobacillus_phage_LF1_GCF_000900715.1_ViralProj181083_bowtie2_sort.bam	#N/A	Lactobacillus_phage_LF1_GCF_000900715.1_ViralProj181083	CeD20D2	#N/A	#N/A	0	0	42606	0	0
CeD20D2_S30_L007_9msub_Lactobacillus_phage_phi_jlb1_GCF_001507495.1_ViralProj249087_bowtie2_sort.bam	#N/A	Lactobacillus_phage_phi_jlb1_GCF_001507495.1_ViralProj249087	CeD20D2	#N/A	#N/A	0	0	38269	0	0
CeD20D2_S30_L007_9msub_Lactococcus_phage_bIL309_GCF_000842505.1_ViralProj14338_bowtie2_sort.bam	#N/A	Lactococcus_phage_bIL309_GCF_000842505.1_ViralProj14338	CeD20D2	#N/A	#N/A	0	0	36949	0	0
CeD20D2_S30_L007_9msub_Lactococcus_phage_bIL310_GCF_000838045.1_ViralProj14112_bowtie2_sort.bam	#N/A	Lactococcus_phage_bIL310_GCF_000838045.1_ViralProj14112	CeD20D2	#N/A	#N/A	0	0	14957	0	0
CeD20D2_S30_L007_9msub_Lactococcus_phage_bIL312_GCF_000837265.1_ViralProj14113_bowtie2_sort.bam	#N/A	Lactococcus_phage_bIL312_GCF_000837265.1_ViralProj14113	CeD20D2	#N/A	#N/A	0	0	15179	0	0
CeD20D2_S30_L007_9msub_Lactococcus_phage_r1t_GCF_000840345.1_ViralProj14225_bowtie2_sort.bam	#N/A	Lactococcus_phage_r1t_GCF_000840345.1_ViralProj14225	CeD20D2	#N/A	#N/A	0	0	33350	0	0
CeD20D2_S30_L007_9msub_Lactococcus_phage_TP901-1_GCF_000838065.1_ViralProj14116_bowtie2_sort.bam	#N/A	Lactococcus_phage_TP901-1_GCF_000838065.1_ViralProj14116	CeD20D2	#N/A	#N/A	0	0	37667	0	0
CeD20D2_S30_L007_9msub_Lactococcus_phage_Tuc2009_GCF_000838985.1_ViralProj14131_bowtie2_sort.bam	#N/A	Lactococcus_phage_Tuc2009_GCF_000838985.1_ViralProj14131	CeD20D2	#N/A	#N/A	0	0	38347	0	0
CeD20D2_S30_L007_9msub_Lactococcus_phage_ul36_GCF_000841645.1_ViralProj14331_bowtie2_sort.bam	#N/A	Lactococcus_phage_ul36_GCF_000841645.1_ViralProj14331	CeD20D2	#N/A	#N/A	0	0	36798	0	0
CeD20D2_S30_L007_9msub_Salmonella_phage_Fels-2_NC_010463.1_bowtie2_sort.bam	#N/A	Salmonella_phage_Fels-2_NC_010463.1	CeD20D2	#N/A	#N/A	0	0	33693	0	0
CeD20D2_S30_L007_9msub_Salmonella_phage_SE1_GCF_000881955.1_ViralProj33483_bowtie2_sort.bam	#N/A	Salmonella_phage_SE1_GCF_000881955.1_ViralProj33483	CeD20D2	#N/A	#N/A	0	0	41941	0	0
CeD20D2_S30_L007_9msub_Salmonella_phage_SSU5_GCF_000899335.1_ViralProj177521_bowtie2_sort.bam	#N/A	Salmonella_phage_SSU5_GCF_000899335.1_ViralProj177521	CeD20D2	#N/A	#N/A	0	0	103299	0	0
CeD20D2_S30_L007_9msub_Salmonella_phage_ST160_GCF_000891435.1_ViralProj61857_bowtie2_sort.bam	#N/A	Salmonella_phage_ST160_GCF_000891435.1_ViralProj61857	CeD20D2	#N/A	#N/A	0	0	40986	0	0
CeD20D2_S30_L007_9msub_Salmonella_phage_vB_SemP_Emek_GCF_000899835.1_ViralProj171957_bowtie2_sort.bam	#N/A	Salmonella_phage_vB_SemP_Emek_GCF_000899835.1_ViralProj171957	CeD20D2	#N/A	#N/A	0	0	39783	0	0
CeD20D2_S30_L007_9msub_Shigella_phage_Sf6_GCF_000845865.1_ViralProj14498_bowtie2_sort.bam	#N/A	Shigella_phage_Sf6_GCF_000845865.1_ViralProj14498	CeD20D2	#N/A	#N/A	0	0	39043	0	0
CeD20D2_S30_L007_9msub_Streptococcus_phage_PH15_GCF_000875325.1_ViralProj30161_bowtie2_sort.bam	#N/A	Streptococcus_phage_PH15_GCF_000875325.1_ViralProj30161	CeD20D2	#N/A	#N/A	0	0	39136	0	0
CeD20D2_S30_L007_9msub_Streptococcus_phage_Sfi21_GCF_000837365.1_ViralProj14133_bowtie2_sort.bam	#N/A	Streptococcus_phage_Sfi21_GCF_000837365.1_ViralProj14133	CeD20D2	#N/A	#N/A	0	0	40739	0	0
CeD20D2_S30_L007_9msub_Streptococcus_phage_TP-J34_GCF_000904075.1_ViralProj188154_bowtie2_sort.bam	#N/A	Streptococcus_phage_TP-J34_GCF_000904075.1_ViralProj188154	CeD20D2	#N/A	#N/A	0	0	45606	0	0
CeD20D2_S30_L007_9msub_Vibrio_phage_pYD38-A_GCF_000908715.1_ViralProj209063_bowtie2_sort.bam	#N/A	Vibrio_phage_pYD38-A_GCF_000908715.1_ViralProj209063	CeD20D2	#N/A	#N/A	0	0	47552	0	0
CeD20D2_S30_L007_9msub_Watermelon_chlorotic_stunt_virus_GCF_000837565.1_ViralMultiSegProj14176_bowtie2_sort.bam	#N/A	Watermelon_chlorotic_stunt_virus_GCF_000837565.1_ViralMultiSegProj14176	CeD20D2	#N/A	#N/A	0	0	5498	0	0
CeD21D2_S31_L007_9msub_Cronobacter_phage_ENT39118_GCF_000904915.1_ViralProj184168_bowtie2_sort.bam	#N/A	Cronobacter_phage_ENT39118_GCF_000904915.1_ViralProj184168	CeD21D2	#N/A	#N/A	0	0	39012	0	0
CeD21D2_S31_L007_9msub_Enterobacterial_phage_mEp390_GCF_000903635.1_ViralProj183154_bowtie2_sort.bam	#N/A	Enterobacterial_phage_mEp390_GCF_000903635.1_ViralProj183154	CeD21D2	#N/A	#N/A	0	0	40029	0	0
CeD21D2_S31_L007_9msub_Enterobacteria_phage_HK140_GCF_000901015.1_ViralProj183139_bowtie2_sort.bam	#N/A	Enterobacteria_phage_HK140_GCF_000901015.1_ViralProj183139	CeD21D2	#N/A	#N/A	0	0	40710	0	0
CeD21D2_S31_L007_9msub_Enterobacteria_phage_HK225_GCF_000902675.1_ViralProj183140_bowtie2_sort.bam	#N/A	Enterobacteria_phage_HK225_GCF_000902675.1_ViralProj183140	CeD21D2	#N/A	#N/A	0	0	45366	0	0
CeD21D2_S31_L007_9msub_Enterobacteria_phage_HK446_GCF_000902055.1_ViralProj183141_bowtie2_sort.bam	#N/A	Enterobacteria_phage_HK446_GCF_000902055.1_ViralProj183141	CeD21D2	#N/A	#N/A	0	0	39026	0	0
CeD21D2_S31_L007_9msub_Enterobacteria_phage_HK542_GCF_000901115.1_ViralProj183159_bowtie2_sort.bam	#N/A	Enterobacteria_phage_HK542_GCF_000901115.1_ViralProj183159	CeD21D2	#N/A	#N/A	0	0	38964	0	0
CeD21D2_S31_L007_9msub_Enterobacteria_phage_HK630_GCF_000903575.1_ViralProj183142_bowtie2_sort.bam	#N/A	Enterobacteria_phage_HK630_GCF_000903575.1_ViralProj183142	CeD21D2	#N/A	#N/A	302	302	47090	0.00641325	0.00641325
CeD21D2_S31_L007_9msub_Enterobacteria_phage_IME10_GCF_000903395.1_ViralProj181235_bowtie2_sort.bam	#N/A	Enterobacteria_phage_IME10_GCF_000903395.1_ViralProj181235	CeD21D2	#N/A	#N/A	0	0	39646	0	0
CeD21D2_S31_L007_9msub_Enterobacteria_phage_mEp235_GCF_000903595.1_ViralProj183146_bowtie2_sort.bam	#N/A	Enterobacteria_phage_mEp235_GCF_000903595.1_ViralProj183146	CeD21D2	#N/A	#N/A	0	0	37595	0	0
CeD21D2_S31_L007_9msub_Enterobacteria_phage_mEp460_GCF_000902715.1_ViralProj183148_bowtie2_sort.bam	#N/A	Enterobacteria_phage_mEp460_GCF_000902715.1_ViralProj183148	CeD21D2	#N/A	#N/A	0	0	44510	0	0
CeD21D2_S31_L007_9msub_Enterobacteria_phage_mEpX1_GCF_000902095.1_ViralProj183149_bowtie2_sort.bam	#N/A	Enterobacteria_phage_mEpX1_GCF_000902095.1_ViralProj183149	CeD21D2	#N/A	#N/A	0	0	41567	0	0
CeD21D2_S31_L007_9msub_Enterobacteria_phage_mEpX2_GCF_000903615.1_ViralProj183150_bowtie2_sort.bam	#N/A	Enterobacteria_phage_mEpX2_GCF_000903615.1_ViralProj183150	CeD21D2	#N/A	#N/A	0	0	38759	0	0
CeD21D2_S31_L007_9msub_Enterobacteria_phage_P88_GCF_000930115.1_ViralProj271780_bowtie2_sort.bam	#N/A	Enterobacteria_phage_P88_GCF_000930115.1_ViralProj271780	CeD21D2	#N/A	#N/A	0	0	35814	0	0
CeD21D2_S31_L007_9msub_Escherichia_virus_Min27_GCF_000872765.1_ViralProj29143_bowtie2_sort.bam	#N/A	Escherichia_virus_Min27_GCF_000872765.1_ViralProj29143	CeD21D2	#N/A	#N/A	151	151	63395	0.00238189	0.00238189
CeD21D2_S31_L007_9msub_Escherichia_virus_P1_GCF_000844165.1_ViralProj14493_bowtie2_sort.bam	#N/A	Escherichia_virus_P1_GCF_000844165.1_ViralProj14493	CeD21D2	#N/A	#N/A	0	0	94800	0	0
CeD21D2_S31_L007_9msub_Escherichia_virus_phiV10_GCF_000866205.1_ViralProj16381_bowtie2_sort.bam	#N/A	Escherichia_virus_phiV10_GCF_000866205.1_ViralProj16381	CeD21D2	#N/A	#N/A	0	0	39104	0	0
CeD21D2_S31_L007_9msub_Escherichia_virus_Stx2_II_GCF_002221805.1_ViralProj14310_bowtie2_sort.bam	#N/A	Escherichia_virus_Stx2_II_GCF_002221805.1_ViralProj14310	CeD21D2	#N/A	#N/A	302	302	62706	0.00481613	0.00481613
CeD21D2_S31_L007_9msub_Human_polyomavirus_2_GCF_000863805.1_ViralProj15477_bowtie2_sort.bam	#N/A	Human_polyomavirus_2_GCF_000863805.1_ViralProj15477	CeD21D2	#N/A	#N/A	0	0	5130	0	0
CeD21D2_S31_L007_9msub_Lactobacillus_phage_KC5a_GCF_000868065.1_ViralProj16663_bowtie2_sort.bam	#N/A	Lactobacillus_phage_KC5a_GCF_000868065.1_ViralProj16663	CeD21D2	#N/A	#N/A	0	0	38239	0	0
CeD21D2_S31_L007_9msub_Lactobacillus_phage_LF1_GCF_000900715.1_ViralProj181083_bowtie2_sort.bam	#N/A	Lactobacillus_phage_LF1_GCF_000900715.1_ViralProj181083	CeD21D2	#N/A	#N/A	0	0	42606	0	0
CeD21D2_S31_L007_9msub_Lactobacillus_phage_phi_jlb1_GCF_001507495.1_ViralProj249087_bowtie2_sort.bam	#N/A	Lactobacillus_phage_phi_jlb1_GCF_001507495.1_ViralProj249087	CeD21D2	#N/A	#N/A	0	0	38269	0	0
CeD21D2_S31_L007_9msub_Lactococcus_phage_bIL309_GCF_000842505.1_ViralProj14338_bowtie2_sort.bam	#N/A	Lactococcus_phage_bIL309_GCF_000842505.1_ViralProj14338	CeD21D2	#N/A	#N/A	0	0	36949	0	0
CeD21D2_S31_L007_9msub_Lactococcus_phage_bIL310_GCF_000838045.1_ViralProj14112_bowtie2_sort.bam	#N/A	Lactococcus_phage_bIL310_GCF_000838045.1_ViralProj14112	CeD21D2	#N/A	#N/A	0	0	14957	0	0
CeD21D2_S31_L007_9msub_Lactococcus_phage_bIL312_GCF_000837265.1_ViralProj14113_bowtie2_sort.bam	#N/A	Lactococcus_phage_bIL312_GCF_000837265.1_ViralProj14113	CeD21D2	#N/A	#N/A	0	0	15179	0	0
CeD21D2_S31_L007_9msub_Lactococcus_phage_r1t_GCF_000840345.1_ViralProj14225_bowtie2_sort.bam	#N/A	Lactococcus_phage_r1t_GCF_000840345.1_ViralProj14225	CeD21D2	#N/A	#N/A	0	0	33350	0	0
CeD21D2_S31_L007_9msub_Lactococcus_phage_TP901-1_GCF_000838065.1_ViralProj14116_bowtie2_sort.bam	#N/A	Lactococcus_phage_TP901-1_GCF_000838065.1_ViralProj14116	CeD21D2	#N/A	#N/A	0	0	37667	0	0
CeD21D2_S31_L007_9msub_Lactococcus_phage_Tuc2009_GCF_000838985.1_ViralProj14131_bowtie2_sort.bam	#N/A	Lactococcus_phage_Tuc2009_GCF_000838985.1_ViralProj14131	CeD21D2	#N/A	#N/A	0	0	38347	0	0
CeD21D2_S31_L007_9msub_Lactococcus_phage_ul36_GCF_000841645.1_ViralProj14331_bowtie2_sort.bam	#N/A	Lactococcus_phage_ul36_GCF_000841645.1_ViralProj14331	CeD21D2	#N/A	#N/A	0	0	36798	0	0
CeD21D2_S31_L007_9msub_Salmonella_phage_Fels-2_NC_010463.1_bowtie2_sort.bam	#N/A	Salmonella_phage_Fels-2_NC_010463.1	CeD21D2	#N/A	#N/A	0	0	33693	0	0
CeD21D2_S31_L007_9msub_Salmonella_phage_SE1_GCF_000881955.1_ViralProj33483_bowtie2_sort.bam	#N/A	Salmonella_phage_SE1_GCF_000881955.1_ViralProj33483	CeD21D2	#N/A	#N/A	0	0	41941	0	0
CeD21D2_S31_L007_9msub_Salmonella_phage_SSU5_GCF_000899335.1_ViralProj177521_bowtie2_sort.bam	#N/A	Salmonella_phage_SSU5_GCF_000899335.1_ViralProj177521	CeD21D2	#N/A	#N/A	0	0	103299	0	0
CeD21D2_S31_L007_9msub_Salmonella_phage_ST160_GCF_000891435.1_ViralProj61857_bowtie2_sort.bam	#N/A	Salmonella_phage_ST160_GCF_000891435.1_ViralProj61857	CeD21D2	#N/A	#N/A	0	0	40986	0	0
CeD21D2_S31_L007_9msub_Salmonella_phage_vB_SemP_Emek_GCF_000899835.1_ViralProj171957_bowtie2_sort.bam	#N/A	Salmonella_phage_vB_SemP_Emek_GCF_000899835.1_ViralProj171957	CeD21D2	#N/A	#N/A	0	0	39783	0	0
CeD21D2_S31_L007_9msub_Shigella_phage_Sf6_GCF_000845865.1_ViralProj14498_bowtie2_sort.bam	#N/A	Shigella_phage_Sf6_GCF_000845865.1_ViralProj14498	CeD21D2	#N/A	#N/A	0	0	39043	0	0
CeD21D2_S31_L007_9msub_Streptococcus_phage_PH15_GCF_000875325.1_ViralProj30161_bowtie2_sort.bam	#N/A	Streptococcus_phage_PH15_GCF_000875325.1_ViralProj30161	CeD21D2	#N/A	#N/A	0	0	39136	0	0
CeD21D2_S31_L007_9msub_Streptococcus_phage_Sfi21_GCF_000837365.1_ViralProj14133_bowtie2_sort.bam	#N/A	Streptococcus_phage_Sfi21_GCF_000837365.1_ViralProj14133	CeD21D2	#N/A	#N/A	0	0	40739	0	0
CeD21D2_S31_L007_9msub_Streptococcus_phage_TP-J34_GCF_000904075.1_ViralProj188154_bowtie2_sort.bam	#N/A	Streptococcus_phage_TP-J34_GCF_000904075.1_ViralProj188154	CeD21D2	#N/A	#N/A	0	0	45606	0	0
CeD21D2_S31_L007_9msub_Vibrio_phage_pYD38-A_GCF_000908715.1_ViralProj209063_bowtie2_sort.bam	#N/A	Vibrio_phage_pYD38-A_GCF_000908715.1_ViralProj209063	CeD21D2	#N/A	#N/A	0	0	47552	0	0
CeD21D2_S31_L007_9msub_Watermelon_chlorotic_stunt_virus_GCF_000837565.1_ViralMultiSegProj14176_bowtie2_sort.bam	#N/A	Watermelon_chlorotic_stunt_virus_GCF_000837565.1_ViralMultiSegProj14176	CeD21D2	#N/A	#N/A	0	0	5498	0	0
CeD22D2_S32_L007_9msub_Cronobacter_phage_ENT39118_GCF_000904915.1_ViralProj184168_bowtie2_sort.bam	#N/A	Cronobacter_phage_ENT39118_GCF_000904915.1_ViralProj184168	CeD22D2	#N/A	#N/A	0	0	39012	0	0
CeD22D2_S32_L007_9msub_Enterobacterial_phage_mEp390_GCF_000903635.1_ViralProj183154_bowtie2_sort.bam	#N/A	Enterobacterial_phage_mEp390_GCF_000903635.1_ViralProj183154	CeD22D2	#N/A	#N/A	0	0	40029	0	0
CeD22D2_S32_L007_9msub_Enterobacteria_phage_HK140_GCF_000901015.1_ViralProj183139_bowtie2_sort.bam	#N/A	Enterobacteria_phage_HK140_GCF_000901015.1_ViralProj183139	CeD22D2	#N/A	#N/A	0	0	40710	0	0
CeD22D2_S32_L007_9msub_Enterobacteria_phage_HK225_GCF_000902675.1_ViralProj183140_bowtie2_sort.bam	#N/A	Enterobacteria_phage_HK225_GCF_000902675.1_ViralProj183140	CeD22D2	#N/A	#N/A	0	0	45366	0	0
CeD22D2_S32_L007_9msub_Enterobacteria_phage_HK446_GCF_000902055.1_ViralProj183141_bowtie2_sort.bam	#N/A	Enterobacteria_phage_HK446_GCF_000902055.1_ViralProj183141	CeD22D2	#N/A	#N/A	0	0	39026	0	0
CeD22D2_S32_L007_9msub_Enterobacteria_phage_HK542_GCF_000901115.1_ViralProj183159_bowtie2_sort.bam	#N/A	Enterobacteria_phage_HK542_GCF_000901115.1_ViralProj183159	CeD22D2	#N/A	#N/A	0	0	38964	0	0
CeD22D2_S32_L007_9msub_Enterobacteria_phage_HK630_GCF_000903575.1_ViralProj183142_bowtie2_sort.bam	#N/A	Enterobacteria_phage_HK630_GCF_000903575.1_ViralProj183142	CeD22D2	#N/A	#N/A	0	0	47090	0	0
CeD22D2_S32_L007_9msub_Enterobacteria_phage_IME10_GCF_000903395.1_ViralProj181235_bowtie2_sort.bam	#N/A	Enterobacteria_phage_IME10_GCF_000903395.1_ViralProj181235	CeD22D2	#N/A	#N/A	0	0	39646	0	0
CeD22D2_S32_L007_9msub_Enterobacteria_phage_mEp235_GCF_000903595.1_ViralProj183146_bowtie2_sort.bam	#N/A	Enterobacteria_phage_mEp235_GCF_000903595.1_ViralProj183146	CeD22D2	#N/A	#N/A	0	0	37595	0	0
CeD22D2_S32_L007_9msub_Enterobacteria_phage_mEp460_GCF_000902715.1_ViralProj183148_bowtie2_sort.bam	#N/A	Enterobacteria_phage_mEp460_GCF_000902715.1_ViralProj183148	CeD22D2	#N/A	#N/A	0	0	44510	0	0
CeD22D2_S32_L007_9msub_Enterobacteria_phage_mEpX1_GCF_000902095.1_ViralProj183149_bowtie2_sort.bam	#N/A	Enterobacteria_phage_mEpX1_GCF_000902095.1_ViralProj183149	CeD22D2	#N/A	#N/A	0	0	41567	0	0
CeD22D2_S32_L007_9msub_Enterobacteria_phage_mEpX2_GCF_000903615.1_ViralProj183150_bowtie2_sort.bam	#N/A	Enterobacteria_phage_mEpX2_GCF_000903615.1_ViralProj183150	CeD22D2	#N/A	#N/A	0	0	38759	0	0
CeD22D2_S32_L007_9msub_Enterobacteria_phage_P88_GCF_000930115.1_ViralProj271780_bowtie2_sort.bam	#N/A	Enterobacteria_phage_P88_GCF_000930115.1_ViralProj271780	CeD22D2	#N/A	#N/A	0	0	35814	0	0
CeD22D2_S32_L007_9msub_Escherichia_virus_Min27_GCF_000872765.1_ViralProj29143_bowtie2_sort.bam	#N/A	Escherichia_virus_Min27_GCF_000872765.1_ViralProj29143	CeD22D2	#N/A	#N/A	0	0	63395	0	0
CeD22D2_S32_L007_9msub_Escherichia_virus_P1_GCF_000844165.1_ViralProj14493_bowtie2_sort.bam	#N/A	Escherichia_virus_P1_GCF_000844165.1_ViralProj14493	CeD22D2	#N/A	#N/A	0	0	94800	0	0
CeD22D2_S32_L007_9msub_Escherichia_virus_phiV10_GCF_000866205.1_ViralProj16381_bowtie2_sort.bam	#N/A	Escherichia_virus_phiV10_GCF_000866205.1_ViralProj16381	CeD22D2	#N/A	#N/A	0	0	39104	0	0
CeD22D2_S32_L007_9msub_Escherichia_virus_Stx2_II_GCF_002221805.1_ViralProj14310_bowtie2_sort.bam	#N/A	Escherichia_virus_Stx2_II_GCF_002221805.1_ViralProj14310	CeD22D2	#N/A	#N/A	0	0	62706	0	0
CeD22D2_S32_L007_9msub_Human_polyomavirus_2_GCF_000863805.1_ViralProj15477_bowtie2_sort.bam	#N/A	Human_polyomavirus_2_GCF_000863805.1_ViralProj15477	CeD22D2	#N/A	#N/A	0	0	5130	0	0
CeD22D2_S32_L007_9msub_Lactobacillus_phage_KC5a_GCF_000868065.1_ViralProj16663_bowtie2_sort.bam	#N/A	Lactobacillus_phage_KC5a_GCF_000868065.1_ViralProj16663	CeD22D2	#N/A	#N/A	0	0	38239	0	0
CeD22D2_S32_L007_9msub_Lactobacillus_phage_LF1_GCF_000900715.1_ViralProj181083_bowtie2_sort.bam	#N/A	Lactobacillus_phage_LF1_GCF_000900715.1_ViralProj181083	CeD22D2	#N/A	#N/A	0	0	42606	0	0
CeD22D2_S32_L007_9msub_Lactobacillus_phage_phi_jlb1_GCF_001507495.1_ViralProj249087_bowtie2_sort.bam	#N/A	Lactobacillus_phage_phi_jlb1_GCF_001507495.1_ViralProj249087	CeD22D2	#N/A	#N/A	0	0	38269	0	0
CeD22D2_S32_L007_9msub_Lactococcus_phage_bIL309_GCF_000842505.1_ViralProj14338_bowtie2_sort.bam	#N/A	Lactococcus_phage_bIL309_GCF_000842505.1_ViralProj14338	CeD22D2	#N/A	#N/A	0	0	36949	0	0
CeD22D2_S32_L007_9msub_Lactococcus_phage_bIL310_GCF_000838045.1_ViralProj14112_bowtie2_sort.bam	#N/A	Lactococcus_phage_bIL310_GCF_000838045.1_ViralProj14112	CeD22D2	#N/A	#N/A	0	0	14957	0	0
CeD22D2_S32_L007_9msub_Lactococcus_phage_bIL312_GCF_000837265.1_ViralProj14113_bowtie2_sort.bam	#N/A	Lactococcus_phage_bIL312_GCF_000837265.1_ViralProj14113	CeD22D2	#N/A	#N/A	0	0	15179	0	0
CeD22D2_S32_L007_9msub_Lactococcus_phage_r1t_GCF_000840345.1_ViralProj14225_bowtie2_sort.bam	#N/A	Lactococcus_phage_r1t_GCF_000840345.1_ViralProj14225	CeD22D2	#N/A	#N/A	0	0	33350	0	0
CeD22D2_S32_L007_9msub_Lactococcus_phage_TP901-1_GCF_000838065.1_ViralProj14116_bowtie2_sort.bam	#N/A	Lactococcus_phage_TP901-1_GCF_000838065.1_ViralProj14116	CeD22D2	#N/A	#N/A	0	0	37667	0	0
CeD22D2_S32_L007_9msub_Lactococcus_phage_Tuc2009_GCF_000838985.1_ViralProj14131_bowtie2_sort.bam	#N/A	Lactococcus_phage_Tuc2009_GCF_000838985.1_ViralProj14131	CeD22D2	#N/A	#N/A	0	0	38347	0	0
CeD22D2_S32_L007_9msub_Lactococcus_phage_ul36_GCF_000841645.1_ViralProj14331_bowtie2_sort.bam	#N/A	Lactococcus_phage_ul36_GCF_000841645.1_ViralProj14331	CeD22D2	#N/A	#N/A	0	0	36798	0	0
CeD22D2_S32_L007_9msub_Salmonella_phage_Fels-2_NC_010463.1_bowtie2_sort.bam	#N/A	Salmonella_phage_Fels-2_NC_010463.1	CeD22D2	#N/A	#N/A	0	0	33693	0	0
CeD22D2_S32_L007_9msub_Salmonella_phage_SE1_GCF_000881955.1_ViralProj33483_bowtie2_sort.bam	#N/A	Salmonella_phage_SE1_GCF_000881955.1_ViralProj33483	CeD22D2	#N/A	#N/A	0	0	41941	0	0
CeD22D2_S32_L007_9msub_Salmonella_phage_SSU5_GCF_000899335.1_ViralProj177521_bowtie2_sort.bam	#N/A	Salmonella_phage_SSU5_GCF_000899335.1_ViralProj177521	CeD22D2	#N/A	#N/A	0	0	103299	0	0
CeD22D2_S32_L007_9msub_Salmonella_phage_ST160_GCF_000891435.1_ViralProj61857_bowtie2_sort.bam	#N/A	Salmonella_phage_ST160_GCF_000891435.1_ViralProj61857	CeD22D2	#N/A	#N/A	0	0	40986	0	0
CeD22D2_S32_L007_9msub_Salmonella_phage_vB_SemP_Emek_GCF_000899835.1_ViralProj171957_bowtie2_sort.bam	#N/A	Salmonella_phage_vB_SemP_Emek_GCF_000899835.1_ViralProj171957	CeD22D2	#N/A	#N/A	0	0	39783	0	0
CeD22D2_S32_L007_9msub_Shigella_phage_Sf6_GCF_000845865.1_ViralProj14498_bowtie2_sort.bam	#N/A	Shigella_phage_Sf6_GCF_000845865.1_ViralProj14498	CeD22D2	#N/A	#N/A	0	0	39043	0	0
CeD22D2_S32_L007_9msub_Streptococcus_phage_PH15_GCF_000875325.1_ViralProj30161_bowtie2_sort.bam	#N/A	Streptococcus_phage_PH15_GCF_000875325.1_ViralProj30161	CeD22D2	#N/A	#N/A	0	0	39136	0	0
CeD22D2_S32_L007_9msub_Streptococcus_phage_Sfi21_GCF_000837365.1_ViralProj14133_bowtie2_sort.bam	#N/A	Streptococcus_phage_Sfi21_GCF_000837365.1_ViralProj14133	CeD22D2	#N/A	#N/A	0	0	40739	0	0
CeD22D2_S32_L007_9msub_Streptococcus_phage_TP-J34_GCF_000904075.1_ViralProj188154_bowtie2_sort.bam	#N/A	Streptococcus_phage_TP-J34_GCF_000904075.1_ViralProj188154	CeD22D2	#N/A	#N/A	0	0	45606	0	0
CeD22D2_S32_L007_9msub_Vibrio_phage_pYD38-A_GCF_000908715.1_ViralProj209063_bowtie2_sort.bam	#N/A	Vibrio_phage_pYD38-A_GCF_000908715.1_ViralProj209063	CeD22D2	#N/A	#N/A	0	0	47552	0	0
CeD22D2_S32_L007_9msub_Watermelon_chlorotic_stunt_virus_GCF_000837565.1_ViralMultiSegProj14176_bowtie2_sort.bam	#N/A	Watermelon_chlorotic_stunt_virus_GCF_000837565.1_ViralMultiSegProj14176	CeD22D2	#N/A	#N/A	0	0	5498	0	0
CeD23D2_S33_L007_9msub_Cronobacter_phage_ENT39118_GCF_000904915.1_ViralProj184168_bowtie2_sort.bam	#N/A	Cronobacter_phage_ENT39118_GCF_000904915.1_ViralProj184168	CeD23D2	#N/A	#N/A	0	0	39012	0	0
CeD23D2_S33_L007_9msub_Enterobacterial_phage_mEp390_GCF_000903635.1_ViralProj183154_bowtie2_sort.bam	#N/A	Enterobacterial_phage_mEp390_GCF_000903635.1_ViralProj183154	CeD23D2	#N/A	#N/A	0	0	40029	0	0
CeD23D2_S33_L007_9msub_Enterobacteria_phage_HK140_GCF_000901015.1_ViralProj183139_bowtie2_sort.bam	#N/A	Enterobacteria_phage_HK140_GCF_000901015.1_ViralProj183139	CeD23D2	#N/A	#N/A	0	0	40710	0	0
CeD23D2_S33_L007_9msub_Enterobacteria_phage_HK225_GCF_000902675.1_ViralProj183140_bowtie2_sort.bam	#N/A	Enterobacteria_phage_HK225_GCF_000902675.1_ViralProj183140	CeD23D2	#N/A	#N/A	0	0	45366	0	0
CeD23D2_S33_L007_9msub_Enterobacteria_phage_HK446_GCF_000902055.1_ViralProj183141_bowtie2_sort.bam	#N/A	Enterobacteria_phage_HK446_GCF_000902055.1_ViralProj183141	CeD23D2	#N/A	#N/A	0	0	39026	0	0
CeD23D2_S33_L007_9msub_Enterobacteria_phage_HK542_GCF_000901115.1_ViralProj183159_bowtie2_sort.bam	#N/A	Enterobacteria_phage_HK542_GCF_000901115.1_ViralProj183159	CeD23D2	#N/A	#N/A	0	0	38964	0	0
CeD23D2_S33_L007_9msub_Enterobacteria_phage_HK630_GCF_000903575.1_ViralProj183142_bowtie2_sort.bam	#N/A	Enterobacteria_phage_HK630_GCF_000903575.1_ViralProj183142	CeD23D2	#N/A	#N/A	0	0	47090	0	0
CeD23D2_S33_L007_9msub_Enterobacteria_phage_IME10_GCF_000903395.1_ViralProj181235_bowtie2_sort.bam	#N/A	Enterobacteria_phage_IME10_GCF_000903395.1_ViralProj181235	CeD23D2	#N/A	#N/A	0	0	39646	0	0
CeD23D2_S33_L007_9msub_Enterobacteria_phage_mEp235_GCF_000903595.1_ViralProj183146_bowtie2_sort.bam	#N/A	Enterobacteria_phage_mEp235_GCF_000903595.1_ViralProj183146	CeD23D2	#N/A	#N/A	0	0	37595	0	0
CeD23D2_S33_L007_9msub_Enterobacteria_phage_mEp460_GCF_000902715.1_ViralProj183148_bowtie2_sort.bam	#N/A	Enterobacteria_phage_mEp460_GCF_000902715.1_ViralProj183148	CeD23D2	#N/A	#N/A	0	0	44510	0	0
CeD23D2_S33_L007_9msub_Enterobacteria_phage_mEpX1_GCF_000902095.1_ViralProj183149_bowtie2_sort.bam	#N/A	Enterobacteria_phage_mEpX1_GCF_000902095.1_ViralProj183149	CeD23D2	#N/A	#N/A	0	0	41567	0	0
CeD23D2_S33_L007_9msub_Enterobacteria_phage_mEpX2_GCF_000903615.1_ViralProj183150_bowtie2_sort.bam	#N/A	Enterobacteria_phage_mEpX2_GCF_000903615.1_ViralProj183150	CeD23D2	#N/A	#N/A	0	0	38759	0	0
CeD23D2_S33_L007_9msub_Enterobacteria_phage_P88_GCF_000930115.1_ViralProj271780_bowtie2_sort.bam	#N/A	Enterobacteria_phage_P88_GCF_000930115.1_ViralProj271780	CeD23D2	#N/A	#N/A	0	0	35814	0	0
CeD23D2_S33_L007_9msub_Escherichia_virus_Min27_GCF_000872765.1_ViralProj29143_bowtie2_sort.bam	#N/A	Escherichia_virus_Min27_GCF_000872765.1_ViralProj29143	CeD23D2	#N/A	#N/A	0	0	63395	0	0
CeD23D2_S33_L007_9msub_Escherichia_virus_P1_GCF_000844165.1_ViralProj14493_bowtie2_sort.bam	#N/A	Escherichia_virus_P1_GCF_000844165.1_ViralProj14493	CeD23D2	#N/A	#N/A	0	0	94800	0	0
CeD23D2_S33_L007_9msub_Escherichia_virus_phiV10_GCF_000866205.1_ViralProj16381_bowtie2_sort.bam	#N/A	Escherichia_virus_phiV10_GCF_000866205.1_ViralProj16381	CeD23D2	#N/A	#N/A	0	0	39104	0	0
CeD23D2_S33_L007_9msub_Escherichia_virus_Stx2_II_GCF_002221805.1_ViralProj14310_bowtie2_sort.bam	#N/A	Escherichia_virus_Stx2_II_GCF_002221805.1_ViralProj14310	CeD23D2	#N/A	#N/A	0	0	62706	0	0
CeD23D2_S33_L007_9msub_Human_polyomavirus_2_GCF_000863805.1_ViralProj15477_bowtie2_sort.bam	#N/A	Human_polyomavirus_2_GCF_000863805.1_ViralProj15477	CeD23D2	#N/A	#N/A	0	0	5130	0	0
CeD23D2_S33_L007_9msub_Lactobacillus_phage_KC5a_GCF_000868065.1_ViralProj16663_bowtie2_sort.bam	#N/A	Lactobacillus_phage_KC5a_GCF_000868065.1_ViralProj16663	CeD23D2	#N/A	#N/A	0	0	38239	0	0
CeD23D2_S33_L007_9msub_Lactobacillus_phage_LF1_GCF_000900715.1_ViralProj181083_bowtie2_sort.bam	#N/A	Lactobacillus_phage_LF1_GCF_000900715.1_ViralProj181083	CeD23D2	#N/A	#N/A	0	0	42606	0	0
CeD23D2_S33_L007_9msub_Lactobacillus_phage_phi_jlb1_GCF_001507495.1_ViralProj249087_bowtie2_sort.bam	#N/A	Lactobacillus_phage_phi_jlb1_GCF_001507495.1_ViralProj249087	CeD23D2	#N/A	#N/A	0	0	38269	0	0
CeD23D2_S33_L007_9msub_Lactococcus_phage_bIL309_GCF_000842505.1_ViralProj14338_bowtie2_sort.bam	#N/A	Lactococcus_phage_bIL309_GCF_000842505.1_ViralProj14338	CeD23D2	#N/A	#N/A	0	0	36949	0	0
CeD23D2_S33_L007_9msub_Lactococcus_phage_bIL310_GCF_000838045.1_ViralProj14112_bowtie2_sort.bam	#N/A	Lactococcus_phage_bIL310_GCF_000838045.1_ViralProj14112	CeD23D2	#N/A	#N/A	0	0	14957	0	0
CeD23D2_S33_L007_9msub_Lactococcus_phage_bIL312_GCF_000837265.1_ViralProj14113_bowtie2_sort.bam	#N/A	Lactococcus_phage_bIL312_GCF_000837265.1_ViralProj14113	CeD23D2	#N/A	#N/A	0	0	15179	0	0
CeD23D2_S33_L007_9msub_Lactococcus_phage_r1t_GCF_000840345.1_ViralProj14225_bowtie2_sort.bam	#N/A	Lactococcus_phage_r1t_GCF_000840345.1_ViralProj14225	CeD23D2	#N/A	#N/A	0	0	33350	0	0
CeD23D2_S33_L007_9msub_Lactococcus_phage_TP901-1_GCF_000838065.1_ViralProj14116_bowtie2_sort.bam	#N/A	Lactococcus_phage_TP901-1_GCF_000838065.1_ViralProj14116	CeD23D2	#N/A	#N/A	0	0	37667	0	0
CeD23D2_S33_L007_9msub_Lactococcus_phage_Tuc2009_GCF_000838985.1_ViralProj14131_bowtie2_sort.bam	#N/A	Lactococcus_phage_Tuc2009_GCF_000838985.1_ViralProj14131	CeD23D2	#N/A	#N/A	0	0	38347	0	0
CeD23D2_S33_L007_9msub_Lactococcus_phage_ul36_GCF_000841645.1_ViralProj14331_bowtie2_sort.bam	#N/A	Lactococcus_phage_ul36_GCF_000841645.1_ViralProj14331	CeD23D2	#N/A	#N/A	0	0	36798	0	0
CeD23D2_S33_L007_9msub_Salmonella_phage_Fels-2_NC_010463.1_bowtie2_sort.bam	#N/A	Salmonella_phage_Fels-2_NC_010463.1	CeD23D2	#N/A	#N/A	0	0	33693	0	0
CeD23D2_S33_L007_9msub_Salmonella_phage_SE1_GCF_000881955.1_ViralProj33483_bowtie2_sort.bam	#N/A	Salmonella_phage_SE1_GCF_000881955.1_ViralProj33483	CeD23D2	#N/A	#N/A	0	0	41941	0	0
CeD23D2_S33_L007_9msub_Salmonella_phage_SSU5_GCF_000899335.1_ViralProj177521_bowtie2_sort.bam	#N/A	Salmonella_phage_SSU5_GCF_000899335.1_ViralProj177521	CeD23D2	#N/A	#N/A	0	0	103299	0	0
CeD23D2_S33_L007_9msub_Salmonella_phage_ST160_GCF_000891435.1_ViralProj61857_bowtie2_sort.bam	#N/A	Salmonella_phage_ST160_GCF_000891435.1_ViralProj61857	CeD23D2	#N/A	#N/A	0	0	40986	0	0
CeD23D2_S33_L007_9msub_Salmonella_phage_vB_SemP_Emek_GCF_000899835.1_ViralProj171957_bowtie2_sort.bam	#N/A	Salmonella_phage_vB_SemP_Emek_GCF_000899835.1_ViralProj171957	CeD23D2	#N/A	#N/A	0	0	39783	0	0
CeD23D2_S33_L007_9msub_Shigella_phage_Sf6_GCF_000845865.1_ViralProj14498_bowtie2_sort.bam	#N/A	Shigella_phage_Sf6_GCF_000845865.1_ViralProj14498	CeD23D2	#N/A	#N/A	0	0	39043	0	0
CeD23D2_S33_L007_9msub_Streptococcus_phage_PH15_GCF_000875325.1_ViralProj30161_bowtie2_sort.bam	#N/A	Streptococcus_phage_PH15_GCF_000875325.1_ViralProj30161	CeD23D2	#N/A	#N/A	0	0	39136	0	0
CeD23D2_S33_L007_9msub_Streptococcus_phage_Sfi21_GCF_000837365.1_ViralProj14133_bowtie2_sort.bam	#N/A	Streptococcus_phage_Sfi21_GCF_000837365.1_ViralProj14133	CeD23D2	#N/A	#N/A	0	0	40739	0	0
CeD23D2_S33_L007_9msub_Streptococcus_phage_TP-J34_GCF_000904075.1_ViralProj188154_bowtie2_sort.bam	#N/A	Streptococcus_phage_TP-J34_GCF_000904075.1_ViralProj188154	CeD23D2	#N/A	#N/A	0	0	45606	0	0
CeD23D2_S33_L007_9msub_Vibrio_phage_pYD38-A_GCF_000908715.1_ViralProj209063_bowtie2_sort.bam	#N/A	Vibrio_phage_pYD38-A_GCF_000908715.1_ViralProj209063	CeD23D2	#N/A	#N/A	0	0	47552	0	0
CeD23D2_S33_L007_9msub_Watermelon_chlorotic_stunt_virus_GCF_000837565.1_ViralMultiSegProj14176_bowtie2_sort.bam	#N/A	Watermelon_chlorotic_stunt_virus_GCF_000837565.1_ViralMultiSegProj14176	CeD23D2	#N/A	#N/A	0	0	5498	0	0
CeD24D2_S34_L007_9msub_Cronobacter_phage_ENT39118_GCF_000904915.1_ViralProj184168_bowtie2_sort.bam	#N/A	Cronobacter_phage_ENT39118_GCF_000904915.1_ViralProj184168	CeD24D2	#N/A	#N/A	0	0	39012	0	0
CeD24D2_S34_L007_9msub_Enterobacterial_phage_mEp390_GCF_000903635.1_ViralProj183154_bowtie2_sort.bam	#N/A	Enterobacterial_phage_mEp390_GCF_000903635.1_ViralProj183154	CeD24D2	#N/A	#N/A	0	0	40029	0	0
CeD24D2_S34_L007_9msub_Enterobacteria_phage_HK140_GCF_000901015.1_ViralProj183139_bowtie2_sort.bam	#N/A	Enterobacteria_phage_HK140_GCF_000901015.1_ViralProj183139	CeD24D2	#N/A	#N/A	0	0	40710	0	0
CeD24D2_S34_L007_9msub_Enterobacteria_phage_HK225_GCF_000902675.1_ViralProj183140_bowtie2_sort.bam	#N/A	Enterobacteria_phage_HK225_GCF_000902675.1_ViralProj183140	CeD24D2	#N/A	#N/A	0	0	45366	0	0
CeD24D2_S34_L007_9msub_Enterobacteria_phage_HK446_GCF_000902055.1_ViralProj183141_bowtie2_sort.bam	#N/A	Enterobacteria_phage_HK446_GCF_000902055.1_ViralProj183141	CeD24D2	#N/A	#N/A	0	0	39026	0	0
CeD24D2_S34_L007_9msub_Enterobacteria_phage_HK542_GCF_000901115.1_ViralProj183159_bowtie2_sort.bam	#N/A	Enterobacteria_phage_HK542_GCF_000901115.1_ViralProj183159	CeD24D2	#N/A	#N/A	0	0	38964	0	0
CeD24D2_S34_L007_9msub_Enterobacteria_phage_HK630_GCF_000903575.1_ViralProj183142_bowtie2_sort.bam	#N/A	Enterobacteria_phage_HK630_GCF_000903575.1_ViralProj183142	CeD24D2	#N/A	#N/A	0	0	47090	0	0
CeD24D2_S34_L007_9msub_Enterobacteria_phage_IME10_GCF_000903395.1_ViralProj181235_bowtie2_sort.bam	#N/A	Enterobacteria_phage_IME10_GCF_000903395.1_ViralProj181235	CeD24D2	#N/A	#N/A	0	0	39646	0	0
CeD24D2_S34_L007_9msub_Enterobacteria_phage_mEp235_GCF_000903595.1_ViralProj183146_bowtie2_sort.bam	#N/A	Enterobacteria_phage_mEp235_GCF_000903595.1_ViralProj183146	CeD24D2	#N/A	#N/A	0	0	37595	0	0
CeD24D2_S34_L007_9msub_Enterobacteria_phage_mEp460_GCF_000902715.1_ViralProj183148_bowtie2_sort.bam	#N/A	Enterobacteria_phage_mEp460_GCF_000902715.1_ViralProj183148	CeD24D2	#N/A	#N/A	0	0	44510	0	0
CeD24D2_S34_L007_9msub_Enterobacteria_phage_mEpX1_GCF_000902095.1_ViralProj183149_bowtie2_sort.bam	#N/A	Enterobacteria_phage_mEpX1_GCF_000902095.1_ViralProj183149	CeD24D2	#N/A	#N/A	0	0	41567	0	0
CeD24D2_S34_L007_9msub_Enterobacteria_phage_mEpX2_GCF_000903615.1_ViralProj183150_bowtie2_sort.bam	#N/A	Enterobacteria_phage_mEpX2_GCF_000903615.1_ViralProj183150	CeD24D2	#N/A	#N/A	0	0	38759	0	0
CeD24D2_S34_L007_9msub_Enterobacteria_phage_P88_GCF_000930115.1_ViralProj271780_bowtie2_sort.bam	#N/A	Enterobacteria_phage_P88_GCF_000930115.1_ViralProj271780	CeD24D2	#N/A	#N/A	0	0	35814	0	0
CeD24D2_S34_L007_9msub_Escherichia_virus_Min27_GCF_000872765.1_ViralProj29143_bowtie2_sort.bam	#N/A	Escherichia_virus_Min27_GCF_000872765.1_ViralProj29143	CeD24D2	#N/A	#N/A	0	0	63395	0	0
CeD24D2_S34_L007_9msub_Escherichia_virus_P1_GCF_000844165.1_ViralProj14493_bowtie2_sort.bam	#N/A	Escherichia_virus_P1_GCF_000844165.1_ViralProj14493	CeD24D2	#N/A	#N/A	0	0	94800	0	0
CeD24D2_S34_L007_9msub_Escherichia_virus_phiV10_GCF_000866205.1_ViralProj16381_bowtie2_sort.bam	#N/A	Escherichia_virus_phiV10_GCF_000866205.1_ViralProj16381	CeD24D2	#N/A	#N/A	0	0	39104	0	0
CeD24D2_S34_L007_9msub_Escherichia_virus_Stx2_II_GCF_002221805.1_ViralProj14310_bowtie2_sort.bam	#N/A	Escherichia_virus_Stx2_II_GCF_002221805.1_ViralProj14310	CeD24D2	#N/A	#N/A	0	0	62706	0	0
CeD24D2_S34_L007_9msub_Human_polyomavirus_2_GCF_000863805.1_ViralProj15477_bowtie2_sort.bam	#N/A	Human_polyomavirus_2_GCF_000863805.1_ViralProj15477	CeD24D2	#N/A	#N/A	0	0	5130	0	0
CeD24D2_S34_L007_9msub_Lactobacillus_phage_KC5a_GCF_000868065.1_ViralProj16663_bowtie2_sort.bam	#N/A	Lactobacillus_phage_KC5a_GCF_000868065.1_ViralProj16663	CeD24D2	#N/A	#N/A	0	0	38239	0	0
CeD24D2_S34_L007_9msub_Lactobacillus_phage_LF1_GCF_000900715.1_ViralProj181083_bowtie2_sort.bam	#N/A	Lactobacillus_phage_LF1_GCF_000900715.1_ViralProj181083	CeD24D2	#N/A	#N/A	0	0	42606	0	0
CeD24D2_S34_L007_9msub_Lactobacillus_phage_phi_jlb1_GCF_001507495.1_ViralProj249087_bowtie2_sort.bam	#N/A	Lactobacillus_phage_phi_jlb1_GCF_001507495.1_ViralProj249087	CeD24D2	#N/A	#N/A	0	0	38269	0	0
CeD24D2_S34_L007_9msub_Lactococcus_phage_bIL309_GCF_000842505.1_ViralProj14338_bowtie2_sort.bam	#N/A	Lactococcus_phage_bIL309_GCF_000842505.1_ViralProj14338	CeD24D2	#N/A	#N/A	0	0	36949	0	0
CeD24D2_S34_L007_9msub_Lactococcus_phage_bIL310_GCF_000838045.1_ViralProj14112_bowtie2_sort.bam	#N/A	Lactococcus_phage_bIL310_GCF_000838045.1_ViralProj14112	CeD24D2	#N/A	#N/A	0	0	14957	0	0
CeD24D2_S34_L007_9msub_Lactococcus_phage_bIL312_GCF_000837265.1_ViralProj14113_bowtie2_sort.bam	#N/A	Lactococcus_phage_bIL312_GCF_000837265.1_ViralProj14113	CeD24D2	#N/A	#N/A	0	0	15179	0	0
CeD24D2_S34_L007_9msub_Lactococcus_phage_r1t_GCF_000840345.1_ViralProj14225_bowtie2_sort.bam	#N/A	Lactococcus_phage_r1t_GCF_000840345.1_ViralProj14225	CeD24D2	#N/A	#N/A	0	0	33350	0	0
CeD24D2_S34_L007_9msub_Lactococcus_phage_TP901-1_GCF_000838065.1_ViralProj14116_bowtie2_sort.bam	#N/A	Lactococcus_phage_TP901-1_GCF_000838065.1_ViralProj14116	CeD24D2	#N/A	#N/A	0	0	37667	0	0
CeD24D2_S34_L007_9msub_Lactococcus_phage_Tuc2009_GCF_000838985.1_ViralProj14131_bowtie2_sort.bam	#N/A	Lactococcus_phage_Tuc2009_GCF_000838985.1_ViralProj14131	CeD24D2	#N/A	#N/A	0	0	38347	0	0
CeD24D2_S34_L007_9msub_Lactococcus_phage_ul36_GCF_000841645.1_ViralProj14331_bowtie2_sort.bam	#N/A	Lactococcus_phage_ul36_GCF_000841645.1_ViralProj14331	CeD24D2	#N/A	#N/A	0	0	36798	0	0
CeD24D2_S34_L007_9msub_Salmonella_phage_Fels-2_NC_010463.1_bowtie2_sort.bam	#N/A	Salmonella_phage_Fels-2_NC_010463.1	CeD24D2	#N/A	#N/A	0	0	33693	0	0
CeD24D2_S34_L007_9msub_Salmonella_phage_SE1_GCF_000881955.1_ViralProj33483_bowtie2_sort.bam	#N/A	Salmonella_phage_SE1_GCF_000881955.1_ViralProj33483	CeD24D2	#N/A	#N/A	0	0	41941	0	0
CeD24D2_S34_L007_9msub_Salmonella_phage_SSU5_GCF_000899335.1_ViralProj177521_bowtie2_sort.bam	#N/A	Salmonella_phage_SSU5_GCF_000899335.1_ViralProj177521	CeD24D2	#N/A	#N/A	0	0	103299	0	0
CeD24D2_S34_L007_9msub_Salmonella_phage_ST160_GCF_000891435.1_ViralProj61857_bowtie2_sort.bam	#N/A	Salmonella_phage_ST160_GCF_000891435.1_ViralProj61857	CeD24D2	#N/A	#N/A	0	0	40986	0	0
CeD24D2_S34_L007_9msub_Salmonella_phage_vB_SemP_Emek_GCF_000899835.1_ViralProj171957_bowtie2_sort.bam	#N/A	Salmonella_phage_vB_SemP_Emek_GCF_000899835.1_ViralProj171957	CeD24D2	#N/A	#N/A	0	0	39783	0	0
CeD24D2_S34_L007_9msub_Shigella_phage_Sf6_GCF_000845865.1_ViralProj14498_bowtie2_sort.bam	#N/A	Shigella_phage_Sf6_GCF_000845865.1_ViralProj14498	CeD24D2	#N/A	#N/A	0	0	39043	0	0
CeD24D2_S34_L007_9msub_Streptococcus_phage_PH15_GCF_000875325.1_ViralProj30161_bowtie2_sort.bam	#N/A	Streptococcus_phage_PH15_GCF_000875325.1_ViralProj30161	CeD24D2	#N/A	#N/A	0	0	39136	0	0
CeD24D2_S34_L007_9msub_Streptococcus_phage_Sfi21_GCF_000837365.1_ViralProj14133_bowtie2_sort.bam	#N/A	Streptococcus_phage_Sfi21_GCF_000837365.1_ViralProj14133	CeD24D2	#N/A	#N/A	0	0	40739	0	0
CeD24D2_S34_L007_9msub_Streptococcus_phage_TP-J34_GCF_000904075.1_ViralProj188154_bowtie2_sort.bam	#N/A	Streptococcus_phage_TP-J34_GCF_000904075.1_ViralProj188154	CeD24D2	#N/A	#N/A	0	0	45606	0	0
CeD24D2_S34_L007_9msub_Vibrio_phage_pYD38-A_GCF_000908715.1_ViralProj209063_bowtie2_sort.bam	#N/A	Vibrio_phage_pYD38-A_GCF_000908715.1_ViralProj209063	CeD24D2	#N/A	#N/A	0	0	47552	0	0
CeD24D2_S34_L007_9msub_Watermelon_chlorotic_stunt_virus_GCF_000837565.1_ViralMultiSegProj14176_bowtie2_sort.bam	#N/A	Watermelon_chlorotic_stunt_virus_GCF_000837565.1_ViralMultiSegProj14176	CeD24D2	#N/A	#N/A	0	0	5498	0	0
CeD26D2_S37_L007_9msub_Cronobacter_phage_ENT39118_GCF_000904915.1_ViralProj184168_bowtie2_sort.bam	#N/A	Cronobacter_phage_ENT39118_GCF_000904915.1_ViralProj184168	CeD26D2	#N/A	#N/A	0	0	39012	0	0
CeD26D2_S37_L007_9msub_Enterobacterial_phage_mEp390_GCF_000903635.1_ViralProj183154_bowtie2_sort.bam	#N/A	Enterobacterial_phage_mEp390_GCF_000903635.1_ViralProj183154	CeD26D2	#N/A	#N/A	0	0	40029	0	0
CeD26D2_S37_L007_9msub_Enterobacteria_phage_HK140_GCF_000901015.1_ViralProj183139_bowtie2_sort.bam	#N/A	Enterobacteria_phage_HK140_GCF_000901015.1_ViralProj183139	CeD26D2	#N/A	#N/A	0	0	40710	0	0
CeD26D2_S37_L007_9msub_Enterobacteria_phage_HK225_GCF_000902675.1_ViralProj183140_bowtie2_sort.bam	#N/A	Enterobacteria_phage_HK225_GCF_000902675.1_ViralProj183140	CeD26D2	#N/A	#N/A	0	0	45366	0	0
CeD26D2_S37_L007_9msub_Enterobacteria_phage_HK446_GCF_000902055.1_ViralProj183141_bowtie2_sort.bam	#N/A	Enterobacteria_phage_HK446_GCF_000902055.1_ViralProj183141	CeD26D2	#N/A	#N/A	0	0	39026	0	0
CeD26D2_S37_L007_9msub_Enterobacteria_phage_HK542_GCF_000901115.1_ViralProj183159_bowtie2_sort.bam	#N/A	Enterobacteria_phage_HK542_GCF_000901115.1_ViralProj183159	CeD26D2	#N/A	#N/A	0	0	38964	0	0
CeD26D2_S37_L007_9msub_Enterobacteria_phage_HK630_GCF_000903575.1_ViralProj183142_bowtie2_sort.bam	#N/A	Enterobacteria_phage_HK630_GCF_000903575.1_ViralProj183142	CeD26D2	#N/A	#N/A	0	0	47090	0	0
CeD26D2_S37_L007_9msub_Enterobacteria_phage_IME10_GCF_000903395.1_ViralProj181235_bowtie2_sort.bam	#N/A	Enterobacteria_phage_IME10_GCF_000903395.1_ViralProj181235	CeD26D2	#N/A	#N/A	0	0	39646	0	0
CeD26D2_S37_L007_9msub_Enterobacteria_phage_mEp235_GCF_000903595.1_ViralProj183146_bowtie2_sort.bam	#N/A	Enterobacteria_phage_mEp235_GCF_000903595.1_ViralProj183146	CeD26D2	#N/A	#N/A	0	0	37595	0	0
CeD26D2_S37_L007_9msub_Enterobacteria_phage_mEp460_GCF_000902715.1_ViralProj183148_bowtie2_sort.bam	#N/A	Enterobacteria_phage_mEp460_GCF_000902715.1_ViralProj183148	CeD26D2	#N/A	#N/A	0	0	44510	0	0
CeD26D2_S37_L007_9msub_Enterobacteria_phage_mEpX1_GCF_000902095.1_ViralProj183149_bowtie2_sort.bam	#N/A	Enterobacteria_phage_mEpX1_GCF_000902095.1_ViralProj183149	CeD26D2	#N/A	#N/A	0	0	41567	0	0
CeD26D2_S37_L007_9msub_Enterobacteria_phage_mEpX2_GCF_000903615.1_ViralProj183150_bowtie2_sort.bam	#N/A	Enterobacteria_phage_mEpX2_GCF_000903615.1_ViralProj183150	CeD26D2	#N/A	#N/A	0	0	38759	0	0
CeD26D2_S37_L007_9msub_Enterobacteria_phage_P88_GCF_000930115.1_ViralProj271780_bowtie2_sort.bam	#N/A	Enterobacteria_phage_P88_GCF_000930115.1_ViralProj271780	CeD26D2	#N/A	#N/A	0	0	35814	0	0
CeD26D2_S37_L007_9msub_Escherichia_virus_Min27_GCF_000872765.1_ViralProj29143_bowtie2_sort.bam	#N/A	Escherichia_virus_Min27_GCF_000872765.1_ViralProj29143	CeD26D2	#N/A	#N/A	0	0	63395	0	0
CeD26D2_S37_L007_9msub_Escherichia_virus_P1_GCF_000844165.1_ViralProj14493_bowtie2_sort.bam	#N/A	Escherichia_virus_P1_GCF_000844165.1_ViralProj14493	CeD26D2	#N/A	#N/A	0	0	94800	0	0
CeD26D2_S37_L007_9msub_Escherichia_virus_phiV10_GCF_000866205.1_ViralProj16381_bowtie2_sort.bam	#N/A	Escherichia_virus_phiV10_GCF_000866205.1_ViralProj16381	CeD26D2	#N/A	#N/A	0	0	39104	0	0
CeD26D2_S37_L007_9msub_Escherichia_virus_Stx2_II_GCF_002221805.1_ViralProj14310_bowtie2_sort.bam	#N/A	Escherichia_virus_Stx2_II_GCF_002221805.1_ViralProj14310	CeD26D2	#N/A	#N/A	0	0	62706	0	0
CeD26D2_S37_L007_9msub_Human_polyomavirus_2_GCF_000863805.1_ViralProj15477_bowtie2_sort.bam	#N/A	Human_polyomavirus_2_GCF_000863805.1_ViralProj15477	CeD26D2	#N/A	#N/A	0	0	5130	0	0
CeD26D2_S37_L007_9msub_Lactobacillus_phage_KC5a_GCF_000868065.1_ViralProj16663_bowtie2_sort.bam	#N/A	Lactobacillus_phage_KC5a_GCF_000868065.1_ViralProj16663	CeD26D2	#N/A	#N/A	0	0	38239	0	0
CeD26D2_S37_L007_9msub_Lactobacillus_phage_LF1_GCF_000900715.1_ViralProj181083_bowtie2_sort.bam	#N/A	Lactobacillus_phage_LF1_GCF_000900715.1_ViralProj181083	CeD26D2	#N/A	#N/A	0	0	42606	0	0
CeD26D2_S37_L007_9msub_Lactobacillus_phage_phi_jlb1_GCF_001507495.1_ViralProj249087_bowtie2_sort.bam	#N/A	Lactobacillus_phage_phi_jlb1_GCF_001507495.1_ViralProj249087	CeD26D2	#N/A	#N/A	0	0	38269	0	0
CeD26D2_S37_L007_9msub_Lactococcus_phage_bIL309_GCF_000842505.1_ViralProj14338_bowtie2_sort.bam	#N/A	Lactococcus_phage_bIL309_GCF_000842505.1_ViralProj14338	CeD26D2	#N/A	#N/A	0	0	36949	0	0
CeD26D2_S37_L007_9msub_Lactococcus_phage_bIL310_GCF_000838045.1_ViralProj14112_bowtie2_sort.bam	#N/A	Lactococcus_phage_bIL310_GCF_000838045.1_ViralProj14112	CeD26D2	#N/A	#N/A	0	0	14957	0	0
CeD26D2_S37_L007_9msub_Lactococcus_phage_bIL312_GCF_000837265.1_ViralProj14113_bowtie2_sort.bam	#N/A	Lactococcus_phage_bIL312_GCF_000837265.1_ViralProj14113	CeD26D2	#N/A	#N/A	0	0	15179	0	0
CeD26D2_S37_L007_9msub_Lactococcus_phage_r1t_GCF_000840345.1_ViralProj14225_bowtie2_sort.bam	#N/A	Lactococcus_phage_r1t_GCF_000840345.1_ViralProj14225	CeD26D2	#N/A	#N/A	0	0	33350	0	0
CeD26D2_S37_L007_9msub_Lactococcus_phage_TP901-1_GCF_000838065.1_ViralProj14116_bowtie2_sort.bam	#N/A	Lactococcus_phage_TP901-1_GCF_000838065.1_ViralProj14116	CeD26D2	#N/A	#N/A	0	0	37667	0	0
CeD26D2_S37_L007_9msub_Lactococcus_phage_Tuc2009_GCF_000838985.1_ViralProj14131_bowtie2_sort.bam	#N/A	Lactococcus_phage_Tuc2009_GCF_000838985.1_ViralProj14131	CeD26D2	#N/A	#N/A	0	0	38347	0	0
CeD26D2_S37_L007_9msub_Lactococcus_phage_ul36_GCF_000841645.1_ViralProj14331_bowtie2_sort.bam	#N/A	Lactococcus_phage_ul36_GCF_000841645.1_ViralProj14331	CeD26D2	#N/A	#N/A	0	0	36798	0	0
CeD26D2_S37_L007_9msub_Salmonella_phage_Fels-2_NC_010463.1_bowtie2_sort.bam	#N/A	Salmonella_phage_Fels-2_NC_010463.1	CeD26D2	#N/A	#N/A	0	0	33693	0	0
CeD26D2_S37_L007_9msub_Salmonella_phage_SE1_GCF_000881955.1_ViralProj33483_bowtie2_sort.bam	#N/A	Salmonella_phage_SE1_GCF_000881955.1_ViralProj33483	CeD26D2	#N/A	#N/A	0	0	41941	0	0
CeD26D2_S37_L007_9msub_Salmonella_phage_SSU5_GCF_000899335.1_ViralProj177521_bowtie2_sort.bam	#N/A	Salmonella_phage_SSU5_GCF_000899335.1_ViralProj177521	CeD26D2	#N/A	#N/A	0	0	103299	0	0
CeD26D2_S37_L007_9msub_Salmonella_phage_ST160_GCF_000891435.1_ViralProj61857_bowtie2_sort.bam	#N/A	Salmonella_phage_ST160_GCF_000891435.1_ViralProj61857	CeD26D2	#N/A	#N/A	0	0	40986	0	0
CeD26D2_S37_L007_9msub_Salmonella_phage_vB_SemP_Emek_GCF_000899835.1_ViralProj171957_bowtie2_sort.bam	#N/A	Salmonella_phage_vB_SemP_Emek_GCF_000899835.1_ViralProj171957	CeD26D2	#N/A	#N/A	0	0	39783	0	0
CeD26D2_S37_L007_9msub_Shigella_phage_Sf6_GCF_000845865.1_ViralProj14498_bowtie2_sort.bam	#N/A	Shigella_phage_Sf6_GCF_000845865.1_ViralProj14498	CeD26D2	#N/A	#N/A	0	0	39043	0	0
CeD26D2_S37_L007_9msub_Streptococcus_phage_PH15_GCF_000875325.1_ViralProj30161_bowtie2_sort.bam	#N/A	Streptococcus_phage_PH15_GCF_000875325.1_ViralProj30161	CeD26D2	#N/A	#N/A	0	0	39136	0	0
CeD26D2_S37_L007_9msub_Streptococcus_phage_Sfi21_GCF_000837365.1_ViralProj14133_bowtie2_sort.bam	#N/A	Streptococcus_phage_Sfi21_GCF_000837365.1_ViralProj14133	CeD26D2	#N/A	#N/A	0	0	40739	0	0
CeD26D2_S37_L007_9msub_Streptococcus_phage_TP-J34_GCF_000904075.1_ViralProj188154_bowtie2_sort.bam	#N/A	Streptococcus_phage_TP-J34_GCF_000904075.1_ViralProj188154	CeD26D2	#N/A	#N/A	0	0	45606	0	0
CeD26D2_S37_L007_9msub_Vibrio_phage_pYD38-A_GCF_000908715.1_ViralProj209063_bowtie2_sort.bam	#N/A	Vibrio_phage_pYD38-A_GCF_000908715.1_ViralProj209063	CeD26D2	#N/A	#N/A	0	0	47552	0	0
CeD26D2_S37_L007_9msub_Watermelon_chlorotic_stunt_virus_GCF_000837565.1_ViralMultiSegProj14176_bowtie2_sort.bam	#N/A	Watermelon_chlorotic_stunt_virus_GCF_000837565.1_ViralMultiSegProj14176	CeD26D2	#N/A	#N/A	0	0	5498	0	0
CeD27D2_S35_L007_9msub_Cronobacter_phage_ENT39118_GCF_000904915.1_ViralProj184168_bowtie2_sort.bam	#N/A	Cronobacter_phage_ENT39118_GCF_000904915.1_ViralProj184168	CeD27D2	#N/A	#N/A	0	0	39012	0	0
CeD27D2_S35_L007_9msub_Enterobacterial_phage_mEp390_GCF_000903635.1_ViralProj183154_bowtie2_sort.bam	#N/A	Enterobacterial_phage_mEp390_GCF_000903635.1_ViralProj183154	CeD27D2	#N/A	#N/A	0	0	40029	0	0
CeD27D2_S35_L007_9msub_Enterobacteria_phage_HK140_GCF_000901015.1_ViralProj183139_bowtie2_sort.bam	#N/A	Enterobacteria_phage_HK140_GCF_000901015.1_ViralProj183139	CeD27D2	#N/A	#N/A	0	0	40710	0	0
CeD27D2_S35_L007_9msub_Enterobacteria_phage_HK225_GCF_000902675.1_ViralProj183140_bowtie2_sort.bam	#N/A	Enterobacteria_phage_HK225_GCF_000902675.1_ViralProj183140	CeD27D2	#N/A	#N/A	0	0	45366	0	0
CeD27D2_S35_L007_9msub_Enterobacteria_phage_HK446_GCF_000902055.1_ViralProj183141_bowtie2_sort.bam	#N/A	Enterobacteria_phage_HK446_GCF_000902055.1_ViralProj183141	CeD27D2	#N/A	#N/A	0	0	39026	0	0
CeD27D2_S35_L007_9msub_Enterobacteria_phage_HK542_GCF_000901115.1_ViralProj183159_bowtie2_sort.bam	#N/A	Enterobacteria_phage_HK542_GCF_000901115.1_ViralProj183159	CeD27D2	#N/A	#N/A	0	0	38964	0	0
CeD27D2_S35_L007_9msub_Enterobacteria_phage_HK630_GCF_000903575.1_ViralProj183142_bowtie2_sort.bam	#N/A	Enterobacteria_phage_HK630_GCF_000903575.1_ViralProj183142	CeD27D2	#N/A	#N/A	0	0	47090	0	0
CeD27D2_S35_L007_9msub_Enterobacteria_phage_IME10_GCF_000903395.1_ViralProj181235_bowtie2_sort.bam	#N/A	Enterobacteria_phage_IME10_GCF_000903395.1_ViralProj181235	CeD27D2	#N/A	#N/A	0	0	39646	0	0
CeD27D2_S35_L007_9msub_Enterobacteria_phage_mEp235_GCF_000903595.1_ViralProj183146_bowtie2_sort.bam	#N/A	Enterobacteria_phage_mEp235_GCF_000903595.1_ViralProj183146	CeD27D2	#N/A	#N/A	0	0	37595	0	0
CeD27D2_S35_L007_9msub_Enterobacteria_phage_mEp460_GCF_000902715.1_ViralProj183148_bowtie2_sort.bam	#N/A	Enterobacteria_phage_mEp460_GCF_000902715.1_ViralProj183148	CeD27D2	#N/A	#N/A	0	0	44510	0	0
CeD27D2_S35_L007_9msub_Enterobacteria_phage_mEpX1_GCF_000902095.1_ViralProj183149_bowtie2_sort.bam	#N/A	Enterobacteria_phage_mEpX1_GCF_000902095.1_ViralProj183149	CeD27D2	#N/A	#N/A	0	0	41567	0	0
CeD27D2_S35_L007_9msub_Enterobacteria_phage_mEpX2_GCF_000903615.1_ViralProj183150_bowtie2_sort.bam	#N/A	Enterobacteria_phage_mEpX2_GCF_000903615.1_ViralProj183150	CeD27D2	#N/A	#N/A	0	0	38759	0	0
CeD27D2_S35_L007_9msub_Enterobacteria_phage_P88_GCF_000930115.1_ViralProj271780_bowtie2_sort.bam	#N/A	Enterobacteria_phage_P88_GCF_000930115.1_ViralProj271780	CeD27D2	#N/A	#N/A	0	0	35814	0	0
CeD27D2_S35_L007_9msub_Escherichia_virus_Min27_GCF_000872765.1_ViralProj29143_bowtie2_sort.bam	#N/A	Escherichia_virus_Min27_GCF_000872765.1_ViralProj29143	CeD27D2	#N/A	#N/A	0	0	63395	0	0
CeD27D2_S35_L007_9msub_Escherichia_virus_P1_GCF_000844165.1_ViralProj14493_bowtie2_sort.bam	#N/A	Escherichia_virus_P1_GCF_000844165.1_ViralProj14493	CeD27D2	#N/A	#N/A	0	0	94800	0	0
CeD27D2_S35_L007_9msub_Escherichia_virus_phiV10_GCF_000866205.1_ViralProj16381_bowtie2_sort.bam	#N/A	Escherichia_virus_phiV10_GCF_000866205.1_ViralProj16381	CeD27D2	#N/A	#N/A	0	0	39104	0	0
CeD27D2_S35_L007_9msub_Escherichia_virus_Stx2_II_GCF_002221805.1_ViralProj14310_bowtie2_sort.bam	#N/A	Escherichia_virus_Stx2_II_GCF_002221805.1_ViralProj14310	CeD27D2	#N/A	#N/A	0	0	62706	0	0
CeD27D2_S35_L007_9msub_Human_polyomavirus_2_GCF_000863805.1_ViralProj15477_bowtie2_sort.bam	#N/A	Human_polyomavirus_2_GCF_000863805.1_ViralProj15477	CeD27D2	#N/A	#N/A	0	0	5130	0	0
CeD27D2_S35_L007_9msub_Lactobacillus_phage_KC5a_GCF_000868065.1_ViralProj16663_bowtie2_sort.bam	#N/A	Lactobacillus_phage_KC5a_GCF_000868065.1_ViralProj16663	CeD27D2	#N/A	#N/A	0	0	38239	0	0
CeD27D2_S35_L007_9msub_Lactobacillus_phage_LF1_GCF_000900715.1_ViralProj181083_bowtie2_sort.bam	#N/A	Lactobacillus_phage_LF1_GCF_000900715.1_ViralProj181083	CeD27D2	#N/A	#N/A	0	0	42606	0	0
CeD27D2_S35_L007_9msub_Lactobacillus_phage_phi_jlb1_GCF_001507495.1_ViralProj249087_bowtie2_sort.bam	#N/A	Lactobacillus_phage_phi_jlb1_GCF_001507495.1_ViralProj249087	CeD27D2	#N/A	#N/A	0	0	38269	0	0
CeD27D2_S35_L007_9msub_Lactococcus_phage_bIL309_GCF_000842505.1_ViralProj14338_bowtie2_sort.bam	#N/A	Lactococcus_phage_bIL309_GCF_000842505.1_ViralProj14338	CeD27D2	#N/A	#N/A	0	0	36949	0	0
CeD27D2_S35_L007_9msub_Lactococcus_phage_bIL310_GCF_000838045.1_ViralProj14112_bowtie2_sort.bam	#N/A	Lactococcus_phage_bIL310_GCF_000838045.1_ViralProj14112	CeD27D2	#N/A	#N/A	0	0	14957	0	0
CeD27D2_S35_L007_9msub_Lactococcus_phage_bIL312_GCF_000837265.1_ViralProj14113_bowtie2_sort.bam	#N/A	Lactococcus_phage_bIL312_GCF_000837265.1_ViralProj14113	CeD27D2	#N/A	#N/A	0	0	15179	0	0
CeD27D2_S35_L007_9msub_Lactococcus_phage_r1t_GCF_000840345.1_ViralProj14225_bowtie2_sort.bam	#N/A	Lactococcus_phage_r1t_GCF_000840345.1_ViralProj14225	CeD27D2	#N/A	#N/A	0	0	33350	0	0
CeD27D2_S35_L007_9msub_Lactococcus_phage_TP901-1_GCF_000838065.1_ViralProj14116_bowtie2_sort.bam	#N/A	Lactococcus_phage_TP901-1_GCF_000838065.1_ViralProj14116	CeD27D2	#N/A	#N/A	0	0	37667	0	0
CeD27D2_S35_L007_9msub_Lactococcus_phage_Tuc2009_GCF_000838985.1_ViralProj14131_bowtie2_sort.bam	#N/A	Lactococcus_phage_Tuc2009_GCF_000838985.1_ViralProj14131	CeD27D2	#N/A	#N/A	0	0	38347	0	0
CeD27D2_S35_L007_9msub_Lactococcus_phage_ul36_GCF_000841645.1_ViralProj14331_bowtie2_sort.bam	#N/A	Lactococcus_phage_ul36_GCF_000841645.1_ViralProj14331	CeD27D2	#N/A	#N/A	0	0	36798	0	0
CeD27D2_S35_L007_9msub_Salmonella_phage_Fels-2_NC_010463.1_bowtie2_sort.bam	#N/A	Salmonella_phage_Fels-2_NC_010463.1	CeD27D2	#N/A	#N/A	0	0	33693	0	0
CeD27D2_S35_L007_9msub_Salmonella_phage_SE1_GCF_000881955.1_ViralProj33483_bowtie2_sort.bam	#N/A	Salmonella_phage_SE1_GCF_000881955.1_ViralProj33483	CeD27D2	#N/A	#N/A	0	0	41941	0	0
CeD27D2_S35_L007_9msub_Salmonella_phage_SSU5_GCF_000899335.1_ViralProj177521_bowtie2_sort.bam	#N/A	Salmonella_phage_SSU5_GCF_000899335.1_ViralProj177521	CeD27D2	#N/A	#N/A	0	0	103299	0	0
CeD27D2_S35_L007_9msub_Salmonella_phage_ST160_GCF_000891435.1_ViralProj61857_bowtie2_sort.bam	#N/A	Salmonella_phage_ST160_GCF_000891435.1_ViralProj61857	CeD27D2	#N/A	#N/A	0	0	40986	0	0
CeD27D2_S35_L007_9msub_Salmonella_phage_vB_SemP_Emek_GCF_000899835.1_ViralProj171957_bowtie2_sort.bam	#N/A	Salmonella_phage_vB_SemP_Emek_GCF_000899835.1_ViralProj171957	CeD27D2	#N/A	#N/A	0	0	39783	0	0
CeD27D2_S35_L007_9msub_Shigella_phage_Sf6_GCF_000845865.1_ViralProj14498_bowtie2_sort.bam	#N/A	Shigella_phage_Sf6_GCF_000845865.1_ViralProj14498	CeD27D2	#N/A	#N/A	0	0	39043	0	0
CeD27D2_S35_L007_9msub_Streptococcus_phage_PH15_GCF_000875325.1_ViralProj30161_bowtie2_sort.bam	#N/A	Streptococcus_phage_PH15_GCF_000875325.1_ViralProj30161	CeD27D2	#N/A	#N/A	0	0	39136	0	0
CeD27D2_S35_L007_9msub_Streptococcus_phage_Sfi21_GCF_000837365.1_ViralProj14133_bowtie2_sort.bam	#N/A	Streptococcus_phage_Sfi21_GCF_000837365.1_ViralProj14133	CeD27D2	#N/A	#N/A	0	0	40739	0	0
CeD27D2_S35_L007_9msub_Streptococcus_phage_TP-J34_GCF_000904075.1_ViralProj188154_bowtie2_sort.bam	#N/A	Streptococcus_phage_TP-J34_GCF_000904075.1_ViralProj188154	CeD27D2	#N/A	#N/A	0	0	45606	0	0
CeD27D2_S35_L007_9msub_Vibrio_phage_pYD38-A_GCF_000908715.1_ViralProj209063_bowtie2_sort.bam	#N/A	Vibrio_phage_pYD38-A_GCF_000908715.1_ViralProj209063	CeD27D2	#N/A	#N/A	0	0	47552	0	0
CeD27D2_S35_L007_9msub_Watermelon_chlorotic_stunt_virus_GCF_000837565.1_ViralMultiSegProj14176_bowtie2_sort.bam	#N/A	Watermelon_chlorotic_stunt_virus_GCF_000837565.1_ViralMultiSegProj14176	CeD27D2	#N/A	#N/A	0	0	5498	0	0
CeD28D2_S36_L007_9msub_Cronobacter_phage_ENT39118_GCF_000904915.1_ViralProj184168_bowtie2_sort.bam	#N/A	Cronobacter_phage_ENT39118_GCF_000904915.1_ViralProj184168	CeD28D2	#N/A	#N/A	0	0	39012	0	0
CeD28D2_S36_L007_9msub_Enterobacterial_phage_mEp390_GCF_000903635.1_ViralProj183154_bowtie2_sort.bam	#N/A	Enterobacterial_phage_mEp390_GCF_000903635.1_ViralProj183154	CeD28D2	#N/A	#N/A	0	0	40029	0	0
CeD28D2_S36_L007_9msub_Enterobacteria_phage_HK140_GCF_000901015.1_ViralProj183139_bowtie2_sort.bam	#N/A	Enterobacteria_phage_HK140_GCF_000901015.1_ViralProj183139	CeD28D2	#N/A	#N/A	0	0	40710	0	0
CeD28D2_S36_L007_9msub_Enterobacteria_phage_HK225_GCF_000902675.1_ViralProj183140_bowtie2_sort.bam	#N/A	Enterobacteria_phage_HK225_GCF_000902675.1_ViralProj183140	CeD28D2	#N/A	#N/A	0	0	45366	0	0
CeD28D2_S36_L007_9msub_Enterobacteria_phage_HK446_GCF_000902055.1_ViralProj183141_bowtie2_sort.bam	#N/A	Enterobacteria_phage_HK446_GCF_000902055.1_ViralProj183141	CeD28D2	#N/A	#N/A	0	0	39026	0	0
CeD28D2_S36_L007_9msub_Enterobacteria_phage_HK542_GCF_000901115.1_ViralProj183159_bowtie2_sort.bam	#N/A	Enterobacteria_phage_HK542_GCF_000901115.1_ViralProj183159	CeD28D2	#N/A	#N/A	0	0	38964	0	0
CeD28D2_S36_L007_9msub_Enterobacteria_phage_HK630_GCF_000903575.1_ViralProj183142_bowtie2_sort.bam	#N/A	Enterobacteria_phage_HK630_GCF_000903575.1_ViralProj183142	CeD28D2	#N/A	#N/A	0	0	47090	0	0
CeD28D2_S36_L007_9msub_Enterobacteria_phage_IME10_GCF_000903395.1_ViralProj181235_bowtie2_sort.bam	#N/A	Enterobacteria_phage_IME10_GCF_000903395.1_ViralProj181235	CeD28D2	#N/A	#N/A	0	0	39646	0	0
CeD28D2_S36_L007_9msub_Enterobacteria_phage_mEp235_GCF_000903595.1_ViralProj183146_bowtie2_sort.bam	#N/A	Enterobacteria_phage_mEp235_GCF_000903595.1_ViralProj183146	CeD28D2	#N/A	#N/A	0	0	37595	0	0
CeD28D2_S36_L007_9msub_Enterobacteria_phage_mEp460_GCF_000902715.1_ViralProj183148_bowtie2_sort.bam	#N/A	Enterobacteria_phage_mEp460_GCF_000902715.1_ViralProj183148	CeD28D2	#N/A	#N/A	0	0	44510	0	0
CeD28D2_S36_L007_9msub_Enterobacteria_phage_mEpX1_GCF_000902095.1_ViralProj183149_bowtie2_sort.bam	#N/A	Enterobacteria_phage_mEpX1_GCF_000902095.1_ViralProj183149	CeD28D2	#N/A	#N/A	0	0	41567	0	0
CeD28D2_S36_L007_9msub_Enterobacteria_phage_mEpX2_GCF_000903615.1_ViralProj183150_bowtie2_sort.bam	#N/A	Enterobacteria_phage_mEpX2_GCF_000903615.1_ViralProj183150	CeD28D2	#N/A	#N/A	0	0	38759	0	0
CeD28D2_S36_L007_9msub_Enterobacteria_phage_P88_GCF_000930115.1_ViralProj271780_bowtie2_sort.bam	#N/A	Enterobacteria_phage_P88_GCF_000930115.1_ViralProj271780	CeD28D2	#N/A	#N/A	0	0	35814	0	0
CeD28D2_S36_L007_9msub_Escherichia_virus_Min27_GCF_000872765.1_ViralProj29143_bowtie2_sort.bam	#N/A	Escherichia_virus_Min27_GCF_000872765.1_ViralProj29143	CeD28D2	#N/A	#N/A	0	0	63395	0	0
CeD28D2_S36_L007_9msub_Escherichia_virus_P1_GCF_000844165.1_ViralProj14493_bowtie2_sort.bam	#N/A	Escherichia_virus_P1_GCF_000844165.1_ViralProj14493	CeD28D2	#N/A	#N/A	0	0	94800	0	0
CeD28D2_S36_L007_9msub_Escherichia_virus_phiV10_GCF_000866205.1_ViralProj16381_bowtie2_sort.bam	#N/A	Escherichia_virus_phiV10_GCF_000866205.1_ViralProj16381	CeD28D2	#N/A	#N/A	0	0	39104	0	0
CeD28D2_S36_L007_9msub_Escherichia_virus_Stx2_II_GCF_002221805.1_ViralProj14310_bowtie2_sort.bam	#N/A	Escherichia_virus_Stx2_II_GCF_002221805.1_ViralProj14310	CeD28D2	#N/A	#N/A	0	0	62706	0	0
CeD28D2_S36_L007_9msub_Human_polyomavirus_2_GCF_000863805.1_ViralProj15477_bowtie2_sort.bam	#N/A	Human_polyomavirus_2_GCF_000863805.1_ViralProj15477	CeD28D2	#N/A	#N/A	0	0	5130	0	0
CeD28D2_S36_L007_9msub_Lactobacillus_phage_KC5a_GCF_000868065.1_ViralProj16663_bowtie2_sort.bam	#N/A	Lactobacillus_phage_KC5a_GCF_000868065.1_ViralProj16663	CeD28D2	#N/A	#N/A	0	0	38239	0	0
CeD28D2_S36_L007_9msub_Lactobacillus_phage_LF1_GCF_000900715.1_ViralProj181083_bowtie2_sort.bam	#N/A	Lactobacillus_phage_LF1_GCF_000900715.1_ViralProj181083	CeD28D2	#N/A	#N/A	0	0	42606	0	0
CeD28D2_S36_L007_9msub_Lactobacillus_phage_phi_jlb1_GCF_001507495.1_ViralProj249087_bowtie2_sort.bam	#N/A	Lactobacillus_phage_phi_jlb1_GCF_001507495.1_ViralProj249087	CeD28D2	#N/A	#N/A	0	0	38269	0	0
CeD28D2_S36_L007_9msub_Lactococcus_phage_bIL309_GCF_000842505.1_ViralProj14338_bowtie2_sort.bam	#N/A	Lactococcus_phage_bIL309_GCF_000842505.1_ViralProj14338	CeD28D2	#N/A	#N/A	0	0	36949	0	0
CeD28D2_S36_L007_9msub_Lactococcus_phage_bIL310_GCF_000838045.1_ViralProj14112_bowtie2_sort.bam	#N/A	Lactococcus_phage_bIL310_GCF_000838045.1_ViralProj14112	CeD28D2	#N/A	#N/A	0	0	14957	0	0
CeD28D2_S36_L007_9msub_Lactococcus_phage_bIL312_GCF_000837265.1_ViralProj14113_bowtie2_sort.bam	#N/A	Lactococcus_phage_bIL312_GCF_000837265.1_ViralProj14113	CeD28D2	#N/A	#N/A	0	0	15179	0	0
CeD28D2_S36_L007_9msub_Lactococcus_phage_r1t_GCF_000840345.1_ViralProj14225_bowtie2_sort.bam	#N/A	Lactococcus_phage_r1t_GCF_000840345.1_ViralProj14225	CeD28D2	#N/A	#N/A	0	0	33350	0	0
CeD28D2_S36_L007_9msub_Lactococcus_phage_TP901-1_GCF_000838065.1_ViralProj14116_bowtie2_sort.bam	#N/A	Lactococcus_phage_TP901-1_GCF_000838065.1_ViralProj14116	CeD28D2	#N/A	#N/A	0	0	37667	0	0
CeD28D2_S36_L007_9msub_Lactococcus_phage_Tuc2009_GCF_000838985.1_ViralProj14131_bowtie2_sort.bam	#N/A	Lactococcus_phage_Tuc2009_GCF_000838985.1_ViralProj14131	CeD28D2	#N/A	#N/A	0	0	38347	0	0
CeD28D2_S36_L007_9msub_Lactococcus_phage_ul36_GCF_000841645.1_ViralProj14331_bowtie2_sort.bam	#N/A	Lactococcus_phage_ul36_GCF_000841645.1_ViralProj14331	CeD28D2	#N/A	#N/A	0	0	36798	0	0
CeD28D2_S36_L007_9msub_Salmonella_phage_Fels-2_NC_010463.1_bowtie2_sort.bam	#N/A	Salmonella_phage_Fels-2_NC_010463.1	CeD28D2	#N/A	#N/A	0	0	33693	0	0
CeD28D2_S36_L007_9msub_Salmonella_phage_SE1_GCF_000881955.1_ViralProj33483_bowtie2_sort.bam	#N/A	Salmonella_phage_SE1_GCF_000881955.1_ViralProj33483	CeD28D2	#N/A	#N/A	0	0	41941	0	0
CeD28D2_S36_L007_9msub_Salmonella_phage_SSU5_GCF_000899335.1_ViralProj177521_bowtie2_sort.bam	#N/A	Salmonella_phage_SSU5_GCF_000899335.1_ViralProj177521	CeD28D2	#N/A	#N/A	0	0	103299	0	0
CeD28D2_S36_L007_9msub_Salmonella_phage_ST160_GCF_000891435.1_ViralProj61857_bowtie2_sort.bam	#N/A	Salmonella_phage_ST160_GCF_000891435.1_ViralProj61857	CeD28D2	#N/A	#N/A	0	0	40986	0	0
CeD28D2_S36_L007_9msub_Salmonella_phage_vB_SemP_Emek_GCF_000899835.1_ViralProj171957_bowtie2_sort.bam	#N/A	Salmonella_phage_vB_SemP_Emek_GCF_000899835.1_ViralProj171957	CeD28D2	#N/A	#N/A	0	0	39783	0	0
CeD28D2_S36_L007_9msub_Shigella_phage_Sf6_GCF_000845865.1_ViralProj14498_bowtie2_sort.bam	#N/A	Shigella_phage_Sf6_GCF_000845865.1_ViralProj14498	CeD28D2	#N/A	#N/A	0	0	39043	0	0
CeD28D2_S36_L007_9msub_Streptococcus_phage_PH15_GCF_000875325.1_ViralProj30161_bowtie2_sort.bam	#N/A	Streptococcus_phage_PH15_GCF_000875325.1_ViralProj30161	CeD28D2	#N/A	#N/A	0	0	39136	0	0
CeD28D2_S36_L007_9msub_Streptococcus_phage_Sfi21_GCF_000837365.1_ViralProj14133_bowtie2_sort.bam	#N/A	Streptococcus_phage_Sfi21_GCF_000837365.1_ViralProj14133	CeD28D2	#N/A	#N/A	0	0	40739	0	0
CeD28D2_S36_L007_9msub_Streptococcus_phage_TP-J34_GCF_000904075.1_ViralProj188154_bowtie2_sort.bam	#N/A	Streptococcus_phage_TP-J34_GCF_000904075.1_ViralProj188154	CeD28D2	#N/A	#N/A	0	0	45606	0	0
CeD28D2_S36_L007_9msub_Vibrio_phage_pYD38-A_GCF_000908715.1_ViralProj209063_bowtie2_sort.bam	#N/A	Vibrio_phage_pYD38-A_GCF_000908715.1_ViralProj209063	CeD28D2	#N/A	#N/A	0	0	47552	0	0
CeD28D2_S36_L007_9msub_Watermelon_chlorotic_stunt_virus_GCF_000837565.1_ViralMultiSegProj14176_bowtie2_sort.bam	#N/A	Watermelon_chlorotic_stunt_virus_GCF_000837565.1_ViralMultiSegProj14176	CeD28D2	#N/A	#N/A	0	0	5498	0	0
CeD31D2_S19_L007_9msub_Cronobacter_phage_ENT39118_GCF_000904915.1_ViralProj184168_bowtie2_sort.bam	#N/A	Cronobacter_phage_ENT39118_GCF_000904915.1_ViralProj184168	CeD31D2	#N/A	#N/A	0	0	39012	0	0
CeD31D2_S19_L007_9msub_Enterobacterial_phage_mEp390_GCF_000903635.1_ViralProj183154_bowtie2_sort.bam	#N/A	Enterobacterial_phage_mEp390_GCF_000903635.1_ViralProj183154	CeD31D2	#N/A	#N/A	0	0	40029	0	0
CeD31D2_S19_L007_9msub_Enterobacteria_phage_HK140_GCF_000901015.1_ViralProj183139_bowtie2_sort.bam	#N/A	Enterobacteria_phage_HK140_GCF_000901015.1_ViralProj183139	CeD31D2	#N/A	#N/A	0	0	40710	0	0
CeD31D2_S19_L007_9msub_Enterobacteria_phage_HK225_GCF_000902675.1_ViralProj183140_bowtie2_sort.bam	#N/A	Enterobacteria_phage_HK225_GCF_000902675.1_ViralProj183140	CeD31D2	#N/A	#N/A	0	0	45366	0	0
CeD31D2_S19_L007_9msub_Enterobacteria_phage_HK446_GCF_000902055.1_ViralProj183141_bowtie2_sort.bam	#N/A	Enterobacteria_phage_HK446_GCF_000902055.1_ViralProj183141	CeD31D2	#N/A	#N/A	0	0	39026	0	0
CeD31D2_S19_L007_9msub_Enterobacteria_phage_HK542_GCF_000901115.1_ViralProj183159_bowtie2_sort.bam	#N/A	Enterobacteria_phage_HK542_GCF_000901115.1_ViralProj183159	CeD31D2	#N/A	#N/A	0	0	38964	0	0
CeD31D2_S19_L007_9msub_Enterobacteria_phage_HK630_GCF_000903575.1_ViralProj183142_bowtie2_sort.bam	#N/A	Enterobacteria_phage_HK630_GCF_000903575.1_ViralProj183142	CeD31D2	#N/A	#N/A	0	0	47090	0	0
CeD31D2_S19_L007_9msub_Enterobacteria_phage_IME10_GCF_000903395.1_ViralProj181235_bowtie2_sort.bam	#N/A	Enterobacteria_phage_IME10_GCF_000903395.1_ViralProj181235	CeD31D2	#N/A	#N/A	0	0	39646	0	0
CeD31D2_S19_L007_9msub_Enterobacteria_phage_mEp235_GCF_000903595.1_ViralProj183146_bowtie2_sort.bam	#N/A	Enterobacteria_phage_mEp235_GCF_000903595.1_ViralProj183146	CeD31D2	#N/A	#N/A	0	0	37595	0	0
CeD31D2_S19_L007_9msub_Enterobacteria_phage_mEp460_GCF_000902715.1_ViralProj183148_bowtie2_sort.bam	#N/A	Enterobacteria_phage_mEp460_GCF_000902715.1_ViralProj183148	CeD31D2	#N/A	#N/A	0	0	44510	0	0
CeD31D2_S19_L007_9msub_Enterobacteria_phage_mEpX1_GCF_000902095.1_ViralProj183149_bowtie2_sort.bam	#N/A	Enterobacteria_phage_mEpX1_GCF_000902095.1_ViralProj183149	CeD31D2	#N/A	#N/A	0	0	41567	0	0
CeD31D2_S19_L007_9msub_Enterobacteria_phage_mEpX2_GCF_000903615.1_ViralProj183150_bowtie2_sort.bam	#N/A	Enterobacteria_phage_mEpX2_GCF_000903615.1_ViralProj183150	CeD31D2	#N/A	#N/A	0	0	38759	0	0
CeD31D2_S19_L007_9msub_Enterobacteria_phage_P88_GCF_000930115.1_ViralProj271780_bowtie2_sort.bam	#N/A	Enterobacteria_phage_P88_GCF_000930115.1_ViralProj271780	CeD31D2	#N/A	#N/A	0	0	35814	0	0
CeD31D2_S19_L007_9msub_Escherichia_virus_Min27_GCF_000872765.1_ViralProj29143_bowtie2_sort.bam	#N/A	Escherichia_virus_Min27_GCF_000872765.1_ViralProj29143	CeD31D2	#N/A	#N/A	0	0	63395	0	0
CeD31D2_S19_L007_9msub_Escherichia_virus_P1_GCF_000844165.1_ViralProj14493_bowtie2_sort.bam	#N/A	Escherichia_virus_P1_GCF_000844165.1_ViralProj14493	CeD31D2	#N/A	#N/A	0	0	94800	0	0
CeD31D2_S19_L007_9msub_Escherichia_virus_phiV10_GCF_000866205.1_ViralProj16381_bowtie2_sort.bam	#N/A	Escherichia_virus_phiV10_GCF_000866205.1_ViralProj16381	CeD31D2	#N/A	#N/A	0	0	39104	0	0
CeD31D2_S19_L007_9msub_Escherichia_virus_Stx2_II_GCF_002221805.1_ViralProj14310_bowtie2_sort.bam	#N/A	Escherichia_virus_Stx2_II_GCF_002221805.1_ViralProj14310	CeD31D2	#N/A	#N/A	0	0	62706	0	0
CeD31D2_S19_L007_9msub_Human_polyomavirus_2_GCF_000863805.1_ViralProj15477_bowtie2_sort.bam	#N/A	Human_polyomavirus_2_GCF_000863805.1_ViralProj15477	CeD31D2	#N/A	#N/A	0	0	5130	0	0
CeD31D2_S19_L007_9msub_Lactobacillus_phage_KC5a_GCF_000868065.1_ViralProj16663_bowtie2_sort.bam	#N/A	Lactobacillus_phage_KC5a_GCF_000868065.1_ViralProj16663	CeD31D2	#N/A	#N/A	0	0	38239	0	0
CeD31D2_S19_L007_9msub_Lactobacillus_phage_LF1_GCF_000900715.1_ViralProj181083_bowtie2_sort.bam	#N/A	Lactobacillus_phage_LF1_GCF_000900715.1_ViralProj181083	CeD31D2	#N/A	#N/A	0	0	42606	0	0
CeD31D2_S19_L007_9msub_Lactobacillus_phage_phi_jlb1_GCF_001507495.1_ViralProj249087_bowtie2_sort.bam	#N/A	Lactobacillus_phage_phi_jlb1_GCF_001507495.1_ViralProj249087	CeD31D2	#N/A	#N/A	0	0	38269	0	0
CeD31D2_S19_L007_9msub_Lactococcus_phage_bIL309_GCF_000842505.1_ViralProj14338_bowtie2_sort.bam	#N/A	Lactococcus_phage_bIL309_GCF_000842505.1_ViralProj14338	CeD31D2	#N/A	#N/A	0	0	36949	0	0
CeD31D2_S19_L007_9msub_Lactococcus_phage_bIL310_GCF_000838045.1_ViralProj14112_bowtie2_sort.bam	#N/A	Lactococcus_phage_bIL310_GCF_000838045.1_ViralProj14112	CeD31D2	#N/A	#N/A	0	0	14957	0	0
CeD31D2_S19_L007_9msub_Lactococcus_phage_bIL312_GCF_000837265.1_ViralProj14113_bowtie2_sort.bam	#N/A	Lactococcus_phage_bIL312_GCF_000837265.1_ViralProj14113	CeD31D2	#N/A	#N/A	0	0	15179	0	0
CeD31D2_S19_L007_9msub_Lactococcus_phage_r1t_GCF_000840345.1_ViralProj14225_bowtie2_sort.bam	#N/A	Lactococcus_phage_r1t_GCF_000840345.1_ViralProj14225	CeD31D2	#N/A	#N/A	0	0	33350	0	0
CeD31D2_S19_L007_9msub_Lactococcus_phage_TP901-1_GCF_000838065.1_ViralProj14116_bowtie2_sort.bam	#N/A	Lactococcus_phage_TP901-1_GCF_000838065.1_ViralProj14116	CeD31D2	#N/A	#N/A	0	0	37667	0	0
CeD31D2_S19_L007_9msub_Lactococcus_phage_Tuc2009_GCF_000838985.1_ViralProj14131_bowtie2_sort.bam	#N/A	Lactococcus_phage_Tuc2009_GCF_000838985.1_ViralProj14131	CeD31D2	#N/A	#N/A	0	0	38347	0	0
CeD31D2_S19_L007_9msub_Lactococcus_phage_ul36_GCF_000841645.1_ViralProj14331_bowtie2_sort.bam	#N/A	Lactococcus_phage_ul36_GCF_000841645.1_ViralProj14331	CeD31D2	#N/A	#N/A	0	0	36798	0	0
CeD31D2_S19_L007_9msub_Salmonella_phage_Fels-2_NC_010463.1_bowtie2_sort.bam	#N/A	Salmonella_phage_Fels-2_NC_010463.1	CeD31D2	#N/A	#N/A	0	0	33693	0	0
CeD31D2_S19_L007_9msub_Salmonella_phage_SE1_GCF_000881955.1_ViralProj33483_bowtie2_sort.bam	#N/A	Salmonella_phage_SE1_GCF_000881955.1_ViralProj33483	CeD31D2	#N/A	#N/A	0	0	41941	0	0
CeD31D2_S19_L007_9msub_Salmonella_phage_SSU5_GCF_000899335.1_ViralProj177521_bowtie2_sort.bam	#N/A	Salmonella_phage_SSU5_GCF_000899335.1_ViralProj177521	CeD31D2	#N/A	#N/A	0	0	103299	0	0
CeD31D2_S19_L007_9msub_Salmonella_phage_ST160_GCF_000891435.1_ViralProj61857_bowtie2_sort.bam	#N/A	Salmonella_phage_ST160_GCF_000891435.1_ViralProj61857	CeD31D2	#N/A	#N/A	0	0	40986	0	0
CeD31D2_S19_L007_9msub_Salmonella_phage_vB_SemP_Emek_GCF_000899835.1_ViralProj171957_bowtie2_sort.bam	#N/A	Salmonella_phage_vB_SemP_Emek_GCF_000899835.1_ViralProj171957	CeD31D2	#N/A	#N/A	0	0	39783	0	0
CeD31D2_S19_L007_9msub_Shigella_phage_Sf6_GCF_000845865.1_ViralProj14498_bowtie2_sort.bam	#N/A	Shigella_phage_Sf6_GCF_000845865.1_ViralProj14498	CeD31D2	#N/A	#N/A	0	0	39043	0	0
CeD31D2_S19_L007_9msub_Streptococcus_phage_PH15_GCF_000875325.1_ViralProj30161_bowtie2_sort.bam	#N/A	Streptococcus_phage_PH15_GCF_000875325.1_ViralProj30161	CeD31D2	#N/A	#N/A	0	0	39136	0	0
CeD31D2_S19_L007_9msub_Streptococcus_phage_Sfi21_GCF_000837365.1_ViralProj14133_bowtie2_sort.bam	#N/A	Streptococcus_phage_Sfi21_GCF_000837365.1_ViralProj14133	CeD31D2	#N/A	#N/A	0	0	40739	0	0
CeD31D2_S19_L007_9msub_Streptococcus_phage_TP-J34_GCF_000904075.1_ViralProj188154_bowtie2_sort.bam	#N/A	Streptococcus_phage_TP-J34_GCF_000904075.1_ViralProj188154	CeD31D2	#N/A	#N/A	0	0	45606	0	0
CeD31D2_S19_L007_9msub_Vibrio_phage_pYD38-A_GCF_000908715.1_ViralProj209063_bowtie2_sort.bam	#N/A	Vibrio_phage_pYD38-A_GCF_000908715.1_ViralProj209063	CeD31D2	#N/A	#N/A	0	0	47552	0	0
CeD31D2_S19_L007_9msub_Watermelon_chlorotic_stunt_virus_GCF_000837565.1_ViralMultiSegProj14176_bowtie2_sort.bam	#N/A	Watermelon_chlorotic_stunt_virus_GCF_000837565.1_ViralMultiSegProj14176	CeD31D2	#N/A	#N/A	0	0	5498	0	0
CeD31ST_S41_L007_9msub_Cronobacter_phage_ENT39118_GCF_000904915.1_ViralProj184168_bowtie2_sort.bam	#N/A	Cronobacter_phage_ENT39118_GCF_000904915.1_ViralProj184168	CeD31ST	#N/A	#N/A	0	0	39012	0	0
CeD31ST_S41_L007_9msub_Enterobacterial_phage_mEp390_GCF_000903635.1_ViralProj183154_bowtie2_sort.bam	#N/A	Enterobacterial_phage_mEp390_GCF_000903635.1_ViralProj183154	CeD31ST	#N/A	#N/A	0	0	40029	0	0
CeD31ST_S41_L007_9msub_Enterobacteria_phage_HK140_GCF_000901015.1_ViralProj183139_bowtie2_sort.bam	#N/A	Enterobacteria_phage_HK140_GCF_000901015.1_ViralProj183139	CeD31ST	#N/A	#N/A	277	604	40710	0.00680423	0.0148366
CeD31ST_S41_L007_9msub_Enterobacteria_phage_HK225_GCF_000902675.1_ViralProj183140_bowtie2_sort.bam	#N/A	Enterobacteria_phage_HK225_GCF_000902675.1_ViralProj183140	CeD31ST	#N/A	#N/A	0	0	45366	0	0
CeD31ST_S41_L007_9msub_Enterobacteria_phage_HK446_GCF_000902055.1_ViralProj183141_bowtie2_sort.bam	#N/A	Enterobacteria_phage_HK446_GCF_000902055.1_ViralProj183141	CeD31ST	#N/A	#N/A	0	0	39026	0	0
CeD31ST_S41_L007_9msub_Enterobacteria_phage_HK542_GCF_000901115.1_ViralProj183159_bowtie2_sort.bam	#N/A	Enterobacteria_phage_HK542_GCF_000901115.1_ViralProj183159	CeD31ST	#N/A	#N/A	0	0	38964	0	0
CeD31ST_S41_L007_9msub_Enterobacteria_phage_HK630_GCF_000903575.1_ViralProj183142_bowtie2_sort.bam	#N/A	Enterobacteria_phage_HK630_GCF_000903575.1_ViralProj183142	CeD31ST	#N/A	#N/A	7847	16006	47090	0.166638	0.339902
CeD31ST_S41_L007_9msub_Enterobacteria_phage_IME10_GCF_000903395.1_ViralProj181235_bowtie2_sort.bam	#N/A	Enterobacteria_phage_IME10_GCF_000903395.1_ViralProj181235	CeD31ST	#N/A	#N/A	0	0	39646	0	0
CeD31ST_S41_L007_9msub_Enterobacteria_phage_mEp235_GCF_000903595.1_ViralProj183146_bowtie2_sort.bam	#N/A	Enterobacteria_phage_mEp235_GCF_000903595.1_ViralProj183146	CeD31ST	#N/A	#N/A	151	151	37595	0.00401649	0.00401649
CeD31ST_S41_L007_9msub_Enterobacteria_phage_mEp460_GCF_000902715.1_ViralProj183148_bowtie2_sort.bam	#N/A	Enterobacteria_phage_mEp460_GCF_000902715.1_ViralProj183148	CeD31ST	#N/A	#N/A	7279	13288	44510	0.163536	0.29854
CeD31ST_S41_L007_9msub_Enterobacteria_phage_mEpX1_GCF_000902095.1_ViralProj183149_bowtie2_sort.bam	#N/A	Enterobacteria_phage_mEpX1_GCF_000902095.1_ViralProj183149	CeD31ST	#N/A	#N/A	0	0	41567	0	0
CeD31ST_S41_L007_9msub_Enterobacteria_phage_mEpX2_GCF_000903615.1_ViralProj183150_bowtie2_sort.bam	#N/A	Enterobacteria_phage_mEpX2_GCF_000903615.1_ViralProj183150	CeD31ST	#N/A	#N/A	151	151	38759	0.00389587	0.00389587
CeD31ST_S41_L007_9msub_Enterobacteria_phage_P88_GCF_000930115.1_ViralProj271780_bowtie2_sort.bam	#N/A	Enterobacteria_phage_P88_GCF_000930115.1_ViralProj271780	CeD31ST	#N/A	#N/A	0	0	35814	0	0
CeD31ST_S41_L007_9msub_Escherichia_virus_Min27_GCF_000872765.1_ViralProj29143_bowtie2_sort.bam	#N/A	Escherichia_virus_Min27_GCF_000872765.1_ViralProj29143	CeD31ST	#N/A	#N/A	995	1661	63395	0.0156952	0.0262008
CeD31ST_S41_L007_9msub_Escherichia_virus_P1_GCF_000844165.1_ViralProj14493_bowtie2_sort.bam	#N/A	Escherichia_virus_P1_GCF_000844165.1_ViralProj14493	CeD31ST	#N/A	#N/A	2209	14647	94800	0.0233017	0.154504
CeD31ST_S41_L007_9msub_Escherichia_virus_phiV10_GCF_000866205.1_ViralProj16381_bowtie2_sort.bam	#N/A	Escherichia_virus_phiV10_GCF_000866205.1_ViralProj16381	CeD31ST	#N/A	#N/A	5873	8607	39104	0.150189	0.220105
CeD31ST_S41_L007_9msub_Escherichia_virus_Stx2_II_GCF_002221805.1_ViralProj14310_bowtie2_sort.bam	#N/A	Escherichia_virus_Stx2_II_GCF_002221805.1_ViralProj14310	CeD31ST	#N/A	#N/A	2054	4681	62706	0.032756	0.07465
CeD31ST_S41_L007_9msub_Human_polyomavirus_2_GCF_000863805.1_ViralProj15477_bowtie2_sort.bam	#N/A	Human_polyomavirus_2_GCF_000863805.1_ViralProj15477	CeD31ST	#N/A	#N/A	0	0	5130	0	0
CeD31ST_S41_L007_9msub_Lactobacillus_phage_KC5a_GCF_000868065.1_ViralProj16663_bowtie2_sort.bam	#N/A	Lactobacillus_phage_KC5a_GCF_000868065.1_ViralProj16663	CeD31ST	#N/A	#N/A	0	0	38239	0	0
CeD31ST_S41_L007_9msub_Lactobacillus_phage_LF1_GCF_000900715.1_ViralProj181083_bowtie2_sort.bam	#N/A	Lactobacillus_phage_LF1_GCF_000900715.1_ViralProj181083	CeD31ST	#N/A	#N/A	0	0	42606	0	0
CeD31ST_S41_L007_9msub_Lactobacillus_phage_phi_jlb1_GCF_001507495.1_ViralProj249087_bowtie2_sort.bam	#N/A	Lactobacillus_phage_phi_jlb1_GCF_001507495.1_ViralProj249087	CeD31ST	#N/A	#N/A	0	0	38269	0	0
CeD31ST_S41_L007_9msub_Lactococcus_phage_bIL309_GCF_000842505.1_ViralProj14338_bowtie2_sort.bam	#N/A	Lactococcus_phage_bIL309_GCF_000842505.1_ViralProj14338	CeD31ST	#N/A	#N/A	0	0	36949	0	0
CeD31ST_S41_L007_9msub_Lactococcus_phage_bIL310_GCF_000838045.1_ViralProj14112_bowtie2_sort.bam	#N/A	Lactococcus_phage_bIL310_GCF_000838045.1_ViralProj14112	CeD31ST	#N/A	#N/A	0	0	14957	0	0
CeD31ST_S41_L007_9msub_Lactococcus_phage_bIL312_GCF_000837265.1_ViralProj14113_bowtie2_sort.bam	#N/A	Lactococcus_phage_bIL312_GCF_000837265.1_ViralProj14113	CeD31ST	#N/A	#N/A	186	302	15179	0.0122538	0.0198959
CeD31ST_S41_L007_9msub_Lactococcus_phage_r1t_GCF_000840345.1_ViralProj14225_bowtie2_sort.bam	#N/A	Lactococcus_phage_r1t_GCF_000840345.1_ViralProj14225	CeD31ST	#N/A	#N/A	680	2265	33350	0.0203898	0.067916
CeD31ST_S41_L007_9msub_Lactococcus_phage_TP901-1_GCF_000838065.1_ViralProj14116_bowtie2_sort.bam	#N/A	Lactococcus_phage_TP901-1_GCF_000838065.1_ViralProj14116	CeD31ST	#N/A	#N/A	0	0	37667	0	0
CeD31ST_S41_L007_9msub_Lactococcus_phage_Tuc2009_GCF_000838985.1_ViralProj14131_bowtie2_sort.bam	#N/A	Lactococcus_phage_Tuc2009_GCF_000838985.1_ViralProj14131	CeD31ST	#N/A	#N/A	680	2265	38347	0.0177328	0.0590659
CeD31ST_S41_L007_9msub_Lactococcus_phage_ul36_GCF_000841645.1_ViralProj14331_bowtie2_sort.bam	#N/A	Lactococcus_phage_ul36_GCF_000841645.1_ViralProj14331	CeD31ST	#N/A	#N/A	267	604	36798	0.00725583	0.0164139
CeD31ST_S41_L007_9msub_Salmonella_phage_Fels-2_NC_010463.1_bowtie2_sort.bam	#N/A	Salmonella_phage_Fels-2_NC_010463.1	CeD31ST	#N/A	#N/A	0	0	33693	0	0
CeD31ST_S41_L007_9msub_Salmonella_phage_SE1_GCF_000881955.1_ViralProj33483_bowtie2_sort.bam	#N/A	Salmonella_phage_SE1_GCF_000881955.1_ViralProj33483	CeD31ST	#N/A	#N/A	229	453	41941	0.00546005	0.0108009
CeD31ST_S41_L007_9msub_Salmonella_phage_SSU5_GCF_000899335.1_ViralProj177521_bowtie2_sort.bam	#N/A	Salmonella_phage_SSU5_GCF_000899335.1_ViralProj177521	CeD31ST	#N/A	#N/A	0	0	103299	0	0
CeD31ST_S41_L007_9msub_Salmonella_phage_ST160_GCF_000891435.1_ViralProj61857_bowtie2_sort.bam	#N/A	Salmonella_phage_ST160_GCF_000891435.1_ViralProj61857	CeD31ST	#N/A	#N/A	181	302	40986	0.00441614	0.00736837
CeD31ST_S41_L007_9msub_Salmonella_phage_vB_SemP_Emek_GCF_000899835.1_ViralProj171957_bowtie2_sort.bam	#N/A	Salmonella_phage_vB_SemP_Emek_GCF_000899835.1_ViralProj171957	CeD31ST	#N/A	#N/A	371	604	39783	0.00932559	0.0151824
CeD31ST_S41_L007_9msub_Shigella_phage_Sf6_GCF_000845865.1_ViralProj14498_bowtie2_sort.bam	#N/A	Shigella_phage_Sf6_GCF_000845865.1_ViralProj14498	CeD31ST	#N/A	#N/A	1252	2869	39043	0.0320672	0.0734831
CeD31ST_S41_L007_9msub_Streptococcus_phage_PH15_GCF_000875325.1_ViralProj30161_bowtie2_sort.bam	#N/A	Streptococcus_phage_PH15_GCF_000875325.1_ViralProj30161	CeD31ST	#N/A	#N/A	0	0	39136	0	0
CeD31ST_S41_L007_9msub_Streptococcus_phage_Sfi21_GCF_000837365.1_ViralProj14133_bowtie2_sort.bam	#N/A	Streptococcus_phage_Sfi21_GCF_000837365.1_ViralProj14133	CeD31ST	#N/A	#N/A	1093	3473	40739	0.0268293	0.08525
CeD31ST_S41_L007_9msub_Streptococcus_phage_TP-J34_GCF_000904075.1_ViralProj188154_bowtie2_sort.bam	#N/A	Streptococcus_phage_TP-J34_GCF_000904075.1_ViralProj188154	CeD31ST	#N/A	#N/A	845	1661	45606	0.0185283	0.0364206
CeD31ST_S41_L007_9msub_Vibrio_phage_pYD38-A_GCF_000908715.1_ViralProj209063_bowtie2_sort.bam	#N/A	Vibrio_phage_pYD38-A_GCF_000908715.1_ViralProj209063	CeD31ST	#N/A	#N/A	0	0	47552	0	0
CeD31ST_S41_L007_9msub_Watermelon_chlorotic_stunt_virus_GCF_000837565.1_ViralMultiSegProj14176_bowtie2_sort.bam	#N/A	Watermelon_chlorotic_stunt_virus_GCF_000837565.1_ViralMultiSegProj14176	CeD31ST	#N/A	#N/A	0	0	5498	0	0
CeD32ST_S63_L008_9msub_Cronobacter_phage_ENT39118_GCF_000904915.1_ViralProj184168_bowtie2_sort.bam	#N/A	Cronobacter_phage_ENT39118_GCF_000904915.1_ViralProj184168	CeD32ST	#N/A	#N/A	0	0	39012	0	0
CeD32ST_S63_L008_9msub_Enterobacterial_phage_mEp390_GCF_000903635.1_ViralProj183154_bowtie2_sort.bam	#N/A	Enterobacterial_phage_mEp390_GCF_000903635.1_ViralProj183154	CeD32ST	#N/A	#N/A	0	0	40029	0	0
CeD32ST_S63_L008_9msub_Enterobacteria_phage_HK140_GCF_000901015.1_ViralProj183139_bowtie2_sort.bam	#N/A	Enterobacteria_phage_HK140_GCF_000901015.1_ViralProj183139	CeD32ST	#N/A	#N/A	0	0	40710	0	0
CeD32ST_S63_L008_9msub_Enterobacteria_phage_HK225_GCF_000902675.1_ViralProj183140_bowtie2_sort.bam	#N/A	Enterobacteria_phage_HK225_GCF_000902675.1_ViralProj183140	CeD32ST	#N/A	#N/A	0	0	45366	0	0
CeD32ST_S63_L008_9msub_Enterobacteria_phage_HK446_GCF_000902055.1_ViralProj183141_bowtie2_sort.bam	#N/A	Enterobacteria_phage_HK446_GCF_000902055.1_ViralProj183141	CeD32ST	#N/A	#N/A	0	0	39026	0	0
CeD32ST_S63_L008_9msub_Enterobacteria_phage_HK542_GCF_000901115.1_ViralProj183159_bowtie2_sort.bam	#N/A	Enterobacteria_phage_HK542_GCF_000901115.1_ViralProj183159	CeD32ST	#N/A	#N/A	0	0	38964	0	0
CeD32ST_S63_L008_9msub_Enterobacteria_phage_HK630_GCF_000903575.1_ViralProj183142_bowtie2_sort.bam	#N/A	Enterobacteria_phage_HK630_GCF_000903575.1_ViralProj183142	CeD32ST	#N/A	#N/A	0	0	47090	0	0
CeD32ST_S63_L008_9msub_Enterobacteria_phage_IME10_GCF_000903395.1_ViralProj181235_bowtie2_sort.bam	#N/A	Enterobacteria_phage_IME10_GCF_000903395.1_ViralProj181235	CeD32ST	#N/A	#N/A	0	0	39646	0	0
CeD32ST_S63_L008_9msub_Enterobacteria_phage_mEp235_GCF_000903595.1_ViralProj183146_bowtie2_sort.bam	#N/A	Enterobacteria_phage_mEp235_GCF_000903595.1_ViralProj183146	CeD32ST	#N/A	#N/A	0	0	37595	0	0
CeD32ST_S63_L008_9msub_Enterobacteria_phage_mEp460_GCF_000902715.1_ViralProj183148_bowtie2_sort.bam	#N/A	Enterobacteria_phage_mEp460_GCF_000902715.1_ViralProj183148	CeD32ST	#N/A	#N/A	302	302	44510	0.00678499	0.00678499
CeD32ST_S63_L008_9msub_Enterobacteria_phage_mEpX1_GCF_000902095.1_ViralProj183149_bowtie2_sort.bam	#N/A	Enterobacteria_phage_mEpX1_GCF_000902095.1_ViralProj183149	CeD32ST	#N/A	#N/A	0	0	41567	0	0
CeD32ST_S63_L008_9msub_Enterobacteria_phage_mEpX2_GCF_000903615.1_ViralProj183150_bowtie2_sort.bam	#N/A	Enterobacteria_phage_mEpX2_GCF_000903615.1_ViralProj183150	CeD32ST	#N/A	#N/A	0	0	38759	0	0
CeD32ST_S63_L008_9msub_Enterobacteria_phage_P88_GCF_000930115.1_ViralProj271780_bowtie2_sort.bam	#N/A	Enterobacteria_phage_P88_GCF_000930115.1_ViralProj271780	CeD32ST	#N/A	#N/A	0	0	35814	0	0
CeD32ST_S63_L008_9msub_Escherichia_virus_Min27_GCF_000872765.1_ViralProj29143_bowtie2_sort.bam	#N/A	Escherichia_virus_Min27_GCF_000872765.1_ViralProj29143	CeD32ST	#N/A	#N/A	302	302	63395	0.00476378	0.00476378
CeD32ST_S63_L008_9msub_Escherichia_virus_P1_GCF_000844165.1_ViralProj14493_bowtie2_sort.bam	#N/A	Escherichia_virus_P1_GCF_000844165.1_ViralProj14493	CeD32ST	#N/A	#N/A	453	453	94800	0.00477848	0.00477848
CeD32ST_S63_L008_9msub_Escherichia_virus_phiV10_GCF_000866205.1_ViralProj16381_bowtie2_sort.bam	#N/A	Escherichia_virus_phiV10_GCF_000866205.1_ViralProj16381	CeD32ST	#N/A	#N/A	0	0	39104	0	0
CeD32ST_S63_L008_9msub_Escherichia_virus_Stx2_II_GCF_002221805.1_ViralProj14310_bowtie2_sort.bam	#N/A	Escherichia_virus_Stx2_II_GCF_002221805.1_ViralProj14310	CeD32ST	#N/A	#N/A	0	0	62706	0	0
CeD32ST_S63_L008_9msub_Human_polyomavirus_2_GCF_000863805.1_ViralProj15477_bowtie2_sort.bam	#N/A	Human_polyomavirus_2_GCF_000863805.1_ViralProj15477	CeD32ST	#N/A	#N/A	0	0	5130	0	0
CeD32ST_S63_L008_9msub_Lactobacillus_phage_KC5a_GCF_000868065.1_ViralProj16663_bowtie2_sort.bam	#N/A	Lactobacillus_phage_KC5a_GCF_000868065.1_ViralProj16663	CeD32ST	#N/A	#N/A	0	0	38239	0	0
CeD32ST_S63_L008_9msub_Lactobacillus_phage_LF1_GCF_000900715.1_ViralProj181083_bowtie2_sort.bam	#N/A	Lactobacillus_phage_LF1_GCF_000900715.1_ViralProj181083	CeD32ST	#N/A	#N/A	0	0	42606	0	0
CeD32ST_S63_L008_9msub_Lactobacillus_phage_phi_jlb1_GCF_001507495.1_ViralProj249087_bowtie2_sort.bam	#N/A	Lactobacillus_phage_phi_jlb1_GCF_001507495.1_ViralProj249087	CeD32ST	#N/A	#N/A	0	0	38269	0	0
CeD32ST_S63_L008_9msub_Lactococcus_phage_bIL309_GCF_000842505.1_ViralProj14338_bowtie2_sort.bam	#N/A	Lactococcus_phage_bIL309_GCF_000842505.1_ViralProj14338	CeD32ST	#N/A	#N/A	0	0	36949	0	0
CeD32ST_S63_L008_9msub_Lactococcus_phage_bIL310_GCF_000838045.1_ViralProj14112_bowtie2_sort.bam	#N/A	Lactococcus_phage_bIL310_GCF_000838045.1_ViralProj14112	CeD32ST	#N/A	#N/A	0	0	14957	0	0
CeD32ST_S63_L008_9msub_Lactococcus_phage_bIL312_GCF_000837265.1_ViralProj14113_bowtie2_sort.bam	#N/A	Lactococcus_phage_bIL312_GCF_000837265.1_ViralProj14113	CeD32ST	#N/A	#N/A	281	453	15179	0.0185124	0.0298439
CeD32ST_S63_L008_9msub_Lactococcus_phage_r1t_GCF_000840345.1_ViralProj14225_bowtie2_sort.bam	#N/A	Lactococcus_phage_r1t_GCF_000840345.1_ViralProj14225	CeD32ST	#N/A	#N/A	0	0	33350	0	0
CeD32ST_S63_L008_9msub_Lactococcus_phage_TP901-1_GCF_000838065.1_ViralProj14116_bowtie2_sort.bam	#N/A	Lactococcus_phage_TP901-1_GCF_000838065.1_ViralProj14116	CeD32ST	#N/A	#N/A	0	0	37667	0	0
CeD32ST_S63_L008_9msub_Lactococcus_phage_Tuc2009_GCF_000838985.1_ViralProj14131_bowtie2_sort.bam	#N/A	Lactococcus_phage_Tuc2009_GCF_000838985.1_ViralProj14131	CeD32ST	#N/A	#N/A	0	0	38347	0	0
CeD32ST_S63_L008_9msub_Lactococcus_phage_ul36_GCF_000841645.1_ViralProj14331_bowtie2_sort.bam	#N/A	Lactococcus_phage_ul36_GCF_000841645.1_ViralProj14331	CeD32ST	#N/A	#N/A	194	302	36798	0.00527203	0.00820697
CeD32ST_S63_L008_9msub_Salmonella_phage_Fels-2_NC_010463.1_bowtie2_sort.bam	#N/A	Salmonella_phage_Fels-2_NC_010463.1	CeD32ST	#N/A	#N/A	0	0	33693	0	0
CeD32ST_S63_L008_9msub_Salmonella_phage_SE1_GCF_000881955.1_ViralProj33483_bowtie2_sort.bam	#N/A	Salmonella_phage_SE1_GCF_000881955.1_ViralProj33483	CeD32ST	#N/A	#N/A	0	0	41941	0	0
CeD32ST_S63_L008_9msub_Salmonella_phage_SSU5_GCF_000899335.1_ViralProj177521_bowtie2_sort.bam	#N/A	Salmonella_phage_SSU5_GCF_000899335.1_ViralProj177521	CeD32ST	#N/A	#N/A	0	0	103299	0	0
CeD32ST_S63_L008_9msub_Salmonella_phage_ST160_GCF_000891435.1_ViralProj61857_bowtie2_sort.bam	#N/A	Salmonella_phage_ST160_GCF_000891435.1_ViralProj61857	CeD32ST	#N/A	#N/A	151	151	40986	0.00368418	0.00368418
CeD32ST_S63_L008_9msub_Salmonella_phage_vB_SemP_Emek_GCF_000899835.1_ViralProj171957_bowtie2_sort.bam	#N/A	Salmonella_phage_vB_SemP_Emek_GCF_000899835.1_ViralProj171957	CeD32ST	#N/A	#N/A	0	0	39783	0	0
CeD32ST_S63_L008_9msub_Shigella_phage_Sf6_GCF_000845865.1_ViralProj14498_bowtie2_sort.bam	#N/A	Shigella_phage_Sf6_GCF_000845865.1_ViralProj14498	CeD32ST	#N/A	#N/A	0	0	39043	0	0
CeD32ST_S63_L008_9msub_Streptococcus_phage_PH15_GCF_000875325.1_ViralProj30161_bowtie2_sort.bam	#N/A	Streptococcus_phage_PH15_GCF_000875325.1_ViralProj30161	CeD32ST	#N/A	#N/A	0	0	39136	0	0
CeD32ST_S63_L008_9msub_Streptococcus_phage_Sfi21_GCF_000837365.1_ViralProj14133_bowtie2_sort.bam	#N/A	Streptococcus_phage_Sfi21_GCF_000837365.1_ViralProj14133	CeD32ST	#N/A	#N/A	141	151	40739	0.00346106	0.00370652
CeD32ST_S63_L008_9msub_Streptococcus_phage_TP-J34_GCF_000904075.1_ViralProj188154_bowtie2_sort.bam	#N/A	Streptococcus_phage_TP-J34_GCF_000904075.1_ViralProj188154	CeD32ST	#N/A	#N/A	292	302	45606	0.00640267	0.00662194
CeD32ST_S63_L008_9msub_Vibrio_phage_pYD38-A_GCF_000908715.1_ViralProj209063_bowtie2_sort.bam	#N/A	Vibrio_phage_pYD38-A_GCF_000908715.1_ViralProj209063	CeD32ST	#N/A	#N/A	0	0	47552	0	0
CeD32ST_S63_L008_9msub_Watermelon_chlorotic_stunt_virus_GCF_000837565.1_ViralMultiSegProj14176_bowtie2_sort.bam	#N/A	Watermelon_chlorotic_stunt_virus_GCF_000837565.1_ViralMultiSegProj14176	CeD32ST	#N/A	#N/A	0	0	5498	0	0
CeD36ST_9msub_Cronobacter_phage_ENT39118_GCF_000904915.1_ViralProj184168_bowtie2_sort.bam	#N/A	Cronobacter_phage_ENT39118_GCF_000904915.1_ViralProj184168	CeD36ST	#N/A	#N/A	0	0	39012	0	0
CeD36ST_9msub_Enterobacterial_phage_mEp390_GCF_000903635.1_ViralProj183154_bowtie2_sort.bam	#N/A	Enterobacterial_phage_mEp390_GCF_000903635.1_ViralProj183154	CeD36ST	#N/A	#N/A	0	0	40029	0	0
CeD36ST_9msub_Enterobacteria_phage_HK140_GCF_000901015.1_ViralProj183139_bowtie2_sort.bam	#N/A	Enterobacteria_phage_HK140_GCF_000901015.1_ViralProj183139	CeD36ST	#N/A	#N/A	4863	34126	40710	0.119455	0.838271
CeD36ST_9msub_Enterobacteria_phage_HK225_GCF_000902675.1_ViralProj183140_bowtie2_sort.bam	#N/A	Enterobacteria_phage_HK225_GCF_000902675.1_ViralProj183140	CeD36ST	#N/A	#N/A	0	0	45366	0	0
CeD36ST_9msub_Enterobacteria_phage_HK446_GCF_000902055.1_ViralProj183141_bowtie2_sort.bam	#N/A	Enterobacteria_phage_HK446_GCF_000902055.1_ViralProj183141	CeD36ST	#N/A	#N/A	2663	11929	39026	0.0682366	0.305668
CeD36ST_9msub_Enterobacteria_phage_HK542_GCF_000901115.1_ViralProj183159_bowtie2_sort.bam	#N/A	Enterobacteria_phage_HK542_GCF_000901115.1_ViralProj183159	CeD36ST	#N/A	#N/A	4071	15553	38964	0.104481	0.399163
CeD36ST_9msub_Enterobacteria_phage_HK630_GCF_000903575.1_ViralProj183142_bowtie2_sort.bam	#N/A	Enterobacteria_phage_HK630_GCF_000903575.1_ViralProj183142	CeD36ST	#N/A	#N/A	29685	346243	47090	0.630389	7.35279
CeD36ST_9msub_Enterobacteria_phage_IME10_GCF_000903395.1_ViralProj181235_bowtie2_sort.bam	#N/A	Enterobacteria_phage_IME10_GCF_000903395.1_ViralProj181235	CeD36ST	#N/A	#N/A	5239	25368	39646	0.132144	0.639863
CeD36ST_9msub_Enterobacteria_phage_mEp235_GCF_000903595.1_ViralProj183146_bowtie2_sort.bam	#N/A	Enterobacteria_phage_mEp235_GCF_000903595.1_ViralProj183146	CeD36ST	#N/A	#N/A	3270	13439	37595	0.0869797	0.357468
CeD36ST_9msub_Enterobacteria_phage_mEp460_GCF_000902715.1_ViralProj183148_bowtie2_sort.bam	#N/A	Enterobacteria_phage_mEp460_GCF_000902715.1_ViralProj183148	CeD36ST	#N/A	#N/A	30419	316345	44510	0.683419	7.10728
CeD36ST_9msub_Enterobacteria_phage_mEpX1_GCF_000902095.1_ViralProj183149_bowtie2_sort.bam	#N/A	Enterobacteria_phage_mEpX1_GCF_000902095.1_ViralProj183149	CeD36ST	#N/A	#N/A	3813	14949	41567	0.0917314	0.359636
CeD36ST_9msub_Enterobacteria_phage_mEpX2_GCF_000903615.1_ViralProj183150_bowtie2_sort.bam	#N/A	Enterobacteria_phage_mEpX2_GCF_000903615.1_ViralProj183150	CeD36ST	#N/A	#N/A	2049	7550	38759	0.0528651	0.194793
CeD36ST_9msub_Enterobacteria_phage_P88_GCF_000930115.1_ViralProj271780_bowtie2_sort.bam	#N/A	Enterobacteria_phage_P88_GCF_000930115.1_ViralProj271780	CeD36ST	#N/A	#N/A	24348	162325	35814	0.679846	4.53245
CeD36ST_9msub_Escherichia_virus_Min27_GCF_000872765.1_ViralProj29143_bowtie2_sort.bam	#N/A	Escherichia_virus_Min27_GCF_000872765.1_ViralProj29143	CeD36ST	#N/A	#N/A	38234	240845	63395	0.603108	3.79912
CeD36ST_9msub_Escherichia_virus_P1_GCF_000844165.1_ViralProj14493_bowtie2_sort.bam	#N/A	Escherichia_virus_P1_GCF_000844165.1_ViralProj14493	CeD36ST	#N/A	#N/A	4053	69913	94800	0.0427532	0.737479
CeD36ST_9msub_Escherichia_virus_phiV10_GCF_000866205.1_ViralProj16381_bowtie2_sort.bam	#N/A	Escherichia_virus_phiV10_GCF_000866205.1_ViralProj16381	CeD36ST	#N/A	#N/A	871	5587	39104	0.0222739	0.142875
CeD36ST_9msub_Escherichia_virus_Stx2_II_GCF_002221805.1_ViralProj14310_bowtie2_sort.bam	#N/A	Escherichia_virus_Stx2_II_GCF_002221805.1_ViralProj14310	CeD36ST	#N/A	#N/A	38887	298678	62706	0.620148	4.76315
CeD36ST_9msub_Human_polyomavirus_2_GCF_000863805.1_ViralProj15477_bowtie2_sort.bam	#N/A	Human_polyomavirus_2_GCF_000863805.1_ViralProj15477	CeD36ST	#N/A	#N/A	151	151	5130	0.0294347	0.0294347
CeD36ST_9msub_Lactobacillus_phage_KC5a_GCF_000868065.1_ViralProj16663_bowtie2_sort.bam	#N/A	Lactobacillus_phage_KC5a_GCF_000868065.1_ViralProj16663	CeD36ST	#N/A	#N/A	0	0	38239	0	0
CeD36ST_9msub_Lactobacillus_phage_LF1_GCF_000900715.1_ViralProj181083_bowtie2_sort.bam	#N/A	Lactobacillus_phage_LF1_GCF_000900715.1_ViralProj181083	CeD36ST	#N/A	#N/A	0	0	42606	0	0
CeD36ST_9msub_Lactobacillus_phage_phi_jlb1_GCF_001507495.1_ViralProj249087_bowtie2_sort.bam	#N/A	Lactobacillus_phage_phi_jlb1_GCF_001507495.1_ViralProj249087	CeD36ST	#N/A	#N/A	0	0	38269	0	0
CeD36ST_9msub_Lactococcus_phage_bIL309_GCF_000842505.1_ViralProj14338_bowtie2_sort.bam	#N/A	Lactococcus_phage_bIL309_GCF_000842505.1_ViralProj14338	CeD36ST	#N/A	#N/A	0	0	36949	0	0
CeD36ST_9msub_Lactococcus_phage_bIL310_GCF_000838045.1_ViralProj14112_bowtie2_sort.bam	#N/A	Lactococcus_phage_bIL310_GCF_000838045.1_ViralProj14112	CeD36ST	#N/A	#N/A	0	0	14957	0	0
CeD36ST_9msub_Lactococcus_phage_bIL312_GCF_000837265.1_ViralProj14113_bowtie2_sort.bam	#N/A	Lactococcus_phage_bIL312_GCF_000837265.1_ViralProj14113	CeD36ST	#N/A	#N/A	0	0	15179	0	0
CeD36ST_9msub_Lactococcus_phage_r1t_GCF_000840345.1_ViralProj14225_bowtie2_sort.bam	#N/A	Lactococcus_phage_r1t_GCF_000840345.1_ViralProj14225	CeD36ST	#N/A	#N/A	0	0	33350	0	0
CeD36ST_9msub_Lactococcus_phage_TP901-1_GCF_000838065.1_ViralProj14116_bowtie2_sort.bam	#N/A	Lactococcus_phage_TP901-1_GCF_000838065.1_ViralProj14116	CeD36ST	#N/A	#N/A	0	0	37667	0	0
CeD36ST_9msub_Lactococcus_phage_Tuc2009_GCF_000838985.1_ViralProj14131_bowtie2_sort.bam	#N/A	Lactococcus_phage_Tuc2009_GCF_000838985.1_ViralProj14131	CeD36ST	#N/A	#N/A	0	0	38347	0	0
CeD36ST_9msub_Lactococcus_phage_ul36_GCF_000841645.1_ViralProj14331_bowtie2_sort.bam	#N/A	Lactococcus_phage_ul36_GCF_000841645.1_ViralProj14331	CeD36ST	#N/A	#N/A	0	0	36798	0	0
CeD36ST_9msub_Salmonella_phage_Fels-2_NC_010463.1_bowtie2_sort.bam	#N/A	Salmonella_phage_Fels-2_NC_010463.1	CeD36ST	#N/A	#N/A	5852	30502	33693	0.173686	0.905292
CeD36ST_9msub_Salmonella_phage_SE1_GCF_000881955.1_ViralProj33483_bowtie2_sort.bam	#N/A	Salmonella_phage_SE1_GCF_000881955.1_ViralProj33483	CeD36ST	#N/A	#N/A	1100	4379	41941	0.0262273	0.104409
CeD36ST_9msub_Salmonella_phage_SSU5_GCF_000899335.1_ViralProj177521_bowtie2_sort.bam	#N/A	Salmonella_phage_SSU5_GCF_000899335.1_ViralProj177521	CeD36ST	#N/A	#N/A	7883	40015	103299	0.0763125	0.387371
CeD36ST_9msub_Salmonella_phage_ST160_GCF_000891435.1_ViralProj61857_bowtie2_sort.bam	#N/A	Salmonella_phage_ST160_GCF_000891435.1_ViralProj61857	CeD36ST	#N/A	#N/A	1270	4681	40986	0.0309862	0.11421
CeD36ST_9msub_Salmonella_phage_vB_SemP_Emek_GCF_000899835.1_ViralProj171957_bowtie2_sort.bam	#N/A	Salmonella_phage_vB_SemP_Emek_GCF_000899835.1_ViralProj171957	CeD36ST	#N/A	#N/A	1842	8003	39783	0.0463012	0.201166
CeD36ST_9msub_Shigella_phage_Sf6_GCF_000845865.1_ViralProj14498_bowtie2_sort.bam	#N/A	Shigella_phage_Sf6_GCF_000845865.1_ViralProj14498	CeD36ST	#N/A	#N/A	5753	41676	39043	0.14735	1.06744
CeD36ST_9msub_Streptococcus_phage_PH15_GCF_000875325.1_ViralProj30161_bowtie2_sort.bam	#N/A	Streptococcus_phage_PH15_GCF_000875325.1_ViralProj30161	CeD36ST	#N/A	#N/A	0	0	39136	0	0
CeD36ST_9msub_Streptococcus_phage_Sfi21_GCF_000837365.1_ViralProj14133_bowtie2_sort.bam	#N/A	Streptococcus_phage_Sfi21_GCF_000837365.1_ViralProj14133	CeD36ST	#N/A	#N/A	150	151	40739	0.00368198	0.00370652
CeD36ST_9msub_Streptococcus_phage_TP-J34_GCF_000904075.1_ViralProj188154_bowtie2_sort.bam	#N/A	Streptococcus_phage_TP-J34_GCF_000904075.1_ViralProj188154	CeD36ST	#N/A	#N/A	0	0	45606	0	0
CeD36ST_9msub_Vibrio_phage_pYD38-A_GCF_000908715.1_ViralProj209063_bowtie2_sort.bam	#N/A	Vibrio_phage_pYD38-A_GCF_000908715.1_ViralProj209063	CeD36ST	#N/A	#N/A	0	0	47552	0	0
CeD36ST_9msub_Watermelon_chlorotic_stunt_virus_GCF_000837565.1_ViralMultiSegProj14176_bowtie2_sort.bam	#N/A	Watermelon_chlorotic_stunt_virus_GCF_000837565.1_ViralMultiSegProj14176	CeD36ST	#N/A	#N/A	0	0	5498	0	0
CeD37ST_S56_L008_9msub_Cronobacter_phage_ENT39118_GCF_000904915.1_ViralProj184168_bowtie2_sort.bam	#N/A	Cronobacter_phage_ENT39118_GCF_000904915.1_ViralProj184168	CeD37ST	#N/A	#N/A	4981	12231	39012	0.127679	0.313519
CeD37ST_S56_L008_9msub_Enterobacterial_phage_mEp390_GCF_000903635.1_ViralProj183154_bowtie2_sort.bam	#N/A	Enterobacterial_phage_mEp390_GCF_000903635.1_ViralProj183154	CeD37ST	#N/A	#N/A	15049	40166	40029	0.375952	1.00342
CeD37ST_S56_L008_9msub_Enterobacteria_phage_HK140_GCF_000901015.1_ViralProj183139_bowtie2_sort.bam	#N/A	Enterobacteria_phage_HK140_GCF_000901015.1_ViralProj183139	CeD37ST	#N/A	#N/A	10780	30804	40710	0.2648	0.756669
CeD37ST_S56_L008_9msub_Enterobacteria_phage_HK225_GCF_000902675.1_ViralProj183140_bowtie2_sort.bam	#N/A	Enterobacteria_phage_HK225_GCF_000902675.1_ViralProj183140	CeD37ST	#N/A	#N/A	2705	4379	45366	0.0596262	0.096526
CeD37ST_S56_L008_9msub_Enterobacteria_phage_HK446_GCF_000902055.1_ViralProj183141_bowtie2_sort.bam	#N/A	Enterobacteria_phage_HK446_GCF_000902055.1_ViralProj183141	CeD37ST	#N/A	#N/A	10962	33371	39026	0.28089	0.855097
CeD37ST_S56_L008_9msub_Enterobacteria_phage_HK542_GCF_000901115.1_ViralProj183159_bowtie2_sort.bam	#N/A	Enterobacteria_phage_HK542_GCF_000901115.1_ViralProj183159	CeD37ST	#N/A	#N/A	10802	30653	38964	0.27723	0.786701
CeD37ST_S56_L008_9msub_Enterobacteria_phage_HK630_GCF_000903575.1_ViralProj183142_bowtie2_sort.bam	#N/A	Enterobacteria_phage_HK630_GCF_000903575.1_ViralProj183142	CeD37ST	#N/A	#N/A	22675	95583	47090	0.481525	2.02979
CeD37ST_S56_L008_9msub_Enterobacteria_phage_IME10_GCF_000903395.1_ViralProj181235_bowtie2_sort.bam	#N/A	Enterobacteria_phage_IME10_GCF_000903395.1_ViralProj181235	CeD37ST	#N/A	#N/A	3958	13288	39646	0.0998335	0.335166
CeD37ST_S56_L008_9msub_Enterobacteria_phage_mEp235_GCF_000903595.1_ViralProj183146_bowtie2_sort.bam	#N/A	Enterobacteria_phage_mEp235_GCF_000903595.1_ViralProj183146	CeD37ST	#N/A	#N/A	5586	17063	37595	0.148584	0.453864
CeD37ST_S56_L008_9msub_Enterobacteria_phage_mEp460_GCF_000902715.1_ViralProj183148_bowtie2_sort.bam	#N/A	Enterobacteria_phage_mEp460_GCF_000902715.1_ViralProj183148	CeD37ST	#N/A	#N/A	11630	36693	44510	0.26129	0.824377
CeD37ST_S56_L008_9msub_Enterobacteria_phage_mEpX1_GCF_000902095.1_ViralProj183149_bowtie2_sort.bam	#N/A	Enterobacteria_phage_mEpX1_GCF_000902095.1_ViralProj183149	CeD37ST	#N/A	#N/A	9881	29898	41567	0.237713	0.719272
CeD37ST_S56_L008_9msub_Enterobacteria_phage_mEpX2_GCF_000903615.1_ViralProj183150_bowtie2_sort.bam	#N/A	Enterobacteria_phage_mEpX2_GCF_000903615.1_ViralProj183150	CeD37ST	#N/A	#N/A	7904	20687	38759	0.203927	0.533734
CeD37ST_S56_L008_9msub_Enterobacteria_phage_P88_GCF_000930115.1_ViralProj271780_bowtie2_sort.bam	#N/A	Enterobacteria_phage_P88_GCF_000930115.1_ViralProj271780	CeD37ST	#N/A	#N/A	20118	66440	35814	0.561736	1.85514
CeD37ST_S56_L008_9msub_Escherichia_virus_Min27_GCF_000872765.1_ViralProj29143_bowtie2_sort.bam	#N/A	Escherichia_virus_Min27_GCF_000872765.1_ViralProj29143	CeD37ST	#N/A	#N/A	4965	15855	63395	0.0783185	0.250099
CeD37ST_S56_L008_9msub_Escherichia_virus_P1_GCF_000844165.1_ViralProj14493_bowtie2_sort.bam	#N/A	Escherichia_virus_P1_GCF_000844165.1_ViralProj14493	CeD37ST	#N/A	#N/A	2550	44243	94800	0.0268987	0.466698
CeD37ST_S56_L008_9msub_Escherichia_virus_phiV10_GCF_000866205.1_ViralProj16381_bowtie2_sort.bam	#N/A	Escherichia_virus_phiV10_GCF_000866205.1_ViralProj16381	CeD37ST	#N/A	#N/A	0	0	39104	0	0
CeD37ST_S56_L008_9msub_Escherichia_virus_Stx2_II_GCF_002221805.1_ViralProj14310_bowtie2_sort.bam	#N/A	Escherichia_virus_Stx2_II_GCF_002221805.1_ViralProj14310	CeD37ST	#N/A	#N/A	6327	43488	62706	0.100899	0.693522
CeD37ST_S56_L008_9msub_Human_polyomavirus_2_GCF_000863805.1_ViralProj15477_bowtie2_sort.bam	#N/A	Human_polyomavirus_2_GCF_000863805.1_ViralProj15477	CeD37ST	#N/A	#N/A	0	0	5130	0	0
CeD37ST_S56_L008_9msub_Lactobacillus_phage_KC5a_GCF_000868065.1_ViralProj16663_bowtie2_sort.bam	#N/A	Lactobacillus_phage_KC5a_GCF_000868065.1_ViralProj16663	CeD37ST	#N/A	#N/A	0	0	38239	0	0
CeD37ST_S56_L008_9msub_Lactobacillus_phage_LF1_GCF_000900715.1_ViralProj181083_bowtie2_sort.bam	#N/A	Lactobacillus_phage_LF1_GCF_000900715.1_ViralProj181083	CeD37ST	#N/A	#N/A	0	0	42606	0	0
CeD37ST_S56_L008_9msub_Lactobacillus_phage_phi_jlb1_GCF_001507495.1_ViralProj249087_bowtie2_sort.bam	#N/A	Lactobacillus_phage_phi_jlb1_GCF_001507495.1_ViralProj249087	CeD37ST	#N/A	#N/A	0	0	38269	0	0
CeD37ST_S56_L008_9msub_Lactococcus_phage_bIL309_GCF_000842505.1_ViralProj14338_bowtie2_sort.bam	#N/A	Lactococcus_phage_bIL309_GCF_000842505.1_ViralProj14338	CeD37ST	#N/A	#N/A	0	0	36949	0	0
CeD37ST_S56_L008_9msub_Lactococcus_phage_bIL310_GCF_000838045.1_ViralProj14112_bowtie2_sort.bam	#N/A	Lactococcus_phage_bIL310_GCF_000838045.1_ViralProj14112	CeD37ST	#N/A	#N/A	0	0	14957	0	0
CeD37ST_S56_L008_9msub_Lactococcus_phage_bIL312_GCF_000837265.1_ViralProj14113_bowtie2_sort.bam	#N/A	Lactococcus_phage_bIL312_GCF_000837265.1_ViralProj14113	CeD37ST	#N/A	#N/A	0	0	15179	0	0
CeD37ST_S56_L008_9msub_Lactococcus_phage_r1t_GCF_000840345.1_ViralProj14225_bowtie2_sort.bam	#N/A	Lactococcus_phage_r1t_GCF_000840345.1_ViralProj14225	CeD37ST	#N/A	#N/A	0	0	33350	0	0
CeD37ST_S56_L008_9msub_Lactococcus_phage_TP901-1_GCF_000838065.1_ViralProj14116_bowtie2_sort.bam	#N/A	Lactococcus_phage_TP901-1_GCF_000838065.1_ViralProj14116	CeD37ST	#N/A	#N/A	0	0	37667	0	0
CeD37ST_S56_L008_9msub_Lactococcus_phage_Tuc2009_GCF_000838985.1_ViralProj14131_bowtie2_sort.bam	#N/A	Lactococcus_phage_Tuc2009_GCF_000838985.1_ViralProj14131	CeD37ST	#N/A	#N/A	0	0	38347	0	0
CeD37ST_S56_L008_9msub_Lactococcus_phage_ul36_GCF_000841645.1_ViralProj14331_bowtie2_sort.bam	#N/A	Lactococcus_phage_ul36_GCF_000841645.1_ViralProj14331	CeD37ST	#N/A	#N/A	0	0	36798	0	0
CeD37ST_S56_L008_9msub_Salmonella_phage_Fels-2_NC_010463.1_bowtie2_sort.bam	#N/A	Salmonella_phage_Fels-2_NC_010463.1	CeD37ST	#N/A	#N/A	8473	18724	33693	0.251477	0.555724
CeD37ST_S56_L008_9msub_Salmonella_phage_SE1_GCF_000881955.1_ViralProj33483_bowtie2_sort.bam	#N/A	Salmonella_phage_SE1_GCF_000881955.1_ViralProj33483	CeD37ST	#N/A	#N/A	1016	2718	41941	0.0242245	0.0648053
CeD37ST_S56_L008_9msub_Salmonella_phage_SSU5_GCF_000899335.1_ViralProj177521_bowtie2_sort.bam	#N/A	Salmonella_phage_SSU5_GCF_000899335.1_ViralProj177521	CeD37ST	#N/A	#N/A	460	755	103299	0.00445309	0.00730888
CeD37ST_S56_L008_9msub_Salmonella_phage_ST160_GCF_000891435.1_ViralProj61857_bowtie2_sort.bam	#N/A	Salmonella_phage_ST160_GCF_000891435.1_ViralProj61857	CeD37ST	#N/A	#N/A	815	1661	40986	0.0198848	0.040526
CeD37ST_S56_L008_9msub_Salmonella_phage_vB_SemP_Emek_GCF_000899835.1_ViralProj171957_bowtie2_sort.bam	#N/A	Salmonella_phage_vB_SemP_Emek_GCF_000899835.1_ViralProj171957	CeD37ST	#N/A	#N/A	696	906	39783	0.0174949	0.0227735
CeD37ST_S56_L008_9msub_Shigella_phage_Sf6_GCF_000845865.1_ViralProj14498_bowtie2_sort.bam	#N/A	Shigella_phage_Sf6_GCF_000845865.1_ViralProj14498	CeD37ST	#N/A	#N/A	4116	18724	39043	0.105422	0.479574
CeD37ST_S56_L008_9msub_Streptococcus_phage_PH15_GCF_000875325.1_ViralProj30161_bowtie2_sort.bam	#N/A	Streptococcus_phage_PH15_GCF_000875325.1_ViralProj30161	CeD37ST	#N/A	#N/A	0	0	39136	0	0
CeD37ST_S56_L008_9msub_Streptococcus_phage_Sfi21_GCF_000837365.1_ViralProj14133_bowtie2_sort.bam	#N/A	Streptococcus_phage_Sfi21_GCF_000837365.1_ViralProj14133	CeD37ST	#N/A	#N/A	0	0	40739	0	0
CeD37ST_S56_L008_9msub_Streptococcus_phage_TP-J34_GCF_000904075.1_ViralProj188154_bowtie2_sort.bam	#N/A	Streptococcus_phage_TP-J34_GCF_000904075.1_ViralProj188154	CeD37ST	#N/A	#N/A	0	0	45606	0	0
CeD37ST_S56_L008_9msub_Vibrio_phage_pYD38-A_GCF_000908715.1_ViralProj209063_bowtie2_sort.bam	#N/A	Vibrio_phage_pYD38-A_GCF_000908715.1_ViralProj209063	CeD37ST	#N/A	#N/A	151	151	47552	0.00317547	0.00317547
CeD37ST_S56_L008_9msub_Watermelon_chlorotic_stunt_virus_GCF_000837565.1_ViralMultiSegProj14176_bowtie2_sort.bam	#N/A	Watermelon_chlorotic_stunt_virus_GCF_000837565.1_ViralMultiSegProj14176	CeD37ST	#N/A	#N/A	0	0	5498	0	0
CeD41ST_S64_L008_9msub_Cronobacter_phage_ENT39118_GCF_000904915.1_ViralProj184168_bowtie2_sort.bam	#N/A	Cronobacter_phage_ENT39118_GCF_000904915.1_ViralProj184168	CeD41ST	#N/A	#N/A	150	151	39012	0.00384497	0.0038706
CeD41ST_S64_L008_9msub_Enterobacterial_phage_mEp390_GCF_000903635.1_ViralProj183154_bowtie2_sort.bam	#N/A	Enterobacterial_phage_mEp390_GCF_000903635.1_ViralProj183154	CeD41ST	#N/A	#N/A	151	151	40029	0.00377227	0.00377227
CeD41ST_S64_L008_9msub_Enterobacteria_phage_HK140_GCF_000901015.1_ViralProj183139_bowtie2_sort.bam	#N/A	Enterobacteria_phage_HK140_GCF_000901015.1_ViralProj183139	CeD41ST	#N/A	#N/A	2045	36844	40710	0.0502334	0.905036
CeD41ST_S64_L008_9msub_Enterobacteria_phage_HK225_GCF_000902675.1_ViralProj183140_bowtie2_sort.bam	#N/A	Enterobacteria_phage_HK225_GCF_000902675.1_ViralProj183140	CeD41ST	#N/A	#N/A	308	453	45366	0.00678923	0.00998545
CeD41ST_S64_L008_9msub_Enterobacteria_phage_HK446_GCF_000902055.1_ViralProj183141_bowtie2_sort.bam	#N/A	Enterobacteria_phage_HK446_GCF_000902055.1_ViralProj183141	CeD41ST	#N/A	#N/A	687	6644	39026	0.0176036	0.170245
CeD41ST_S64_L008_9msub_Enterobacteria_phage_HK542_GCF_000901115.1_ViralProj183159_bowtie2_sort.bam	#N/A	Enterobacteria_phage_HK542_GCF_000901115.1_ViralProj183159	CeD41ST	#N/A	#N/A	713	9664	38964	0.0182989	0.248024
CeD41ST_S64_L008_9msub_Enterobacteria_phage_HK630_GCF_000903575.1_ViralProj183142_bowtie2_sort.bam	#N/A	Enterobacteria_phage_HK630_GCF_000903575.1_ViralProj183142	CeD41ST	#N/A	#N/A	27072	643864	47090	0.574899	13.6731
CeD41ST_S64_L008_9msub_Enterobacteria_phage_IME10_GCF_000903395.1_ViralProj181235_bowtie2_sort.bam	#N/A	Enterobacteria_phage_IME10_GCF_000903395.1_ViralProj181235	CeD41ST	#N/A	#N/A	5121	12835	39646	0.129168	0.32374
CeD41ST_S64_L008_9msub_Enterobacteria_phage_mEp235_GCF_000903595.1_ViralProj183146_bowtie2_sort.bam	#N/A	Enterobacteria_phage_mEp235_GCF_000903595.1_ViralProj183146	CeD41ST	#N/A	#N/A	1164	15855	37595	0.0309616	0.421732
CeD41ST_S64_L008_9msub_Enterobacteria_phage_mEp460_GCF_000902715.1_ViralProj183148_bowtie2_sort.bam	#N/A	Enterobacteria_phage_mEp460_GCF_000902715.1_ViralProj183148	CeD41ST	#N/A	#N/A	21535	225443	44510	0.483824	5.065
CeD41ST_S64_L008_9msub_Enterobacteria_phage_mEpX1_GCF_000902095.1_ViralProj183149_bowtie2_sort.bam	#N/A	Enterobacteria_phage_mEpX1_GCF_000902095.1_ViralProj183149	CeD41ST	#N/A	#N/A	408	6191	41567	0.00981548	0.14894
CeD41ST_S64_L008_9msub_Enterobacteria_phage_mEpX2_GCF_000903615.1_ViralProj183150_bowtie2_sort.bam	#N/A	Enterobacteria_phage_mEpX2_GCF_000903615.1_ViralProj183150	CeD41ST	#N/A	#N/A	686	6342	38759	0.0176991	0.163627
CeD41ST_S64_L008_9msub_Enterobacteria_phage_P88_GCF_000930115.1_ViralProj271780_bowtie2_sort.bam	#N/A	Enterobacteria_phage_P88_GCF_000930115.1_ViralProj271780	CeD41ST	#N/A	#N/A	13621	23405	35814	0.380326	0.653515
CeD41ST_S64_L008_9msub_Escherichia_virus_Min27_GCF_000872765.1_ViralProj29143_bowtie2_sort.bam	#N/A	Escherichia_virus_Min27_GCF_000872765.1_ViralProj29143	CeD41ST	#N/A	#N/A	4075	75047	63395	0.0642795	1.1838
CeD41ST_S64_L008_9msub_Escherichia_virus_P1_GCF_000844165.1_ViralProj14493_bowtie2_sort.bam	#N/A	Escherichia_virus_P1_GCF_000844165.1_ViralProj14493	CeD41ST	#N/A	#N/A	2366	801810	94800	0.0249578	8.45791
CeD41ST_S64_L008_9msub_Escherichia_virus_phiV10_GCF_000866205.1_ViralProj16381_bowtie2_sort.bam	#N/A	Escherichia_virus_phiV10_GCF_000866205.1_ViralProj16381	CeD41ST	#N/A	#N/A	459	906	39104	0.0117379	0.023169
CeD41ST_S64_L008_9msub_Escherichia_virus_Stx2_II_GCF_002221805.1_ViralProj14310_bowtie2_sort.bam	#N/A	Escherichia_virus_Stx2_II_GCF_002221805.1_ViralProj14310	CeD41ST	#N/A	#N/A	4307	75349	62706	0.0686856	1.20162
CeD41ST_S64_L008_9msub_Human_polyomavirus_2_GCF_000863805.1_ViralProj15477_bowtie2_sort.bam	#N/A	Human_polyomavirus_2_GCF_000863805.1_ViralProj15477	CeD41ST	#N/A	#N/A	0	0	5130	0	0
CeD41ST_S64_L008_9msub_Lactobacillus_phage_KC5a_GCF_000868065.1_ViralProj16663_bowtie2_sort.bam	#N/A	Lactobacillus_phage_KC5a_GCF_000868065.1_ViralProj16663	CeD41ST	#N/A	#N/A	0	0	38239	0	0
CeD41ST_S64_L008_9msub_Lactobacillus_phage_LF1_GCF_000900715.1_ViralProj181083_bowtie2_sort.bam	#N/A	Lactobacillus_phage_LF1_GCF_000900715.1_ViralProj181083	CeD41ST	#N/A	#N/A	840	3775	42606	0.0197155	0.0886025
CeD41ST_S64_L008_9msub_Lactobacillus_phage_phi_jlb1_GCF_001507495.1_ViralProj249087_bowtie2_sort.bam	#N/A	Lactobacillus_phage_phi_jlb1_GCF_001507495.1_ViralProj249087	CeD41ST	#N/A	#N/A	151	151	38269	0.00394575	0.00394575
CeD41ST_S64_L008_9msub_Lactococcus_phage_bIL309_GCF_000842505.1_ViralProj14338_bowtie2_sort.bam	#N/A	Lactococcus_phage_bIL309_GCF_000842505.1_ViralProj14338	CeD41ST	#N/A	#N/A	0	0	36949	0	0
CeD41ST_S64_L008_9msub_Lactococcus_phage_bIL310_GCF_000838045.1_ViralProj14112_bowtie2_sort.bam	#N/A	Lactococcus_phage_bIL310_GCF_000838045.1_ViralProj14112	CeD41ST	#N/A	#N/A	0	0	14957	0	0
CeD41ST_S64_L008_9msub_Lactococcus_phage_bIL312_GCF_000837265.1_ViralProj14113_bowtie2_sort.bam	#N/A	Lactococcus_phage_bIL312_GCF_000837265.1_ViralProj14113	CeD41ST	#N/A	#N/A	341	2114	15179	0.0224652	0.139271
CeD41ST_S64_L008_9msub_Lactococcus_phage_r1t_GCF_000840345.1_ViralProj14225_bowtie2_sort.bam	#N/A	Lactococcus_phage_r1t_GCF_000840345.1_ViralProj14225	CeD41ST	#N/A	#N/A	0	0	33350	0	0
CeD41ST_S64_L008_9msub_Lactococcus_phage_TP901-1_GCF_000838065.1_ViralProj14116_bowtie2_sort.bam	#N/A	Lactococcus_phage_TP901-1_GCF_000838065.1_ViralProj14116	CeD41ST	#N/A	#N/A	0	0	37667	0	0
CeD41ST_S64_L008_9msub_Lactococcus_phage_Tuc2009_GCF_000838985.1_ViralProj14131_bowtie2_sort.bam	#N/A	Lactococcus_phage_Tuc2009_GCF_000838985.1_ViralProj14131	CeD41ST	#N/A	#N/A	0	0	38347	0	0
CeD41ST_S64_L008_9msub_Lactococcus_phage_ul36_GCF_000841645.1_ViralProj14331_bowtie2_sort.bam	#N/A	Lactococcus_phage_ul36_GCF_000841645.1_ViralProj14331	CeD41ST	#N/A	#N/A	1057	4983	36798	0.0287244	0.135415
CeD41ST_S64_L008_9msub_Salmonella_phage_Fels-2_NC_010463.1_bowtie2_sort.bam	#N/A	Salmonella_phage_Fels-2_NC_010463.1	CeD41ST	#N/A	#N/A	3330	9513	33693	0.0988336	0.282344
CeD41ST_S64_L008_9msub_Salmonella_phage_SE1_GCF_000881955.1_ViralProj33483_bowtie2_sort.bam	#N/A	Salmonella_phage_SE1_GCF_000881955.1_ViralProj33483	CeD41ST	#N/A	#N/A	1616	3020	41941	0.0385303	0.0720059
CeD41ST_S64_L008_9msub_Salmonella_phage_SSU5_GCF_000899335.1_ViralProj177521_bowtie2_sort.bam	#N/A	Salmonella_phage_SSU5_GCF_000899335.1_ViralProj177521	CeD41ST	#N/A	#N/A	0	0	103299	0	0
CeD41ST_S64_L008_9msub_Salmonella_phage_ST160_GCF_000891435.1_ViralProj61857_bowtie2_sort.bam	#N/A	Salmonella_phage_ST160_GCF_000891435.1_ViralProj61857	CeD41ST	#N/A	#N/A	1417	1661	40986	0.0345728	0.040526
CeD41ST_S64_L008_9msub_Salmonella_phage_vB_SemP_Emek_GCF_000899835.1_ViralProj171957_bowtie2_sort.bam	#N/A	Salmonella_phage_vB_SemP_Emek_GCF_000899835.1_ViralProj171957	CeD41ST	#N/A	#N/A	1563	2869	39783	0.0392881	0.0721162
CeD41ST_S64_L008_9msub_Shigella_phage_Sf6_GCF_000845865.1_ViralProj14498_bowtie2_sort.bam	#N/A	Shigella_phage_Sf6_GCF_000845865.1_ViralProj14498	CeD41ST	#N/A	#N/A	4612	24311	39043	0.118126	0.622672
CeD41ST_S64_L008_9msub_Streptococcus_phage_PH15_GCF_000875325.1_ViralProj30161_bowtie2_sort.bam	#N/A	Streptococcus_phage_PH15_GCF_000875325.1_ViralProj30161	CeD41ST	#N/A	#N/A	0	0	39136	0	0
CeD41ST_S64_L008_9msub_Streptococcus_phage_Sfi21_GCF_000837365.1_ViralProj14133_bowtie2_sort.bam	#N/A	Streptococcus_phage_Sfi21_GCF_000837365.1_ViralProj14133	CeD41ST	#N/A	#N/A	151	151	40739	0.00370652	0.00370652
CeD41ST_S64_L008_9msub_Streptococcus_phage_TP-J34_GCF_000904075.1_ViralProj188154_bowtie2_sort.bam	#N/A	Streptococcus_phage_TP-J34_GCF_000904075.1_ViralProj188154	CeD41ST	#N/A	#N/A	302	302	45606	0.00662194	0.00662194
CeD41ST_S64_L008_9msub_Vibrio_phage_pYD38-A_GCF_000908715.1_ViralProj209063_bowtie2_sort.bam	#N/A	Vibrio_phage_pYD38-A_GCF_000908715.1_ViralProj209063	CeD41ST	#N/A	#N/A	179	302	47552	0.0037643	0.00635094
CeD41ST_S64_L008_9msub_Watermelon_chlorotic_stunt_virus_GCF_000837565.1_ViralMultiSegProj14176_bowtie2_sort.bam	#N/A	Watermelon_chlorotic_stunt_virus_GCF_000837565.1_ViralMultiSegProj14176	CeD41ST	#N/A	#N/A	0	0	5498	0	0
CeD42ST_S65_L008_9msub_Cronobacter_phage_ENT39118_GCF_000904915.1_ViralProj184168_bowtie2_sort.bam	#N/A	Cronobacter_phage_ENT39118_GCF_000904915.1_ViralProj184168	CeD42ST	#N/A	#N/A	0	0	39012	0	0
CeD42ST_S65_L008_9msub_Enterobacterial_phage_mEp390_GCF_000903635.1_ViralProj183154_bowtie2_sort.bam	#N/A	Enterobacterial_phage_mEp390_GCF_000903635.1_ViralProj183154	CeD42ST	#N/A	#N/A	0	0	40029	0	0
CeD42ST_S65_L008_9msub_Enterobacteria_phage_HK140_GCF_000901015.1_ViralProj183139_bowtie2_sort.bam	#N/A	Enterobacteria_phage_HK140_GCF_000901015.1_ViralProj183139	CeD42ST	#N/A	#N/A	302	604	40710	0.00741832	0.0148366
CeD42ST_S65_L008_9msub_Enterobacteria_phage_HK225_GCF_000902675.1_ViralProj183140_bowtie2_sort.bam	#N/A	Enterobacteria_phage_HK225_GCF_000902675.1_ViralProj183140	CeD42ST	#N/A	#N/A	302	302	45366	0.00665697	0.00665697
CeD42ST_S65_L008_9msub_Enterobacteria_phage_HK446_GCF_000902055.1_ViralProj183141_bowtie2_sort.bam	#N/A	Enterobacteria_phage_HK446_GCF_000902055.1_ViralProj183141	CeD42ST	#N/A	#N/A	298	604	39026	0.00763594	0.0154769
CeD42ST_S65_L008_9msub_Enterobacteria_phage_HK542_GCF_000901115.1_ViralProj183159_bowtie2_sort.bam	#N/A	Enterobacteria_phage_HK542_GCF_000901115.1_ViralProj183159	CeD42ST	#N/A	#N/A	302	604	38964	0.00775074	0.0155015
CeD42ST_S65_L008_9msub_Enterobacteria_phage_HK630_GCF_000903575.1_ViralProj183142_bowtie2_sort.bam	#N/A	Enterobacteria_phage_HK630_GCF_000903575.1_ViralProj183142	CeD42ST	#N/A	#N/A	5957	11476	47090	0.126502	0.243704
CeD42ST_S65_L008_9msub_Enterobacteria_phage_IME10_GCF_000903395.1_ViralProj181235_bowtie2_sort.bam	#N/A	Enterobacteria_phage_IME10_GCF_000903395.1_ViralProj181235	CeD42ST	#N/A	#N/A	298	604	39646	0.00751652	0.0152348
CeD42ST_S65_L008_9msub_Enterobacteria_phage_mEp235_GCF_000903595.1_ViralProj183146_bowtie2_sort.bam	#N/A	Enterobacteria_phage_mEp235_GCF_000903595.1_ViralProj183146	CeD42ST	#N/A	#N/A	302	604	37595	0.00803298	0.016066
CeD42ST_S65_L008_9msub_Enterobacteria_phage_mEp460_GCF_000902715.1_ViralProj183148_bowtie2_sort.bam	#N/A	Enterobacteria_phage_mEp460_GCF_000902715.1_ViralProj183148	CeD42ST	#N/A	#N/A	4595	9211	44510	0.103235	0.206942
CeD42ST_S65_L008_9msub_Enterobacteria_phage_mEpX1_GCF_000902095.1_ViralProj183149_bowtie2_sort.bam	#N/A	Enterobacteria_phage_mEpX1_GCF_000902095.1_ViralProj183149	CeD42ST	#N/A	#N/A	302	604	41567	0.00726538	0.0145308
CeD42ST_S65_L008_9msub_Enterobacteria_phage_mEpX2_GCF_000903615.1_ViralProj183150_bowtie2_sort.bam	#N/A	Enterobacteria_phage_mEpX2_GCF_000903615.1_ViralProj183150	CeD42ST	#N/A	#N/A	302	604	38759	0.00779174	0.0155835
CeD42ST_S65_L008_9msub_Enterobacteria_phage_P88_GCF_000930115.1_ViralProj271780_bowtie2_sort.bam	#N/A	Enterobacteria_phage_P88_GCF_000930115.1_ViralProj271780	CeD42ST	#N/A	#N/A	303	302	35814	0.00846038	0.00843246
CeD42ST_S65_L008_9msub_Escherichia_virus_Min27_GCF_000872765.1_ViralProj29143_bowtie2_sort.bam	#N/A	Escherichia_virus_Min27_GCF_000872765.1_ViralProj29143	CeD42ST	#N/A	#N/A	481	604	63395	0.00758735	0.00952757
CeD42ST_S65_L008_9msub_Escherichia_virus_P1_GCF_000844165.1_ViralProj14493_bowtie2_sort.bam	#N/A	Escherichia_virus_P1_GCF_000844165.1_ViralProj14493	CeD42ST	#N/A	#N/A	2497	23858	94800	0.0263397	0.251667
CeD42ST_S65_L008_9msub_Escherichia_virus_phiV10_GCF_000866205.1_ViralProj16381_bowtie2_sort.bam	#N/A	Escherichia_virus_phiV10_GCF_000866205.1_ViralProj16381	CeD42ST	#N/A	#N/A	0	0	39104	0	0
CeD42ST_S65_L008_9msub_Escherichia_virus_Stx2_II_GCF_002221805.1_ViralProj14310_bowtie2_sort.bam	#N/A	Escherichia_virus_Stx2_II_GCF_002221805.1_ViralProj14310	CeD42ST	#N/A	#N/A	1432	2265	62706	0.0228367	0.0361209
CeD42ST_S65_L008_9msub_Human_polyomavirus_2_GCF_000863805.1_ViralProj15477_bowtie2_sort.bam	#N/A	Human_polyomavirus_2_GCF_000863805.1_ViralProj15477	CeD42ST	#N/A	#N/A	0	0	5130	0	0
CeD42ST_S65_L008_9msub_Lactobacillus_phage_KC5a_GCF_000868065.1_ViralProj16663_bowtie2_sort.bam	#N/A	Lactobacillus_phage_KC5a_GCF_000868065.1_ViralProj16663	CeD42ST	#N/A	#N/A	0	0	38239	0	0
CeD42ST_S65_L008_9msub_Lactobacillus_phage_LF1_GCF_000900715.1_ViralProj181083_bowtie2_sort.bam	#N/A	Lactobacillus_phage_LF1_GCF_000900715.1_ViralProj181083	CeD42ST	#N/A	#N/A	0	0	42606	0	0
CeD42ST_S65_L008_9msub_Lactobacillus_phage_phi_jlb1_GCF_001507495.1_ViralProj249087_bowtie2_sort.bam	#N/A	Lactobacillus_phage_phi_jlb1_GCF_001507495.1_ViralProj249087	CeD42ST	#N/A	#N/A	0	0	38269	0	0
CeD42ST_S65_L008_9msub_Lactococcus_phage_bIL309_GCF_000842505.1_ViralProj14338_bowtie2_sort.bam	#N/A	Lactococcus_phage_bIL309_GCF_000842505.1_ViralProj14338	CeD42ST	#N/A	#N/A	0	0	36949	0	0
CeD42ST_S65_L008_9msub_Lactococcus_phage_bIL310_GCF_000838045.1_ViralProj14112_bowtie2_sort.bam	#N/A	Lactococcus_phage_bIL310_GCF_000838045.1_ViralProj14112	CeD42ST	#N/A	#N/A	0	0	14957	0	0
CeD42ST_S65_L008_9msub_Lactococcus_phage_bIL312_GCF_000837265.1_ViralProj14113_bowtie2_sort.bam	#N/A	Lactococcus_phage_bIL312_GCF_000837265.1_ViralProj14113	CeD42ST	#N/A	#N/A	0	0	15179	0	0
CeD42ST_S65_L008_9msub_Lactococcus_phage_r1t_GCF_000840345.1_ViralProj14225_bowtie2_sort.bam	#N/A	Lactococcus_phage_r1t_GCF_000840345.1_ViralProj14225	CeD42ST	#N/A	#N/A	0	0	33350	0	0
CeD42ST_S65_L008_9msub_Lactococcus_phage_TP901-1_GCF_000838065.1_ViralProj14116_bowtie2_sort.bam	#N/A	Lactococcus_phage_TP901-1_GCF_000838065.1_ViralProj14116	CeD42ST	#N/A	#N/A	0	0	37667	0	0
CeD42ST_S65_L008_9msub_Lactococcus_phage_Tuc2009_GCF_000838985.1_ViralProj14131_bowtie2_sort.bam	#N/A	Lactococcus_phage_Tuc2009_GCF_000838985.1_ViralProj14131	CeD42ST	#N/A	#N/A	0	0	38347	0	0
CeD42ST_S65_L008_9msub_Lactococcus_phage_ul36_GCF_000841645.1_ViralProj14331_bowtie2_sort.bam	#N/A	Lactococcus_phage_ul36_GCF_000841645.1_ViralProj14331	CeD42ST	#N/A	#N/A	0	0	36798	0	0
CeD42ST_S65_L008_9msub_Salmonella_phage_Fels-2_NC_010463.1_bowtie2_sort.bam	#N/A	Salmonella_phage_Fels-2_NC_010463.1	CeD42ST	#N/A	#N/A	151	151	33693	0.00448164	0.00448164
CeD42ST_S65_L008_9msub_Salmonella_phage_SE1_GCF_000881955.1_ViralProj33483_bowtie2_sort.bam	#N/A	Salmonella_phage_SE1_GCF_000881955.1_ViralProj33483	CeD42ST	#N/A	#N/A	0	0	41941	0	0
CeD42ST_S65_L008_9msub_Salmonella_phage_SSU5_GCF_000899335.1_ViralProj177521_bowtie2_sort.bam	#N/A	Salmonella_phage_SSU5_GCF_000899335.1_ViralProj177521	CeD42ST	#N/A	#N/A	463	906	103299	0.00448213	0.00877066
CeD42ST_S65_L008_9msub_Salmonella_phage_ST160_GCF_000891435.1_ViralProj61857_bowtie2_sort.bam	#N/A	Salmonella_phage_ST160_GCF_000891435.1_ViralProj61857	CeD42ST	#N/A	#N/A	0	0	40986	0	0
CeD42ST_S65_L008_9msub_Salmonella_phage_vB_SemP_Emek_GCF_000899835.1_ViralProj171957_bowtie2_sort.bam	#N/A	Salmonella_phage_vB_SemP_Emek_GCF_000899835.1_ViralProj171957	CeD42ST	#N/A	#N/A	151	302	39783	0.00379559	0.00759118
CeD42ST_S65_L008_9msub_Shigella_phage_Sf6_GCF_000845865.1_ViralProj14498_bowtie2_sort.bam	#N/A	Shigella_phage_Sf6_GCF_000845865.1_ViralProj14498	CeD42ST	#N/A	#N/A	1023	2718	39043	0.0262019	0.0696156
CeD42ST_S65_L008_9msub_Streptococcus_phage_PH15_GCF_000875325.1_ViralProj30161_bowtie2_sort.bam	#N/A	Streptococcus_phage_PH15_GCF_000875325.1_ViralProj30161	CeD42ST	#N/A	#N/A	0	0	39136	0	0
CeD42ST_S65_L008_9msub_Streptococcus_phage_Sfi21_GCF_000837365.1_ViralProj14133_bowtie2_sort.bam	#N/A	Streptococcus_phage_Sfi21_GCF_000837365.1_ViralProj14133	CeD42ST	#N/A	#N/A	0	0	40739	0	0
CeD42ST_S65_L008_9msub_Streptococcus_phage_TP-J34_GCF_000904075.1_ViralProj188154_bowtie2_sort.bam	#N/A	Streptococcus_phage_TP-J34_GCF_000904075.1_ViralProj188154	CeD42ST	#N/A	#N/A	151	151	45606	0.00331097	0.00331097
CeD42ST_S65_L008_9msub_Vibrio_phage_pYD38-A_GCF_000908715.1_ViralProj209063_bowtie2_sort.bam	#N/A	Vibrio_phage_pYD38-A_GCF_000908715.1_ViralProj209063	CeD42ST	#N/A	#N/A	0	0	47552	0	0
CeD42ST_S65_L008_9msub_Watermelon_chlorotic_stunt_virus_GCF_000837565.1_ViralMultiSegProj14176_bowtie2_sort.bam	#N/A	Watermelon_chlorotic_stunt_virus_GCF_000837565.1_ViralMultiSegProj14176	CeD42ST	#N/A	#N/A	0	0	5498	0	0
CeD43ST_S57_L008_9msub_Cronobacter_phage_ENT39118_GCF_000904915.1_ViralProj184168_bowtie2_sort.bam	#N/A	Cronobacter_phage_ENT39118_GCF_000904915.1_ViralProj184168	CeD43ST	#N/A	#N/A	0	0	39012	0	0
CeD43ST_S57_L008_9msub_Enterobacterial_phage_mEp390_GCF_000903635.1_ViralProj183154_bowtie2_sort.bam	#N/A	Enterobacterial_phage_mEp390_GCF_000903635.1_ViralProj183154	CeD43ST	#N/A	#N/A	0	0	40029	0	0
CeD43ST_S57_L008_9msub_Enterobacteria_phage_HK140_GCF_000901015.1_ViralProj183139_bowtie2_sort.bam	#N/A	Enterobacteria_phage_HK140_GCF_000901015.1_ViralProj183139	CeD43ST	#N/A	#N/A	453	453	40710	0.0111275	0.0111275
CeD43ST_S57_L008_9msub_Enterobacteria_phage_HK225_GCF_000902675.1_ViralProj183140_bowtie2_sort.bam	#N/A	Enterobacteria_phage_HK225_GCF_000902675.1_ViralProj183140	CeD43ST	#N/A	#N/A	0	0	45366	0	0
CeD43ST_S57_L008_9msub_Enterobacteria_phage_HK446_GCF_000902055.1_ViralProj183141_bowtie2_sort.bam	#N/A	Enterobacteria_phage_HK446_GCF_000902055.1_ViralProj183141	CeD43ST	#N/A	#N/A	302	453	39026	0.00773843	0.0116076
CeD43ST_S57_L008_9msub_Enterobacteria_phage_HK542_GCF_000901115.1_ViralProj183159_bowtie2_sort.bam	#N/A	Enterobacteria_phage_HK542_GCF_000901115.1_ViralProj183159	CeD43ST	#N/A	#N/A	1032	1359	38964	0.026486	0.0348783
CeD43ST_S57_L008_9msub_Enterobacteria_phage_HK630_GCF_000903575.1_ViralProj183142_bowtie2_sort.bam	#N/A	Enterobacteria_phage_HK630_GCF_000903575.1_ViralProj183142	CeD43ST	#N/A	#N/A	5656	7399	47090	0.12011	0.157125
CeD43ST_S57_L008_9msub_Enterobacteria_phage_IME10_GCF_000903395.1_ViralProj181235_bowtie2_sort.bam	#N/A	Enterobacteria_phage_IME10_GCF_000903395.1_ViralProj181235	CeD43ST	#N/A	#N/A	2132	2567	39646	0.0537759	0.064748
CeD43ST_S57_L008_9msub_Enterobacteria_phage_mEp235_GCF_000903595.1_ViralProj183146_bowtie2_sort.bam	#N/A	Enterobacteria_phage_mEp235_GCF_000903595.1_ViralProj183146	CeD43ST	#N/A	#N/A	469	604	37595	0.0124751	0.016066
CeD43ST_S57_L008_9msub_Enterobacteria_phage_mEp460_GCF_000902715.1_ViralProj183148_bowtie2_sort.bam	#N/A	Enterobacteria_phage_mEp460_GCF_000902715.1_ViralProj183148	CeD43ST	#N/A	#N/A	4606	6342	44510	0.103482	0.142485
CeD43ST_S57_L008_9msub_Enterobacteria_phage_mEpX1_GCF_000902095.1_ViralProj183149_bowtie2_sort.bam	#N/A	Enterobacteria_phage_mEpX1_GCF_000902095.1_ViralProj183149	CeD43ST	#N/A	#N/A	151	151	41567	0.00363269	0.00363269
CeD43ST_S57_L008_9msub_Enterobacteria_phage_mEpX2_GCF_000903615.1_ViralProj183150_bowtie2_sort.bam	#N/A	Enterobacteria_phage_mEpX2_GCF_000903615.1_ViralProj183150	CeD43ST	#N/A	#N/A	469	604	38759	0.0121004	0.0155835
CeD43ST_S57_L008_9msub_Enterobacteria_phage_P88_GCF_000930115.1_ViralProj271780_bowtie2_sort.bam	#N/A	Enterobacteria_phage_P88_GCF_000930115.1_ViralProj271780	CeD43ST	#N/A	#N/A	537	755	35814	0.0149941	0.0210811
CeD43ST_S57_L008_9msub_Escherichia_virus_Min27_GCF_000872765.1_ViralProj29143_bowtie2_sort.bam	#N/A	Escherichia_virus_Min27_GCF_000872765.1_ViralProj29143	CeD43ST	#N/A	#N/A	604	604	63395	0.00952757	0.00952757
CeD43ST_S57_L008_9msub_Escherichia_virus_P1_GCF_000844165.1_ViralProj14493_bowtie2_sort.bam	#N/A	Escherichia_virus_P1_GCF_000844165.1_ViralProj14493	CeD43ST	#N/A	#N/A	795	3926	94800	0.00838608	0.0414135
CeD43ST_S57_L008_9msub_Escherichia_virus_phiV10_GCF_000866205.1_ViralProj16381_bowtie2_sort.bam	#N/A	Escherichia_virus_phiV10_GCF_000866205.1_ViralProj16381	CeD43ST	#N/A	#N/A	0	0	39104	0	0
CeD43ST_S57_L008_9msub_Escherichia_virus_Stx2_II_GCF_002221805.1_ViralProj14310_bowtie2_sort.bam	#N/A	Escherichia_virus_Stx2_II_GCF_002221805.1_ViralProj14310	CeD43ST	#N/A	#N/A	2335	3171	62706	0.0372373	0.0505693
CeD43ST_S57_L008_9msub_Human_polyomavirus_2_GCF_000863805.1_ViralProj15477_bowtie2_sort.bam	#N/A	Human_polyomavirus_2_GCF_000863805.1_ViralProj15477	CeD43ST	#N/A	#N/A	0	0	5130	0	0
CeD43ST_S57_L008_9msub_Lactobacillus_phage_KC5a_GCF_000868065.1_ViralProj16663_bowtie2_sort.bam	#N/A	Lactobacillus_phage_KC5a_GCF_000868065.1_ViralProj16663	CeD43ST	#N/A	#N/A	0	0	38239	0	0
CeD43ST_S57_L008_9msub_Lactobacillus_phage_LF1_GCF_000900715.1_ViralProj181083_bowtie2_sort.bam	#N/A	Lactobacillus_phage_LF1_GCF_000900715.1_ViralProj181083	CeD43ST	#N/A	#N/A	0	0	42606	0	0
CeD43ST_S57_L008_9msub_Lactobacillus_phage_phi_jlb1_GCF_001507495.1_ViralProj249087_bowtie2_sort.bam	#N/A	Lactobacillus_phage_phi_jlb1_GCF_001507495.1_ViralProj249087	CeD43ST	#N/A	#N/A	0	0	38269	0	0
CeD43ST_S57_L008_9msub_Lactococcus_phage_bIL309_GCF_000842505.1_ViralProj14338_bowtie2_sort.bam	#N/A	Lactococcus_phage_bIL309_GCF_000842505.1_ViralProj14338	CeD43ST	#N/A	#N/A	0	0	36949	0	0
CeD43ST_S57_L008_9msub_Lactococcus_phage_bIL310_GCF_000838045.1_ViralProj14112_bowtie2_sort.bam	#N/A	Lactococcus_phage_bIL310_GCF_000838045.1_ViralProj14112	CeD43ST	#N/A	#N/A	0	0	14957	0	0
CeD43ST_S57_L008_9msub_Lactococcus_phage_bIL312_GCF_000837265.1_ViralProj14113_bowtie2_sort.bam	#N/A	Lactococcus_phage_bIL312_GCF_000837265.1_ViralProj14113	CeD43ST	#N/A	#N/A	0	0	15179	0	0
CeD43ST_S57_L008_9msub_Lactococcus_phage_r1t_GCF_000840345.1_ViralProj14225_bowtie2_sort.bam	#N/A	Lactococcus_phage_r1t_GCF_000840345.1_ViralProj14225	CeD43ST	#N/A	#N/A	268	604	33350	0.00803598	0.0181109
CeD43ST_S57_L008_9msub_Lactococcus_phage_TP901-1_GCF_000838065.1_ViralProj14116_bowtie2_sort.bam	#N/A	Lactococcus_phage_TP901-1_GCF_000838065.1_ViralProj14116	CeD43ST	#N/A	#N/A	0	0	37667	0	0
CeD43ST_S57_L008_9msub_Lactococcus_phage_Tuc2009_GCF_000838985.1_ViralProj14131_bowtie2_sort.bam	#N/A	Lactococcus_phage_Tuc2009_GCF_000838985.1_ViralProj14131	CeD43ST	#N/A	#N/A	0	0	38347	0	0
CeD43ST_S57_L008_9msub_Lactococcus_phage_ul36_GCF_000841645.1_ViralProj14331_bowtie2_sort.bam	#N/A	Lactococcus_phage_ul36_GCF_000841645.1_ViralProj14331	CeD43ST	#N/A	#N/A	0	0	36798	0	0
CeD43ST_S57_L008_9msub_Salmonella_phage_Fels-2_NC_010463.1_bowtie2_sort.bam	#N/A	Salmonella_phage_Fels-2_NC_010463.1	CeD43ST	#N/A	#N/A	0	0	33693	0	0
CeD43ST_S57_L008_9msub_Salmonella_phage_SE1_GCF_000881955.1_ViralProj33483_bowtie2_sort.bam	#N/A	Salmonella_phage_SE1_GCF_000881955.1_ViralProj33483	CeD43ST	#N/A	#N/A	318	453	41941	0.00758208	0.0108009
CeD43ST_S57_L008_9msub_Salmonella_phage_SSU5_GCF_000899335.1_ViralProj177521_bowtie2_sort.bam	#N/A	Salmonella_phage_SSU5_GCF_000899335.1_ViralProj177521	CeD43ST	#N/A	#N/A	0	0	103299	0	0
CeD43ST_S57_L008_9msub_Salmonella_phage_ST160_GCF_000891435.1_ViralProj61857_bowtie2_sort.bam	#N/A	Salmonella_phage_ST160_GCF_000891435.1_ViralProj61857	CeD43ST	#N/A	#N/A	469	604	40986	0.0114429	0.0147367
CeD43ST_S57_L008_9msub_Salmonella_phage_vB_SemP_Emek_GCF_000899835.1_ViralProj171957_bowtie2_sort.bam	#N/A	Salmonella_phage_vB_SemP_Emek_GCF_000899835.1_ViralProj171957	CeD43ST	#N/A	#N/A	604	604	39783	0.0151824	0.0151824
CeD43ST_S57_L008_9msub_Shigella_phage_Sf6_GCF_000845865.1_ViralProj14498_bowtie2_sort.bam	#N/A	Shigella_phage_Sf6_GCF_000845865.1_ViralProj14498	CeD43ST	#N/A	#N/A	2937	3926	39043	0.0752248	0.100556
CeD43ST_S57_L008_9msub_Streptococcus_phage_PH15_GCF_000875325.1_ViralProj30161_bowtie2_sort.bam	#N/A	Streptococcus_phage_PH15_GCF_000875325.1_ViralProj30161	CeD43ST	#N/A	#N/A	0	0	39136	0	0
CeD43ST_S57_L008_9msub_Streptococcus_phage_Sfi21_GCF_000837365.1_ViralProj14133_bowtie2_sort.bam	#N/A	Streptococcus_phage_Sfi21_GCF_000837365.1_ViralProj14133	CeD43ST	#N/A	#N/A	0	0	40739	0	0
CeD43ST_S57_L008_9msub_Streptococcus_phage_TP-J34_GCF_000904075.1_ViralProj188154_bowtie2_sort.bam	#N/A	Streptococcus_phage_TP-J34_GCF_000904075.1_ViralProj188154	CeD43ST	#N/A	#N/A	0	0	45606	0	0
CeD43ST_S57_L008_9msub_Vibrio_phage_pYD38-A_GCF_000908715.1_ViralProj209063_bowtie2_sort.bam	#N/A	Vibrio_phage_pYD38-A_GCF_000908715.1_ViralProj209063	CeD43ST	#N/A	#N/A	0	0	47552	0	0
CeD43ST_S57_L008_9msub_Watermelon_chlorotic_stunt_virus_GCF_000837565.1_ViralMultiSegProj14176_bowtie2_sort.bam	#N/A	Watermelon_chlorotic_stunt_virus_GCF_000837565.1_ViralMultiSegProj14176	CeD43ST	#N/A	#N/A	0	0	5498	0	0
CeD44ST_S66_L008_9msub_Cronobacter_phage_ENT39118_GCF_000904915.1_ViralProj184168_bowtie2_sort.bam	#N/A	Cronobacter_phage_ENT39118_GCF_000904915.1_ViralProj184168	CeD44ST	#N/A	#N/A	0	0	39012	0	0
CeD44ST_S66_L008_9msub_Enterobacterial_phage_mEp390_GCF_000903635.1_ViralProj183154_bowtie2_sort.bam	#N/A	Enterobacterial_phage_mEp390_GCF_000903635.1_ViralProj183154	CeD44ST	#N/A	#N/A	0	0	40029	0	0
CeD44ST_S66_L008_9msub_Enterobacteria_phage_HK140_GCF_000901015.1_ViralProj183139_bowtie2_sort.bam	#N/A	Enterobacteria_phage_HK140_GCF_000901015.1_ViralProj183139	CeD44ST	#N/A	#N/A	0	0	40710	0	0
CeD44ST_S66_L008_9msub_Enterobacteria_phage_HK225_GCF_000902675.1_ViralProj183140_bowtie2_sort.bam	#N/A	Enterobacteria_phage_HK225_GCF_000902675.1_ViralProj183140	CeD44ST	#N/A	#N/A	0	0	45366	0	0
CeD44ST_S66_L008_9msub_Enterobacteria_phage_HK446_GCF_000902055.1_ViralProj183141_bowtie2_sort.bam	#N/A	Enterobacteria_phage_HK446_GCF_000902055.1_ViralProj183141	CeD44ST	#N/A	#N/A	0	0	39026	0	0
CeD44ST_S66_L008_9msub_Enterobacteria_phage_HK542_GCF_000901115.1_ViralProj183159_bowtie2_sort.bam	#N/A	Enterobacteria_phage_HK542_GCF_000901115.1_ViralProj183159	CeD44ST	#N/A	#N/A	0	0	38964	0	0
CeD44ST_S66_L008_9msub_Enterobacteria_phage_HK630_GCF_000903575.1_ViralProj183142_bowtie2_sort.bam	#N/A	Enterobacteria_phage_HK630_GCF_000903575.1_ViralProj183142	CeD44ST	#N/A	#N/A	3021	3624	47090	0.0641537	0.076959
CeD44ST_S66_L008_9msub_Enterobacteria_phage_IME10_GCF_000903395.1_ViralProj181235_bowtie2_sort.bam	#N/A	Enterobacteria_phage_IME10_GCF_000903395.1_ViralProj181235	CeD44ST	#N/A	#N/A	302	302	39646	0.00761741	0.00761741
CeD44ST_S66_L008_9msub_Enterobacteria_phage_mEp235_GCF_000903595.1_ViralProj183146_bowtie2_sort.bam	#N/A	Enterobacteria_phage_mEp235_GCF_000903595.1_ViralProj183146	CeD44ST	#N/A	#N/A	0	0	37595	0	0
CeD44ST_S66_L008_9msub_Enterobacteria_phage_mEp460_GCF_000902715.1_ViralProj183148_bowtie2_sort.bam	#N/A	Enterobacteria_phage_mEp460_GCF_000902715.1_ViralProj183148	CeD44ST	#N/A	#N/A	2665	3171	44510	0.0598742	0.0712424
CeD44ST_S66_L008_9msub_Enterobacteria_phage_mEpX1_GCF_000902095.1_ViralProj183149_bowtie2_sort.bam	#N/A	Enterobacteria_phage_mEpX1_GCF_000902095.1_ViralProj183149	CeD44ST	#N/A	#N/A	0	0	41567	0	0
CeD44ST_S66_L008_9msub_Enterobacteria_phage_mEpX2_GCF_000903615.1_ViralProj183150_bowtie2_sort.bam	#N/A	Enterobacteria_phage_mEpX2_GCF_000903615.1_ViralProj183150	CeD44ST	#N/A	#N/A	0	0	38759	0	0
CeD44ST_S66_L008_9msub_Enterobacteria_phage_P88_GCF_000930115.1_ViralProj271780_bowtie2_sort.bam	#N/A	Enterobacteria_phage_P88_GCF_000930115.1_ViralProj271780	CeD44ST	#N/A	#N/A	2908	3926	35814	0.0811973	0.109622
CeD44ST_S66_L008_9msub_Escherichia_virus_Min27_GCF_000872765.1_ViralProj29143_bowtie2_sort.bam	#N/A	Escherichia_virus_Min27_GCF_000872765.1_ViralProj29143	CeD44ST	#N/A	#N/A	912	1510	63395	0.014386	0.0238189
CeD44ST_S66_L008_9msub_Escherichia_virus_P1_GCF_000844165.1_ViralProj14493_bowtie2_sort.bam	#N/A	Escherichia_virus_P1_GCF_000844165.1_ViralProj14493	CeD44ST	#N/A	#N/A	573	906	94800	0.0060443	0.00955696
CeD44ST_S66_L008_9msub_Escherichia_virus_phiV10_GCF_000866205.1_ViralProj16381_bowtie2_sort.bam	#N/A	Escherichia_virus_phiV10_GCF_000866205.1_ViralProj16381	CeD44ST	#N/A	#N/A	302	302	39104	0.007723	0.007723
CeD44ST_S66_L008_9msub_Escherichia_virus_Stx2_II_GCF_002221805.1_ViralProj14310_bowtie2_sort.bam	#N/A	Escherichia_virus_Stx2_II_GCF_002221805.1_ViralProj14310	CeD44ST	#N/A	#N/A	1666	2567	62706	0.0265684	0.0409371
CeD44ST_S66_L008_9msub_Human_polyomavirus_2_GCF_000863805.1_ViralProj15477_bowtie2_sort.bam	#N/A	Human_polyomavirus_2_GCF_000863805.1_ViralProj15477	CeD44ST	#N/A	#N/A	0	0	5130	0	0
CeD44ST_S66_L008_9msub_Lactobacillus_phage_KC5a_GCF_000868065.1_ViralProj16663_bowtie2_sort.bam	#N/A	Lactobacillus_phage_KC5a_GCF_000868065.1_ViralProj16663	CeD44ST	#N/A	#N/A	0	0	38239	0	0
CeD44ST_S66_L008_9msub_Lactobacillus_phage_LF1_GCF_000900715.1_ViralProj181083_bowtie2_sort.bam	#N/A	Lactobacillus_phage_LF1_GCF_000900715.1_ViralProj181083	CeD44ST	#N/A	#N/A	0	0	42606	0	0
CeD44ST_S66_L008_9msub_Lactobacillus_phage_phi_jlb1_GCF_001507495.1_ViralProj249087_bowtie2_sort.bam	#N/A	Lactobacillus_phage_phi_jlb1_GCF_001507495.1_ViralProj249087	CeD44ST	#N/A	#N/A	0	0	38269	0	0
CeD44ST_S66_L008_9msub_Lactococcus_phage_bIL309_GCF_000842505.1_ViralProj14338_bowtie2_sort.bam	#N/A	Lactococcus_phage_bIL309_GCF_000842505.1_ViralProj14338	CeD44ST	#N/A	#N/A	0	0	36949	0	0
CeD44ST_S66_L008_9msub_Lactococcus_phage_bIL310_GCF_000838045.1_ViralProj14112_bowtie2_sort.bam	#N/A	Lactococcus_phage_bIL310_GCF_000838045.1_ViralProj14112	CeD44ST	#N/A	#N/A	0	0	14957	0	0
CeD44ST_S66_L008_9msub_Lactococcus_phage_bIL312_GCF_000837265.1_ViralProj14113_bowtie2_sort.bam	#N/A	Lactococcus_phage_bIL312_GCF_000837265.1_ViralProj14113	CeD44ST	#N/A	#N/A	0	0	15179	0	0
CeD44ST_S66_L008_9msub_Lactococcus_phage_r1t_GCF_000840345.1_ViralProj14225_bowtie2_sort.bam	#N/A	Lactococcus_phage_r1t_GCF_000840345.1_ViralProj14225	CeD44ST	#N/A	#N/A	0	0	33350	0	0
CeD44ST_S66_L008_9msub_Lactococcus_phage_TP901-1_GCF_000838065.1_ViralProj14116_bowtie2_sort.bam	#N/A	Lactococcus_phage_TP901-1_GCF_000838065.1_ViralProj14116	CeD44ST	#N/A	#N/A	0	0	37667	0	0
CeD44ST_S66_L008_9msub_Lactococcus_phage_Tuc2009_GCF_000838985.1_ViralProj14131_bowtie2_sort.bam	#N/A	Lactococcus_phage_Tuc2009_GCF_000838985.1_ViralProj14131	CeD44ST	#N/A	#N/A	0	0	38347	0	0
CeD44ST_S66_L008_9msub_Lactococcus_phage_ul36_GCF_000841645.1_ViralProj14331_bowtie2_sort.bam	#N/A	Lactococcus_phage_ul36_GCF_000841645.1_ViralProj14331	CeD44ST	#N/A	#N/A	0	0	36798	0	0
CeD44ST_S66_L008_9msub_Salmonella_phage_Fels-2_NC_010463.1_bowtie2_sort.bam	#N/A	Salmonella_phage_Fels-2_NC_010463.1	CeD44ST	#N/A	#N/A	0	0	33693	0	0
CeD44ST_S66_L008_9msub_Salmonella_phage_SE1_GCF_000881955.1_ViralProj33483_bowtie2_sort.bam	#N/A	Salmonella_phage_SE1_GCF_000881955.1_ViralProj33483	CeD44ST	#N/A	#N/A	302	302	41941	0.00720059	0.00720059
CeD44ST_S66_L008_9msub_Salmonella_phage_SSU5_GCF_000899335.1_ViralProj177521_bowtie2_sort.bam	#N/A	Salmonella_phage_SSU5_GCF_000899335.1_ViralProj177521	CeD44ST	#N/A	#N/A	150	151	103299	0.0014521	0.00146178
CeD44ST_S66_L008_9msub_Salmonella_phage_ST160_GCF_000891435.1_ViralProj61857_bowtie2_sort.bam	#N/A	Salmonella_phage_ST160_GCF_000891435.1_ViralProj61857	CeD44ST	#N/A	#N/A	302	302	40986	0.00736837	0.00736837
CeD44ST_S66_L008_9msub_Salmonella_phage_vB_SemP_Emek_GCF_000899835.1_ViralProj171957_bowtie2_sort.bam	#N/A	Salmonella_phage_vB_SemP_Emek_GCF_000899835.1_ViralProj171957	CeD44ST	#N/A	#N/A	302	302	39783	0.00759118	0.00759118
CeD44ST_S66_L008_9msub_Shigella_phage_Sf6_GCF_000845865.1_ViralProj14498_bowtie2_sort.bam	#N/A	Shigella_phage_Sf6_GCF_000845865.1_ViralProj14498	CeD44ST	#N/A	#N/A	134	151	39043	0.00343211	0.00386753
CeD44ST_S66_L008_9msub_Streptococcus_phage_PH15_GCF_000875325.1_ViralProj30161_bowtie2_sort.bam	#N/A	Streptococcus_phage_PH15_GCF_000875325.1_ViralProj30161	CeD44ST	#N/A	#N/A	0	0	39136	0	0
CeD44ST_S66_L008_9msub_Streptococcus_phage_Sfi21_GCF_000837365.1_ViralProj14133_bowtie2_sort.bam	#N/A	Streptococcus_phage_Sfi21_GCF_000837365.1_ViralProj14133	CeD44ST	#N/A	#N/A	0	0	40739	0	0
CeD44ST_S66_L008_9msub_Streptococcus_phage_TP-J34_GCF_000904075.1_ViralProj188154_bowtie2_sort.bam	#N/A	Streptococcus_phage_TP-J34_GCF_000904075.1_ViralProj188154	CeD44ST	#N/A	#N/A	0	0	45606	0	0
CeD44ST_S66_L008_9msub_Vibrio_phage_pYD38-A_GCF_000908715.1_ViralProj209063_bowtie2_sort.bam	#N/A	Vibrio_phage_pYD38-A_GCF_000908715.1_ViralProj209063	CeD44ST	#N/A	#N/A	0	0	47552	0	0
CeD44ST_S66_L008_9msub_Watermelon_chlorotic_stunt_virus_GCF_000837565.1_ViralMultiSegProj14176_bowtie2_sort.bam	#N/A	Watermelon_chlorotic_stunt_virus_GCF_000837565.1_ViralMultiSegProj14176	CeD44ST	#N/A	#N/A	0	0	5498	0	0
CeD46ST_S67_L008_9msub_Cronobacter_phage_ENT39118_GCF_000904915.1_ViralProj184168_bowtie2_sort.bam	#N/A	Cronobacter_phage_ENT39118_GCF_000904915.1_ViralProj184168	CeD46ST	#N/A	#N/A	0	0	39012	0	0
CeD46ST_S67_L008_9msub_Enterobacterial_phage_mEp390_GCF_000903635.1_ViralProj183154_bowtie2_sort.bam	#N/A	Enterobacterial_phage_mEp390_GCF_000903635.1_ViralProj183154	CeD46ST	#N/A	#N/A	0	0	40029	0	0
CeD46ST_S67_L008_9msub_Enterobacteria_phage_HK140_GCF_000901015.1_ViralProj183139_bowtie2_sort.bam	#N/A	Enterobacteria_phage_HK140_GCF_000901015.1_ViralProj183139	CeD46ST	#N/A	#N/A	453	453	40710	0.0111275	0.0111275
CeD46ST_S67_L008_9msub_Enterobacteria_phage_HK225_GCF_000902675.1_ViralProj183140_bowtie2_sort.bam	#N/A	Enterobacteria_phage_HK225_GCF_000902675.1_ViralProj183140	CeD46ST	#N/A	#N/A	293	302	45366	0.00645858	0.00665697
CeD46ST_S67_L008_9msub_Enterobacteria_phage_HK446_GCF_000902055.1_ViralProj183141_bowtie2_sort.bam	#N/A	Enterobacteria_phage_HK446_GCF_000902055.1_ViralProj183141	CeD46ST	#N/A	#N/A	302	302	39026	0.00773843	0.00773843
[truncated: 1,165 more rows]

## Sheet: pivot_table
Row Labels	Average of Coverage Depth (Avg)	Average of Coverage Breadth
[truncated: 158 more rows]
