# Supplementary material for: Viral dysbiosis in children with new-onset celiac disease
Source: PLoS One. 2022 Jan 14;17(1):e0262108. doi: 10.1371/journal.pone.0262108 (PMC8759644; doi:10.1371/journal.pone.0262108)
Supplement: S2 Table — (ZIP) [file pone.0262108.s002.zip]

Archive with 41 entries (40 files):
- Virus_Genomes/
- __MACOSX/._Virus_Genomes
- Virus_Genomes/Cronobacter_phage_ENT39118_GCF_000904915.1_ViralProj184168.fasta
- Virus_Genomes/Enterobacteria_phage_HK140_GCF_000901015.1_ViralProj183139.fasta
- Virus_Genomes/Enterobacteria_phage_HK225_GCF_000902675.1_ViralProj183140.fasta
- Virus_Genomes/Enterobacteria_phage_HK446_GCF_000902055.1_ViralProj183141.fasta
- Virus_Genomes/Enterobacteria_phage_HK542_GCF_000901115.1_ViralProj183159.fasta
- Virus_Genomes/Enterobacteria_phage_HK630_GCF_000903575.1_ViralProj183142.fasta
- Virus_Genomes/Enterobacteria_phage_IME10_GCF_000903395.1_ViralProj181235.fasta
- Virus_Genomes/Enterobacteria_phage_P88_GCF_000930115.1_ViralProj271780.fasta
- Virus_Genomes/Enterobacteria_phage_mEp235_GCF_000903595.1_ViralProj183146.fasta
- Virus_Genomes/Enterobacteria_phage_mEp460_GCF_000902715.1_ViralProj183148.fasta
- Virus_Genomes/Enterobacteria_phage_mEpX1_GCF_000902095.1_ViralProj183149.fasta
- Virus_Genomes/Enterobacteria_phage_mEpX2_GCF_000903615.1_ViralProj183150.fasta
- Virus_Genomes/Enterobacterial_phage_mEp390_GCF_000903635.1_ViralProj183154.fasta
- Virus_Genomes/Escherichia_virus_Min27_GCF_000872765.1_ViralProj29143.fasta
- Virus_Genomes/Escherichia_virus_P1_GCF_000844165.1_ViralProj14493.fasta
- Virus_Genomes/Escherichia_virus_Stx2_II_GCF_002221805.1_ViralProj14310.fasta
- Virus_Genomes/Escherichia_virus_phiV10_GCF_000866205.1_ViralProj16381.fasta
- Virus_Genomes/Human_polyomavirus_2_GCF_000863805.1_ViralProj15477.fasta
- Virus_Genomes/Lactobacillus_phage_KC5a_GCF_000868065.1_ViralProj16663.fasta
- Virus_Genomes/Lactobacillus_phage_LF1_GCF_000900715.1_ViralProj181083.fasta
- Virus_Genomes/Lactobacillus_phage_phi_jlb1_GCF_001507495.1_ViralProj249087.fasta
- Virus_Genomes/Lactococcus_phage_TP901-1_GCF_000838065.1_ViralProj14116.fasta
- Virus_Genomes/Lactococcus_phage_Tuc2009_GCF_000838985.1_ViralProj14131.fasta
- Virus_Genomes/Lactococcus_phage_bIL309_GCF_000842505.1_ViralProj14338.fasta
- Virus_Genomes/Lactococcus_phage_bIL310_GCF_000838045.1_ViralProj14112.fasta
- Virus_Genomes/Lactococcus_phage_bIL312_GCF_000837265.1_ViralProj14113.fasta
- Virus_Genomes/Lactococcus_phage_r1t_GCF_000840345.1_ViralProj14225.fasta
- Virus_Genomes/Lactococcus_phage_ul36_GCF_000841645.1_ViralProj14331.fasta
- Virus_Genomes/Salmonella_phage_Fels-2_NC_010463.1.fasta
- Virus_Genomes/Salmonella_phage_SE1_GCF_000881955.1_ViralProj33483.fasta
- Virus_Genomes/Salmonella_phage_SSU5_GCF_000899335.1_ViralProj177521.fasta
- Virus_Genomes/Salmonella_phage_ST160_GCF_000891435.1_ViralProj61857.fasta
- Virus_Genomes/Salmonella_phage_vB_SemP_Emek_GCF_000899835.1_ViralProj171957.fasta
- Virus_Genomes/Shigella_phage_Sf6_GCF_000845865.1_ViralProj14498.fasta
- Virus_Genomes/Streptococcus_phage_PH15_GCF_000875325.1_ViralProj30161.fasta
- Virus_Genomes/Streptococcus_phage_Sfi21_GCF_000837365.1_ViralProj14133.fasta
- Virus_Genomes/Streptococcus_phage_TP-J34_GCF_000904075.1_ViralProj188154.fasta
- Virus_Genomes/Vibrio_phage_pYD38-A_GCF_000908715.1_ViralProj209063.fasta
- Virus_Genomes/Watermelon_chlorotic_stunt_virus_GCF_000837565.1_ViralMultiSegProj14176.fasta
