# Supplementary material for: Viral dysbiosis in children with new-onset celiac disease
Source: PLoS One. 2022 Jan 14;17(1):e0262108. doi: 10.1371/journal.pone.0262108 (PMC8759644; doi:10.1371/journal.pone.0262108)
Supplement: S2 Table — (ZIP) [file pone.0262108.s002.zip › Virus_Genomes/Cronobacter_phage_ENT39118_GCF_000904915.1_ViralProj184168.fasta]

>NC_019934.1 Cronobacter phage ENT39118, complete genome
CCACCCGTACCTTTAAAGTTGAAATATAACTGAGCACAACCATTAGCGCCGTTGGCAGCATTTGGCAGGGTCATTAAAGA
TCCGGCCTGCTGATCGCGTGGGTATCCATACGATTGTGTCGCCTCTCCGTTATAAGGTTGCTTAAAAAAACCGGGTCTTT
GGAAATAATACTCCCAGTTAATAGATCCGGTTATAGCAGAAGCCGGAGCGCGAGCAACCTGCATGTTTTCCCACGTTGCT
GCAATATCAGTAGGTTTAAACGTTGTGGCTGTAACCTCGCCATTATCGGAAAAGATGCTCTTAATAAAATTGATAATCTT
GAGCCAGCTTGGTCCGCTAAAAGTCGAGCCATCTTTGAGAGTGACCGTGATATCGTCGCTGGCGCTGAAAACCTGTTGCC
AGTTTGTCTTGTCGAGGTTAAGACCACGTAATGCTTCTGCAGTCTGTGAGGCAAGGGCCGCAGTAATTAAGCTTTGTGCT
TCCTGCGGAACGGCAAACCAGGTGACACCGCTCTGGGTTGGTCCTGTGTAATTACTAACAAGCGTCAGTTGAGTGTTATT
TGTAATTGCTTTAACGGGCAGTGTATAAGGAGTTCCACCAACTTTAACAACGATGAGATCGCCAGCTTTCAATTCCGTTG
TGAATGATGTTCCATTACCAGTAACCGCTGCTGATTTATTTGTTAGCGTAAGAGTACCTGCAGACATGACTGTCTCCTGA
AATAAAAAAACCCGCCGAAGCGGGGTCAGAGTGTCGGGAATGTGGCGTAGGGTATCCTGAAGCCGCGCGAAAACAGGGGA
AGCGTCCGGTAATTCGGTGTGTTCTGGTTGATATATCTCAGCGAGAAGTAACCGGAGTATTGCTTTATGGCGATACCAAG
ATTTCCGCCTACGCCCTCTTGATCCTCAGACAGCATCCCCGGAAACATATCTGTCGGCAGAAAAGGCGTACCGGTAACGG
GGACTGAAAGGGTGTTGTTTTGCAGGTCATAACCTGCCGGAACTTCAATGAAACCTGTGATTCGTGGCGTGCTCTGCGCA
GATATTGCAGACCATATAAGGCTTCCGGAACTGTTAAAAACATCGAGATATCCGCTCTGAACAGCAACGTCAAGACGTGT
AAAAGCCAGATCGACTTTTCCCGGCGTGTATGAGTGGATGCCAGGCATTCCCCACCCCCCCACCGCGAAACGACACCAGA
CTATTTGCCCTGGCTGATGCCAGTCAACGAAGGTATTTCCGACTGTTTCATAAGCATCCCTTAACACGTTAAGATTTCCT
ATGCCCGGAATATCCATGTCAAAATAGCCGATATCCCAGCGGGGCGATGTGATTCGGCGCTGCAGTCGCGGCGAGGTGAA
ATCACTGTTTACCGTAATGGCGCCCTCATTATTTCTTATTTCAAATCCGCTCATAAAAAGCTCATATAAAGCTGTAAATA
TCGACAGGACCGCTTTCCGGCGAAAAACCAAGCGCAAAATTAAGCGTTACCCCACCGTCGTAGCAGGAAACGATCGACTG
TCTGTCACCATATGGCGCGGTAAACACAGCGAACGAACCTGCGGCTGTTACCCCTGCAACAGGAATGTTTACCTGTGTCA
CAGCGCCTCCCACCTTATTGAACTGAACGCGGGCGACATGCCTCAGCATATAGTCGCCCAGATCAACAATAAGCTTTCCG
CTGGCATCCCAGCACTGTAGTCCGGACATCAGAAGAGCCCCATTCTCACGCGCAGGACATTATTGGCGTCCCAGATTTGC
ACAATGTTATTGGTAATTAACATGCGACCATTTCCACCGCTGCCGTTAAGCTCGAAGTTTCCGTTTTTGTCCAGGCGCCA
GCCAGTGCGACCTGCCACATAGTTCGTGGACTGTATGAATGCGCCAATTTTGGCACTGGTAATGGTGCCATCCTGAATAA
AGGCAGAGTTCATAAACACCTGCCCGCCCACCACAGCAAATGGCGAGAACTGGCTGGCACCGCTGCCGGTGGTCAGCACA
AACTGATCGGCATTAAACGCAACACGCGTTACAACTGGCTGCCCGGCCTGCGCCAGTACCGCGATGCTCATACCTGCGCT
GTAATAGTCGCCGTTAATCCGCACGCCTGCTTTCAGCGTATGAATGGCTGTCGCCCCACTGGCATCCACCACGGCGGTTA
GCTTGTCTTCCAGCGCGGCCGTGACACTGCCTATCTGCGCCTGGACCTGAGTGCTCATTTCCGCCAGAGCCTTATCAACG
TCGGCGATAGTGGTTTTCACCACCAGAATATCGGCGCGCACTTCACCATACTGCTTCCACTGATGATCGACCGTGGCGTT
GTTCGCCAGTGCGTTCTGCATCACCGCCTCGATGTTAGTGTCGATTTGCTGCTGCAGCGCCTGACCGTCGGCACTGGTGA
GAAAATCCCCGGTAATATCACCCAGGTAATCCTCCGCGATGTCGTTCGCCATGCCCCGCACCCAGCCGGTCCATGCTGAC
TGGTTCCCGATGCGGTCCACCAGCCGTGCGCGGTACCAGAAAATCTGCCCCGCACGCAGGCCAAGCTGCGTGTAACTGTG
CGCCGGATACGGCACATCCGAAAGCAGCAGCGCGTCGCTACCGTCGCTCGCGGCGGCATACTGAATTTCGGTCATCAGCG
TATCGTCAGCACCGTCAGGGAAGTTCCAGTCAAGCTGGATGCCCCAGTTAATCGGCGTGGTGCGGAAGTTCAGCGGTACC
GGCGGCTGCCCCACCTTGCCGGTCAGCGTCACTTCCACGCTGGTCTGCCAGACCGAGGCGACATCGCTGGCGTTTACGGC
GCTGACGCGCGCCATGTACCGCCCGGCATAAATGCCCAGCACCTCAAAGCCGAGCGAGCTTGTGCGCGGCACATTCACCC
AGTCGCCGTTATCCTTGCGCCACTGGCATTCATACGTCACCGCGCCGGGTGCCGCGGGCCAGGCGACACGCAGGGTTTCC
ACGCTGAGACCCTGCACCACGCGGCTGTAACTGCTGAGGGTCACGGAGGCTGGCGGTGCCTGCACGCCCGGTGGAATGGC
TGATACCGGACGCTCATCGAGCCGCGCGCCGGAATCGATGGCGGCATATTTATCCGGGTTGTGCTGCACGGCGCTGATGG
TCCAGGTGCCGTCGTTATTGTCTTCAACGGACGTGACGCGGTACTGCTGGATTGCCACATCCTGCGCATCCACCGACCAG
ACCGCCTCGCGCTCCGGCGTTTCGCTGAATACCGCAGATACCGTGACGTTTCGGCCGCTGACCGCCTGAAGGGTACGGGC
CTGTGATTTGCCGGACGGCAGGTTGACGATAAGCCTGTCGCCCGCTTTTGCATCCGGCGCCCGGTCGAGCGTCAGCGCGC
GACCGTTCACCTGACTGATACGCCCGCCCATCACCCGCCCCGACAGATACTGATCCGCCACGCCGATGATATGGCCCGGC
AGCGGGATCATGCCTTCCAGCCCAGTGGTGAAACTCACCATCCGGTCTTTAGCATTTGTCAGCAGCGCCCAGCGGCCGCG
GCGGTTGGCCTCGGTACGCCGCGTGCAGCCGATGGCGGATATCTGCGTCTGGCGCACGCCGTAGCGCCGCACCAGATCAG
GCTCCATCACCGCTTCCACTTCATCGGTGTAATGGTTCTCCGGGTTTGACCAGCTCACCATCGCCGTTGAATAACGGTTC
TTCTCGCTGCCGCTGGCGTAGGAGAATTTGCCGTCAATAACGTTGGCGCGGGTGTAGACATACGTCATATCGCGCGGCAT
ATCCGCCAGCGCGGCCAGCTGATTACCGGCCCAGTATGTCATGCCGCGGAAGATGCTCGCCAGGTCGCGCAGCACCGTAA
ACGCCTCGTTCTGGCTCTGGATATACACGTCGCAGAGAAAACGTGGCTCAGTACCGCTGCCGCCGGTACCGTCCGGCACG
GGCTGATCGCAGTGCTGCGCGATGCGGTAGAGTTCCCACTTGTCCACCTGCGTCGCATCCAGCCGGTCTCCGATCCCGAA
ACGGTCACTTAGCACCAGGTCGTAAAACACCCATGCGGGATTATTGCTCCAGGCCCATTTAAACGAGCCGTCCCAGGTGC
CGGAATAGGTGCGCGCCACCGGATCGTATGTCGTGGGCACGCGGATTTGCCGCCCGCGGGCGCGTACGCTGATTTGCGGA
ATATTGCTGAACTGCTTCGCGTTGAACGACACAAAGAGCAGCGCGGTGTTCGGGTAGCGCAGCTTTGCATCGATGATTTC
GGAATACGCTTCGATGTTCGTCGTATCCACGATGCGGCTGGAGGTGCTGTCCGCCGTCGTCCGGCTCACACGAAGCTGCC
AGCCGGTCCGGGCAGGCGGAAGGTCAATGCGATGGCTGCGCTCATAGAGGGAGGTGGTTTTACCGTCGAACGCGCTGTTC
AGCACTGCGACATACCCGCCGCCGTCTGTGGACAGTTCAATTTTGTATTCAACGCGGTAGCCCACCACATCCCCGTTGTC
CTTCATGCGCTGCAGTGAAGGCACACCGAGACGCACCCGGACCGCAGAGAGCTGCGTATTGCTGATGGCACGCGTCCACG
GCTGTGTGGCTTTAAGCTGAGTGTTAACGGTGATTTCATTTTCCACCGACGGTATGCCGGGAATGTAATCCTGCGTCTGG
GTACCCGGACGAAATTCCCATTTCACATCGGGAAAATTAAGCGTGCCGTCGGCGCTGCGGATCGGGGTACCGTCGAGGAA
AATATCTTTATCCGTCAGGCCGCCGGCGAACTCCCCCTCGCCCAGCGCCAGCAGTATTTTGGCCGTCGCGATCGACTGTA
ATGAATCAGGAGACTCCCGCGGCGTGCGTGAATTACCACCGCCACCCTTTTTACCGGTTATTTTTTCCATACTGCGCCCA
TAAAAAAAGCGCCCGCAGGCGCCATTATCAGACCGGTTCTCACTGGTCGTTGGTGTAGATGCCGGCAGAGACAATCGCAC
CGCCGATTTCGCGCTCGCCATACAGGAGCCCGACGGGGTTACCCATTGCCGTGGTATTCACGGGCCCACCGAACGCATAG
CTCGGCGCGTTATCGGGGTCCTGACGCGATGCCAGCCCGCCGGGCTGCGGTGACAGCATCTGCACCACGCCGCCAATCAT
CATCGAACCGCCCATAAGGCCAATACTCATCGCCGTGCTGCCTGCGATGGCACCGATACCCACGGGGCCAAGAGCAAGCG
CTCCCACCACCAGCACGGCACCAAGAATGGTCTGCAGCACACCGCCACGCTTGCTTCCGGAAATCACCGGCGCGATGCGG
ATATCCTCTTCGCCGCTGTTATGCTTCAGCTCGTCCTGGCCGATGTTCTTTTTCCCCCGGAACACGGCAAAGCGCAGGCC
GCGCAGGTGCGCCGTCTGCATGTACTGCTCAAAACCCGGAAGAATGACCGACAGCGCGCGGCAGGCTTCTGCAGGGCTGG
CAATCACCAGCCGGTGCACCCGGCCGAACCGCGCGCCAAGCGCGCCGTACAGCCGCACCGTTTTCAGTTCGTTCATGGCA
GATCCTTGTGTCTGACTATTTTAATCGTACGCTCGCGCAGATAGCCGCCGTAAGGCGTTGCGCAGGAGAGCTGGCCGTAC
AGATGATGCAGCAGCTGGTTACCTTCCAGCAGAATACCGGCATGATTCACCACCGGCGCGGATACCTGCATCAGCACCAT
GTCGCCGGGGCGCGGCTCTGTGACCTCGCGGAACCCCTCGGCATACCAGTTATCCATATAGAGATTCTCGCCCCGCTCCC
ACCACGGATAATCCACGCTGTAGTTGCGAAGCGTTACGCCCTGCTGCCGGTGCCAGTCCATCACCAGCGACCAGCAGTCG
GCATAACCCAGCTCAAAGGCGCGTCCTTCCAGTGGCCGTTCGCCGCGGGGCTCGATGGTGCGCAGGTCGCCTTCCGGCCA
CGACACGATTACCCAGGGGATGCCGTGAGCATCGCACTGCAGTTGGTCAAGCTCGCTCGGCTGGGTGGTGGCGCCGTCGC
CAGGGTGGGAATGCACAATGGCAGTAACGGTGCCCCAGTCTTCCGCGGCCGCGTAATCTTCCGGCGACAGCTCAAACTGT
TCTTCCGGCGCGCCGGTGATATTCCGGCACGGGAAATACCGCTCGACGCGGCTTTTTTGTGCCACCACGCCGCAGCACTC
GCGCGGGTATTCTGCCGCAGCATGCGTCAGAATGTCGGCAATGGTTTTATCGCGCATGGTTACCTCCGGATCAGGCTGGC
GCCGGGAAAGCCGCCGAAATCGAGCCGGGCATCCGAACCAAAGCGTTTTTTACAGTCGGTCAGCAGGCCCGAGCATTTAT
CCTGTGCCGGGTCGGTCACCGGGTTACCTTTCAGATCAAACATGCGCGGGCCGTTGTAGGTACAGCCGTCACCGCTGCGG
TATTTGTTGCGGCAGGCCCAGGTGCAGACCGCTGTGATTTGCCGCGTCGGGATCAGCAGTCCCTGCAGATCCATCGGGCT
GGAGAGGCGGAACTCCACCACTTCATTGTCTTCAGCCGCCTTGCTGTCGATGTAAAACACCTGGCGGAAATACTGCCCCG
GATCGGCAGACGGGTTGCCGTCGGGAAAGGTGCGCGCATCGAGATACTGGCCGAACGTATCCAGAACAGTGACCTTTGCC
TGTACCATGTCATCAAAGCGCAGGCAGAGCGCGGTCACCACGCCATCAAGGTTAGCGACGCGCAGCACCGGCTCCGCGCT
CTGGCCGTCACTCGACGACGCAAGCCCGGTAATTTCAAATGGCCAGGCGCCGTACTCCTCGCCATCAAACCAGATGGATT
TAGCGGCAAGCTTTAAGGTGTCACCGCCGCTCGCCGCGATTTCTTCCGGCGTATGAGGAATGGTGCAGGCGTGAAAGCGC
AGCACGCCCGCGCCGAACGCCGAGCCGTCGACGGTCACCAGGCGGACGCTGTCGCCGGGCTCGAGCTTCTGAACGTCATT
GCTGATTGTCATAAGTACCTACGGAGCGAATGCCTGTGTGAAGGTTGCCGTGAGAGAGAAAATGCCACCGCCCGGGGCCG
ACGGGCGGTAGGCGTCACAGCGGTAAAGCCCCGCGCCTTTCAGCGGTGCCTGCCAGATGAATGAGCGGCTACCGCCATGC
CTGTCGAGGAAGTCCATAATCGCGGTGATGTAGCTTTCATCACCGACAAATTCCAGATCCCATTTCTGGCTGCGGGCGTT
GATGCCGTCGCCCGACGCCTGGGCATACCCGTCGCCGAACTGCGCGCGGCGGACGCGGTGAGTGACCTCGCCGCCGGCAT
TAATGCGCGGGCACCAGGTAAAGGTTTCGGTTGCCATGTTTCACCCATAAAAAAACCCGCCGCAGCGGGTAAGTAAGGAG
CATCAGCGCTTGCCCTGCGTGGCGTTCCACAACGGAGTGCCGGGCTTGCGCAGTTGCGTGTTGATGGTATCGATGATGGC
GCCGGTGAGCTGGTTAGCCACCGCGCCGGCGGCGTTAGTGTTGCCCTGCGCACCGCCTGTGCCGCCGGAGAAATTTATGG
TACCGATGCTGAGGCTGACACCCGCGCCGCCCTGCGTGCCACTGCCCAGCGCTTTTACACCCAGCCTGCCGGTGGCGTCG
CGGGTCAGCGGCATAATGGCTTCCGGCCCGGCCTCGCCCATCACGCCCGCCCCTTTCGCAAACGCAAAAAAGGTGGGAGT
ATCAACGACACTGCCGCTGTAGCTGCTCAGATCGGCTGACGAATAAACCCCACCCTTCGCGTTAAACTGGAAAGACGCGC
CGTAGTTCTGGATGGCGGTGCCTGCATTCGCGCTGCCGGATGCGCTTCCGGCGACGCCTCCCACAATTCCTCCGAGAAGG
GAGCCGAGAAGTCCACTGCCAGACGAACCGCCACCCATCGCGTTAATCACGGCCATCTGGAGCGCAACCTTTGAGATAGT
CTGCAGAACGGATAACCCCCAGTCCTTCCAGCTGGCCTTGTTACCCACCAGCATTGCGGAGACGTTATCAAGCGCACTGT
CCATCGTGGAGGTAATACCCTGCGATACCGTGCCGGCAATGTTGCTGACGTTATCCATCCAGTCAGCAAGCCCCGCACTT
GCGCCCGCGCGCCAGTCCAGTTCGCTGGCCTTCGCCTGCTGATATTTTTTATCAAGCGCATCCAGTGCGGCCTCGCGCGC
AGCAATAGCCTCAGCCCCCTTATCGGTTTTATCAAACACGCGCTCAACTTCCTGTCGCTCGCGATACTGCTCACGCTGAC
GGTTCCCCATCCCAGACGTGGCGGAGGTTAAGTCAGATTCATCCTGGTAGCGGCGCCCCGCATCCTTCAGATCTTTCAGC
GCATCGGCCATTTCATGCTGTTTTCGGACAGCCTCATCAGCTTTTTGTGTCCACTGCGCCAGGGCCACGGCGCCAGCCTC
AATGGATTTGCGTTGTTCCTCGCTCCACTTAACGCCATTTTCATGAGACGCAGCGTATAGCTCGGCCGCTTTTTCTCCCT
GCGTGGCCCGCACCTTCTGAACCTCTACAGCAATGCTCAGATCGGCAATTTTTCGGCTGTATTGCTCAGCAGTCTGCGTC
GCTTCACGCGCCGCTTTATTCTGGGCATTAGTCGCAGCAGTCTCATTCTTTTTGGCCTGTGCCGACGCTTCATCTTTCCG
CGCGGCCTGATCTTTGTTGTAAATGTACTGGGTATACAACGCCCCGCTCAGTTTCAGATCCTGCGCTTCATAAACATGCT
GCTGATGAAGCTTCTCAAATCCTGACAGGCTCGCCAGCTCATTATCACGACGGGCTTTTTCCAGCGCTGCTGTCTGCTGG
GGCGTCGCGTTCGACGTGGATATCACCGGCCCGGTATATGAAGCCGGTCGACTGGCGGGTGTTACCCCCATGCTGCGGTT
CAGTAGATCATACGCCCCCTTCAGGGTGGCAATAGCCCCTGCCTCCTGAATGGCTTTCTGTGTAGCCTGTTCACTGGCGT
CATTAAACAGCTTCTGGGTCTGCTGAAGTTTTGAAACGGCCTTCTCTCGCTCGTACTCCAGTTTGTTCAGCTGATCCGTC
AGAGAGATATTTTTCTCGGTAATATCCGCCTGGTCCATAAACGTGTTAATCCACGTCGTGGTAGGGCTTTCGTTATAGCT
CTGCTGAATCTGCGCGAGCCCCGTCAGACTGTCTTTAACCCTGGCTATCTGGCTGTCGAGATCGGCTATATCTTTTTTCT
GGGCATCAATGGATGAGCGAGCATCCGCCGCCGTAGAGCGCAGGCCGAGGGATGACATATCCTTAAGACGGGCGTTGATC
TCGTCCAGGTTACTGGCAAAAGCCACAGCTTCTTTGTGCACCTGCTGTGTATGCTGATACAACCCATACATCGCAATCCC
GGAAGCGGCTATGACTCCTGGCCATCCACCTAAAAGGCTCAGAACGCCACCACCCAGGCGTGACATCACAGAGGCGGTTT
CAGTCAAACGACCGGCAGCAGATGAACGGGCGTTGACAGCGGTATTGAGTTGAGACTGTGCTACCGCTAACTGACGCTCT
GCGGCGATTTGCGCCTCAATGCCAGCGGCGGCGGCACGGGCCTGCTGAGCACGGTAAACAGCCTGCCTTGCCGTTGCCAC
ACTGATCTGGGTGCCGCGCAGCTGCGCTTCTGCAAGTCCCACCTCTGCCGCTGTGTTCGCTATCAACGAAGCGGTGGCCG
TTGTGACACTGGATGTCATATTTCCGAAGTATCGCGCCACGCCGAGCCCGACCAGCGCGCCCGCCACATTCGCTACGCTA
TCGATATTTTCGGCCAGACCATCCAGTACACCGGACAGCGTAGACGATGCGCCCACGGCCTGGTTTGCGCCTCCCACCCA
CGCCATAAAAGCATTTTCTACTTTCTGCGCTGATCCGCTGATACTGGCCGGGAGTGTGTCAAATTCTTTACGAAGCTGGG
CCACATTGGTCAGCAACGGCACTATTCGATCTGTGGTCAGCTCACCATTATTCGCCATATTCCGCAGACCGCCGACAGTG
GTGTTAAGACCATCAGCCAGAAATTTGGCGAGACGCCCGCCACTTTCCATGATCGCGTTAAACTCCTCACCACGCAGCAC
GCCAGAACCAAGCGCCTGGCTGAGCTGCGTAATGACAGAACTGGCCTCTTCCGTGCTGGCTCCGGACAACTTGAGGGAGG
TCGCCACGGTTTCGGTGACGTTAGCCACATCTGCAGATGCATAGCCAGCGTCACGCAGGGACTGAGCTATTCGGCTGTAG
AGGTTGGCGTTTGCCTCAAACGAGGTTCCGGTCCGCTGACTGATCGACATCAGGGACTGCTGCGCCGTAGTAAAGTCCTG
AGCCGAGGAGGAGGCTAGCCGCAGGCGACCATTCAGCTGGTTCCATGTATCGGCATAGTGGATCAGCTGTCCGGTAGCAA
ACGCTCCGGCAAACACGCCCGCCATCCCAGCAGCAGATGAGCGAACCGAAGCAAGCTGAGCATTGAGCTCACCCAAAGAA
CGCTGCGTTTCTCGCGTAGCGGCAGCCGCACGGCGCCCCCCCTGCTCCATTGTTTTGTAATAATCTGAGCCCATCCGGGA
GGCGCGGGAAATCTCTGACTGGAAAGACTGGGAATTTGCAGAGATTTTGATTATCAATTCACGGAGAGTTGCCATATGTC
ACCTAGTAAAATCGGGGTTCTGTTTGCGACTTGTTGCCCCGTTAACCAGTAAGTCCAGCAAGAAAACCTTCCAGCTCGCT
ACTATCCTCTTCCTGGTCCGACGCGTGCCATTGCAGAAGGGCATCATCAATACTGACTTTTGCGCCCTGCGAGTTAAGGA
CAGCCGCTGAAATTTGCGCCGCATGGATATCACCGCGCCTGTCACTTATGGGGTTCAGCCGGTCGAACTCTATCCACATA
CGCAGTTCACTGGCCGTCAGAGTCTGCTTCAGTTCATGAAGCGTACGCCCCAGTCGGAGCGCCAGCGTCATCAGAAAGAA
AGTGCCGGGCTGGCTTACGGCTTTTCCACATCGGATACCGAGGCGGTCAGATCCAGTGCCTGCTTAAGAAGGCGAGCATG
CACCGGACCATAAAACTGTTCCACCTGAGGTTTGTCTGCTTCGGTAAAAACCTGTGTGCCATCTTCTTCAAGAAGCACAT
CGATAAACAACACGACGTCGGCGCTCTTGTTACGAAGCGCGCGCTCAGCTGCCGTAAGGTCTTCTGTTTCACCTTCTGTC
TGTTTCGGGTTAAGCACCTGCTGCCATTCGAGCCAGGCCTGAGCGGAGGGTTCACGAAGTTTTACCGTGGCGTTTTCCCA
TTCCGGAACGGTAACGATTTTGGTACGAAAGCCTGCCATCGGCGCCAGCGCCAGCGCGCGTAGTGAATTCTTTGAAACGT
TATTTGCCATTTGATCTTGTCCAGTGATCTTGGTGATTAAAAAGCGGCCGAAGCCGCTCAGGAACCAGCCGCATAAATGC
GTTTAGTTTTGCCACGAACGCGCAGAGAGTAAGTGGCGCCGACCACCGAGGATGTGGCCGCAGACCAGGAACTTTGTCGA
ACCTCCACCAGCGCGTAGTAACCATTGCCGGAAGGGAAAACAACCCGAAGGGCTCGCAGTTCGTCATTTTCATAGGCGGT
CTGTAGTGCTTCCTGCGCAGCTTCGTCGCCAACCCAGTTACGGGTGATGCTCATTTCAGCAGGCGCGGCAAGGCCGTTAG
TCTGCTCCTGCTCGGTCGAGCACAACGTAGTGACGTCGATGTCCCCTTTTTGCCCGCCGGTGAAAGAAATCTCTTTCGTG
GCACAGGCTGCCTCCAGCCAGGTAACGCCAGCTCCGGGGAAAGTAGAGGAATTAAATTCATCTGCTGTAACAGGCGCGGC
GGAGACTGCAAAGGTCATCCCCTTTGTGACTTCGTACTTACTGGTCATGATTTCTCCAGATAAAAAAAGACCGCCGCAGC
GGTCTGTTATGGTGGGTAATTTAAACGGTTACCTGAAATTCGAGCGTCGCACGGTGATAGCGAAGGTCAGGCTCATAGCT
TGGCGTTTTGACAATGTTTTCTGGCTTCAATGCCTGCAAAGCATCGAGAGCCATATCCCTGATAGTGCGCGCTTCAGTAA
TAGTGCTGGAGTAGACATCGACCTGCACAGAAACGGCAGATTCCGCCTGTCCGCAGAGAACATCAGCGGCAACGTCGGTA
ATAATCGAGTAAATTACCCAAGGCGGCGAGACTGAAGGCTTCCCGTCACTGCCGAGCGGCGCAACGTAGGGATAAACCTG
CCCTCCGGCCAGATGCGCCAGCAGAGGATAGAGATTGTCTTCCGTCATTTGCTTAACGCCTCGTCAATGGCCTGGTTCAT
GCGCCTCATCGCCACCTCCGTCGCCTGCTCAAGGCGAACATCGAAAGCAGGACGAACGAAAGGGTGTGGCGGCATATTAA
CGGTTCCCATTTCAACGAATCGCCAGTAAAAGGCGTTTCTCGGGTTATTCGCCTTCATCGTGTTATCGCTGTTGCCGGTG
CGCGGGTTAACGCCACGAATATGGACGCCGGAAGAAATTTCCCCGCGGCGGCGGCTTTTTTGGGTCACCACCACCACGTT
TTTTTTCAGTTTCCCAGTGCGCGCCGGGGCGCGGGCGATCACTTCTTCCTTAAGCACTTCGGCGCCAGCACGCGTGGCAT
CACGCAGAACCTTCTTGTTTTCAGCGCGGCTAAGCAGCTCGAGATCCTTTGCAATGTCATTTAACCCGGAAAAATCGAGG
CTCGTCTCAATCATTTTTCAACTCCAGTTTTGCAAAGAATTTCCAGGCGAGAGCCTGTCGCATTTGCTACAGGAGGACCG
ATGATATTTAGCACCTGACCTTTATACGGGCCACTGAGCACTTCCAGACGAGAAGAGGCGTTCAGCTCTGACCTGAAGCG
CATCCAGACCCGAATGGTTGCCTGCGCCGTTTCCGCGCCGCCTGAAAGCTGCTCTCTGCCGCTGATCCCCTTTACCTCAG
CCGGGACCGGGTTGCCACCACTCCACCATTCAACCGGCTGACCAGATGGATCGCGCGAAGTCGTAAAGGTGAGAATTTTT
ACCCGGTGCCTGAATCGTCCAGGTTCCATCAGGAGCCCTCCTCAGGTTCACATTTACCGCGCCAGTTGCGATGGATGAAC
ATCATGCGTTCTGCTGCAGCGTTCTGATATAGCTGTACTTCGCTTTGCGCGGTGCGGTGTTCAAACATGTCAGCAAAGAC
AAGGAGAACGGCGCCCTTAACGGCTGCAGGAATATCAGCTGCAACTTTCCATGCTGGTTCATCGCACCAGCGCATGCAGT
AGTCAAAAGCGGCCTGAGCGTACAGGGTGATAAGCTCGTCCCTGTCGTCTTCCTCAAATTCAATCTGCTGCTTAAACAGG
CGGAGGCCAATTACATCCAGAACATCTATCGCCATACGTTAAAAGGGCGGGTCACCCCGCCCCCTCCATCATGAGCCAGA
AGAGAAACTGCCCTTGATGATTGCCGTCGGGCGATAGTGCGCCAGCGCCAGGCGCTCTTCACACAGGATTGTCAGCATGT
TTTTCACGAAGTTATCGCGGTCTTCACGGCTGACTTCCACGGTGGCATCCATGCGATCCCACACCTGCGAGGCCATATCA
AAACCGCCCACCGTAAAGGTGCCAGCGGCCTGCGCCTTAGTCGGAACCACTGGCAGGCCCCACATGATGTTGCTGGTAAA
CGCCTGAGGACCACCGAAGATATAGCGGCCTTCGTTGTCTTTCAGCAGCGCGATGTTGTGCCAGTCGCGCGGGTTCAGGA
CGATACCGGAAGCGCTAAACTCAGACTCTGTCACCTGGTAAATAGCGTGAGCGATAATGTCAGCGCGGGTGTCGCCAGTG
GCATTCAGCGAGGTGTCGTAGGCGGTTGCCACTTTGTTCAGACCTTCCAGGTTATCCCCGGTACCGTCGCCGTTCAGCAG
CTGGCCTTCTTCCTTCAGCGCCAGACCGTACATGAGGCGGTTGTTGACGTATGACTGCAGCATTGGCGCATCGTCCATAA
CCTGACGTGACGCCTGCACCCAGTGGGCGATGGTCTTCACGTTTGCGGTCTGCTTGCTGAAGGTAATATCCGATTCAGGT
TTCAGCGCCTTCTCGGCCACCACATCGGCGTTATTGGTAAACACTTCTTCACGGACATATTCCAGGGAGTTACTGGAAAT
GCGGCCCTGCGCCAGCAGATCACGAATGGTCAGACGGCGCAGGCCCGGCATGATGATGCCTGGAACCTGCATCGGCTGGA
TCAGGCTACCTGCAGAATCAGAATCACTGCCCAGCGACTTGTTAAAGGTTTTCGCGTCGAAGCTGCCTTTGCTGCCGTTC
CAGGACTTCTGCAGTTCTTCCGCTGCGCGTTCGGAGAAGGATTTCTTCTCACCCGGATTTTCGGCACCGGAGGCCAGTTT
CTGCTCAAGATCGAAGAGGCGAGTGCCGGATTTGGTCAGTTCTTCCTGTACTTTCGCAAGGTCCGACTGCAGCTGCTTAG
AAACCTTGCCAGTGCTTTCGATTTCTGCTTTCTGGGCATCGAAAAGCTGGGACATTTTCTGCTGTGACTCTTCGATGGCT
TTTTGAATGAGAGCGAGTTCAGACATAATTAATTACCTAAATTAGAAGGGAAAGATTTGATGCTCTGAAGCAGAGCGTTG
ATTTGTGCTTCGTTTCCGTCGCCTTCGGACTCGCTCCGAATCGCTGACTTAAACCGGGCTATTAACCCAACTGCCTGTGA
TTTGGTGAGCCCGACTGAATCCCTCAGCCAGTTCTCCACATCACGGATCGTTTCAATGCCATCGACACTTTTCATGGCTG
CGATGCCAGCCTGTTCGTTGGCGGGGAAAGTGCAGACGCTGATTTCGCGCAGAGCCTGGATATTCTTAAAAACGCGTCCT
GTTGGAATGATGGTGTAATCGTCTTTCGCAACGGAAAAGCCAACCGACATACCTTCAACCGTACCGTGCTGCATTGCCGC
TTTCAGGTCGGCGGCGCCGCTGTGCCCTGGGGTAAGTTGACCGCGCACATACAGGCCTTTTTCGTCTTCGGCCAGGCTGT
CCCATTTACCAACCGGCAGCTCCCACGTCTTGTGGTTGAAAAACATCGCCACTTTTCGGGTCTGGTTCGCCAGTGCGTTT
TTAAACGCCCCGGGCAGAATGATGTCTCCGTCGGAATCGGTGTTATTAAAAACAGAGGCATAACCTTCAAAAATTCCCTG
TTTACCGTCACCGGTGAATTTGATTTCTGTCTCGTCGAAGGACAGCGTTTTTACGATCTCAGGCATTACGGCCCCCATAA
AAATTAAGCCCCGTTATTACGGGGCTCTTTGTTGGTTCCTAAATCGGTGATCGGCACGTATTGCGACTGGCGCATTGCCA
CATCGCCACCCGGCAATGGCGGTAGGTTGTCCGTTCGTCGCATCTCGTTGATGGTGCGTAGCCCTGCCTCTCCCATTGCC
TTCATAAAGGCTGCGCGGGATGCCGAATCGCCCCTCAGCAGGCCGTCGAGGTTGTGCTCAGCATGAATGCGTCCAACATC
CTTAGCAGGAATAAGCCACCGCTGAATGCTGTTTTCCCACCGGGAGATATAGGGCTGCAGGGTGTACTGCAGGAAGCCTA
GATTCTGCTGCTCGATGCCCGATCCCCAGCTCGTTGATTTCTCGACGTCGCCGACAAGGTGAGGCGGTACGCCAAAGAAT
CGCGCCAGTTCACTTACCTGAAATTTTCGTGACGCCATCATTTCGGCATCCTGAGGCGTTACGCCAATTGCCGATGTGGA
AAATCCCGCTTCCAGAATCCAGAGGCGTTTTTTAACCGGACCGCCTGCTATCTCTTTGAAGTTCTCTTCGACCTGCGAGC
GCTGCTGTTCAGTTAGCACTTTTTCGCCGGTTGAGAGGATTTGCGGAGACTTGGCGCCGTTGGCAAAGAAATCTCGCTGC
TGGTCCTCCATCGCAACTGCTACACCTGCCGATTTACAGGCAAAAGCAATTGGTGACAGGCCAACAAGTCCGGTGAATCC
GAAGCCTTTAAGGTGAAAAATCTCTCTCTGCGAAAAGTCGGCGTATTCGCTGTCGCGTTGATAGCGATAAACCACTTTTT
TTCCGACGAGTTTCACATCCATATTGGCAGACTGAAGCGGGAGAAGGCTGATCACGTCACCCGCGCTGTTGCGGTCCACC
AGTGCATATGCGTTACCGTAGAAACAGAGCTGCATCGTCATGGCCTCCCTGAATTCCTGGGCGGTCATGTACTGATTCGG
TGAGTAGCGCAGCAATCGCGCCAGCGGATTGCTCAAACCCACTTTTTTGCGATTGTCATTCTGGTCGGTTTCGAAGACAT
CAAGCGGTAAGCATGCCGTGAGCGTTGAAATCAGGCTCACGCAGCGCCAAACCGTCGAAATTTGCAGTAACCGTTCATCG
TTAATGGATGAATCGCCCAGGTGTCCGTGGGCCGAAACAGGCCCCGTCTGCGATCCCTGATTTGGGGTGACTAAACGCCC
GCCGACAAACCAGGACTGCAGCCTTGCCCACCAGCCGTTATTGGTTCGCAGGTCAATCGTGTATTTAGGTTCTTCCATCA
CATGCTCAGCGGTCGGAAAATGAAGTCGTCGAAGTCACCACCCTGTTCGGTAACTTCCCCATTAGCAGCACCAACGGACA
TTGTCATTGCGACCATGCCATCAATACGGCCTGTTGCTTTGGATTTATCGAGCTTGCGGTTGCCAGCAGCATCTTTCACC
ACCACCGCATTCACGGCACACATCGTTAATACGGGGTGCATGCCATGCCTCACACGCCCGTTAAGCATCAGAGACTCCAG
CGTGTCTACAGCGGGACCCATATCCTTAAAGCCCTGGCCGAACTCGACCAGCGGAAGGCTCAGCCCAATGGCATCGGCAT
CCTTCCTGAACTGGTCAATGCGCCAGCGGTCAAAAGCCATCGAGGTAAGGTCGAAATCACCGATAATTTCAGCGATATCC
GCAACGACGAATGAGTAATCCACAGAAGCTCCTGGCGTGGTGCGCAGCAGCCCCTCTCTCACCCAAACGTCATAGGGTGC
GCGGTCCGTTTTGGTTCGCTCTTCAAGAGTCTTTTGCGGTGTCCAGAAGAAGGGGAAAACATCCCAAACACCATCTTCTG
CTTCACCAGCGATAACCAGCGCCGTTAAGTCGTTTCTGGCTGACAGATCCAGCCCCGCGTACCACTTCCTCGGGGTGTTA
GTCGGCATCTCTCCGCAAAGCTCCCACACGCTGCGGGAGATAAACGGCGATACGGTAGAAACGCGCTGATTGAGGTTGAG
GTTTCGGAAGGTGTTTTCGAAGCTTGGCATTCGGCCTGCTTTCTCGGCCTGGCGCGCCATGTCTTTTTCTGACCTGAATG
TTCCCAGCGCCGGGTTCGCAGCCAGCCAGGACTCGCGTTTACTGATATCAGCGTCTTTTGGCGCTTCATAAACGTGGCAT
ACGATGTGCGGATCTTTCGATTTGACCGCATCATCAATCCAGATGCTCAGCAGGTCAGCATCGTTTGCTGCCTGCGTACT
GATAACAATCAGCAGCGGGTTTTCATGGGCACCCTGCGCGGTAGTTATTGCATCGATAAAATCATCCTGCGGCCCCCTAA
CCTGCCCGGTTTCATCGAGAATAGCCAGAATGGGGGAAAGGCCGTGCGTGGTCTTACCTTCTGCGGATAAAGCCTTGTAT
TCAACGTTACACGGCAGGCCGATCAGCTTTTTGCCGCTCGGCGTAATGTGCACTATCTCCTGCAGACTGGGGCTCAGGTT
AACCATCTTCACCGCGAGGTTAAAAACGATGGCCGCCTGTTCCCGGCTAAGTGCACCGCTAACAATTTGCGTGTTCTGCA
CCGCTTCTGGCCCCACCAGGTGAGCCAGCAGGATTCCGGCGATTAAGCCTGTCTTCCCATTTTTTCGTGCGATGCTGAGG
ATCGCCATATCCGTTCCGGCTGGATTGTCGTAAACCGCCAGGATGAATTCTTTTTGAAAGGGGTCCAGCCTCATTGGGCG
GCCGATAAGCTTGCCTTCCGGCACGATGCAATAGCGCTCGATGAACGCTATTACACGCTCACCTCGCGTCATAGTCTTTT
ATCCGTGCTTGGGAAAGGCGATCAGGTTGTCGTCCTGGCCCTGATGCTCGTTTTTCGTGTTTCGTGCATCACGATCATTC
TGATTGCGTTTCTTCTGGTCGCGACTTTCGCCGTTGGTTGCGTGGGAATGGATCTGCAGGTCACGTCGCTGAGCCAAAAT
GGTTCGCTGCAGCTCAACAATCTGTTTGCGCAGGTCTTTGATAAGCCCTTCATCGCGACCCTCACCGCGGGCACTTTCTT
CTTTGCGCAAATCCTTGCGTAAAATGGTGATATAGAGTTGATTATTTGCCAGTTCGACAGCAGCCAAAAGGTCAGAAGGC
GTCCAACTGTCCAGTGCTTTTGATCTGATATTGTCATGCCAGAATGGTTCGGCTTTTTTATCCAAACCTGCATGGGGCGG
CGGATCAATGGTGTCCACAGCTGCGTTTTTCATGGCCTGAATCGCCGCTGCCGAACTATCGGAGCGGTTTCGTTTGTCTG
CCATATGTCAACACCTTAAAACTAAAAAAATCGGGTTAGCGTTAAATTCGAACTTTGGCGGCGGTCATTTGGGGCAAAGG
CTTTGAAGATTTACCCTCCCCCCTGCCCTTGATGGTATTCATTCTCACTTGAAATGATTGCATTTGAAACGATTTCACTC
GTTCATAATCTGCTTTGCTTCATCACGCTAGGAGGTCTGCTTATCAACCTGTTCGAGTTTCTGAGCGCCTTTCCCATGCT
CGGGCCACACATGACCTGAGAAGGTCAGCGTCGGCACGTTTTCTCCTACCGTGTGAGAGAACTGGATAGAGGTAACAGTC
TTCATCGCTACGCCATCAATTGCCAGCTGAACAAACTTACCATCGCGGTATTCAATGATGAGGTCTTTCATTACGTCCTC
CAGTGAGACGCAGGATCGAGCGGGTAACCGTTGGCATCACAGCCTATTACCGCGCCGCTCTTCTCCATTCTCTGTTTCGT
TGAATCATGATGTGCTTTGCACAGTGGCTGCCAGTTATCTTTATCCCAGAACAGGAGCTGTGCTTTCGATATGGCCAGCG
GGTTACCTGACTTAAGCGCATCTTTCAGTTTGTGGGGCACGATATGGTCAACCACCGTCGCTGGTGTTATGCGCCCCTGC
TGCTCGCACATCACACACAGTGGGTGCTGCTGGAGAAAACGCAGACGAGCCTTATCCCATCGGCTGCCATATACACGGGG
CTCTTTGTTCATGCCAGTCTCCATGCACGGCGGCGTTCTGTCCTCGGCTCGTTGTCAGGGTGACGCTCAACCGCCGGCAT
GTCGGCGTGATCCACCAGCGAGTAACACGGATAAATCACCCTGCCACCGAATGCCTCACCGACGGCGTAATCAGCTGCCA
GCGTTTTATTCCATGCGCTGAGCATGCGCGCCAGCCTGCCCTGAGGAGGGCTATAACATACCCCGTGAATCAGCTTGCTT
AATACGATGTGATCACCGCAGACGCGATCCGCATCCACCAGCATTCCGGCTATCTCGTTCTGATACTGCGGCGGTCGGCC
GGTACCGAGATAAAAGCTCAGCATGTCATCAGGGAAACGCACCAGCCAGTCAGTTACCTTTTCGGTGAATCCCTGCACCG
GTAGCGCGTCGTCTTCCAGCACGACTACCCGGCAAGGTTGCTCAGCAGCCCATTCAAGCGCGCGTCGGTGATTCCAGTTC
GCGCCGTGGTTACCGTCATCAATAAGCAAATTGGCATCCAGCAGCGCAGCAAGACGTTGTGCATGTTCTAAGCGGGTGTG
ATGGCCGACCACCACAAACCTCACTTGTGTTTCCACCATGTGGCCTCCCCACCGATACCATCAGTTTTGAAAACGGTATG
CACGAGAGGGCCGGTGACAAGCCTGTCAGCGAATGACTGCGCAACAATGCCGAACGCCAGCATGTCGCCCACCGCGGCGC
CAGCCTGTTCTTTCTTCCAGAAACGATAACTCTCGATCCGGTAGTAAAGACGAATGATGCCATGCGCGAATGCCATCACA
TCAGCGCGAGTGCCGCCCAGCAGTCCAGCGTTAAGCATCACATCGTTGCGGTGTGCTTCAATGAATTCCTGATAGATACG
CTCCGGATGATTCTGCTTTGCCCAGGCGTCAGCGTATGTCTTCGGTTCAGATCCGACATAAACCTTACCGGGTTGCATTT
CTTCCCACGGTGCGCGAAGCATCTCGACATCAGTGCCATCTGTACACCAGACGAACCGATATTCAGGATGATCGCGGAGG
TGCTGCCAGATATGCAGCCAGCGCCGGAAGTAGATATTCATCTTTACGTCAGGAACGCGGCACAGCTCAACGTCTGCCGG
GGCGGTCTGCAATTCATCCACCAGCGCGATACGTCCGCACTCTCGAAGCGAGTCCGCCCATTTGAACAGCATGTCAGGCG
AAGCAGCCATTTTGGTACCACGCTGCGGATCTGGCTGACTGGTAAGCAGAGTAGTGATGGCCACGTCACGCTGTCTCCGG
TATTCAACGTAACCTGTGAACCCGTTATCACGGCGCTCGTTGTGGATCTTTACGTTACGTTCCACCAGCGCAACACGGTC
AGGTTTCGGTACCGAACGACCAATGGCTTCATGTTCATCGAGGGAATGAATCAGCTTTGCAGAACCGACAACATCGGCAT
AGGCCCATGTGGTTAATCCCGCGTTATGAATGCGCAGGGCTAAATCGCTGTGCTCGTACATCCCGCGCCCGTAAATCGGG
TCGAACCCGCCAACCTTTTCAATCGCGCTGCGGTGGTAGTAGAGCATCACGCCGCGCTGCCCGGTGTATGCGATATGTTT
TTCATCGCGGTACAGGACTGAAAGGTCATTCAGCTTGCGCGGGCCCGCCAGGTCGAGAAACTGATAAGCCAGATGCGGCT
CCGGTGATTCGATGTAAGGTAGATGCCAGTTGTCGGCGGTCGGCCATGCGTCATCATCCCAAAGAAAAAGATGCTCGCAC
CCGGCATCCATCAGGGCTGACAGGCTGGCGTTCTTCGAAGCAACAATGCCGAGTGATGTTTCATGGCGAAGCAACTGCAC
GCTATGGGGAACTACCGCAGCAGGTTTTGAACCATCATCGACAACTACCACCAGCGCGCCGGCGGGAAGATGCTTCATGT
GCTGTTCGAGTGCTCGCTTTAAAACGTCTGCGCGCTGATGTGTCGAAATGGCAATGCCGATCTGGGATGAAACGACTCTG
GCGGGAGCGTATGGGACACCATCAATAGTGACCTGCATAAAGCCTCCCGTCAGATTCCACGTCGTAAGCAATCCCAGATT
GTGCCACCGGGCTTAAGATTCTTTTTCAGTTCAGCTGACACAACATCAGAAATCGCTTTTTCCATTTCAGGGGATAGCTT
TACGCTGGTCTTAATTTCATTAGCGATGAAAGCATCCTTAATAAATACCTGTCCGTCCTCTACCGAAAATTGTGATTGGT
CAGCAAGCGCCTTCTGTTTATCGTTGATGTTCATCTTCGCTTTAAAGTTAGAAGACGATATGAATTTTCCGTCATTTTCG
ATTCGCCAGCCTTTTGGCTTTTCCGAACGTACCCAATGAACAAAGCGTTCTATAACCGGTTGCAGCGATAAATATTTCAT
GCGTGATAAAAAAGCCCCGCTAATACGAGGCTCGGTTACTTCAGGCACTGTGTGTTGATGTATTCCTGCAGCGCCCTCAG
GGCTGATTGGTCTTGCTTGATTCCAGATCGGACACCGAGAACGTTTCGTCCAGCAACGTCAGAGAGTTCGACGGTGGCAT
CATAGCCCACGCCGGGGGCGCTGGTCTCGGTTGCGGCTGGCACTGGACAGCGGCCTTTGACGAGCACCCGGCCACCATTA
TCAAGCTTGCGCTGCAGAGCAGCATTTTCAGCATTCGCATCAGCGAGTTCCTTCGTGTATTTGGCGTCGAGCGCTGCGAC
ATCGCGCTGGCGAGTCTGCATGTCAGTGATGGTGTCTTTAGCCAGATTTAATTCATGATTAACTTCGGTTAAAGATGCCT
CGGCTTTTGTGAGCGAGGCCCGGTAATAAAGCGCAAATCCCACAGCGGCAAGGAAGAGTAGCGGCTTCCACCATGCCCGA
ACAAACTCCCATACCGCAGCCATCAGAGCACCCGGCGCGCTGCCGCATAGCGGGCCCGTCTGTCGTCCAGCCCGTTCTGC
CCACCGTTAATAATCTGCGTGACGCGCAGCAAATCGCCCGGATATTTCAGGCAGCCTTTGCTGGTATAGAACCATGCTGC
AGATCGCGCTGCGGTGGCGTCTTTGGAAAGCAGTTCCGGCGAGCTCACAAGGTCAAGTTTCAGCGCGGCGCCGCAATCGC
GGTAATTCTCGAGCCCGGTGATCTGGATGAGCCCGCGTCCGCGATATTTCCAGCCATCACCCGGGGCGTTATTACCGAGG
CGCTTGCTGTAAACCAGATTGGCGATCGCGCGCTGGCGTTCAAGGGGCAGCACCTTTTCATACGTGCGGCGGCCCAGCGT
GTTGGCCTGATCCTGAGTTAACCGGCCAGCCCGGACAAAATCATTAAGCGCTGCGATGCTGTAGTTGAAGCTCTCTTCCA
GCCTGGTAAAGCCGGTGCTTTCATGGCCGACCTGCGCGATGAACATTGCCTGGTCGACCGGCGCAGTGATGCCGTAATCA
CGCATCGCCGCATCAATGTGCGGGAACCAGCGCGCAGTTAAGCCGGCGCTTAAACCAGCCGCCTCCTGAAATTGTTGTTG
GTTCATTCGGGCCTCAGTACCTGAAACAGGCGCGCCACGTTACCCCGGGCACGGAACACGGCGGCGCAGATGATTAAGTT
GATGATGACCGACGCCCAGTGTGTGTGGACGTAAAAGTCGAAGGCGTAGCGGAACGGTACGGACGCATACGCCAGGATAA
TCAGGTATGCCAGCCACGATGCCCACCAGCGGTGACGGGCACCGGGCTTACGGAACAGCATCAGCCTCAAAACAATGGCC
GAACACGTCGCCACGTTGGTCAGTACCAGCGGATCACTTATTACCATTGGTTCCCCCTCTCCACCGCTGGAACCACTGCG
CGGGGTCTTGCTGGCTGGCAAACGTCAAAATTTTAATCGTCAGCGCAGAGAGTATTACTGCCCCAAGTGCATCAAGCGGC
TTGTCGCTGTAGTGTGTCAGGCTGGCAAGCTTGGAGCCCACCAGCCCGGCACCGTAAACGCCAGCGATGTAAGAAACAAC
GAAATAGGCCGCGCGCCGGATCAGCGTCAGGTCTGCCGCGGTGGCAACATAAAAGACCGCACCGGCAAACGCGCCAAAAA
TTACGCCGTAATCTGTGCCGGTCAGCAGTCCATAAATGCTCGCACCAGTGAGCGCAGCACCTGCCGCGACAGTTCCCGAA
ACCGGATCGGACATGTAGCCCCCTCTATTGCTGTGCATCCTCTCGATAAGAGGGGAAATAAAAAAGGCCCGCCGAAGCGA
GCCTGTGAAGTTATGAAATACTATTACGCGGCGTGCAGTTCGAGGGTTTTACCCAGCGCCGCCAGCGCTTTCTGGATGGT
GTCGATCTTTGTAGAGTGATGCAAATCGAGGATGCGGGTTATCTCCTGCGGGCGCGTATCAATCATGCGCGCCAGCTCGG
CATTACTTACTCCGCTCTGAACAACCGCGTTGAGCAACAGAACTTTGGCCGCCACGCTTGCCGGCACCTCAACGAAAGCT
TCTCCATCACCGGATGGAGCGGGAATTTCACGCCTATCCTCAAAGTAAAAATCAAACGCAGTCACCAGAGCATCCTGCGC
CATTGAAAGCGCCTCCTCTCTGGTATCGCCGCCAGTCATTGCTTCCGGAATATCAGGAAAAAACACTGCGCAGCCTGTTT
CATCACAATCGAACGTTACTGGATATCGCATATTTGAATAAGTGAACCGCCGCAAGTACCAGCCCCGAAGGGCTGGTTTT
GTTATTTAAGACCGAGTTGCTTGAGAATCGCTTTTCTCAGCGGCTCCGGTATTTCTTTCCCCGGATGCCTCGGCATTACC
GTTTGCCTGCCTTGGTAGAAGAGTTTTAAGTGGTTGGTACCATCTTTGAACTCTACCCCTTGAGCCGCAAGCCAACGCTT
GAACTCGCTTTGCTTCACTTCCTCCTCCTGTCTGTTTAACTTGAAAACAAGTATAAACATTTTTGTTTATCATGACAAGA
GGGTTTATAAACTTTTTTGTTTATTATTGCTGGCAACATGTGTATCTGTGCATTCACGACAACGGAAAGAGCACTGCACA
CATTGCCTGGGGAACTATGCTTCTGCATGGATTGGCTTATGAGGCCGTCACGCCAATGCTCTTACCTGTTGTGGAAATTA
AAAAGCAGCTGCTGTCTACGCTGTTGCGTATTGTGTAAATCAAAAAAAAATTGAATAGTAAATGAGCATCTTGATCCATG
CCGCCTGACTCGGCTAGTAAGGTAGTGAATTAAGCCAAGGCGGATGCCGATACATATAAGTATTTACAATCAGATATTTA
GCTTAAAAAGCCTAGCAGAGTGAGATAATTATGATTGGACAAATTGAAGACGCATACATTCTTAAACCAGATGGTAGCCG
CTTTGGCCCTTATAAAGCGAAATTCGCCGGCTCGACAGTAATTGTAAATGACCCAAAGGCTGACATCGCTGATGGCGATC
AGGTGTCCAGAGTTTTGCCTAATGGTAAAGAGGAAATAAAGCACATAAAGACTTGTAGCTTTTACAACCATGGAATAGCA
AACCAAGGCGCACACTTTCAGTTAAAAGTGCAACCAATTGCTCAGGCTGAGTCTTATGTGAAACATCAAACATTCAATAT
TTCGGGCGCTAACAGCAATGTGCAGATCGGCAATCATAACCAAATGGAGTTCCGCGAAAACGTTAATTATTTACTAAGCG
CGATCGAGAAAGCAGAAGGCACTCCAGAAGAGAAAGCACAAGCTAAGGGTTTGCTTAGGAAATTTCTAGAGCATCCGCTA
GTAACAACGATTGCAGGCTCCGCAGCTGATGCTCTTTTATCTTAAAATGGCCTTGATTGAAGGAAAAATAAGAAAACCCG
CTGAAAGGCGGGTTTTTTCGTGCAGGCGCTATATCCCACGATTTAAAGTGTACACGACAAGTTCGGACAAAATCAACCTT
TATGTAGTTAAAATGCTAAAAATTGCCACCATCAGCATTTAAGTTGGTTGCTCGTTGAAATTCCTCTTCTGCCTTTGTTT
CTTCCTGGCGACAGATGTTCACCAGAACTTCAAGAAAGGGCTTCCAGTTGCGTGTCCATGTTCTGACATGAAGATCTGGC
AGGCGCTTCAAGATAGCTTTATGCGCTGCTGTTGACGGTACTGCTGAGAATCCATTTCCTGAACAACGCTCGCAGGTTTT
GAAAACTGGCGCGCCGCACTCGCTTGTGGCTTTTCGGTCGAGAACCTCGCCTTTCCCACCGCAGCGGCAGCGGGCATGAA
TAACACCCTTTCCGCCACATGTTGAGCAAGTGCTCTTAACTAGTTCACGCTTAATCTTCGGGGCTACCACTTCGTCGCCG
TCTGCATTAACAATGCCAGGGTGTTTGATCACATCCTCATGCCGCGTCGTCAATCCTGAACCGCTGCAGCAATTACATTT
CACGGTGGTGGCCGCCGAACGGGAATACTCAGCAAACGCAAATTGCGCCAGCGTGAGCATGCATGCACCGAGCGCATCAC
CTGCGGCTTTGCGGACATTTTTGGGCGCGTTTTTGATTGCAAACTGCGCCAGCGCCTGAACAGCAAGTTGCTCATCTGTT
TTGCTTATTCCGGCTTTACCGAAGAAAGCCGCAAGCCCAAAACGGGCTCTGCTGCTGGTGGTGCCAATGGCCGCCATGAC
ATCAGTGCCTGTTATCCGTTCCGGTGAAGTTCCTTTAACGCTGTCGCTGATGTGCATGCCCTGAGGGCTGAAGTGTTTAA
GAGTTGCTTCAAGTTTCATTGTTCACACTCTCCCACCAGGTTGAGAATTACCGCGGCGCCGTTATTGTCCATGTGTTCGG
ATTTTTCGCTATCCAAGAACCAGCGGCAGACTTCCATAGCCTCAGCGCGCGTTACGGGCTGGATGGTTGCCAGCATTTTT
TCAAGATAGCTCTCGCGGTCATATACTGATTGATGATGCTCGGAATAACCGTATTCGTGTCCGAGTTCACTTCCTGCTGT
GCGGCGCACCCCATAAAGCCAGTCCCAATAGATAAGTTCGCGAACAACATCAGTCAGCGTGTGAGGCTCTGGCAGAGCAT
CGCGATAGCCATCAACGTAATCACGACGCTGATCGTCAATTTCAAACTTACGGTCGAAACCAATGTGGCCGTCTTTGAGT
TCCTCCGGAGTCCATCCCCAATCATAATCATCGATAAATTTCGGCGAAGACTTGATTACGCGCTCGGCCTCCACATCCTC
AAGCGCTGCCTCATAGCTGCCGAATATGGCGCGAACTGCTGCCGCTTTTTTGATGTTCTCGCGGGCGTTCTTGATTGTCT
GGGATGGGTTATCCATGCCGATGGTCCCGAATGCGGCAGTGAACGGATTGGCGCCATTTGCCAGCAGGTAGCGCGAATAT
CGCTGTTCGGCCTCTTTCGGCGTGATCTTAATTTTCTTAAGGGCCTCTTCCGCTGCGTCCAGGTGTGCGGGTTCATTCAG
GCGGATCACCTCCAGCACCCAAAGGTAAGCGTCCGTCTGCTTATGACCGGTAATTTCACGTTGCGGCGGCAGAGGCTTGA
TGTTGGCAGGGGCAGCACAATGTGTTGCCGTCGGGATTGTGAAAAGTGCTTTATGTTCGATGTTATCTGTACGCATTACG
CAGCCGCCTTTTTCTTGAAGAAAACCACCTCACGAACCTGATCGCCGTTTATGAGCATGTCGTTAAAATCCCCGTTATCC
GGGTAGTAGATGCTGATTTTTTCCAGGTCATTTTTTGCCAGTAAGTTGGCATGGGCGCATTCCGTGGCCGCAGCCAATCC
GGTGGCGCTGTTTACGTCTCGATCTGCGAAAATAATCAAATTCTTCACACCTGCTGGAACACGAAATTTCTTCATGAATC
CGCTGGTCATGGTGGCCCAGGTGTTAACGTGGTACAGCTGCTTGCAGGAAAGAGCGGTTTCGATGCCCTCTGCAATACCC
AGCGTCGTAGAAATCGGGAACATTCGGATAGCTACGGAACGCGCGTGATCCAGATAGCTTTCCTCCTGAAGAGACTTCTG
GCGCTTCGCCCCGGCCGAATCTTTCAACTGAGCTTTGCGGTTTCCGTCCAACAAGGTTCTGTGCAGATAGCAAAGTTCAC
CTTTGTCATCCGTTGCGAGCGAATACAGTGACTGGTAAATTTTTCCGCCGTAACGCTCCTTTTCGTTGAATCTGATGGCC
TCTTGCGGAAGGGTATAAATCCCACGCGCAATGAGATAGTCGGCGCCCGAGGTCCCACGCAAAGGTGACAGTCTCGAAAA
CTTGCTGAGCACCCTTTTTTGAAGGCTGACTGCGCTACTCGTAGCCGGAATTTTCAGTCGTGTGAAGGTGTTGCCGATTA
GCTCGTCGATTTCGCGGCACACCACGTTAAATGGTTTGCCCTGAGTTTCGGTAATCAGCTTAAGACCGTCACCGCTGCCG
CAAGTGCAGATCCAGGTTCCGGCGCCGTCGCGGTCATCGATACGGAATTTACCGATTGAATCACACAGCGGGCATTTCCC
TTTGTAGTGGTTTTTCCCAGTGATAGGCGGCAATCCGTAGTGTTCAAAAATCATCGCCCACTGGCCCTTTGCTGCTTCTG
CCGTCTTCATGCGCGCTTACCTAAATGCTGTCTGATTTCATTTAAATGACGATTCACCTGCTGAACACTTATCTGTTCTG
GCTGAACTTCTCGCTGAGCCTTTTCTCTTTGTTTGGCAAAGGCAATTTGCTTGTGCTTGATGAAGTTCAATACCGCAGGA
GTAATTTCCATAGGGTAGTCGCTGAGCTCACGCGGCCAATGGCCGAAGCGTTCCCTGAAAGTGTTTGCGCACCAGCCGTC
GCTGACAGGTTTTTTCCCCTGCGAGATACGCTGACGTTGGTAGAACTTGAGCTGGCTCCACCAGGCCTGTTTCTCGGCCT
TCGTGGGCTGTTGCCCATCACCTCCCAGCTTTTTGAGTTTGCGCCGCGTGTCTGTATCGACGTCATCCCCCGCCAGCGGC
TTATGACCACACTTCGGGCAGACATATACGCCTGCAGGCTTCATAAAGTGGCACTGTGAACATTCGTGTGGCAGCTTCTC
TGCCCGTTCCTCAGCTACACGTCGGGCCCCTTCTTCCATCCCGTCTGATTTGCCAACAAGATCGTCATATTCGATAGTGT
CCGGAAAACCCAGTCGGTGTACGGTGCCGCTGTGATCGAAGATGAGGCAGGAATCTTTACCTGGAGCGATGCGCAGGCCA
CGCCCGAGCGCCTGCAGCCAGCGTATTTCGCTCTTTGTTGGCCGGGCATAGATAATGCAGCGAACGTCGCTGTCGAACCC
AGCCACCAGCACGCCTACGCTAACGATGATTTTTGTCGCGCCAGTCTCAAAGCGATGGATTATGGTCTGACGTTCTTCAA
CCGGAGTGTCGGCAGTCATCACCTCAGCATTAACGCCAGCCAGGTTGAACTGGATGGTCAGGTAATTGGCATGAGCTACA
TTGACGCAGAAAGCTATAGTCGGCAGATCGCGTCCATTCTCCAACCAGTTCTGGACGATATCTCCCACCAGCGTGGAGCC
GCACATAATTTCAGCCAGCTGTGCCTCGTTGTAGTCCTTGCCGTACTCAAGAGAGGATGACGTTTTAACCCCGTTAAGAT
CCGGCTTGGTTGGTGCGTAAAACTCATAATTGCTCAGGTCACCGCGCTGAATCAGCTCAGCGATGGTGGTCGGTTTGATG
AGTCGGTCATAGTATTTACCCAAGAACGGGGAGAACGGGGTACCCGACAGACCAATGACTTTCACGCCTTTAGCGCGCAG
GCGATCAATGTCCTGCAGGATGCGTTTTTTTCGGAGGTGCGCTTCGTCGATGATCAGGAGATCGATGTTGTCTGGGAAGA
CGCGGCGAATGAGTGTATCGGCGCTGGCAATTTGAATTTTCCGAGCCGGATCGTAGTTGGGATGATCGGCCCAGATATAA
CTAATCTCATCACCGGGCAACCCATATTCAACAAAACGATTCGCTGTCTGGCCAATCAGAATGGTATATGGCGCACAAAA
GAGTACACGCATACCACGGCTGACGAACCCGGCGACAATGAAAGCGGCCAGCCCCGTTTTACCGCTGCCGGTCGGGGAGT
ACACCATGAAGGTTTCTGTATCCTTCCAGTTACGGCGCAGCTGGTTCAGCGCTCGTTCCTGTGCAAAATTCGGTGTGATC
GTCAGCTGCATTGTGCGGACCCCGCGGTGATGAGATAATAATTCTGTGATGTGGTTTTCATGGATTCCCCCTCACATGGC
TGGCGGCCTCCCTCAAGGCTGCCAGCCTCCCTTCTGACTCAGCTCCCCTGAAAAATCACTCTTCCAGAAAGAACCCTTTT
TGTTTCTCTACGCCTGAGCGCTTGTACTACCTTGCTGATACAGGCGGTTTTTTTATTACGCCCTTAACACAACTCCCTAC
TTAACCCATGGATCTCTCCTGTTGGAAAAGACCCTATTCCTACCCCAACACCCAATCCCCCCTTACCCCCCTTTCCCTCT
TCCCCATAAAAACGTACTACCTACCTAGTACAAAAGGAGAACTGAGTTAGTGGATTGCCAACCTGAACAGGTACCTTTAA
ACCTGTCTGTGTCCGGGCACCTTTAAACCCGAAACAATCAGGAGATTGCTGGCGTTCCTACCAGTGGAGGTTCGGCCGTA
TACCCCTGTAAGGCTTTGCCAAGATTTCGGACAAACAGGCGAAGCCTGGTGTTGGCCTCGTGCCTTGCTTTATTTTCTTT
TCTAAAGCTCACAGGCTCTTCTTCCCAAGCCGCCAGATACACCGCCGCATATCTCAAAATCACTTTCTGACGAGCGGCAT
GCGGCAGGATTTCTAATTGTTTCTGTATCCAGTCACCATCCGACAAACTGTAGAACTCAGGCATCGTCGCAGGATGCCCG
TTAAGCCCCTTCATGTTGCTCACGCTTCTGAGTTGGGAAAGGTTTCATCTCTTCTGCAAAGACTCGACCATCAACATCTA
TCGTCACAACGACTTTACGACCAAGTTTCAGAGCCTTGCTGATTGCGCTTTGCCTCATTCCCAAAGCTGCAGCAGCTTTG
GATTGGCCGACCTGCTCCGCATATTCACGTAAACTGATCTGCATACTTTTTCCTCCTGGAATAAATATAACCGCCCGTTA
TTTAAATTGCAACACCGGCGGTTATTGATTATTATTCCCGCCGGTGATATTTTTTAAGCATTAGAGGAGAGTCATCATGA
AGAAAAAACCGCTCTCAGATGAGCAAGTGCTTGATGCTGAAAGGCTTAGGCGGATTTATAACGAGAAAAAGAAAGATTTG
GGTCTTTCGCAAGAAGTGCTTGCTGAACGGTTGGGGATCAGCCAAAGCGCTGTCGCTCAGTTTCTTGCTGGTAAAAATGC
TCTAAACATGAAGCGAGCCAGTGAATTCGCAGAGGTGCTTCAGGTGCCCATTGATGCATTCAGCCCGTCATTAGCTGATG
AGGCTAAGCAGATTGCAAAGTCCAATGTCGTTTATGCAGGGAATTACGTTCCAGGGAGGAAATATCCAGTGATCAGCAGT
GTGCAGGCAGGTTCTTGGTGTGAGGCTGTTGAAGCCTACACCCTTAAAGACGTTGATCAATGGTTAGAGTCAGATGCTCA
TATTCAAGGCGACGGTTTCTGGCTTCTTGTTGAGGGCGATTCGATGACATCTCCCGCCGGACTAAGCATTCCGGAGGGTA
CTTATGTACTTTTCGACACTGGCCGAGAACCGATTAACGGAAACTTGGTTGTTGCAAAGCTCACCGACTCCAACGAAGCA
ACCTTTAAAAAGCTGGTCATCGATAGCGGACATCGCTATTTAAAAGGGCTTAATCCTGCCTGGCCAATGATTCCTATCAA
TGGAAATTGCCGGATCATCGGCGTAGCTGTTCAGACAAAGATGATGCTGGTTTAGTCCTTGCGCTAACAATCTCAAGAAC
CCGGCTAGCCGGGTTTTTTTATGCCTAAAGATCGTACGTTAAAAAAATAACTGATTATTTTTCAAAATGATAACCGCTGA
TTATTATTTTTTATAACCGGCGGTGTTTACAACATTAGAACCGCAAGTTATATTCATTTCATCGGCAAACAATGGAGCCA
CTGAGATGAACCAATCTATTTCACAAACACCCGTCAACCAGCAATTTGATATTCATTCCAAGCTGAAATCAACGAAATCA
CATTGGGCGTATGCTCGTGCAGCTCAGCCGCATCAGGATGGATTTAATTATGAATTCAGCACCACTTTTATTGACGGTGT
CGAGTTCGCTATTTATGAACGTATAGATAACTATTTTGTACTCGTTGATTTCTTTAACACATACGAACAGGCATGCGAGG
ATGCAAAGAAAATTATTGATTCGCATCCAGATTTAAAAAACCTAATTTCCTCAAGACAGATTTAGCTTTCGCGAAATTAG
TGATGTTTGTTTCAAAATACTTTATCGGAAAACAACGATGCAACACTTAATCAAATTTGAAGATAACCAAAAAACACCTA
CCGACTTGGTTGGTAATTGTGAATATTCTAACTTTGGCACAAAGGTACAACATTGTGTTATGAATGGCGACTCAATGCAT
CCAACTATCGCACCTTGCGAGGTTGTGGCTTTCATAGCGTGTGGAGGCCGCGCTATGACACCGGGGATTTATGTTTACTC
TCGGGATGTTTTTGGGCGCACTTGCATGTTTATTAAAAGGATAGAGCCACTACCCGGCGGCTCATTAAGGTTTATCTCTG
ACAACCATTTTTATAAAACTTTCACACTTGGGATCGAAGAACAGAATGATTTGAAAATTCATGGAAAAGTCATGGCTTCT
CTAGCTGTAAGGTACTTAGCATGACCTTCATTAAAGATAAAACGGCATATAGAAGTGCATGTTTGTTTGCGGCCTTCGGA
TACGAAGTCATCGCTCAGATCTACCTCAGAAAAGCATATGGGAGATAAAATGCCCTCTCTAGAGCGTCAGGATATTCAAT
CTGTCAATAATAGAGCCGAGCAGTTAAATGCTCTTATGCAAACCATCTTTAACCATCACGAAGATTTAGATAAAAATCAA
CTTCACTCAATTTTGGGTTTGGCGTTCGATCTTTCGTGTGCCATTTATTCTTGGACTGAAGCAGAAGAAAAAATAGTTCT
CGAAATTGAAGATGCCCGGCGGGAGCGTAAGTAAATGGAAAATATCATTGTCACTTATCGCCAACGCATTGTTAAAGCTG
CTCTACTGCGTCACCTGCGAAAGACGGGAGGTAACGCCATTGTTATCAAGTTACCCAAGGGCGGCATTACTACCATCGAA
TTAACAGAAAATATTATGGATGGTCTTTTATCACGTTTTGAATTACTCGCCCGCGGCGAGGCTGGAACATCAAAAGGAAA
TGAAACTGTCAAAGATATTTATTACCGGTCCGTTGATGTAAACGGAAGGGGGGAATATCTGACCGAGACAGGGAAATTAT
TGGTCGATGAGTTGATAGCGGAAATGGTGGCTTACGCAAAAAATGCGGGAATTGGCAAAGAGGTGCAGAAATGAAGTTAA
CAGCATTTCGCGTACCAGCATGGGTTCATGCGCGTGCGGGGCATTTACTCAATCAGTATCACCACCAACGAGTGCGGCCG
TGCCGCATTCTCAGGACAGGTTATCTCAGCCTGAAGGTTAATCCACGCTGGAGGCTCCTTTCCAGAGATCGGGGCAAAAG
CTGGGAAGTAATGACGCACGAAAAGTACAACGGAGCAAAAGACAGACAATGAACGATTCCAAAAAAGAAAATATTAAGCA
CCTTGTCGCCAAGCTGAAAGATATTAAAGAACGCACCGGGTTTTCAGTGCCGGAATGGATGCTAGACGAAAGCCGATACG
ATAAAGATGCTCTGACGCCTGAGGAGCAGATGGAATGGGCTGAAACGATAGTCCCTCATGTGCGCACCAGCACTGCCCTT
CTTTACCTTATCGAATGCGATAAACGCTGGGGGCTTCGTGAAGGTAAATACCAATTCAAAAACAGTGAGCATGTTTTTGA
AATAACGCAGCAGCTGATCGAGAGCGTGCTTATCAAATACGTTGAAGAGGAGCTTATCGCTCACAAACCGCAAGAACGCT
ATATCGCTGTTTATCAGTTTTATCACTCGAATGATTCGCAAGTCCGTCAGAACGGCCAGTCCTGGTTCAACCAGTTTCTT
GACGACATTTTTATCGACCTGGCTGTTCGTCTCCGTGCCGGCGGGGAGTTACCTGTAAAACCGATTGTGCATTAAGGGGG
AACTGGAATGGCAATGAAAACTGAATTAGCACCAGTAGCGGCTCGTGACTTGCAGATCATCGAGTATCGCGGTCAGCGCG
TTGTGACCACTGAACAGTTGGCGGCCGGATATGGCACTGACGTGAACAATATCACTGTCAACTATCACCGCAACCAGGAC
CGATTCATTGAGGGTAAACACTACTTTGACGTCCAGGGGGAAGAGCTTCGTGAGATGAAGAACTGGGTATCTTTAAGTAA
TGCAGTTGGTAAACGAGCCCGCAATCTGCGTCTGTGGACGGAACGCGGCGCCGCAAACCACGCGAAGATGCTCGAAACCG
ATCAGGCGTGGGACTATCACGAAGACCTGGTTGAATTTTACTTCACCCAGCGTGGCGCCATCGCCTCACCGACAACACCG
CTGACACTCAGCCGTAAAGAGCTGGCGCTGATGGTAATCGAGGCTGAGGAGCGGGCAGAAGCTGCGGCGCTTGAGAACAA
AACGCTTAACGCAGCGGTAGAGAGTCTGGAAAAACATTTTTCCAAAGGCATGACCATCCCTGCGTTTTGTAAAAGCCTGA
ACGGTGTCAATGTCAGCAAAATGATGTGGTGGGCTTTCGAACGTGACTGGCTCTATAACGAACAGCGAGATCCCGAGAAA
GATCCGCGGTGGCGGGTAGCCAGCTACGCCCGCGATAAATATTTAACTGAAGAACAAACGCAGGTCACGCCACACGGAAA
GGACACGTTCACCCGATTTACACCCGTCCTGCTGGAGAAAGGCTGCCATCGTCTTTTCCAACTGTACATGAAAGGAGAGC
TGCCGATGAAGAAATCATGGAACGGTGAATATAGGCATGACAAAGCAATTTACACACCGGAGGCGGTGAAATGAATAACA
TTCAGTTAGAGAACGGCCGCATCAATCTTGAGGGACTTGACGGCATTGGGGATCACCTTAAGGCTCTTGCAATCGTCAAC
AAAACGCTCGATAGCATTAAAGACTCGCTAAATTCAGCAGAAAATAAAAAAAGTGAATGGTATCGCCGAGCTACCACTGC
TCATAAGTCGTGGTTTTGGATGCGTAGCCGTATCTGCGAACGCTTGGCAGTTCTTCGGCAGGAAGAAAAGGAATTTAATC
GCATGCGCAGTAAATTTGAAAAAGAGGAGTTGCTCATTCTGCTTAGCCAGCAACATACAAAGTCAGATCTCCGCGCCTTC
AGACTGATTGCTGAAGCAAAAGCAGAACAACGTTTGCAGCAAATTTTGAACCAGGCGGTGGAAAATGGTTAATACAGAAA
TGATTTCAGAAAAAGAAGTAATGGAAAAACTGAAGGTATCATCCAGGATGACTATCTGGACTTATACCCACAAGCTTGGA
TTCCCTAAGCCAGTAAGAAGCCGGCCTAAGCTTTACTTACTGGCTGAGGTTGAGCAGTGGATACTGAATGGCGGCGTTAA
CCAGAAATCAACTTGATTTGTTCGAATATCCTCTCAGCATAGAGTTCATAAGCTGCCTTCTGCTCTGGTAACCAGTCGTG
CTTGTTGTATATGGCAAGCACGCCACCTAAATCGTGACCAAGCATCTTCTCAATCACATGCGGTGCTACCCCCTCTTCAG
ATAATCTTGTCGCCAGCGTTCTCCGAAAGTCATGTGCTGTGAAATTCCCAATATTGAGCTGATCTCGCAATAAACGAATA
AATCGCGTTGTAGAGCCGATCGAGAGAGGTGCGTCTCGGTCGTAGGCTCCCGGAAACAAAATGTCTTTTCCACCCGCGGT
AGCCTCTTGCAGCAAAGGTAAAACTTGCTTAAATATTGGGCGGCGGATTATTTTATCGGTCTTACTTTTCTCAGCTGGCA
AAGTCCATATGTTCTCGACAAAATCAAACTCATGACTTAATGCCTCCCTCATTTCGCTATTACGCGCACCATAGAGGATA
AGAGCTTTCACCAGCCTCTTTGTCGAAGATGTCGCAGTAGTTTTATCGGTCTCCAGCCAAATTTGGGCAAGCTGCCTGTA
GGTTAAAACCGTTTCACCTACACTTGCTTTTTTTCCAAACTCACGAGGACTAAGCTTCAATAAAGACGAATTTTCTATGT
ATTGACGGCGGCTACACCAGTCAATTGCACCCCTGAGATGAACGAGAAGTTTCCTTGCCTTTTTAGGGTTAGCGTGCTCA
TGTTCAGTAAAGAATTCTACCCATGTACTGACATGGATATCTTCTATAGGAATGCCCTCGAATACCCCTTCCATCTCGTC
CAGCACAAGGCGCTTGTAAACATTTTGAGTGCTTTCTCTAAGGGCAATAAGCACGTAATTTTCCCACCAGTAACGGAGGC
AATCATGTAGCGTCGGCCGGGACCTAATCTGCACTTTGAATACTTTCGGATCTTTACCCGCCTCAAGAACACCTTTGTAC
TCTCCGACTTTTAAGCGTGCATCCCGCAATGATATCTCTGGGTAGCGACCTATTCCGAGCCTATGTTGTTTACCATTGAA
CCTATAGCGAAATTGAAAACTGATTACTCCTTTTGGAGTGATGCGTATGCCTAATCCGTCTGCATCCGTGATTTCTGGCG
GTCCGTCATAAGGCTTCCCATGCAGCCCTCTTAATTTTGTGTCGCTGATTGCCATTTTGTACTCACTCACAAATCTAGGT
ACTCATATTGTACTTGATGATACTTGGACAGTTGAATACCGGCGAGTACAAAAAACTACATGACTATACACAATGATGTT
TTAAAATCTTTATTTTCAAATGGATAAGTACATCAAAATACCTAGATGTAAATTCTAATACTGATAAATACATTGCATTC
ATAACCGGCAAAACTTCGCGCAAATTAGTGTCATGTAACTGAATTTTAAGAATTAAATAACTTTAATACTCATTAAGGTG
TACTCATTTATGTACTAAATAAACTAGACCTTAAATTCATTTGGCCCGTACAATCGGCACATCAGCCAGCCGTGTCGTAT
AACACGGCGACAGCATTTCCCGCTTCATCTGCCACGCCTGCTGGATACCCTGCCCCGCAAAATAGAGCGTTCCCCTGCCC
TGCTGGTTGAGTCTGTCCATCAGTGACATCAGCGCCTCGCTGTTCGCGCGCGGCGCGTTCTCGTCAAACAGGTTCAGCTG
CGCCACGCCCTGGCTGAAAAAGTCACCCAGCATAACGCCCGCCTTCTGGTACCGGTGGCCGTCGCGCCAGACCGCATCAA
GGCAGCCCGTCGCCGCGGCGATAATGTCGCGCGTGTCCTGTGTGGGCGTCAGGAGCTTAGTCCCGGCGTGGTTGCCGTAA
TACGGTTCAGCAGAGAACGGCGACGTTTTCACGAACACCGAAATGTACCGGCAGAACTGATGCTCGCCGCGGAGCTTTTC
CGCCGCGCGCGCTGCATAGCTGCAGATAGCCTGGCGCATCGCTTCATAGTCAGTGATTCGCTCCCCGAATGACCGGCTGC
AGACGATTTCCTGTTTTGCCGGGGCAAACTCCTCGATCTCCAGACAGGGCTCGCCGCGCAGCTCGCGCACGGTGCGCTCC
AGCACGACGTTAAAGTGTTTGCGGATAAAGCGGATGTCGGTATCACAGAGCTGCAGTGCATTTTTAATACTCATTGCCTC
CAGCTTTCTGGCAATACGCCGGCCGACGCCCCAGACTTCCTCCACCGGCATCAGCGCCATCAGCCGCCGCTGGCGCGCCT
GGTTCGACAGGTCCACCACCCCGCCCGTCTGCGGCCACTCTTTGGCCGCGCGATTGGCGAGTTTAGCCAGCGTCTTCGTC
TGGGCGATACCGATACCACAATGAATCCGCGTGTTGCGCCGCACCGTCTCGCGTATCTCCCGCCCAAAATCAGCCAGGTC
GCGACAGTTTCGTACACCCGTCAGGTCACAGAATGCTTCATCGATACTGTATACCTCGACACGTGGGCACATTTCCTCAA
GCGTGGTCATCACCCGCTGGCTCATGTCGCCATAGAGTTCATAGTTGCTGGAGAAGGCAATGATCCGCTGCGGAAACTGC
ATCTCGCGCAGCTGGAACCAGGGCATGCCCATTTTTATGCCAAGCGCTTTGGCTTCGCGGCTGCGTGCTATCACACAGCC
ATCATTATTCGAGAGCGCCACAATGGGCTTACCGGCCAGATCCGGACGGAATGCCGTCTCGCAACTCGTGTAAAACGAGT
TCATATCAACCAGCGCGAACATTGCGGTGCAGGGTATTTATCACGCAAATGACAACGCCGACGATTTCGAGGTCGTCGGC
GTCATAAACAGCTATAGGCGGGTAAGCCGGGTTCTCGGCGCGCAGCTGCGCCACCGGGTACGTCACCAGCCTTTTCACGG
TGAACTCCCCGCCAATATTGGCGACCACGATGTCGTTATGCTTCGCGTGCAGACTGAAGTCCACCAGCAAAAGCGAGCCG
TCAAGGATGCCAGCGTCACGCATCGAATCGCCGGCAACCCGCAGGACATAGGTGGATGATGGATGTGCAATAAGGTGGGA
AACGAGGTCAATGCCGCTGTCGATATAATCGGCAGCAGGACTCGGAAAGCCTGCTGAAATCAGGTCTGCATAGAATGGAA
TGTTGACTGGCGTAACCGGCCAGACGAGGGGGTGTATTTTCATTATGTACCTCCCGGTAAAATTACTGTGTATTTATACA
GTAGTTTCAGGAGGTAACGAAATCAAGACGCAGCGGCCTATTAATCGTAACGGCAGGTAATGTTTTTTATAAGCAGAGCA
GCCCATACAGGCCACTATGCCTTATCATTTTCCACTGACCGATTCGCTTTCAGCACCTTCTTTGATGGCGCTTCCCGCAG
CAATGAGGCTGGAAACTGAAGCCTGCAGCCGGGCCTGTTCAATTTCAAGCGCAGCAATACGCGCCTTGTTGTCCTCATCA
CGCTGGCGCAGCGCTTTTATTGCAGCCAGAGCGTCAAGTAACATCGGCGTCTGGTCAAGTACCATGTTTTCGCCAACATC
CTTCACGTATTCCTTGTCAATCTGCATAATCTGCTGTGCGATAACGCCACGGCGCGCCGACCGTTCAGGCTTATCCCACT
TATAGCGGAACAGCTTAAACTCCATGCGATTGATATTGTCCAGGCCAGCTTCGACATTAAAACTCCCTTTAACATCTTTC
AGGCGCTCATCTGAAACAGCGGCCATCGTGAACTCGCGCCACGGCTGCCATACACCGCCGCCATCACCGTTCTGCGAGCG
CGCAAAGTAACGAGATGCAGAAGCGTAATTACCAGTGAACTGTAAAGCATACGAATGGAAGTTAGCCGCAGAAAATGTAA
GGCAGGTTCCCGTAGAGCCTGGGTTGCCGGTTGCGTTTGCATAACCGAAACCAACGGTATTGGTGCGCATATCGCCCCAA
TCATTAACCGTTGCGTTAGCTTGCCCGGCAGCGTTAGCCGTGTCGCCGTTGTTGGTCAGAAACTCATTCCACCCGTTAAT
ACCGCCACGATCGAATCTTTGTTCAGCTGCAAGATATTTCCTGAAATAAGCG
