# Supplementary material for: Viral dysbiosis in children with new-onset celiac disease
Source: PLoS One. 2022 Jan 14;17(1):e0262108. doi: 10.1371/journal.pone.0262108 (PMC8759644; doi:10.1371/journal.pone.0262108)
Supplement: S2 Table — (ZIP) [file pone.0262108.s002.zip › Virus_Genomes/Enterobacteria_phage_HK140_GCF_000901015.1_ViralProj183139.fasta]

>NC_019710.1 Enterobacteria phage HK140, complete genome
CCTATCCCCTGTGTGCCTTGAGAGACGCCGACTACTACGTCTCTGTTTGAATTTAACGCTAACCCGATTTTTTTAGTTTT
AAGGTGTTGACATATGGCAGATAAACGAATCCGTTCCGACAGTTCGGCGGCAGCGGTTCAGGCCATGAAAAATGCAGCTG
TGGACACCATCGATCCGCCGTCCCATGCAGGTTTGGAGAAAAAAGCCGAACCATTCTGGCATGACAATATCAGATCGAAA
GCTCTGGACAGCTGGACGCCTGCCGACCTTCTAGCCGCCGTAGAACTTGCTAATAATCAGCTCTATATCACCGTTTTACG
CAAGGATTTACGCAAAGAAGAGCGCATACGCGGGGAGGAGCGAGACGAAGGCCTTATAAAAGACCTCCGCAAGCAAATTG
TTGAGCTACAACGAACTATCCTGGCTCAGCGCCGCGACCTCCAGATCCACTCCCACGCAACCAACGGCGAAAGTCGCGAC
CAGAAGAAACGTAATCAGAACGATCGTGATGCACGGAATACCAAAAACGAGCATCAGGACCAGGACGATAACCTGATCGC
CTTTCCCAAGCACGGATAAAAGACTATGACGCGAGGTGAGCGTGTAATAGCGTTCATTGAGCGCTTTTGCATCGTGCCAG
AAGGCAAGCTTATCGGCCAACCTATGCGGTTGGACCCCTTTCAGAAAGATTTCATCCTGGCGGTTTACGACAATCCAGCC
GGAACGGATATGGCGATCCTCTCCATCGCCCGAAAAAATGGTAAGACTGGCCTGATTGCCGGAATTCTGCTGGCTCACCT
GGTGGGGCCTGAAGCGGTGCAGAACACGCAGATTGTCAGCGGTGCACTCAGCCGGGAACAGGCGGCCATCGTTTTTAACC
TCGCGGTGAAGATGGTTAACCTGAACCCCAAGCTGCAGGAGATTGTGCACATTACGCCCAGCGGCAAAAAGCTGATCGGC
CTGCCGTGTAACGTCGAATACAAGGCTTTATCCGCAGAAGGTAAGACGACGCACGGCCTTTCCCCCATTCTGGCCATTCT
CGATGAAACAGGGCAGGTTAGGGGCCCGCAGGATGATTTTATCGATGCAATAACTACGGCGCAGGGGGCTCATGAAAACC
CGCTGCTAATCGTTATCAGTACGCAGGCAGCAAACGATGCTGACCTGCTTAGCATCTGGATTGATGATGCGGTCAAATCG
AAAGATCCGCACATCGTGTGCCACGTTTATGAAGCGCCAAAAGACGCTGATATCAGTAAACGCGAGTCCTGGCTGGCTGC
GAACCCGGCACTGGGAACATTCAGGTCAGAAAAAGACATGGCGCGCCAGGCTGAGAAAGCTGGCCGAATGCCAAGCTTCG
AAAACACCTTCCGAAACCTCAACCTCAATCAGCGCGTGTCTACCGTATCGCCGTTTATCTCCCGCAGCGTGTGGGAGCTT
TGCGGAGAGATGCCGATTAACACCCCGAGGAAGTGGTACGCGGGGCTGGATCTGTCAGCCAGGAACGACTTAACGGCGCT
GGTTATCGCTGGTGAAGCAGATGATGGTGTCTGGGATGTTTTCCCCTTCTTCTGGACACCGCAAAAGACTCTTGAAGAGC
GAACCAAAACGGACCGAGCACCATATGACGTTTGGGTGAGGGAGGGGCTGCTGCGCACCACGCCAGGAGCTTCGGTGGAT
TACTCATTCGTCGTTGCGGATATCGCTGAAATTATCGGTGATTTCGACCTTACCTCGATGGCTTTTGACCGCTGGCGCAT
TGACCAGTTCAGGAAGGATGCCGATGCCATTGGGCTGAGCCTCCCGCTGGTCGAGTTCGGCCAGGGCTTTAAGGATATGG
GGCCAGCTGTAGACACGCTGGAGTCTCTGATGCTTAACGGGCGCGTGAGGCATGGCATGCACCCCGTATTAACGATGTGT
GCTGTGAATGCGGTGGTGGTGAAAGATGCTGCTGGCAACCGCAAGCTCGATAAATCCAAAGCAACGGGCCGTATTGATGG
CATGGTCGCAATGACAATGTCCGTTGGTGCTGCTAATGGGGAAGTTACCGAACAGGGTGGTGACTTCGACGATTTCATTT
TCCGACCGCTGAGCATGTGATGGAAGAACCTAAATACACGATTGACCTGCGAACCAATAACGGCTGGTGGGCAAGGCTGA
AGTCCTGGTTTGTCGGCGGGCGTTTAGTCACCCCAAATCAGGGCTCACAGACGGGGCCTGTTTCGGCCCACGGATACCTG
GGCGATTCATCCATTAACGATGAACGGATACTGCAAATTTCGACTGTGTGGCGCTGCGTGAGCCTGATTTCAACGCTCAC
GGCATGCTTACCGCTTGATGTCTTCGAAACAGACCAGAATGACAACCGTAAAAAAGTGGATTTGAGCAATCCACTGGCGC
GACTGCTGCGCTACTCACCGAATCAGTACATGACCGCCCAAGAATTCAGGGAGGCCATGACGATGCAGCTCTGTTTCTAC
GGTAACGCATATGCACTTGTGGACCGCAACAGCGCAGGTGACGTGATCAGCCTACTCCCGCTTCAGTCTGCCAATATGGA
TGTGAAACTCGTCGGAAAAAAAGTGGTTTATCGCTATCAACGCGACAGCGAATACGCCGACTTTTCGCAGAAAGAGATTT
TTCACCTTAAAGGCTTCGGATTCACCGGGCTTGTAGGCCTGTCACCCATTGCTTTTGCCTGTAAATCGGCAGGTGTGGCA
GTTGCGATGGAGGACCAGCAGCGAGATTTCTTTGCCAACGGCGCCAAGTCTCCGCAAATCCTCTCAACTGGCGAAAAAGT
GCTAACTGAACAGCAGCGCTCCCAGGTCGAAGAGAACTTCAAAGAGATCGCCGGCGGCCCGGTAAAAAAACGCCTCTGGA
TTCTGGAAGCGGGTTTTTCTACATCGGCAATTGGCGTAACTCCGCAGGATGCCGAAATGATGGCGTCCCGAAAATTTCAG
GTAAGTGAACTGGCGCGATTCTTTGGCGTACCGCCTCACCTTGTCGGCGACGTCGAGAAATCAACGAGCTGGGGATCGGG
CATCGAGCAGCAGAATCTCGGCTTCCTGCAGTACACCCTGCAGCCCTATATCTCCAGGTGGGAAAACAGCATTCAGCGGT
GGCTTATTCCTGCTAAGGATGTTGGCCGCATTCATGCTGAGCACAACCTCGACGGCCTGCTGAGGGGAGATTCGGCATCC
CGCGCTGCCTTTATGAAGGCAATGGGAGAGTCAGGGCTACGCACCATCAACGAGATGCGACGAACGGACAACCTCCCGCC
ATTGCCGGGTGGCGATGTGGCAATGCGCCAGTCGCAATACGTGCCGATCACCGATTTAGGAACCAACAAAGAGCCCCGTA
ATAACGGGGCTTAATTTTTATGGGGGCCGTAATGCCTGAAATCGTAAAAACGCTGTCCTTCGACGAGACAGAAATCAAAT
TCACCGGTGACGGTAAACAGGGGATTTTTGAAGGCTACGCCTCTGTTTTTAATAACACCGATTCCGATGGCGACATCATT
CTGCCCGGGGCGTTTAAAAACGCGCTGGCGAACCAGACCCGAAAAGTGGCGATGTTTTTTAACCACAGGACGTGGGAACT
GCCGGTTGGCAAATGGGACAGCCTGGCTGAGGACGAAAAAGGCCTGTATGTGCGCGGTCAACTTACCCCAGGACACAGCG
GCGCCGCTGACCTGAAAGCGGCAATGCAGCACGGTACGGTTGAAGGTATGTCGGTTGGCTTTTCCGTTTCGAAAGACGAT
TACACCATCATTCCAACAGGCCGCATTTTTAAGAATATCCAGGCTCTGCGCGAAATCAGCGTCTGCACTTTCCCCGCCAA
CGAACAGGCTGGCATCGCAGCCATGAAAAGTGTCGATGGTATTGAAACGATTCGTGATGTGGAGAACTGGCTGAGGGATT
CAGTCGGCCTCACCAAATCACAGGCAGTTGGGCTAATTGCCCGGTTTAAGTCAGCGATTCGGAGCGAGTCCGAGGGCGAC
GGAAACGAAGCACAAATAAACGCTCTGCTTCAGAGCATCAAATCTTTCCCTTCTAACTTAGGTAAATAATTATGTCTGAA
CTCGCTCTCATTCAAAAAGCTATCGAAGAATCCCAGCAGAAAATGACCCAGCTTTTCGATGCGCAGAAAGCAGAAATCGA
AAGCACAGGCCAGGTTTCCAAACAGTTGCAGTCCGACCTGATGAAAGTACAGGAAGAGCTGACCAAATCCGGCACTCGCC
TCTTCGATCTGGAACAGAAACTGGCATCCGGCGCTGAGAATCCTGGTGAGAAGAAATCCTTCTCTGAACGGGCTGCTGAA
GAGCTTATTAAGTCATGGGACGGTAAACAGGGCACCTTTGGCGCTAAAACGTTTAACAAGTCACTAGGCAGTGACGCTGA
TTCGGCTGGCTCACTGATCCAGCCTATGCAGATCCCAGGCATCATCATGCCAGGCCTGCGCCGTCTTACCATTCGTGATC
TGCTGGCTCAGGGCCGCACTTCCAGTAACGCTCTGGAATATGTGCGTGAAGAGGTGTTTACCAATAACGCCGACGTGGTG
GCAGAGAAAGCACTGAAGCCAGAATCGGATATCACCTTCAGCAAACAAACCGCGAACGTGAAGACCATCGCGCACTGGGT
GCAGGCATCACGTCAGGTGATGGATGATGCGCCAATGCTTCAGTCCTACATTAACAACCGCCTCATGTACGGCCTGGCAC
TGAAGGAAGAGGGCCAGCTGCTGAACGGCGACGGTACCGGGGATAACCTGGAAGGGCTGAACAAAGTGGCAACCGCCTAT
GACACCTCGCTGAATGCCACCGGCGACACCCGCGCTGACATTATCGCTCACGCTATTTATCAGGTGACCGAGTCTGAGTT
CAGCGCTTCCGGTATCGTCCTGAACCCGCGCGACTGGCACAACATCGCGTTGCTGAAAGACAATGAAGGCCGCTATATCT
TCGGTGGTCCTCAGGCATTCACCAGTAACATCATGTGGGGCTTGCCAGTGGTTCCGACTAAGGCGCAGGCCGCCGGCACC
TTTACCGTAGGCGGTTTCGATATGGCCTCACAGGTCTGGGATCGCATGGATGCCACCGTGGAAGTTAGCCGTGAAGACCG
CGATAACTTCGTGAAAAACATGCTGACCATCCTGTGCGAAGAGCGTCTGGCGCTGGCGCATTATCGCCCGACAGCAATCA
TCAAGGGCACCTTCTCTTCTGGCTCATGATGGAGGGGGCGGGGAAACCCGCCCTTTTAACGTATGGCGATAGATGTTCTG
GATGTAATTTCCCTCAGTCTGTTTAAGCAGCAGATTGAGTTTGAGGAAGACGACAGGGACGAGCTGATCACGCTGTACGC
CCAGGCCGCTTTTGACTACTGCATGCGCTGGTGCGATGAACCAGCATGGAAGGTTGCGGCTGATATTCCTGCCGCCGTTA
AGGGCGCCGTTCTGCTTGTCTTTGCTGACATGTTTGAACACCGGACGGCACAAAGCGAAGTGCAGCTTTATGAGAATGCA
GCCGCCGAACGCATGATGTTCATTCATCGCAACTGGCGCGGTAAAGCCGAATCAGAGGAGGGCTCCTGATGGAACCAGGA
CGATTCAGGCACCGGGTAAAAATTCTCACCTTCACGACTTCGCGCGATCCATCTGGTCAGCCGGTTGAATCGTGGACAGG
TGGCAACCCGGTCCCGGCTGAGGTAAAGAGGATCAGCGGCAGAGAGCAGCTTTCAGGCGGCGCGGAAACGGCGCAGGCAA
CGATTCGCGTCTGGATGCGCGCAACGGAGCGAGTGGATAAAAAAGTGGGCAAAAATAGCTTATGAACGAGCAACTGGTAA
ACGAACTGATAGCAGTGATACGGGAACAAATCACAGCGCAGAGGGAGCAGACGGAAGCGATAAGCCGTCTGGCTGAATCA
AATATGGCGCTTTGCGATGTCATTATCCAGTCGCTGGCTGGTGAACTAGATGAAACTGCAGAGCAACAAACCTATCTGAG
CGGTAAACCCAGGGGGTAACATGCAGGCCGGGAAATTGCGCCACAGGATTACTCTGCAGGAGCCAGTAAAAGTGCAGAAC
CCGACAACGGGAGCCGTAATTAATACCTGGCGAGATGTTGCGACTGTCCGGGCCGAAGTTTCACCATTGTCAGCGCGTGA
ATTTATTGCTGCGCAGGCTTCTCAGGGTGAAATAACCACCCGTATTGTTATTCGCTACCGTGCCGGAGTTACCAGAAAAC
ATCGCATCTTGTTTCGTGGTGCTGTGTATAACATCCATGGTGTTCTGCCCGATCCAAAAAGCGGACGTGAATACCTGACG
CTTCCCTGTTCTGAGGGTGTTAATGATGGCTGATAGTGTTGAGGTAAGTCTTACCGGGCTTGAATCACTTCTTGGGAAAA
TGGAGGCCGTATCAGAAGTCACCCGTAATAAAGCCGGTCGGTTTGCATTGCGTAAGGCGGCAAACATTATAAGGGATCGG
GCCAGAAGCAACGCGTCACGAGTTGATGATCCTCTGACTAAAGAAGCAATCCACAAAAATATCGTCGCCAGCTTCAGCAG
CAAGCAATTCCGCAGGACAGGTGATCTGGCATTCCGTGTCGGGGTAATGGGCGGTGCCAGGCAGTATGCAAATACAAAGG
CAAACGTCAGAAAAGGCAGAGCGGGTAAAACATACAAAACCTCAGGAGATAAAGGCAATCCAGGAGGAGATACCTGGTAC
TGGCGTTTTCTTGAGTTTGGTACTGAGCACACATCAGCGCGGCCTATCCTCCGACCTGCAATGAACGGCGTAGATAATGA
CGTGATTAATGTTTTTTCTACGGAAATGGGAAAGGCTATTGATCGCGCTATCAGGCTGGCCATGAAGAAAGGAACCACTG
CATGATTGCCCCTATTTTTTCTGTTTGCGCGTCGAGTCCTGAAGTCACTGACTTACTCGGAAGCAATCCGGTAAGAATTT
ATCCTTTCGGAATTCAGGACGACAACGTGGTCTATCCCTATGTGGTCTGGCAGAACATCACCGGTTCTCCAGAGAACTAC
ATTGCCCAGCGCCCTGACGCAGACTTTTTCACGCTGCAGGTGGATGCATATGCCGACACCGTGGATGAAGTGATTGCCGT
GGCTACTGCGCTGCGGGATGCCATTGAGCCGCACGCGCATATCACGCGCTGGGGCGGACAGGAAAGAGACCCAGAAACAA
AGCGCTATCGCTACTCATTCGATGTTGACTGGATAGTCACTCGATAAACGTATTATTCAACCACCGGCCTTGAGCCGGTT
TTTTTATGACCGGAGATAACAATGTCTGTATTGACGCAAGGTACGCAGCTCTTTGTGCTCGTAAAAGGCAAGGTGAGCGA
AGTTGAATGTATCACTGCATTTTCACCCGGCAGCAATCCGGCTGACCAGATTGAAGACACCTGTCTTTCTGAACGCTTTG
ATCGCAGCTATAAGCGTGGTCTTCGAACGCCTGGCACAGCATCACTGACGCTTAACGCTGATCCTAAAAATACCAGCCAC
ATCATGCTCTACAACCTGTCCATTTCGGACGACGAAGAGGATCAGGACCTGACCTTCGCGATTGGATGGTCAGACGGAAC
CGCATCGCCAACTGCGGCTGAAAATGGTGCATCCGGTGCAGTCGATGGCCTGGTGCTACCTGATAGCCGCACATGGTTCG
TATTCAAAGGCTATGTGTCCGACTTCCCATTTGATTTTTCAGCAAACACGGTTGTTTCTACTTCTGCATCTATCCAGCGC
TCCGGCTCTGCTGTATGGGTGCCAAAAGTCGTGACCCCATAAAATCAGGGCGGCAACGCCCTTATTAATCAGGATTAATA
ATGAAATTAACACTTGATGCACTCAAGGAGTCCGGCGCGTTTACCGGTCGCCCGGTTGAGAAAGAAATCACCTGGACGCA
AGGCGATAAAAAAATCACCGCGACCGTGTATGTTCGCCCGATGGGTTATCACACAGCAACGTCCGATGTGCTGGCTTTTG
GTGGTAAGGTCGATGGTGTGGCAGGGCGTATCGCCGCATCCATCTGCGATGAACATGGTAAACCCATCTTCACCCCGGCT
GACATTACTGGTGAGGCAGATCCTGAACGTGGTGCACTGGATGGCGGCCTGACGGTAGCACTGCTTCTGGCCATTCAGGA
AGTTAACGATCTGGGAAAGACTTCGAGCTCAGCGCCGAAGACGAATTCTGGTGCGAGCTCGTCCTCAACGGAATCGGAGG
CAGAACAATCGCCGAAGCGCGGGAAGTCCTCTCATTCAAAGAGTCCCAACTCTGGGCAAAGTACCGGGAACGATACGGGA
GTCTGAACCCTATGTTGCGGGTTGAGTGGGGTGCCGGGCTGGTGAGCAGCATGATAGCCAACGTTAACAGAGACCCCAAG
CGCCCACCATTCAACCCGACCGATTTCACACTTCACTTTACCAAAGTCAAAGCTGCTGATGGACCAATCTCGTTAGAGGA
AGCCAGAGCCAGCTGGACATAATGCCGCCAACGGAGAGTTTATGGCTTCCAAATCACTGGGCACGCTGACGATCGACCTG
ATTGCCAAAGTGGGCGGTTTTGTCTCAGGCCTCTCGCAGGCTGAGCGAGCTTCACAAAAATGGCGTAAGCAGGTAAAGGA
GGATGCCGCTGCCGCTGCAGCTGCCATGACCGGATTCGCAACAGCAGTCGGGGCTGCAGCCATCGGAGCCGGAGTGGCGG
GGTATAACCTGCTCAAAACCACTTCACGTCAGATTACCGAATCAGACCGCTGGGCAAAGTCACTTAACATGTCCACGCAG
TCCCTGTTAGCCTGGCAATATGCTGCAGAAAAAGCAGGTGTTTCCGGCGATCAGATGGCCGATATCTTTAAAGATGTCGG
AGACAAAATCGGTGATGCCGTTCTTAATAAATCTGGTGAGGCGGTCGGTGCGCTGGACGCTCTGGGTTTGTCGGCTAAGA
AACTGGCCGGAGAATCTCCCGACAAGCAACTCCTGGCTATCAGCGACGCACTGGAGAAAGTTAAGTCCAACGCCGAGAAG
ACTACCATCCTGGAGAGTCTGGGTAATGACCTGTCAAAGATGCTGCCGCTCCTGGACAATGGCAGTGAAAAGCTGCGTCA
GTATATGGATGCCGCGAAGAAGTTTGGTGTGGCGCCCGATGACGCAGATATTGAAAAGCTGGTCAGAGTCAACGCCCTGT
TTGAGGATATGGAGACGCAGGTCAACGGCGTCAAAATTGAACTTGCTGCAGGGCTCGCCAGCGTAGATTTGAGTGGGCTC
CAGAAGTCTATTGGAGATATGGGGGATGTATTTAAAGACCCGGCTGTTATTCAGGGTCTGACTGATCTGGTTGGTGGGGT
AGTGGACCTTGCCACCTGGCTGGTAAGGGTAGGAGCCGAGGCCGGAAAGCTGATAGACCAGTACAAAGGTGGGAGTTCGG
TCGGCCTGAATGCCTCCATTCCAGAAATTGAACGGCGCATCAAGAACCTGAATGCAGATCTCGATGATAAAGGCATACTG
GCGAGTTTCAACAGAATAGGTATGGACGTATCCGGTAAGGAGGCCGAAAGGGCTGAGCTCCAGAGGCGACTGGCCTTTTT
GAGAAACTCCCAATCTACTCTACCGAAAATAAAACTGCCCGAGCCAGTCAAAACAAACTATACCCTTGGCGCCGGGGAAA
CAAACGGTAAGCCGCAAAAAAATACCTCTGGTCAGAAACTGGATTCAGCGTTTAAAAGCGCTGAGCGCAGTTACATGCGT
CAGATTGAGCTGATCGATACCACCGGCAAAAAAACTGCTGTTGTGACCGAGCAGCAAAAACTGCAGTTCGATATAGCTGA
CGGCAAGTTGCAGGGGCTTAACGAAACCCAGAAGAAACGACTTGCGTCTCTGGCTCAGGAAGTTGATCGCCTTAATGCCG
TCAAAAAAGCTAATGAAGAAAACGCGAAGGTAGCGGCGTTCGTGGCAAATCTGCAGGAGCAGAACGAGAATGCACGTGCA
GATTTGGGCGTGGATATTCAGGGGGCCGGACTCGGTGACAAGCAGCGTGAAAGGCTGAGGGAAAGGCTGAGTATAGAGCG
CAGTTATCTCGATCAGCAGCGCGATCTGCAAAAGCAGTATCAGTCAGGAGATATCAGCCAGACAGTTTATGACCGCGAAA
CCCAGGCATTAAAGGATGCACAAGCTGAGAGGCTGGGCATCCAGGAGGATTATTACAGTCAAATTGATGCGCTGCAGTCT
GACTGGGTGACTGGCGCCAGAGACGGTCTCGCTGACTGGGTAGATGATTCAACTAACTATGCGACGCTGGCGGCGGACGC
TATGAAAAGCGCGCTTTCCGGTATCAGCAGCAATATCGTCGACATGCTCAACGGCAATAAAGCGAGCTGGAAAGACTGGG
GTGTCAGTGTTCTGAAAATCATCGAACAGGTGATGGTTAACATGATGATCGCCAATGCAGCCAGCTCGATAGGCTCATTG
TTCGGTGGTGCCGCATCGTCTTCCGCCAGCAGCGGTACTGCGATTCAGTCCTACGGGGCGAGCCTGCAATTCAACGCCAA
AGGCGGCGTTTACTCTTCTGCCGATCTCAGTCAGTACAGTAACTCTGTCGTCAGCTCTCCAACACTGTTTGCCTTTGCCA
AAGGGGCCGGATTGATGGGGGAGGCTGGGCCGGAGGCTATTATGCCACTGACCCGCGCCGCTGACGGATCGCTGGGCGTG
CGTGCTATGGGAATCTCAGGCTTAACACCGGGTGGTAGTAGTGCTCCTCAGGTCAGTATTCAGATTGATGGCAATGGGAA
TACCCAGACTCAGGCTAGCGGTGGATATGAGCAATTCGGGCGGGAGGTAGGTAGTTTTGTTGATCGGCGATACCGCGAGT
TGATAGGCCGTGACCTTTCACCCGGTGGCGCGGTCTGGAATCTGGCAAAAGGAGGGCGGTGATGGCTATAGAAACATTCA
GCTGGTGTCCGCGCCCGAACGCGGAGCAGGAAGTGACATTCCGACGGCGCACCGCGCAGTTCGGTGACGGATATCAGCAG
GTTTCCGGCGACGGGATTAATCCCCGCTCGCAGAAATGGACTCTCCAGTTTACCGGTACCGAAACGTATATCGGGGCGAT
TAAAGACTTTCTCGATCGCCATGCGGGCGTGACGGCGTTTCAGTGGCGCCCGCCGCTTGAGCCTCTCGGGCTTTACCGCT
GCGACACCTACACACCAACGCCACTTGGTGCCGGGTTATTTAATCTTTCTGCAACTTTTGAACAGGCCTACAAACCATGA
GTCTTAACGCAGATTTTCAGAAGCTCGAACCTGGCGATGTGGTCAGGCTTTTCGAAGTGGATGGCACGGCATTTGGTACA
GGTGATGTGCTGCGATTTCACAGCTACAGTCTTGCGCACTCTGAAGCCGAAATTATCGCTGCTGGCGGTGATGAAAATAA
ACTGCCAGCAAAATCTATCTGGTGGCAGGGTGAGGAGTATAAAGCGTGGCCATGCCAGATTGAGGGGATCGAAGCTTCAA
CCTCGGGAAGTAGTGCCCAGCCAAAACTTTCGGTTGCTAACCTCGACAGTTCGATCACCGCGCTTTGCCTGGCTTACGAC
GATATGCTGCAGGCGAAGGTGACGATACATGACACCCTTGGTAAGTATCTCGATGCGAGAAACTTCACCGGAGGCAATCC
GACAGCCGATCCGACCCAGGAGAAGCTGAAGGTTTTCTACATCGATGCAAAGAGCAGTGAAAACAATGAAGTTGTTGAGT
TCACACTATCCAGCCCTATGGATCTGCAGGGGCTGATGATACCTACCCGCCAGCTTCATTCTCTGTGCACATGGTGCATC
CGGAACAAGTACCGAACCGGCGACGGCTGCGACTATGCAGGTACGCGCTATTTCGACAAAAACAACAACCAGGTAAGCGA
TCCGTCACTGGATGAATGCAACGGAACGCTGACGGCCTGCAAACTTCGGTTCGGTGAAAACAACGAACTCTCGTTTGGTG
GGTTCCCGGGTACGTCGCTGATCAGGAGTTGATATGCGTCAGAAAACCATCGATGCGATTATGGCGCATGCTGCAGCTGA
ATATCCTCGTGAGTGTTGCGGCGTGGTGGCGCAAAAGAGCCGGGTAGAGAAATATTTTCCATGTAGTAACCTCGCTACCG
AGCCGACAGAACATTTTCACCTGTCGCCAGAAGACTATGCAGCTGCTGAGGACTGGGGTACGGTGATCGCCATCGTTCAC
AGTCACCCTGACGCCACTACGCAGCCGAGCGAACTGGATAAAGCGCAATGCGACGCAACGCTTTTACCCTGGCATATTGT
GAGCTGGCCGGAGGGGGATTTACGCACCATCCAGCCGCGCGGAGAACTGCCACTGCTGGAGCGTCCGTTTGTGCTTGGAC
ACTTCGACTGCTGGGGGCTGGTAATGAGCTATTTCCGGCAAACGCATGGTATCGAGCTCCACGATTACCGGGTGGATTAT
CCCTGGTGGGAAAACGCCTATCCGGACAATTTTTATCAGGATTGCTGGTATGAATGCGGATTCAGGGAGTTTGACGGCCC
GCCTCAGGAAGGGGACCTCGTCATCATGCAGGTGCAGGCCGATAAGTGGAATCATGCCGGGATTTTACTGGAGGGTAACA
TGCTGCTGCACCACCTGTACGGACATCTGAGCCAGCGCGTGCCGTATGGTGGCTACTGGCAGGAAAGGACGATGAAGATT
CTACGTTACAAATCTCTGTGCTAACCTTTTGCAAAACCAAAGGGGATAGGGATATGAAAAAAACATTATTGACACTTTCT
TTGATAATCATGGCTGGTTGTTCGAGTATGCAGGATCTCCGGAAGGAACCAGCGTCAAATACTTTTCAATCGAAGAAACA
AATTGACGCAGTAGCTGAATGCATACTCTCTGGCTGGCAAGAAGAAAGCCAAAAATATGGAAGCGTTTTTATTCAGCCTT
ATGACGGTGGTAAAACTGTATTTACACAATCTCAACTTGAGATGGTTGATTTAATATCGGACGGCGGAATTACCAAGATT
GAATTCCGTCATCAAGGTGGGCTATTTGCTTATCGAATAAACAGCCGGATTAAAGTAATAGAACGCTGTATCTAACCAAG
ACTTAACCCGCTTCGGCGGGTTTTTTTATGGTGAGAATATGAAAGAAGTAATGACAACAATTCAGCTCGGCGGAGTGTTA
GGAAAGACATTCGGTAGAACCCATCAACGACTGATAGCGCGAACTGGTGAAGCTGCTATTGCTTTAAGTAAAACATTGCC
CGGTTTCGAAAGTTTCATGATCAGCAGTAAACGTCGCGGATTAACTTTCGCGGTGTTCAAAGGGAAAAGAAATATTGCCG
CAGATGAGATGGGTTTTCCCTCTGAAGGCGATGTAGTAAGGATTATGCCTGTAATTATCGGTAGTAAACGCGCTGGTCTT
TTGCAGACAATCCTGGGGGCCGTGCTTATTACTGCTGCTGTATTGACTGGCCCTGGCGGTATTGGCGCTGCTTTCGCTGC
TGGTGGATTGACGGGGTTTGCTGCTGCCACTGGCGCCTCGTTGGTCCTCGGTGGGGTTATTCAGCTTCTTTCACCGCAGC
CATCAGGCATAGCCAGTAAACAAAGCGCAGATAACCGTGCATCGTATGCGTTTGGCGGGGTAACCAACACTGCAGCGCAA
GGCTACCCGGTGCCTCTGCTTTATGGTAAGCGTCGAATCGGCGGAGCGATTATTTCTGCCGGAATTTATGTCGAAGATCA
GCAGTAGATAACTAACCTTTTTTCTGGCCACCTTCGGGTGGCTTTTTTATGGGCGCAATATGGCTACAGATAAAGTGTTA
AAAGGCCGCAAGGGCGGCAGCTCAAGTTCCCGAACTCCTACCGAACAGCCTGATGATCTGCAATCTGTAGCGAAGGCAAA
AATCCTCGTTGCGCTTGGGGAAGGTGAGTTTGCAGGGCAGCTCACCGGCAAAGATATCTACCTGGACGGAACAGCGCTGG
AGAATGCTGACGGCTCCCAAAACTTCAGCGGGGTAACGTGGGAGTTTCGCGCGGGAACTCAGGCGCAAAAATATATTCAG
GGTATTCCCGGTACCGAAAACGAGATCAGCGTAGGAACTGAGGTATCAAGTGCCACAGCCTGGACGCGCACGTTTACCAA
TACGCAGCTTTCAGCAGTTCGCCTGCGTCTTAAATGGCCCTCGCTTTTCAAACAGGAAGACGACGGCGATCTGGTGGGTT
ACTCGGTCAATTATGCGATTGACCTACAGACGGACGGCGGCACATGGCAGACGGTACTCAATACCAGCGTGACCGGTAAA
ACGACCTCAGGTTATGAGCGCAGCCACCGTATCGATTTACCGCAGGCTGGCAGCACCTGGACAATACGTCTGCGTAAGAT
TACCTCTGACGCCAACAGCGCGAAGATCGGCGACACGATGATGCTGCAGAGCTTCACCGAGGTGATTGACGCCAAACTGC
GCTACCCGAACACCGCGCTGCTCTACGTCGAATTCGACTCAAGCCAGTTCAACGGCTCTATTCCTCAAATTTCATGCGAA
CCGCGCGGCCGCGTTATCCGCGTTCCAGATACCTACGACCCTGAAACCCGCACTTATAGCGGTACATGGACCGGTGCGTT
TAAGTGGGCATGGACGGATAACCCTGCGTGGATTTTTTACGACCTGGTTGTTTCTGACCGGTTCGGCCTTGGGCACCGTT
TGACCGCTGCGAATATTGATAAATGGACGCTTTATCAGGTTGCTCAGTATTGTGATCAGATGGTACCAGACGGCAAAGGG
GGCAATGGTACAGAACCACGTTATACCTGCAACGTGTACATTCAGGACCGGAACGACGCCTACACAGTCCTGCGTGATTT
TGCCGCTATCTTCCGTGGCATGACCTACTGGGGCGGGGATCAGATTGTGGCCCTGGCTGACATGCCGCGCGATGTTGATT
ACAGCTATACGCGCGCTAACGTTGTTGGCGGTCGCTTCACCTATTCGAGCAGCACCACGAAAAGCCGCTACACCACAGCG
CTGGTTTCATGGTCAGACCCGGGTAACGCTTATGCCGACGCGATGGAGCCGGTATTTGAGCAGGCGCTGGTGGCGCGGTA
CGGCTTCAATCAGCTGGAAATGACAGCCATCGGCTGCACCAGGCAGTCAGAGGCGAACCGAAAGGGGCGCTGGGGTATTC
TCACCAATAACAAGGATCGCGTTGTTTCGTTTGATGTCGGGCTGGACGGAAACATTCCGCAGCCGGGCTACATCATCGCC
GTGGCAGACGAGCTGCTTTCCGGAAAGGTTATGGGCGGCCGCATCAGCGCCGTTAACGGTCGCGTTATCAAACTTGACCG
CGTAGCTGATGCAGCACCAGGTGATCGCCTTATTCTCAACCTTCCCTCCGGAGCGTCGCAGAGCAGGACCATTCAGGCCG
TGAACGGGGAATCAGTCACAGTCACCACGGCATACAGTGAGACGCCACAGGCCGAAGCTGTTTGGGTGGTTGAATCTGAC
GAGCTTTACGCGCAGCAGTATCGTGTTGTCAGCGTTTCCGATAACAATGATGGCACTTTCTCGATTACCGGCGCATGGCA
CGACCCGGATAAATATGCCTGTATCGATACCGGAGCCATCATTGACCAACGGCCGGTGAGCGTGATCCCGCCGGGCAACC
AGTCGCCGCCTGCGAATATCGTGATCAGCTCGTTTTCCGTGGTTCAGCAAAATATCAGCGTCGAAACAATGCGCGTGAGC
TGGGACCAGGCGCAGAACGCTATCGCCTATGAAGCGCAATGGCGCCGCAACGACGGGAACTGGGTTAACGTGCCGCGCAC
CTCCACCACGTCATTCGACGTCCCGGGGATTTATGCCGGGCGCTACCTGGTGCGGGTGCGCGCAATCAATGCCGCAGAAA
TTTCATCCGGATGGGGCTATTCAGAAGAGAAAACGCTGACGGGTAAAGTGGGCAATCCACCGAAGCCGGTTGGCTTTATC
GCCTCTGAAAACGTGGTGTTCGGTATCGAGCTGAACTGGGGATTCCCGGCGAATACCGACGACACGCTGAAGACGGAAAT
TCAGTACAGCCTGACCGGGAGCGAAGATGATGCCATTCTTCTGAGCGATGTTCCCTATCCGCAGCGCAAGTATCAGCAGA
TGGGCCTGAAGGCGGGGCAAATTTTCTGGTACCGGGCGCAGCTGGTGGACAGGACAGGCAATGAGTCGGGTTATACCGAC
TGGGTACGTGGACAGGCCAGTATCGATGTGTCGGATATCACCGATGTTATCCTGGAGGACATTAAAGAATCGGACACGTT
CAAGGAACTGATCGAAAGCGCAGTAGACAGCAACGAAAAAATTGCTGGTATGGCTGACGATATCAGACAGAACGCTGACG
ATCTGGAGCAACAGGCGCTGGCCATCAAGGAAAACGCCGATGGGCTCGCCCAGGCCGAGGTGAAGATTGACGAAATCTCT
GTCTCGATGGATGGCATGACGGGAGGCGTTAAAAACTCCTCTATCGCGGTTATTCAGAACAGCCTCGCGCAGGTCACCAG
CCGTCGATCCCAGACAGCCACCAACGCCGGGAACAGCGCCAGCATCGACCGTATCGATACCACCATTGCAGATACCAGCC
AGGCGGTTGCCCGTGCGCTGGTTACGCTTGATGCTTCTGCCGGTGGTAATGTCTCAAACGCGACCGATCTCACCGAAACC
CTTGCTGATTTCACGCAGGCCTCGGCCACGAAAATCAACTCCCTGACGGTTACGGTAAACGGCCAGACAGCGGCTATTAA
CCAGACCGCGCAGGCGGTGGCTGATGTGAACGGTAACCTCAGCGCGATGTACAACATCAAGGTTGGTGTCTCCAGCAACG
GGCAGTATTACGCCGCGGGGATGGGTATCGGCGTGGAGAATACGCCATCCGGCATGCAGTCACAGGTAATCTTCCTGGCA
GACCGTTTCGCCGTGACTACTATGGTCGGCGGGACTGTAACACTGCCGTTCGTTATCCAGAATGGCCAGGCCATTATCAG
GGATACAGTCATTGGCGACGGGACCATAAGCAATGCAAAAATTGGCAATTACATCCAGTCGAACAATTATGTTGCCGGCT
CTGTTGGCTGGAAACTGGATAAGTCCGGGACGTTTGAGAACTACGGTTCGACAGCTGGGGAGGGAGCCATGAAGCAGACC
AACCAGACAATCAGCGTCAAGGATGACAACAACGTTCTGAGAGTGCAGTTTGGCCGATTAACGGGGGTGTTCTGATATGG
CTTATGGAATACAGACCTGGGATGCTTCAGGAAAACCCAACAACTATGGCATCAAACCCGTTTCCGTCGTTGGACGTATA
CAACTTGCCGCCGGACAAAACTCCGGCAGCTGGTCTTTCACTGTACCCTCAGGAATGAAGGTCGGTTTTGCGCTCTCACT
TGATGAAGGAGGTAACAGCGTAGGGAGGAGCATTGTCGCGTCAGGGAACACAATAACCGTAACCGCAGCCTCTTCTGTGG
GCCTGGGTAATTACCCGGCCTCTAAATGTGAGGTGGTCGTTTTCATGGAGAAAGCATAATGGCCGAATTTGGCGCGATGA
TATTAATGGATAACGGGAATCCCTTTGTAACGCCACAATCAACGCCTTTCTGTCTTTACGGGAAGTATACCTTCAATTCA
TCCGCGAATGGCAGTTCTCAGCAGGTTGCTCAAAATATCGCTTTAAACGCTGATTACCCAGTGATGGTTTTTATCAAGAC
CACCAATACAGCACAGCCCACTCCGGTTATGTCTTACAGGAACGGCGGTAATGTGTATGTTGCTGGTGTTAATCCCTACA
ACCAAAGTTTCACTTTAACGTCGTACGTTTTTGCCATATTCCCGCAGATATTACCGAAATGGGGTTTGGCAATATGGGAT
GCGAGCGGAAAGCTTGTGTTAACTAATGAGTCCCGTGTGCTATCAGACCTGCAGACGGTTGGCACGCCTGGTGCAAACGG
CGGGATAAATATTGACCAGACGCTGAGCGGGTCATGGGCCGTTGCACCTGCTCAGTTGGGTCAGACCATCATTGTGAATA
ATTCAACCCAGCCTCCGACTATCTACACGATAAATGCTTATTCTTCATGCAGGTTTGACGGGGCCAATACGAGGATAAAC
GCAGGGGGGACCTCCACTGGGGCAGGTTCACCTGGAGGGGGAACGAATACTGGCATTTCATTAACCGCCATAAATACAGC
GGCCTATGATTGATTGATCGTTTTTAGCGATCAATAACATAATATTGATCTATCCAATCAATTATACCCACCAGAATTGT
ATTGGTATCGTCTAAGATACTGAATTCCTCTGGATACTATCAAAATGAGAAAACTGATTATCTGCATGGCAGGCGCTGTC
ATGCTTACAGGATGCGCTGGCGTAATTGAGAAACAGGAACCAGTTTGCAGCGGCACTGCAATCGTTGGCGGTCAGGAAAC
TACGGTTCAGATTTACGGTGTGCGTAAACAAAACAACCAGACGCAGTACCGGGCTGGATATCCTTTCAGCTGGCGCTGGG
TAAGTGCGAATACATTTACCGAAACAACCTGCAAATAACCCACTACGCTTAAACATAAACCTCGCTCCGGCGGGGTTTTT
TTATTGCCTGGAGAAAATATGCTTTATAACACCGGCACCATCGCCATTAATGGAAATACCGCCACCGGGAAGGGTACAAA
CTGGACGGCACCGGCCAGCCAGGTTCGCGCTGGCCAGACAATTATCGTGATGTCTAACCCGGTGCAACTGTTCCAGATTT
CATCCGTGAACAGCGCCACGTCAATGACGGTTACGCCTGCCGCTTCCCCGGCGCTGAGCGGCCAGAAATACGCCATTCTG
GTGTCAGACATTATCTCCGTGGACGGACTGGCCCAGGCAATGTCGCAGCTCATCAAAGAGTATGACGAGAACATTGGCGC
GTGGGAGACGTTCGCCACTACCTCAGCAAACCAGACCATCACCGTTACCATCAACGGGACCACCGTAACCATCCCTGGCA
TCGGTAAACTGGCACAGAAAGGGAGCAACGGTGCGGTTACTGTCGCAGACGGCGGAACCGGGGCAACAACGGCAGAAGGG
AGTCGCACAAACCTCGGTTTAGGAGACAGCGCCACAAGGAACGTCGGAACGGCTGCCGGAACTGTGGCGGCCGGGGATGA
TTCGCGATTCGAAAAGATTGCCAAATTAGGAAGTGCAGCAACAAAAGATACTGGTGAGGGTGAAGGAAATGTGCTGATAA
CGGGGTCATTTGGTGTGGGTTCTAAAATTTTACCAGTCATCAGCGATATTTGGGATAAAAGCCAAGGCTCGCGCTTCTGC
AACGTTACCCCTGCGACATTGGGAGGTCCTGGTATTTACGGCTCAGGCATCCGGCTGTCTGATCGAAACATCGGAAGTGG
AGCAACCTATGCCGCACAGCAATCCTTTTTTGCTCTGATTTTTAGCGGCAAAGTCATTCAATTTATGGGGATGACTGATG
GCGTCGACACCGGGTGGATGAAGATTTACCACACAGGGAACACGACCAGGGCATCTGATGGCACGCTGAAGGCCGCCTCC
CCGATTGTACGGTTGTTTGGGAATGGCAAATGCCAGCTTAACGACGAATCAGAGGGGTGCACTGTAACCCGCTTGGCTAC
GGGAAAATATCTGGTTGAAGGGTGTGAGGGGCTTAACTCTGATGCCGCCTGGGGCGGTATTGATGGCGGTTTCGACATCC
CAACCGACCGCAACAAACAACCGCTCATCTGGCTGGACTACGAAGTAAACGCTGATGGTTCTGTGCTGATTCAAACCTAC
CACCGCACACATCCTTCGGCACCTGCTTATGCCAGAAATGAACGTGACGGGATCAATGACGGAGAGCCTATTGATATCCC
GTCAGATCAGTTCGTCAGCGTTCGAGTAGAAATGCCTGCTAACAGCATCTGGAATCAGAAACAGAAAGCAATAGAAGAAG
CTGCGAAAAGCGCGTCCGAAGAGGTTCAATAAAATAATTGTGACGGCAGTAAAGCGACTCTTTTACTGCCGTCAAATATC
ACACTCCATTCTGGAGAACGGTCGGGAACTCAGAAACCAGCCACATATCGGACTCTTCAAACATTTCCTCCAGCATGCGG
TTCAGTTTTTCCCGATCACTTTTGCTGGCATCGCTATTTAAACCGTTCGCCTGCATTGGCTTCACCTTCACTTCGGCATC
GGGGAAAATCTGGTGCACCCGCTTCTTCAACTCGGCCAGTATGATCTCTCTGGCCCCTTTGAGCCCCTCAACATTACGCT
TGTCATAAACTAGTTCAACGAACATAACCATCCCTCTCGCTTACTTGATCTCTGCAAATAAAAATACTACTGTATTCATA
TACAGTCAATGTGTCATGAGGGCTATACTTATGCCTCGTAAATCAGATATTCATGCAGCTTTTTTAGCCTCTATAGAACA
GAATCAAAAGGGTTACCTTTGTCTCAATACAAATAAATTCATCAATAAGTTGCGCGAGAAGAGCTGGCATTTCAGCCAGG
CGGATGCAAATACATGGATCGAGCGATACCAGCCGGACTTCGCCGATAAGACGACAAACGGCAGCCAGAACCGGTACTGG
ATCCTGCGTAACATGGGGAGGGTTTTCTAATGGGCTTTCCTTCGCCGGCTACGGATTACGTTGAACAGCGTATATCGCTT
GACGAGCGCATCATCACCAGGCCAGCGGCTACGTACTTTATGCGGGCCGGTGCAACGCATTACCGAGAAGGTATCCTCAA
TGGTGCTTTGCTGGTTGTCGACGCGTCAATGTCTCCATGTGATGGTTCATTGCTGGTTTGCACAGATAGCGGTGAGTTTA
GGATTAAGCGGTATCGCACACACCCGCGGCCACACCTGGAAAACCTTGAGAACGGTAAACGGGAGAGTTTGCTAGATAAG
GATGAGGTATCCGACACTTCGCGTCCGGTATTTGGGGTGATCACGTATATCATCAACGACGCGCGGTCTGGTGAGTTTGA
TGACTACCCGCTGAAGTGAAAATAGTGTTGTGTACCAAATTGCGTACCAAACTAAAATCACAAATCATGAAACCCTTGTT
CATGGCGGTTCTCAGGGGTATTGCGCGTAATCGTGAAAGAGGAAGGTAGGTTGTTTATCTGTGTCTGTCATTGTCTAGCA
TTGTCCACTGTAGTTAATTAACTGCCTGTTATAACTCGAAAAACAACCATTTTTTCACCTGAGTATGTCTACGAACGTCA
AATATAGTTGTTTACTGTGCGCTGTTGTCCATGTGATATTGTGTACCAGATGTGTACCAAACCATTATTTCTGAGCGTAC
CAAATATTATTTATGGCTATAAGCGACACAAAACTGCGTACTATTTATGGTAAACCATATTCGGGCCCACAAGAAGTGGC
TGATGCCGATGGCCTCAGCGTACGAATTTCACCGAAGGGGGTCATTCAGTTCCAGTACCGTTATCGCTGGCATGGCAAGC
CTAATCGACTTGGGCTTGGTCGATACCCATCCCTGTCTTTGAAGGATGCCAGACAGATCACTGCTGACTTGCGAAATCTC
TATTTCTCAGGAACGGATCCACGCACCTATTTTGAAGAGAAGGTGGAGAACTCCATGACGGTCGCCCAGTGTCTCGACTA
CTGGTTCGACAACTACGTCTCTACAACTCTCAGAGAAAAGACCCAGGCACTTTACCGATCAACGGTTATGAAGCGCATGC
ATGACGCCTTTCCTAATCGTCCGGCATCTTCTATCACGGTTAAGCAATGGGTTGACCTGCTTACCGAAGAAGAAAGAGAT
AATCCACGCCGAGCAAGGCAGGTGCTAAGTCAACTAAGATCAGCAATAAGTTGGTGCATGCGGCGTCAGTTGATAGATAG
TTGCGCAATTATGAGCATCCAACCAAGGGACTTCGGCTCCCGCGCTGAGGTAGGGGATCGGGTACTGTCGTATCACGAAC
TGGCTAAGATTTGGCTTGCTATTGAAAGAAGCCGTGCGTCTACGTCAAATAAGCTACTTCATCAGATGCTTATGCTGTGG
GGGGCGAGGCTCTCAGAGCTTAGGCTGGCAAAAAAGACAGAATTTGACCTGCTGGAAAACGTATGGACCGTACCGAAAGA
GCATAGCAAGATGGGTAATGTTATCCGCCGTCCAATCTTCGAACAAATTAAGCCTTTCCTCGAAAAGGCCATGACAACGT
ACAATGATGTTCTTTTCCCTGGAGAAGACATAAACAAACCGATCAGCATCGCTGCAGCCAACCGATTCGTAAATAGAATA
AGGGGAGGGATGGATCTAGGTTACTGGCGAACACACGATTTCAGAAGAACGCTTGTTACACGTCTGTCCGAGATGAATGT
CGAGCCTCATGTTACTGAGCGAATGCTCGGTCATGAACTTGGCGGGATAATGTCCGTGTACAATAAACACGACTGGATAG
AGGCTCAGCGCAAAGCGTATGAGCTTCACGCTGATAAATTGTTCTGGCACATCAGGAGCATTTCTGATTAACGCCACCGT
TAAGAATCCACCCTTCAACAGCTTCACGAAGGTATGATTTGGGGTGGGTTCTGACTGGCTTCGGAAATCCGTGCCGTTTG
GTATAGTTCCAGATTGTCTGACGTGATGAAACACCGAGCTTGTTCATCACTTCTTTCTCAGGAATCAGGCTGGTATCGGT
CATCTTAATTCTCCAGGCAAAAAGAAACCGCCATCAGGCGGCTTGGTGTTCTTTCAGTTCTTCAATTCGAATATTGGTTA
CGTCTGCATGTGCTATCTGCGCCCATATCATCCAGTGGTCATAGCAGTCGTTGATGTTCTCCGCTTCGATAACTCTGTTG
AATGGCTCTCCATTCCATTCACCTGTGACTCGGAAGTGCATTTATCATCTCCATAAAACAAAACTCGCCGTAGCGAGTTC
AGATAAAAGAAATCCCCGAGAGTGCGAGGATTGTTATTCACCTTTAACGGCAAGTTGCAGGTTAGCCACGGTTTACCTCC
TGCGGCGGTTCTGGTAGTGGCATCCAGTGTGTGACATTGCTAATCAGACCATATTCATTAGTTTGAGGATGGTTGCCGTT
ATCGTCTCCGTATTTAAGACTCTCCATAAAGCCATAATGCCTATCACCATTAACGCTCACAAAGCCGTAATAAGCAGGTA
TAACGCCGATCTCACACGTAACCAGCAAAGGAAAACTAGTTCTCCAATTTAGCTCGCCGATTACAGGCATCTGCTCACTA
CAGCTTATCCAACCATCTGGAATCACCGGAGAGTTGCCACCCTGAACAGTAGGCATATCCGGACCTTTGCGAATCGCCCT
GGCAAGATCGATTTGGTCGTCGTACAACCAGTCACCTGTTTGCGGATGATTGGCTTCTGCCAATTGTGCAGCCCACTCCA
GGCCGTCTTTGTGTCCTTGCAGATAGTCCAGCGGTAACTCATCACTATTACTTACAGGTTCGGCCTGAAGCATGGAGGCG
CGATAGGCGTTCCAGCCGACAGCTTTTCCGTGTTCAAACGCGCTGTCAAAGTCATCATCAATTTCCATCGCAGCGGGCAC
AGATACCGGCGCTGGCGGGGCGGTGTAAAGCGGCGTTACTTCTCGCAGCGGGTCGGCATAAGCATTGCCACTATCGAAGC
TGACGTTGTTTTTTGCCCCGCCTCCTGACAGCAACCACGCCACCGGCTCCGCTTCGAGCGATGCCAACGCTATACGCGCC
ATCTCTTTGACAACGTCACAGTTTTTATTTCCTTCGCAATCATCCATCAAAAGCCAATCGTCATTGATTATTTCTTTAAT
CTTATCCCGTGAAAGTTCCATTAATTCACCGCCTTAGCTTTACGCTCTGCTTCACTAAAATCCCAGTCAACACGATGCGA
TATTTCAATTGCCGCCCTAACGGAATGCTCAATCATGATGTCGAGCTTTTGAAGTGTCATGGCCATATTTGGATTTCGAG
CCAATATTTCTGCGCGAAGAATTTGCCAGTCATTGCATGTTTCAAGTAATGAATTAGCCATTATCTTTACCCCGCGCTCC
ATATGCAGATAAGCACTCTTCAAATCCAGCCTGATTATCCGTTTGACCAAAACTGAAGCCATGCTGAAGACCATGACGAA
ATGCGCTATCTTGCAATTTATCTGCGCTATCGAGCTTCGCTTCCAGTTCAGCGATTCGCTTCTCTGCGGCTTCCAGCGAT
GCCAGTGCAATACGCAGGGCAGCCAGGATATTCCCCTGGTAATCATCAAGCCCGAAAGGAAGCTCATCACGAACGCTTTC
ATAATCGTTGATAGCCTGCTGAAGCCATTCTCTTGTGATAGTGCTCATGATGCCTCTCCTTTACATGCTTCGGTGACGTT
TATTCCAGCGTTGTGCAGTGCCTCAAGAACCTGATGCTGCCTGTAAACCATTTCAGTGTGGTAAGGCTCGTCAAAATCGA
CGCGATGCAACATGCTATAGCATTGCGGAAGCACAACCTCCCGCAACTCCAGCTCAGCAATGCGCTTCTCTGCGGCTTCC
AGCTTCTCGCGCATATCGTCAACGTACTCGACCAGAGATCCGCCAGCAGGAATTTCGCACTCCTCGACCAGTTGGAAGTA
GATATCAGCTGCGGCCCGTGTGTTGCTATGCCTAGCGTCGCCCATCTCACCTTCACGAAGAGCATCGCGTTCGGCGGTAA
GATTGGCTATTTTGCTGTCTTTGCCTTCCAGCTCAACGCGCAGCTTCCCTACCGTTAGCGCAATTTCCTCGTTCTCCTGG
TCACGGCGTTTTATGTATTGCTGGTTTCTTTCCCGTTCATCCAGCAGTGCCAGCACAGTAGCCGGATTGGATGCGGCGAT
GAATTCAGCATTGGCCTGCTGTTCCATTTGGAAATCTTCATCGAAACCGCTTTCTGGATGCGCGCCTTCAATTCTGCAAA
TGGGAATATATCCAGCAGCCTCGCGATGAATTAGCGCATCATCACCATCAAATCGGCCATCTCCATATTCGAGCGACCAC
TCGCCACACGTTGCTTTTTCTGCCTTAGCACGCAGTGCCTGATAATCAATCTGGCTCACTGGCTGCCTCCTTTGCGAAGC
TGGTCGGCGAACAAACGTACACCAGACGCTTCACTGCGTAGAAACCTAACGGCATAATCAAAACCACCTCGTTCTGCGTC
GTCTGCTCCGTTGTCGAGGTTATCTGCGTACATCTCTACCCCCTGCGCCCGCACTTCAGCCAGGAAGGCGTCGGTTGCTG
TGGTGTTAAGTGAAAAGTCCTGTCGGCCTGATTTCAGATACGCAATGGCGATCTTTGTTGCTGCGCATTCGACAGCGAAT
TTCTCTTTTTCAGCATCCAGCGCCGCGCACTTGGCCTCAAGGTTATCAATCGTGATTCCAGCAGAACGACACTCCCGCAA
CGCCGTTTCTAGTTTTGATTCAAGTTCACCGAACTTACGCACCAGATATTCAGCGTTTGTTTCGTTAACCTTTAAATCTC
GGGGGATGCATTTACCTTTCAGAAAACCATCCATCTCAATTAGTGACATTTGTTTCATTTCTTCCCACTCCGCCACATTG
CATTCAGATATTTGTTGTCATTAACAGAGCCGAAACTATTTCTCTTAAGCAATTCCTCTCTCGATGGCATTGGCTTTACG
CGTTGGCGAATAATCATTTCTGCCGGAAGAATGCCGGGATTGTATGCAAGTCCTCTCATGATTTACTCTCCACGAACTGG
TCAATAGCCATGCTAAGTGATACACCTAAAGTCTCGATATGCTGCTGAATATCCTGTAGCGTCTGCGCCTGAGATAACAG
GATTTCACGGTTGCATAACTCTTTGACCAGATGCTCAAACTTGCTGTAATAACCGATACGACTTAGTGTTTCTTTCCCTG
CATTCTCGCCTTCTTTGATAATTCCTCTTTCGCTAAGAATCAGGTCGTGTTTGGTTCCGGTAATAACGTATTTTCCGAGG
TCGATGTTTAGCTTCATTGTTAATTACTCCATGTTAATTTATTTGTATGCCTGCTCTTTCTTCATCGAGTTTTTTTAGCT
TGTATCGCATAGCTCTTACTGAATAAATTGAGCGGCAGGTTGCAATTGCTATTTCTTCTGCGGAGAACTTACCGAAAAGT
GATACTTCGGCTCTTGTCCAGCGTCTTCCACGAAGTCGGCTAACAATGTCAGCGCCAATCCTTGTTGCTTTTGCCATTAC
TGCTTTTTCAGTCCTTTCCAGTTTTTCAGCGATAACTTCAACTGGCATTGTCGCCGCTACTTCGCGCAAGAAATCGACTT
CCCATTTCTCCCATGGAGTCTTTTTCATAGTCGATACCGTTATTTGATAAGAAGTGAAGGTTTCCCAACTTTGAGTTGAG
CGCCGGGGATATTTATTCCTGCTTTTAGTTGGTGTTTGATTGCCAGTTTGTCGGCTTTAATTGTCGTTTCAAACTCAACG
TATTCAGGAGGAAGGGCGCTTGAGTCGATGATTTCTACAATTTCTGACGGTTTGCGGATTGTTACCTGGTGAATACCTGC
TCTAATCTTTTTCTTGCCAACCATTTCAAGCGATGAGGCTATATATGCCATAATGCTGTCAATCTTATTTTGAATTACTG
CTGCTCGTTCATTCAGTGACTTTGCCTCTTCCTTGAGGCGTTCAGCATAACCAGATTCATTTTTAATAATGGCGAGAAGT
TGTTCTATTTTATCGGTAAATTCTCCTTCCATGCCTTCTATTGTGTCAGCAATCATCTCTGGCTCTAAATCTGAATCCAT
CAATTTTGCGTATTCATTGGCTATTTCATATAGTTTGCTCACTGGCAACCTCCAGTTTCGCTTTGCATTCTATGTAAATG
GCTTGTACGTTCTGCTGCAATTTCATTCCAGCTGTCAGGCGATATGCTTCTGCAAAATATCGCTTCAAATCATCCATGTT
TTCTGCCTGAGCCATTTCATCGCAAAGAAGTTGTGCTTTATCCATTATTTCCTGCTGGCGTTTCCGTTCATCTTCGCGGA
TATCTTCCTCTGATTTGTGCGGCATAACTGGTTCAGTCCATACACCTTCTTCTTCGTTTAGTACGTGAATAGCACTATCA
AGACGTGATGCCTTAGGCCAATACTTGCTTGCACGCTTTACGACCGTCTTTCGCGCCATCTCATTCCAGTGATTTACCCA
TGGTCCTTTATCGCTGAATGCTGCCTTGCTTGTTTTCCTTACAGCCTCAATTTCAGCCAGACTCATCTCTTCCGTTAGAT
AATCACCTGCTGGCGTCTTAACTGTGCAGTAAACGCCAACGATATCACCACGATCACCGAAGGCGTTGTATTTATGGGTT
GGTGCTTTATCAAGCCCGTTTGACTCATAGGTATCGTTAGCATGAACAAGTTTTGCCTGACCCCATGAGATAACACCAGA
CTCCATTGCAATATGGAGCAATCCCATATAGCTGATATCAAGGCAAACCATGCCGTCGCGAGGAACCAGATAAGCCAGTT
TGCTGGCAGGGTTTAAGGTGATGCCGATCGCAGCAACATTGATGATAGCGTTCTGTGCGCTGGTTGGATTTGCCAGTGCC
GTTTTAGCCAGGTAATCGTTTTTCTGGAAATACTGAATTGCAAACTGGCTTTCCTTAGCCCATGTCACCGTCTGTTCAGT
CAATGCTCCACAGAATAACTGCTCCTGCTGTTTAACGAATTCAACGATATTGCTCATGCTGCTTCTCCATAAATGTGTCT
GCGTTTGAATATTGCGAAGGCATATTCAGCCTTAACTCTTTCGGTTATTGCATCCCAGAACCATTCAGCGGCTTTTTCCT
GATAGTTACAATCATCATCTTCCAGCCAGTCGATAGCGTCCTTAGTGTGTTCATCTGGTTTATATGAGCGAAGCATTTCG
CTTATTGGGTCGCAACGTTTGCAGAGGCGATCAACTTCACTGTTGATTCGTTCGTAATCTTCATCAGTAAAACTTGCGAT
TATTTGCGATATTTCACGCTTATCATTCAGAGTCAGAATCATCATCTTTCTCCTGTTCTTTGTGCTGATTGAGCATTTTG
TTCATCTGACGAATGAATTCTTCGTCTGACCAGTTATCTGTAAAACTCATGGGCGGCCTTGTTGTTTCAAAATATCCCAA
AGCTTTTCGAGCAAACTTTTCATTCTTGGTTGTTTAAAGTCTGCTCCGGTTAAAATGTTTTTTCGTGAATGCTGTACCGA
TAAAATCGGGTTGAAAGGGCGAACCGATGCCGCCCCTGCAATAGCGAACTGTTGCATAGGATGCTCCTTCTGTTTGATTA
CATAACGAAAACGCCTCGAGTGAAGCGTTATTGGTATGCATATAAAAAAGCCCTCACACTGGAGGGCAAAGAAGATTTCC
AATAATCAGAACAAGTCGGCTCCTGTTTAGTTACGAGCGACATTGCTCCGTGTATTCACTCGTTGGAATGAATACACAGT
GCAGTGTTTATTCTGTTATTTATGCCAAAAATAAAGGCCACTATCAGGCAGCTTTGTTGTTCTGTTTACCAAGTTCTCTG
GCAATCATTGCCGTCGCTCGTATTGCCCATTTATCGACATATTTCCCATCTTCCATTACAGGAAACATTTCTTCAGGCTT
AACCATGCATTCCGATTGCAGCTTGCATCCATTGCATCGCTTGAATTGTCCACACCATTGATTTTTATCAATAGTCGTAG
TCATAAGGATAGTCCTGGTATTGTTCCATCACATCCTGGGGATGCTCTTCGAACTCTTCAAATTCTTCTTCCATATATCA
CCTTAAATAGTGGATTGCGGTAGTAAAGATTGTGCCTGTCTTTTAACCACATCAGGCTCGGTGGTTCTCGTGTACCCCTA
CAGCGAGAAATCGGATAAACTCTATTCACCCCTACAGAGAGCAAAAGAGAAACGCCGATGAACAACTCATGGTGGCAGGA
ACTAATGCATTTTTTCCTGCAAGGAATGACACTTAAACAGTTGATTCATATGCTAATCATCCTGATCATATTGATTATTG
TTATGCCGGTAAGCGTAAAAGAATGGATAAACCTGCATAATCCAGAAATCCTTCCTCATTACTGGATGTATTACATCCTG
TTGTTTTGCGTTAGCTATGTGCTTAACGGCGTTGTTAATTCCGCTTATCACGCTGTGACTGAAAGAATTGAGGTATTCGC
TGCTCAGAAGCGCAAATCTAAAGAAGAAAAATATGTGCAAGATTTGTTTGATTCGTTAACTCTTGGAGAAAGAGCGTATT
TGGCATTCGCTGTAGCCGCGAATAACCAGCTAAAGACAGAAAAGGGAAGCCCTGAAGCAATCTCATTGCTCGAAAAAGGG
CTTCTTATTCGGATACCTTCTGCTACTGGATATCCTGAAATCGACCGTTTTGTTATCCCGGAACGCTATAGAAATGAGTG
CTACATTAGGTTTGCTGGGAAGAAAGACAGTCTTATGGATGAACTTATCGCTCAGGATAAGCATGGCAAAAACAAGTAAT
TAGCAAATGATTTATCATCTCGCCGTCAGTTGTTTTGATTTCCTGTAGCCTGCCGCGTAAATGGCTACGTTTGGCAGGCA
AACACTTCCACTGCATTCATCAACTTTCTTGCAGCGAAGACTTCCGAGTGATGCTGCTTTGTCTGCTCTGACGCAACCAG
AGAGCTTTAGCGCAATTTTTCGCGCCAGTCGCTGCTCTTGCATCGCCTGTTCACGTTGAGCCTGTCTGCGTGCTCTGCGG
CGATTTCTGGCGTTATCGTCAGCCAGATATGTAATGACTACTGTCATGTTGACCTCCGATGAAACAACTTTGGAATTGAT
AGTGATTGCAAAGTGGTTTCTGGCCCCTCGAATTGAGGGGCAGAAAGAGCATCTCGCCACCTAATAGGTCGATGCTCGGA
TCGAGAGATTTAATTAACCTCGGTTTTGAAGTTATGCATTCACATAAATCCTCCTGTTGCATGTGCAGCATTGGCTGTGT
TTGGCGGCTGCATTTCGCCTATGGAATTGACTTTGGCGGTGACGCGCCGGGTGCTTATCTTCCGGTTGCCGTCGTGCAGC
TGCACTTCACGTCACCCCAAAGCCAACTACTCTTTGGTTCCCGCATTTCGGCGGGACAATCCCATCAATGTTAAAGAGCC
TGCCAATCTGTTCCGTTTGGCTACCAGCGTCCTGCTGATGGTTAAAGAATACTGTAGGTATTTTATTTTGTAAATACTCA
AGGTATTTATTTTGGTGAAATAATGATAAGCAAATGAATACAAAGGATATTTATTTTTTCGGCGTCTGCTTGTTCAGTGC
TTTTTATGCGGGATATGTGAAGTGGATCCCGATAGCTATTGCTGCCGGGATTATGGGTTAGTCAGCGAAGGTTAAGACGA
GAATTACCTTAATGATGTCTGCTACAACAGACACGGCCATAGATAAACCAAAGACGATCCAAGCCATAGAGATGTCTTCA
CTACCATCGTATAGAGTTCCGTAATCACTGGTATAAGGCGTAAATGTCGCGCCTTGATACAATAGGTATAAGCTTGATCC
ATAGAGGATAAATGCAGATATCCCTTGTATTGCTATGATCACCAGAATCATGAAACGAGCTGATCTATGCGCCCAAGCCT
GGCTTATTTTTTCTGATAGAGATTTCGCAAGAAAAGCATGCGCTAAGCCGTAAATTGTCGAGATTGCCAACATCCCAAAA
AAGCTTGCTATAGCGGTTCCAACCATAAGCGCCCCTTGCGTGATCAAACCAGCCTTAGTTTTGTCTCAATTGCAACGCCT
ATAATCTTGCAGTTTCCATTGATTGGCACGAGAGGCCATGCAGGATTAAGTCCCTTGAGGTATTTATTTCCGCCGTCGAT
TATCAGCTTCTTGAATGTTGCTTCGTTAGAGTCAGAAAGTTTTGCTATGACCAAGCTGCCGTTGACCGCCTCCCTTCCGG
TATCGAAAAGAACGAATGTTCCCTCTGGAATGCTTAACCCAACCGGTGCCGTCATTGAATCACCTTCCACTTTAAGCCAG
AACGCATTACCTTGAATATGCGCGTCAGACTCAAGCCAAACATCTATGTCTTTAATGGTGTATGGTTCGCATGCTTCACA
CCACGAGCCAGCCTGGATACTGCTTAACACCGGATACCTCTTTCCTGCTCTGTATTCCCCTGCATACCTTACGTTGGCAT
CGCTCTTAAGGCTTTCTGCCTGTTCTGCAACCTTGGCAGCAATTGACTGGCTAAAATCAGCAATTGAGACTTGCAACAAC
CGTGCAAAACCAGATGCAACCTCAACGTTTAGCGCGTTTCTGCCATTAAGATAATGCCCTACCGCTCCTTGGGTGATACC
CAGTTCATCAGCGATTGAGTATTGGGTTATTCCCAATTCTTTCTTTTTTGACTCATACAAAGCCTTAAGCCGCTTAGCGT
CTTCGAGCTGTTCTGTCGTCAGTGATTTTTTATTTTCCATAGCTTAATTCTAATAGCTAAGGTACTTAAACTAAAAATAC
CCTGAGTATTGATTGATTTGAATACCTGTAGTATTCTTTGTTCATGGTTAATAACGGAGAGTGCATATGATTCGAATGAC
ACTTGCCGATTACGCCAAAATCCATGGACAGGCTAAAGCAGCCAGTGACTTTGGTGTAATCCAGTGCGCTATCAGCAAGG
CCATTCTGGCAGGCCGTAACATCATGGTTACGGTAAAGCCTGATGGCAGTGTGATTGGAGAGGAAGTTCGTCCTTTCCCA
AGCAACAAGAAAAACAAATAGTAACACCGCTCTTTAACAGTCATGGTCATCACTCCCGCCGAAATGCGGGAATACAACGC
GCATAATTTGATGCGCATAACTTCTTATTTGTTAAGGAAATACTTACATATGCAACTTACAAGTACTCGCAAGAAAGCGA
ATGCAATTACAAGCAACATCCTGAATCGAATTGCTGTACGTGGTCAGCGAAAGGTTGCCGACGCGTTAGGGATTAATGAA
TCGCAAATTTCGCGATGGAAAGACAGCTTTATCCCAAAGATGGCCATGCTTCTGGCTGTGCTGGAGTGGGGTGTTGAAGA
CGAGGAATTAGCAAAGCTAGCAAAGAAAGTAGCCATGGTGCTGACAAAAGAAAAGCCTCAAGACTGCTGCAACAGTTTTG
AGGCCTGATGTAGAAAGACTGGATCAATCCACAGGAGTCATTATGACAAATACAGCAAAAATACTCAACTTCTGCAGAGG
TAACTTTGCCAAACAGGAGCGTAATGTGGCAGATCTCGATGATGGTTACGCCAGACTATCAAATATGCTGCTTGAGGCTT
ATTCAGGCGCAGATCTGACCAAGCGACAGTTTAAAGTGCTGCTTGCCATTCTGCGTAAAACCTATGGGTGGAATAAACCA
ATGGACAGAATCACCGATTCTCAACTTAGCGAGATTACAAAGTTACCCGTCAAACGGTGCAATGAAGCCAAGTTAGAACT
CGTCAGAATGAATATTATCAAGCAGCAAGGCGGCATGTTTGGACCAAATAAAAACATCTCAGAATGGTGTATCCCTCAAA
ACGAGGGAAAATCCCCTAAAACGAGGGATAAAACATCCCTCAAATTGGGGGATTGCTATCCCTCAAAACAGGGGGACACA
AAAGACACTAATACAAAAGAAAAAAGAAAAGATTATTCGTCAGAGAATTCTGGCGAATCCTCTGACCAGCCAGAAAACGA
TCTTTCTGTGGTTAAACCGGATGCTGCAATTCAGAGCGGCAGCAAGTGGGGAACAGCAGAAGACCTGACCGCCGCAGAGT
GGATGTTTGACATGGTGAAGACTATCGCACCATCAGCCAGAAAACCGAATTTTGCTGGGTGGGCTAACGATATCCGCCTG
ATGCGTGAACGTGACGGACGTAACCATCGCGACATGTGTGTACTGTTCCGCTGGGCATGCCAGGACAACTTCTGGTCCGG
TAACGTTCTTAGCCCGGCCAAACTCCGCGACAAGTGGACCCAGCTCGAAATCAACCGTAACAAGCAACAGGCAGTCGTGA
CAGCCAGCAAACCAAAACTCGACCTGACAAACACAGACTGGATTTACGGGGTGGATCTATGAAAAACATCGCCGCACAGA
TGGTTAACTTTGACCGTGAGCAGATGCGTCGGATCGCCAACAACATGCCGGAACAGTACGACGAAAAGCCGCAGGTACAG
CAGGTAGCGCAGATCATCAACGGTGTGTTCAGCCAGTTACTGGCAACTTTCCCGGCGAGCCTGGCTAACCGTGACCAGAA
CGAACTGAACGAAATCCGCCGCCAGTGGGTTCTGGCTTTCCGGGAAAACGGGATCACCACAATGGAACAGGTTAACGCAG
GAATGCGCGTAGCCCGTCGGCAGAATCGACCATTTCTGCCATCACCCGGGCAGTTTGTTGCATGGTGCCGGGAAGAAGCA
TCCGTTATCGCCGGACTGCCAAACGTCAGCGAGCTGGTTGATATGGTTTACGAGTATTGCCGGAAGCGAGGCCTGTATCC
GGATGCGGAGTCTTATCCGTGGAAATCAAACGCGCACTACTGGCTGGTTACCAACCTGTATCAGAACATGCGGGCCAATG
CGCTTACTGATGCGGAATTACGCCGTAAGGCCGCAGATGAGCTTGTCCATATGACTGCGAGAATTAACCGTGGTGAGGCG
ATCCCTGAACCAGTAAAACAACTTCCTGTCATGGGCGGTAGACCTCTAAATCGTGCACAGGCTCTGGCGAAGATCGCAGA
AATCAAAGCTAAGTTCGGACTGAAAGGAGCAAGTGTATGACGGGCAAAGAGGCAATTATTCATTACCTGGGGACGCATAA
TAGCTTCTGTGCGCCGGACGTTGCCGCGCTAACAGGCGCAACAGTAACCAGCATAAATCAGGCCGCGGCTAAAATGGCAC
GGGCAGGTCTTCTGGTTATCGAAGGTAAGGTCTGGCGAACGGTGTATTACCGGTTTGCTACCAGGGAAGAACGGGAAGGA
AAGATGAGCACGAACCTGGTTTTTAAGGAGTGTCGCCAGAGTGCCGCGATGAAACGGGTATTGGCGGTATATGGAGTTAA
AAGATGACCATCTACATTACTGAGCTAATAACAGGCCTGCTGGTAATCGCAGGCCTTTTTATTTGGGGGAGAGGGAAGTC
ATGAAAAAACTAACCTTTGAAATTCGATCTCCAGCACATCAGCAAAACGCTATTCACGCAGTACGGCAAATCCTTCCAGA
CCCAACCAAACCAATCGTAGTAACCATTCAGGAACGCAACCGCAGCTTAGACCAGAACCGAAAGCTTTGGGCTTGCCTTG
GTGACGTCTCTCGTCAGGTTGAATGGCATGGTCGCTGGCTGGATGCAGAAAGCTGGAAGTGTGTGTTTACCGCAGCATTA
AAGCAGCAGGATGTTGTTCCTAACCTTGCCGGGAATGGCTTTGTGGTAATAGGCCAGTCAACCAGCAGGATGTGTGTAAG
CGAATTTGCGGAGCTATTAGAGCTTATACAGGCATTCGGTACAGAGCGTGGCGTTAAGTGGTCAGACGAAGCGCGACTGG
CTCTGGAGTGGAAAGCGCGATGGGGAGATCGGGCTGCATGACTATCAAATCAAATACGCCAGCGCACGACAAGGACTGCT
GGCAAACGCCGCTTTGGCTTTTTGATGCACTGGATATTGAGTTTGGATTCTGGCTGGATTCGGCAGCGAGCGACAAAAAT
GCTCTGTGTGCTCACTGGCTAACTGAGGCCGACGACGCGCTCAATTCTGAGTGGGTAAGCCACGGTGCAATCTGGAATAA
CCCACCGTACAGCAATATCAGGCCGTGGGTGGAAAAAGCCGCTGAGCAGTGCATACAACAGCGACAGACGGTAGTGATGC
TTGTGCCAGAGGATATGTCAGTCGGATGGTTCAGCAAGGCTCTGGAGAGTGTTGACGAAGTTCGTATTATCACTGATGGA
CGGATTAATTTTATCGAACCATCGACAGGGCTGGAGAAGAAGGGAAACAGCAAAGGTTCCATGCTGCTGATTTGGCGACC
GTTCATCAGTCCTCGACGGATGTTTACTACCGTATCCAAAGCGGCATTGATGGCGATCGGGCAGGGCGTCAGGAGGGCGG
CATGAGGCGACAGCGACGAAGTTTCACCGACATCATCTGCGAAAACTGCAAATACCTTCCAACGAAACGCTCCAGAAATA
AACGCAAGCCAATCCCGAAAGAATCTGACGTAAAAACCTTCAACTACACGGCTCACCTGTGGGATATCCGGTGGCTTAGA
GAACGTGCGAGGAAAACAAGGTGATTGACCCAAATCGAAGTTACGAACAACAAAGCGTCGAGCGGGCTTTAACGTGCGCT
AACTGCGGTCAGAAGCTGCATGTGCTGGAAGTTCACGTGTGTGAGCACTGCTGCGCAGAACTGATGAGCGATCCGAATAG
CTCAATGTACGAGGAAGAAGACGATGAATGAGTTAATAAATGGCAATGCCATCAAAATGACAAGCATTGAAATCGCTGAG
TTGGTGGGTAAGCGTCATGACAATGTGAAACGTACCATCGAAACGCTGGCTAAAAATGGTGTTATCCGGCTTCCTCAAAT
TGAGGTTTCCGAAAGAATCAATAACTTAGGGTTCAATGTTCAGTACGAGCATTACGTCTTCGAAGGCGAACAAGGTAAGC
GAGATAGTATTGTTGTTGTTGCCCAGTTGTCGCCAGAGTTCACCGCTCGCCTTGTTGACCGCTGGCGAGATCTTGAAGAA
GCTGCGGTTAATATCCCCAAAACGCTACCGGAAGCGTTGCGCCTTGCTGCTGATCTTGCTGAGCAGAAAATGCAACTGGA
AAACCAGCTTGCAATTGCCGCACCTAAAGTTGAGTTTGCCGATCGCGTTGGCGAGGCCAGCGGAATTTTGATTGGAAACT
TTGCAAAGGTTGTCGGTATTGGTCCAAACAAACTGTTTGCGTGGATGCGCGATCACAAAATCCTTATTGCTTCAGGTTCC
CGGCGCAATGTGCCAATGCAGGAATATATGGATCGCGGCTATTTCACAGTGAAAGAAACAGCGGTCAACACAAATCACGG
AATACAGATATCGTTCACCACAAAAATCACCGGGCGTGGTCAACAGTGGCTGACCAGAAAGCTGCTCGATAATGGAATGC
TGAAAGTAACAGGGGAGGCTGCTTAATGGCTAATCTACGCAAAGAAGCACGCGGCAGAGAATGCCAGGTACGTATTTACG
GCGTATGCAATGGTAATCCTGAAACTACAGTTCTGGCACATTACCGGATGGCTGGAATTTGCGGAACGGGAATGAAGCCT
GACGACCTGATCGGCGCATGGGCTTGTAGCGCGTGTCACGATGAAATCGACCGACGCACCCATAATCTCGACAACAAAGA
CGCCAAACTTTACCACCTCGAAGGCGTGATCAGGACGCAGGCGATACTGCTGAAGGAGGGGAAGATTAAGCCATGAACGA
ATATCAGTTTGTGCTTCCATACCCGCCGTCGGTGAACACCTACTGGCGAAGACGGGGAAGCCAATACTACATCAGCGCTA
AAGGCCAGAAATACCGAAAAGATGTACAGCAAATAATCCGCCAACTCAAGTTAGACATTTTCACCAAATCACGACTCCGC
ATCAAAGTCATCGCAGACGTTCCAGACTCCCGCCGCCGCGACCTCGACAACATCCTGAAAGGTTTACTCGACTCCCTTAT
CCACGCCGGATTTGCGGAAGACGACGAGCAATTCGATGACATTCGTGTAATTCGTGGTGTGAAAGTACCAGGCGGAAGGC
TTGGAATAAAAATCACCGAACTGGAGAACGCATGAACGCCACAATTCAAACGATACCAGAGCTTCTTATCCAGACACGAG
GCAATCAGACCGAAGTGGCGAGGATGCTTTCCTGCGCAAGAGGAACAGTGCTCAAGTACAACCGAGACAGCAAAGGCGAG
CGTCACGTAATAGTTAACGGCGTCCTGATGGTCAAACAGGGCAAGAGGGGAAGACCATGAGACTCGAAAGCGTAGCTAAA
TTTCATTCGCCAAAAAGCCCGATGATGAGCGACTCACCACGGGCTACGGCTTCTGACTCTCTTTCCGGTACTGATGTGAT
GGCTGCTATGGGGATGGCGCAATCACAAGCCGGATTCGGAATGGCTGCATTCTGTGGCAAGCACGAACTCAGCCAGAACG
ACAAACAAAAGGCTATCAACTATCTGATGCAATTTGCACACAAGGTATCGGGGAAATACCGTGGTGTGGCAAAGCTCGAA
GGAAATACTAAGGCAAAGGTACTGCAAGTGCTCGCAACATTCGCTTATGCGGATTATTGCCGTAGTGCCGCGACGCCGGG
CGCAAGATGCAGAGATTGTCACGGTACTGGCCGGGCCGTTGATATTGCCAAAACAGAACGGTGGGGGAGAGTTGTCGAGA
AAGAGTGCGGAAGATGCAAAGGCGTCGGCTATTCAAGGATGCCAGCAAGCGCAACATATCGCGCTGTGACGATGCTAATC
CCAAACCTTACTCAACCCACCTGGTCACGCACTGTTAAGCCGCTGTATGACGCTCTGGTGGTTCAATGCCACAAGGAAGA
GTCAATCGCAGACAACATTTTGAACGCGGTCACACGTTAGCAGCATGATTGCCACGGATGGCAACATATTAACGGCATAA
TATTGACTTTTTGAATAAAATTGGGTAAATTTGACTCAACGATGGATAAATGCACTCGTTAAATAAAGCCCTGAGTTAAT
ATCTCGGGGCTTTTTGCGTTTTAAGCACGGCCTTTCTGAAAGCACATCAAACCAAATACCAGACAGACAAAAATAATCAC
CTTATCCGCTGTGGCTACGGTGCGGTGTGCTTTGCATAAAAGAAAACCAGCGCAATGGCTGGCTTCGTGAAAGCGGGTGG
CATGAGGTTGCCCTAACAACCTCCTGCCGTTTTGCCCGTGCATATCGGTCACGAACAAATCTGATTACTAAACACAGTAG
CCTGGATTTGTTCTATCAGTAATCGACCTTATTCCTAATTAAATAGAGCAAATCCCCTTATTGGGGGTAAGACATGAAGA
TGCCAGAAAAAAATGACCTGTTAGCCGCCATTCTCGCGGCAAAGGAACAAGGCATCGGGGCAATCCTTGCGTTTGCAATG
GCGTACCTTCGCGGCAGATATAATGGCGGTGCGTTTACAAAAACAGTAATCGACGCAACGATGTGCGCCATTATCGCCTG
GTTCATTCGTGACCTTCTCGACTTCGCCGGACTAAGTAGCAATCTCGCTTATATAACGAGCGTGTTCATCGGCTACATCG
GTACTGACTCGATTGGTTCGCTTATCAAACGCTTCGCTGCTAAAAAAGCCGGAGTAGAAGATGGTGGAAATCAATAATCA
ACGTAAGGCGTTCCTCGATATGCTGGCGTGGTCAGAGGGAACAGATAACGGACGTCAGAAAACCAGAAATCATGGTTATG
ACGTCATTGTAGGAGGAGAGCTATTCACTGATTACTCCGATCACCCTCGCAAACTTGTCACGCTAAACCCAAAACTCAAA
TCAACAGCAGCCGGACGCTACCAGCTTCTTTCCCGTTGGTGGGATGCCTACCGCAAGCAGCTTGGGCTGAAAGACTTCTC
TCCGAAAAGCCAGGACGCTGTTGCACTACAGCAGATTAAAGAGCGTGGCGCTTTACCGATGATTGATCGCGGTGATATTC
GTCAGGCTATCGACCGTTGCAGCAATATCTGGGCTTCACTGCCGGGCGCTGGTTATGGTCAGTTCGAGCATAAGGCTGAC
AACCTGATTGCAAAATTCAAAGAAGCAGGCGGAACGGTCAGAGAGATTGAGGTATGAGCAGAGTAACCGCGATTATCTCC
GCTCTGGTTATCTGCATCATCGTTTGCCTGTCATGGGCTGTTAATCATTACCGTGATAACGCCATTACCTACAAAGCCCA
GCGCGATAAAGCCACGTACATCATCGCTGACATGCAGAAGCGTCAACGTGATGTAGCAGAACTCGACGCCAGATACACAA
AGGAGCTTGCTGATGCTAACGCGACTATCGAAAGTCTCCGTGCTGATGTTTCTGCTGGGCGTAAGCGCCTGCAAGTCGCC
GCCACCTGTGCAAAGTCAACGACCGGAGCCAGCAGCATGGGCGATGGAGAAAGCCCAAGACTTACAGCAGATGCTGAACT
CAATTATTACCGTCTCAGAAGTGGAATCGACAGGATAACCGCGCAGGTTAACTACCTGCAGGAATACATCAGGACGCAAT
GCCTGAAATGATCGGGCGATGAAAACCAAAAAAAACAGGAGCAATACATGACTAAGCTTTATCACCGCATCTCAACTTTT
CTCTCTGGTTGCTGGGCGTTTATCACGTCTATTTCGTTCGCCATCTTTAGTTTCGGCAGCACAGCGTGCTCGCTTAGTCG
GGGTCTGTGGCGTGCTATTTCAGCACTAGCGCCGAAATTTTTACCTGAAAAGGCTGTTTGGCGAATTGTAGAGCGAATGT
GTAGTGAGAGCGTTCGCGAGAAGATTAACGTATTTGGACGTCATCCTCGAAATACAGGCGCATTGTGCAGTCCGTTACTG
TAGTCATTACAAAGCCCATCTACGGGTGGGCTTGATAATGAAACCGGAATTTATTCTTGGCAACCAGTTACGGCAGTACC
ACGAAACAACCCAAGCCAGAAAGTGTGGAAATAACACTGGCAGCCACTGAAAGATAAACCTCCTGCCTTATGGCAAAAAA
GATTCTTTGTGGTGGCGGACTGATGGAAAGACATCGGTTATTGCAGAGACCATTCAATGAGTGGTCTCGACAATGGCTTA
TACCCTACACGGGATAACTTAACTGATATCCCTTTTAACGGATAAACGGAGCCAACAATGGCAGAGATTATTCCCATGAC
TGAAGAACAGAAATTCCAGTTAGAGATTTACAAACTGGTCATGAACCAGAACGCCGCCGTGCATGGAGACTGGCATGAAC
AAAGAGCTCCGCGTATATGGCAGCCGATGGGATAAGGCCCGTCTGCGTTTTCTCCAGCAGCACCCACTGTGTGTGATGTG
CGAGCAGCAGGGGCGCATAACACCAGCAACGGTGGTCGACCATATCGTGCCCCACAAACTGAAAGATGCGCTTAAGTCAG
GTAACCCTCTGGCCATATCGAAAGCACAGCTCCTGTTCTGGAGTAAAGAGAACTGGCAGCCACTGTGCAAAGCGCATCAT
GACTCAACGAAACAGAGAATGGAGAAGAGCGGCGCGGTAATAGGTTGTGATGCCAACGGCTACCCGCTCGATCCTGCGTC
TCACTGGAGCACGTAATGAAAGACCTCATCATTGAATACCGAGACGGTAAGTTTGTTCAGCTGGCGATTGATGGCGTGGA
GATGAAGCGCGTAACGTCTATCCAGTTCTCCCACACCGTAGGCGAGGACGTACCGACATTGACCGTCTCAGGACATGTGT
GGTCCGAGTATGGGAAAGGCGATCACAAACTCGAACAGGTAGACAAACATTCGGCATAGCGCGGCGGCGGCAAGTCGATT
ATCTATCATGTGAAATCATTTCAAATGCAACGATATCAAATGAGAATGAATCGCATTCATGGCAGGGGGGGGGGATCAAA
TCTTCAAAACCTTTTCCCTAAATGACAGAGACGTAGTAGTCGGCGTCTCTCAAGGCACACAGGGGATAGG
