# Supplementary material for: Viral dysbiosis in children with new-onset celiac disease
Source: PLoS One. 2022 Jan 14;17(1):e0262108. doi: 10.1371/journal.pone.0262108 (PMC8759644; doi:10.1371/journal.pone.0262108)
Supplement: S2 Table — (ZIP) [file pone.0262108.s002.zip › Virus_Genomes/Enterobacteria_phage_HK225_GCF_000902675.1_ViralProj183140.fasta]

>NC_019717.1 Enterobacteria phage HK225, complete genome
ATGGAGGTTAACAAAAAACGCTTATCCGAAATTTTCGGGGTGAGCGTCCGAACGATTCAGAACTGGCAGGAACAAGGTAT
GCCGGTTGCCCGCGGTGGTGGCAAGGGTAATGAGGTTCTCTTTGAATCTGCTGCCGCAATCGAATGGTACAGTGCGCGCG
ATGCAGCCATAGAAAATGAAAAGTTGCGGAAGGAAGTTGAAGATCTCCGCATTGCTTCTGAGTCCGATCTTCAACCTGGC
ACGATTGAATATGAGCGACACCGACTTACGCGAGCTCAGGCTGACGCTCAGGAATTAAAAAATGCAAAAGAGTCCGCTGA
AGTGGTGGAGACCGCATTCTGCACGTTCGTGCTGTCGCGGGTAGCCGGAGAAATTGCCAGCATTCTCGATGGAATACCTC
TGTCGGTTCAGCGGCGCTTCCCGGAGCTGGAGAACCGACATATTGATTTCCTCAAGAAGGACATCATTAAGGCCATGAAC
AAAGCAGCTGCGCTGGATGAAATGATACCGGGGTTGCTGAGTGAATATATCGAACAGTCAGGTTAAGGGGCTGCAGCACT
CTGCGCGGGCGGGGCTACGTTCGCTTTACCGGCCAGAACCGCAAACAGCGGTTGAATGGGCAGATGAGAATTACTATCTC
CCGAAAGAGTCTGCCTACCAGGAAGGGCGCTGGGAAACACTGCCATTTCAGCGTGCAATTATGAATGCGATGGGCAATGA
CTATATCCGCGAAGTGAATGTCGTTAAATCTGCTCGTGTCGGCTACTCAAAAATGTTGCTCGGCGTTTACGCATATTTCA
TCCAGCATAAACAGCGTAACTCCCTAATATGGTTGCCAACCGACGGTGACGCTGAAAACTTCATGAAGTCTCATGTCGAA
CCGACCATTCGTGATATTCCGACGCTGTTGGCGCTTGCTCCTTGGTACGGCAAAAAACACCGGGACAATACGCTTAGCAT
GAAGCGTTTCTCAAATGGTCGTGGTTTCTGGTGCCTGGGCGGTAAGGCTGCAAAAAACTACCGTGAAAAATCCGTTGATG
TGGCTGGCTACGACGAGCTTGCCGCTTTCGATGATGACATCGAGAAAGAAGGTTCTCCCACCTTTCTGGGAGATAAGCGT
ATTGAGGGTTCTGTATGGCCAAAATCCATTCGCGGCTCTACACCGAAAGTCAAAGGTACGTGCCAGATAGAAAGGGCTGC
TAAGGAGTCAGAACATTTTCTTCGGTTCCATGTTCCATGCCCACACTGCGGGGAAGAGCAGTATCTGAAATTTGGCGATG
AAGAGACACCATTTGGCTTTAAATGGTCTCCGGGAGAACCTTCCAGCGTTTACTACCTCTGTGAACACAATGCCTGTGTG
ATTAAACAACAAGAGCTGGACTTCCTTGAGGCCAGGTATATTTGTGATGAAACAGGTATCTGGACGCGAGACGGCCTTCA
CTGGTTTGCTTCATCCGGTACTGAAATTGAACCTCCTGACAGCGTTACATTCCACATCTGGACCGCTTACAGCCCGTTCA
CAACTTGGGTGCAGATCGTCAAGGACTGGATAAAAACAAAAGGTGATACGGGTAAGCGCAAAACCTTCGTTAACACGACC
TTGGGCGAAACGTGGGAACCGAAAATAGGCGAACGACCCGATGCTGAAGTTTTAGCGGAGCGCAAAGAGCACTTTGAAGC
GTCTGTGCCGGAGCGAGTGGCATATCTAACAGCGGGTATTGACTCCCAGCTTGACCGTTACGAAATGCGTGTATGGGGAT
GGGGACCGGGAGAGGAAAGCTGGCTTATCGACAAAATCATCGTTATGGGTCGTCATGATGATGAGTCGACTCTCGCTCGA
GTGGATGAGGCGATCAACAGGACATATAAGCGCCAGAACGGTCTCGAAATGGTTATATCCCGCACTTGCTGGGATATTGG
CGGCATTGATCCCACCATCGTCTACAACCGCTCAAAAAAACATGGTCTGTTTCGTGTGATCCCTATAAAGGGTGCGTCGG
TTTATGGAAAGCCGGTGGCGAACATGCCACGCAAGCGTAACAAGAGTGGCGTTTACCTCACTGAGGTAGGAACAGACACC
GCAAAAGAGCAGATTTATAACCGTTTCACGCTGGTGGCGCAAAGAGACGAGCCGCTGGCGGGAGCGGTTCATTTCCCGAA
TAACCCAGAAATCTACGATCTAACCGAGGCCCAACAACTAACTGCTGAAGAGCAGGTGGAAAAATGGGTAGACGGAAAGA
AAAAGATCGTCTGGGACAGCAAAAAACGACGAAATGAGGCGCTCGATTGCTTTGTTTATGCACTGGCGGCGCTTCGTATC
AGCATATCCCGCTGGCAGCTAAATCTTGATTCACTTCTGGCCAGCCTGCTGGAGGAAGAAGGCAGCCGTAACAATAACAA
GACCCTGGCGGATTACGCGCGGGCATTATCTGGAGAGGAATAATGGCAACACAGACTGAACTGGATGCCGCGCGCGCTGC
GTTACATGACCTGATGATGGGAAAGCGCGTGGCGACGGTACAGAAAGACGGTCGAAGAGTGGAATTTACAGCCACATCAG
TCAGCGATCTCAAAAAATATATTGCTGACCTTGAATCTCAGGTTGGTACCACATCACGACGCCGGGGGCCAGCAGGGTTT
TACGTATGAAAATACCATCTTTAGTGGGACCTGACGGGAAAACATCCCTTCGGGAATACGCGGGATATCATGGTGGTGGT
GGCGGGTTTGGTGGGCAGCTGCGGGGCTGGAATCCGCCGAGTGAAAGTGCAGATGCCGCACTCCTTCCCAACTATTCTCG
TGGAAATGCCCGCGCTGACGATCTGGTGCGAAATAATGGCTATGCAGCAAACGCCGTGCAGCTCCACCAGGACCACATCG
TCGGGTCATTTTTCAGACTCAGTTATCGACCGAGCTGGCGCTATCTTGGCATCAATGAGGAGGATTCACGCGCATTTTCT
CGGGATGTGGAAGCCGCCTGGAATGAGTATGCCGAAGATGACTTCTGCGGGATTGATGCCGAACGCAAGCGAACGTTTAC
GATGATGATTCGTGAAGGTGTAGCAATGCATGCGTTTAACGGTGAATTATGCATGCAGGCGACATGGGACAGCGATTCAA
CGCGTCTTTTCCGTACTCAGTTCAAAATGGTTAGTCCGAAGCGCGTCAGTAATCCAAGCAACATCGGTGATACCCGGAAC
TGTCGCGCCGGGGTAAAAATCAATAATAGTGGTGCTGCGCTGGGATATTACGTCAGCGATGACGGTTATCCTGGTTGGAT
GGCGCAGAACTGGACCTACATACCTCGCGAGCTCCCCGGAGGGCGCCCCTCTTTTATCCATGTCTTCGAACCGATAGAGG
ACGGACAGACCCGTGGAGCCAATGCGTTTTACAGCGTTATGGAGCAGATGAAAATGCTCGATACCCTGCAAAACACCCAG
CTCCAGAGTGCGATAGTGAAGGCCATGTATGCTGCCACCATCGAGAGTGAGCTGGATACGCAGACGGCGATGGATTTCAT
TCTCGGCGCGGATAATAAAGAGCAGCAGAGCAAACTGACGGGCTGGCTCGGTGAAATGGCGTCCTATTACTCAGCTGCGC
CGGTTCGCCTGGGTGGGGCAAGGGTTCCACACCTGTTGCCGGGTGATTCTCTCAACCTTCAGTCGGCGCAGGATACCGAT
AACGGCTACTCGACTTTTGAACAGTCACTGCTGCGCTATATTGCCGCTGGGCTGGGTGTATCGTATGAGCAGCTTTCGCG
AAATTATTCTCAGATGAGTTACTCGACTGCGCGCGCAAGCGCTAACGAGTCATGGGCGTACTTCATGGGCCGTCGCAAGT
TTGTGGCATCCCGACAGGCCTGTCAGATGTTTCTTTGCTGGCTGGAAGAGGCAATTGTCCGCCGCGTGGTCACACTTCCT
TCAAAAGCCAGATTCAGCTTTCAGGAAGCGAGAACAGCCTGGGGAAATGCCAACTGGATCGGCTCAGGCCGCATGGCTAT
TGACGGGCTGAAAGAGGTACAGGAAGCCGTCATGCTCATCGAGGCTGGTCTCAGTACGTATGAGAAAGAATGCGCCAAAC
GCGGTGATGATTATCAGGAGATTTTTGCCCAGCAGGTCCGGGAAACAATGGAGCGTCGTGCTGCGGGTCTGAAACCACCG
GCATGGGCCGCTGCCGCTTTTGAGGCTGGACTGAAAAAATCAAACGAGGAGGAGCAAGATGGCGCACGAGCTGCGTAATC
TTCCGCATATCGCCAGTATGGCCTTTAATGAGCCGCTGATGCTTGAACCCGCCTACGCGCGGGTTTTCTTTTGTGCCTTA
GCTGGTCAGCTGGGCATCACCCGGCTGACAGATACCGTCTCTGGCATCACGCTTGACGCCGGACAAATAGCCGAACCGCT
GGCGCTGTTTGGTGAAGATGATGACATGGATACCCGACCATCGCGAAGCTATCAGGTGGCAAATGGCATCGCGGTCTTGC
CGGTTTCCGGCACTCTGGTGAGTAAAACCCGTGCGCTGCAGCCTTATTCCGGGATGACGGGTTACAACGGGATCATCGCT
CGCCTGCAGCAGGCCATCAGTGACCCCGGCGTCGACGGCATTCTACTGGACATGGATACGCCGGGTGGCATGGTGTCCGG
GGCGTTTGACTGCGCCGACATTATTGCCCGTATGCGCGATATCAAACCCATCTGGGCGCTGGCCAATGACATGAACTGCA
GTGCAGGTCAGCTTATTGCCAGTTCGGCATCGCGACGGCTGGTCACACAAACGGCCAGAACCGGCTCCATTGGGGTCATG
ATGGCGCACAGTAACTATGGCGCTGCGCTCAAAACTAACGGCGTTGAGGTCACGCTGATTTACAGCGGCGATCGCAAGGT
CGACGGCAACCCTTACGAAAAGCTTCCGAAAGATGTGCGTGCTGATTTCCAGACGCGTATCGATGCCACTCGTCAGATGT
TTGCCGAAAAGGTTTCCGCTTATACCGGCATGTCTGTTCAGGACGTGCTGGACACCGAAGCGGCAGTATTCTCCGGCCAG
GAATCTTTGGATAACGGGCTGGCGGATGAACTTGTTAACAATACCGATGCGCTCGGCGTGATGCGCGAAGCACTCGACAG
ACGCAAAAAAACAACCCTTGGAGGAACTATGCCATCACCTTCTGCATCAGCTGTGACCACTAAGCCAGTTGACCAGGCAG
CAACTCAGACAACTGCATCAGCTGAACAGGCCACTACCGTTGACACGACAATTGCTTCCGTAGCAGCCCCTGTAGATGTC
AGTGCGCAGGTTACTGCAGCAGTAGCTGCAGAGAATAGTCGCATCATGGGCATCCTGAACTGCGACGAGGCTAAAGGGCG
TGAGTCACAGGCGCGAGCACTGGCCGAAACGCCGGGTATGACGGTAGAGAGCGCACAGCGCATTCTGGCTGCTGCACCGC
AAAGTGCCCAGACGCGTACCGATACGGCGCTGGATCGTTTGATGGAAACAGCACCCGGTGCACTCCAAGCAGGTAGCGCA
TCTTCTGATGCCGCTGACGATTTGTTAAACACCCCCGTTTAAGAGGCTATCATGGAAATTACTGAAGTTTTCACACATAA
CCAGCCGCTCGGTAACAGCGACCCGGCGCACACTGCGTATGGTCTTGGCGAACTGACAGCTTCCACTCCAGCCATGACGC
CGCTCATGCTGGATGCCACTTCTGGCAAGCTGGCCGTCTGGGATGGTGCTCATGCTGGCGCGGCAATGGGCATCCTGGCT
GTAACCGCAGACCAGAACAGCGCGGAACTGGCATTTTACAAATCTGGCTCTTTCCGTATTGAAGATGTCCTCTGGCCATC
TGCCGTCACCGACGACAACATTAAACGTAACGCGTTCGCCGGTACTGCAATCAGCATCGTTTAATCCGCATTTCTACAAC
CATCATCATTCATAAAAGCCGCCTGCGCGGCTTTTTTTACGGGAAATATCTATGTCCGTTTACACCACTGCCCAGCTGCT
GGCGGTCAATGAGAAGAAATTCAAATTCGATCCGCTTTTCCTGCGTATCTTTTTCCGCGAAACCTATCCCTTCAGTACAG
AGAAGGTTTACCTGTCGCAAATTCCTGGCCTGGTCAATATGGCGCTTTACGTCTCGCCGATTGTCTCCGGCAAAGTGATC
CGCTCCCGTGGCGGCAGCACGTCTGAATTCACGCCGGGTTATGTGAAGCCGAAACACGAAGTTAACCCACTGATGACTCT
CCGCCGCCTGCCGGATGAGGATCCGCAGAATCTCGCTGACCCGGTCTATCGCCGTCGCCGCATCATCCTTCAGAACATGA
AGGATGAAGAGCTGGCGATTGCTCAGGTCGAAGAGAAACAGGCTGTTTCGGCGGTGCTCAGCGGTAAATACACCATGACC
GGGGAAGCGTTCGAGCCTGTTGAAGTCGATATGGGTCGCAGCGCTGGTAACAACATTGTCCAGGCAGGTGCGGCTGCATG
GTCAACCCGCGACAAAGAAACGTATGACCCGACCGATGACATTGAAGCGTACGCGCTTAATGCCAGCGGTGTGATCAACA
TCATTGTGTTCGATCCGAAGGGCTGGGCGCTGTTCCGTTCCTTCAAGTCTGTTGAGAAGAAACTGGACACCCGTCGGGGT
TCTAACTCAGAGCTGGAAACTGCCGTGAAAGACCTGGGTATGGCTGTTTCATACAAGGGTATGTATGGCGATGTGGCCAT
CGTGGTGTACTCCGGCCAGTACGTCGAAAATGATGTCAAAAAGAACTATCTGCCGGATCTGACGATGGTTCTGGGTAATA
CACAGGCCCGTGGCCTCCGTACCTATGGCTGCATTCTTGATGCTGATGCCCAGCGCGAAGGTATCAATGCCTCGACACGC
TACCCGAAAAACTGGGTGCAGTCGGGGGATCCGGCGCGCGAATTCACCATGATTCAGTCAGCTCCGCTGATGCTGCTGCC
AGACCCTGACGCATTCGTCTCCGTCAAACTGGCATAACTTCCCCCAGTGGCCCTGTCGGGCCACCTTTCTGGAGTATTTC
CCATGACAGAAAAAGAAAAGCTGGTCGCCCGCCTGAATGAACTTGGGACCCAGCTTAACCGCGAGGTCAGTTCCAGCGGC
ACCATTCAGGAACTAACGATGCGTATTGCTGAGCTTGAAGAGGAGCTGGATGGAGACGCCATCTCGGTTGACGGTAAAAA
CGGCGTGCAGAATGCTTCCGACAGCACCGACAGCACCGACAGCACCGACAGCAATGTTGCTAACGTGGCAAAAGTAAAAA
CGGAATCGGCCACAACGGGTGACCTGGTATCAGTAGAAACGCTGGCCACCCTGCATATTGACGCTCTGCATGCCACGCGT
AACGAACCGGTATCCATCGTAGAGCCTGGTGTGATTATCCGCGTATCTGAACAGGATGCCGACGACTTGATCGCAAAGGG
GCTGGCTTTCGAAGTCTGAAGGGGGCCACATGGCTGATTTCGATAATCTCTTTGACGAGGCCATGTCGCGAGCTGATAGA
GCTATCCGTGGTGTGATGGGCACAGAGGCAAAGGTGATGTCAGGCGCTTTGTCAGGTGCCACCCTGGTCGGTGTATTCGA
TGATCCAGAAAATATCGGATATGCCGGTGCCGGGATTCGTGTTGAAGGAACCAGCCCGACCCTGTTTGTGGAAACCGCCA
CTGTCAGGCAGCTGCAGCGTATGGACACGCTGACGATTAACGGTCGGCAATTCTGGGTTGATCGTGTTGGTCCTGATGAT
TGTGGATCATGTCACATCTGGCTGGGTAACGGCTCTCCGCCTGCTGCTGCGCGCCGCCGTTAAGGAGCGCTTATGTCAAT
AAAAGGCCTTGAACAGGCGATAGAAAACCTTAACAGCATCAGCAAAACGGCTGTCCCGCGTGCGTCGGCGCAGGCTGTTA
ACCGCGTGGCAAACCGGGCCGTCAGTCGCAGCGTGGCGGTCGTATCAAAAGATACGCGCGTACCGAGAAAACTGGTAAAG
CAACGCGCCAGGGTGAAGCGTGCGACGGTCAATAAACCTCGTGCGCTTATCCGTGTAAACCGGGGCAATTTACCGGCCAT
TAAACTCGGTACCGCAAGCGTGCGACTTTCCCGCAGAAAACGGGACAAGAAAGGGGCCAACAGCGTTCTGCGTATAGGAC
CGTTCCGTTTTCCGGGCGGTTTTATCCAGCAACTTAAAAATGGCCGCTGGCATGTCATGAGGCGTACGTCAAAACCTCGT
TACCCCATTGAAGTGGTCAGCATCCCGCTGGCAGCTCCATTAACTACGGCGTTTAAAGAAGAACTGCCAAAGCTCATGGA
GTCAGATATGCCCAAAGAACTCCGGGCATCCCTTACCAACCAACTCAGGTTAATTCTGACACGATGAAACACAGCGATAT
TCGCAAGGTGATTATTGACGCGCTGGAGAGCGCGATTGGTACTGACGCCATTTATTTTGACGGCAGACCTGCAGTGCTTG
AAGAGGGTGATTTTCCCGCTGTTGCCGTTTACCTGACCGATGCGGAATACACCGGGGAAGAACTGGACGCCGACACTTGG
CAGGCCATTCTGCATATCGAAGTCTTTCTTGAGGCTCAGGTACCTGATTCTGAGCTGGATGACTGGATGGAGACGCGAGT
GTATCCGGTTCTCGCAGAGGTTCCTGGGCTTGAATCCCTTATCACCACAATGATCCAGCAGGGCTATGACTACCAGCGCG
ATGATGATATGGCGCTGTGGAGTTCTGCCGACCTGAAATATTCCATTACTTACGACATGTGAGGACCCTATGGCCACACC
AAACCCGCTGGCGCCAACAAAAGGTGCCGGTACCACTCTCTGGGTTTACACCGGAAACGGTGACCCCTATGCCAATCCGC
TTTCAGACGTTGACTGGTTGCGCCTCGCAAAGATTAAAGACCTGCAGCCCGGTGAACTGACGGCTGAATCTGAAGATGAC
ACCTACATCGATGATGAGAATGCCGACTGGACATCAACGATGCAGGGGCAGAAATCAGCCGGTGAAACCAACCTGACGCT
CGCGTGGATGCCGGGAGATTCCGGACAGCAGGACCTAGTGAACTGGTTCGATGAGGGCACCGTGAGGGGATATAAAATCA
AATACCCAAATGGTGTTGTCGATGTGTTTAAGGGCTGGGTGAGCAGCCTCGGTAAAACCATAGCGTCCAAAGAGGTCATG
ACCCGCACGGCCAAAATCACAAACAACGGCAAACCATCGCTGGCAGAGGACAGCGGTACCGCGCCGATTGCTGTCACGGG
GATCAGTCTGGATAAATCCACTGCAACTGTAGCGGTCGCAGCCACAACGCAACTGGTGGTTTCAGTCCTTCCGGCCAGTG
CGTCAGATAAATCCTTCCGCGTAGCCAGCTCTGATCCTTCAAAAGCAACGGTCACTGTTAACGGCAATACCCTGACTGTC
ACCGGCGTGGCGGCGGGCACCGTCGAAATCATCGTTATGAGCAATGACGGTAACTTTGTGGCGATCTGCAAAGTCACTGT
TTCCTGATAACCGGGGCGTGAGCCCCGTTCCGACCCGGAGTAAATATGTTTCTAAAAAGCGAACTGCTGGAAAGTAACGG
CAGCAGCGTCACATTGTTCCAGCTTTCGGCGCTTCAGCGTATTGAATACCTCGAATACCTGAAGCAGCTGGAAGCAGTTG
AAGCTGGCGATTTCCAGGCGGCCATCACCCTCACCGTAAAAAGTGGGGCGTTCCTCGTGGCGATGTCGCTCTGGCACGGC
CACGAACTGAAAGGCTCCCAGGGAGAAAATGCGGCGGCGGAAGTGGCAAAGATTCAGGATGAGGTCATGCAGTCATGGCC
GACCGAACTGGTTGCCGAAGCGGAATATAAGGTGAAGCTCCTGTCCGGGATGATTGCGCCGGTAACTGATGACCAGGCAG
CGTCCGGCGAAGAAGGTAATGAACCCGCTGAACCCGTTACTGCGGAAAAGTCCTCGCCAGTGAGCTGAATTTTGCCATGA
AACTGGCGCGTGAGTTCGGTCGCCCGGACTGGCGTGCCATGCTTGCTGGCATGTCCTCAACGGAGTATGGCGACTGGAAA
ATCTTCTATCAGGACAATTACTTTCATGATGTGCAGCTGGACGCTCACTTCTCCGGCTTGCTCTACACCATCTCAACCCT
GTTTTTTGCCGATCCGGAGTTAACCCCGGACAGTTTCAGCATTCTTGCTACTGCACCGGAACCCATCGACATTGATGAAC
CGGATGACAATACGCTGATGGCGAAGGCTGCAGGTATTTCAGGAGGCGTGCGCTATGGCCCAGACGGCAGTCGGTGATCT
GGTCGTTAACCTTGACGTTAACTCGTCGAAATTCAGCGAGCAGCTTAACTACGTCAAAAAAGAATTAAAACAGACCGGCA
ATGCGGCAAACGACGAAGCGTTACGTATCCAGCAGTCCTTCAGCCGACAGGAGAACGCCGCGCGTAAGGCCGGTATTTCA
GTGGGTCAGTATAACGCCGCAATGCGTATGCTCCCGGCGCAGTTTACCGATGTGGCCACGCAGCTGGCAGGTGGGCAGAA
CCCCTGGCTGATTCTGCTTCAGCAGGGTGGTCAGGTTAAGGACTCCTTTGGCGGGATCATCCCGACATTCCGGGCGCTGA
TTGGGACGGTTTCCCCGTTGATGGTCGGCATTGGTGCATTGTCCGTTGCAACGGGCGCGTTGTTCTATGCCTGGTACCAG
GGCTCTTCCACCCTGTCTGATTTCAACAAAACGCTGGTACTGTCGGGGAACACAGCCGGACTGACCGCTGACCGCATGCT
GGCACTGGCGCGTAACGGACAGACAGCGGGGCTGACCTTCAACCAGACCAGTGAAGCGCTGACCGAACTTATCAACGCGG
GTGTGCGTGCTGGCTCGCGCTTTGATGACATGAGCCAGGCGGTGGCGCGGTTTACCGATGCCTCCGGCGTGCCGGTGGAA
AAGGTCGCAGCAGCCTATGGCAAGCTCGCAACTGACCCGACATCGGGCCTGATCGCGATGGCCCAGCAGTTCCATAACGT
TACTGCTGAACAGATTGCCCATGTGGCGCAGCTGCAGCGTGCCGGTGATGAGGTTGGCGCACTGCAGGCGGCTAACGAGG
CTGCTACAGCCGGATTCAACGATCAGACCAAAGCCATCCGCGACAATATGGGGACGATTGAATCTTCAGCGGACTCCCTG
AGGCGCGCCTTCAAGTCGATGTGGGATGCAGCCCTCGATATTGGCCGACCTGACACCGCGCAGGAGATGGTGGCAAAAGC
CGAAGCCGCGTTCAAAAAAGCCGATGAAATCTGGAACCTGCGTAAAGGTGACCGATATGTCAATGATGAGGCCCGCGCCC
GATTCTGGAATGATCGCGAAACGGCCAGGCTGGCGCTGGACATGGCTCAGCAGCAGGCGGGAATTGCCAGGGCGAATGAA
GAGAATGCTTCGCGCGAAGCGGCTGCGGAATCGGATCGCCAGAAGTATGCTGCGCAGGCTCAGGCAAACTATGCCAAAAC
GCAGACGGCACTGGAGAAATACACGGCCAGGCAGAGCGAGCTCAACAAGGCGCTGAAAGAGGGGCGAATCCTCCAGGCTG
ACTACAACATCAACCTGGCTGCCGCGAAAAAAGAGTACGAAGACACCCTTAAAAAGCCGAAGAAGACCCCGGCAATCAGA
ACCCCCGCAGGTGCCCGTGCAACCGATACGGCCAGCGCCCAGACGCTGGAGCTGCAGGCACAGTTGCGCACCCTGCAGGA
GCATAAGGGGATAAATGACACCATCAGTCAGCAGCGTCAGGAGCTGTGGCGTCAACAGTCCCGGTTTACAGTTCTGGAAG
AGGCCGCGAAGACCCGGACGCTTTCTGCTGAGGAAAAATCCCTGCTGGCCAGTAAAAGCGAGGTGCTTTCCCGTGCAGAG
CTGAACGCGAAGCTTGGCGATCAGATAGTGGCGCAGGAGCGGCTTAACCGCCTGCAGGATACGTCCCAAAAATACGTCAC
GCAGATCGGCGAGAAAACCAGGGCCCTGGCGGAAAGTGCTGGTATGAGCAGTCGTGCAGCACAACGCCGCAACGAGGAGG
CCCAGCTTCTTCAGGGGTGGAAAAATGGTGGCGGTTCGGAGAACGACGCTGGTTATCAGAATGAGTTGCAGGCGCTGCAG
GCGTATTACGCCGAGCAGGATAAGCTGCGGGACGACTGGCAATCCGGGGCCAAATCCGCATGGGCAGATTATGTTGATTC
TGCTTCAGATGCTTATGGCCAGATGAAGTCGGCTGCTACCAGTACGTTTGATGGAATCGGGCAAAATATGGCTGACATGC
TGACGCGCGGTAAGGCTGACTGGGCTGACTTCACCCGCTCCACGCTCTCCATGCTGACACAGATCCTGCTGAAACAGGCG
ATGGTAGGCTTAGTGGATTCAGCATCAACCGCGCTGGGATTTGCAGGTGGCGGTTATACCGGTTCAGGCGGGAAATATGA
GCCAGCAGGTGTCGTTCACCGTGGTGAGTTTGTTTTCACCAAAGAGGCTACCAGCCGGATCGGCGTCGGCAATCTTTACC
GGATGATGAAAGGCTATGCAACGGGAGGGTATGTCGGGGGCGGTGGTACAGGCCCGGCTGCAGCACCTTTCGGTGTCAGT
GTATATGCCCCGGTGACGGTCGAGAATGCTTCCGGTAACGCACAGCAGCAAAACGACGGAGACAGGCTGGGTAAGGCGTA
TCAGCAGGTGATTAACAAATCTGTCAACGAGGGTATCGCCAGGGCAATCCAGCCCGGTGGGCTTATCTGGAATGCGACCA
ATCGCAGGTAACAGTTATGACGATAGAAACATTCCCCTGGGGCATTAAGGTTTCCAGCCAGCCCACCGAGGGAAGCAAAG
ACACAGTCAGGAAGGTCCAGTTCGGCGACGGGTACGCACAGGTGAGCGGCTCCGGCCTGAATGATGAGATTCGCACCTAT
GAATATTCTTTTTCAGGGGATCCAACTACAGCGAATGAAATTCACGCTTTCCTTCGGCGGCATAAAGTGAAGTCGTTTAT
TTTCACTCCGCCTTTCGGCGATACCGCGCTGTGGCGTGTCGAGGCTGACACGCTCAAAAAGGTGGTTAAAAACGTAAAAG
TGATAACCGTAACCGCAACGTTTGAACAGGCATTTGCACCATGAGTCTTAATGCTGATTATCAAGAACTCGAGCCGGGCA
ATGAAGTCCGGCTTTTTTCTGTCGATGGCACAGCGTTCGGTATGTCAGATGTACTCCGCTTCCACGCACACAATATCGCA
CACACCCCGGAAGAGATTGAGGCTGCAGGTGGGGATGAGAATAAACTTCCGGCGAAGTCCATCTGGTGGCAGGGGGAGGA
GTATAAAGCTTGGCCGTGTCAGGTTGAGGGTATTGAAGCGACCACGGACGGTACCAGCCCACAGCCAAAACTGAGAGTGG
CGAACCTGGACAGTTCGATCTCAGCGCTCTGTCTGGCGTATGACGATCTGCTGCAGGCGAAAGTGAGTATCCACGACACG
CTGGCACAGTATCTGGACGCCAGAAATTTTCCGCAGGGCAATCCCACTGCAGACCCGTCACAGGAAAAGCTGAAGGTCTT
TTATATCGATGCCAGAAGCACCGAGACGGATGAAGTTGTCGAATTTACGCTTTCCAGTCCGATGGATTTACAGGGCCAGA
TGATACCCACGCGGCAGCTGCATTCGTTATGCAGCTGGTGCATCCGGAACAAGTACCGGACCGGCGACGGCTGCGACTAT
GCCGGAACGCGCTATTTCGACAAAAACAATAATCCGGTTGACGATCCCTCGCTGGATGTCTGCAACGGCACGCTGACGGC
CTGCAAGCTCCGGCACGGAGACAGCAACGAGCTGCCGTTCGGTGGTTTCCCCGGTACATCTCTTATCAGGAGTTGATATG
CGCCAGAAAACCATTGATGCCATCATGGCACACGCTGCAGCGGAATATCCGCGCGAGTGCTGCGGCGTGGTGGCACAGAA
AAGCCGGGTTGAGCGCTATTTTCCCTGTCGTAATCTCGCAGCAGAGCCGACTGAACATTTTCACCTGTCCCCCGAAGATT
ACGCAGCGGCAGAAGACTGGGGGACCGTGGTGGCCATTGTTCACAGCCATCCTGATGCGACGACGCAGGCCAGCGAGCTG
GATAAGGCACAGTGTGATGCAACGCTGCTGCCCTGGCATATTGTGAGCTGGCCAGAGGGGGATTTACGTACCATTCAGCC
ACGCGGGGAGCTGCCATTGCTGGAGCGTCCGTTCGTGCTTGGCCACTTCGATTGCTGGGGTCTGGTAATGAGCTATTTCC
GGCAGACCCACGGTATCGAGCTCCACGATTACCGGGTGGATTATCCCTGGTGGGAAAACGACTACCCGGACAATTTCTAT
CAGGAGTGCTGGTACGAGTGCGGATTCAGGGAGTTTGATGGCCCGCCTCAGGAAGGGGACCTCGTCATCATGCAGGTGCA
GGCCGATAAGTGGAATCATGCCGGGATTTTACTGGAGGGTAACATGCTGCTGCACCATCTTTACGGGCATCTGAGTCAGC
GTGTTCCTTATGGAGGATACTGGCAGGAGCGCACGATGAAAATCGTTCGTTATAAAGATGTAATGGCAGGTGAAACATGC
AGGAAGTAATGACCCGGATTGAGCTTGGCGGCGTGCTCGGGAAAACATTCGGTAAAATTCACCACCGCCTGATTTCCCGT
GTAAGCGAGGCGGGAGTGGCGCTCGCAAAGACTATTCCGGGCTTTGAGCAGTTTATGATTTCCAGCCAGCGCCGTGGGCT
CACATACTCCGTATTTAAGGGTAAAAAAAACATCGGTGTGGATGACCTCGGTTTCCCGGTTACCGGCGATGTTATCCGCA
TTGTCCCGGTAATCATCGGGAGTAAAAAAGCCGGTTTGATTCAAACTATCCTGGGCGCAGTATTAGTGATTGCATCGATC
TGGATGCCAGGTCTGAGTATAGCTGCCAGCAATATGATGTTTGCTGCTGGTGCGTCCATAACGCTGGGGGGGGTAGTTCA
GATGATATCCCCTCAGGCTACAGGGCTGGCCAGCAAACAGAGCTCAGATAACCGCGCCTCATACGCGTTCGGCGGAGTCA
CAAACACCGCAGCGCAGGGCTATCCGGTACCGCTTCTTTATGGTCGCCGACGCATAGGCGGCGCAATTATTTCAGCCGGG
ATTTACGTTGGGGATCAACAATGAAGAAATACTTAAGATTGACCATTTCAGGCCTGCATCGCGTTGATGACGGAATCCTG
ATCGGCGGAAATGCGACAGTAATAGTAAACCGTGGCGGAGAGGTTATTTGTCGCGAGAAGTTTTCTGGCAAAGTTTCTGA
TAAATATTCAAAGCTATATGAAGTTGAAGACACCGGTATTCCAGTATCAGTAACGTCTTCCAGTGATTGTCAGTTTTTCA
AGGCAGAAGCTGATTTTGTAAACCCATTTAGCGAAACAAATATCTGATTAATTTTCTCTTGCAATAAGCCACCTCAGGGT
GGCTTTTTTTATGGGCGCAATATGGCTATATCTACTCCGATTAGAGGCCGCAAGGGCGGCAGCTCAAGTTCCCGCACCCC
GACTGAACAACCAGACGATCTCCAGTCCGTAGCGAAGGCCAAAATTCTTGTTGCGCTGGGAGAGGGGGAATTTGCAGGAC
AGTTGACGGCGAAGGATATCTATCTCGATGGAACTCCACTGGAGAATGCGGACGGATCGCAAAACTTCAGCGGCGTGGCG
TGGGAATTTCGCCCAGGGACTCAGGCACAAAAATACATTCAGGGTATCCCCGGTACCGAAAATGAAATCAGCGTGGGCAC
CGAAGTGTCAAGCACCACCGGCTGGACACATACCTTTACCAACACGCAACTGTCAGCCGTTCGCCTGCGCCTCAAGTGGC
CATCGCTTTTTAAACAGGAGGATGATGGCGATCTGGTTGGCTATTCAATTAACTACGCTATTGATCTGCAGACCGATGGC
GGCACCTGGCAGACGGTACTTAATACCAGCGTAACCGGCAAGACAACTTCCGGCTACGAACGCAGCCATCGTATCGATTT
ACCACAGGCAGGCAGTACATGGACGGTGCGCCTGCGTAAGCTCACGGCGGATGCCAACAGCGCGAAAATTGGCGACACGA
TGACGCTGCAGAGCTACACAGAGGTCATTGACGCCAAACTGCGTTATCCAAACACCGCGCTGTTGTACATCGAATTCGAC
TCAAGCCAGTTTAACGGCTCTATCCCGCAAATATCCTGCGAACCGCGAGGGCGTGTAATCCGCGTTCCGGATACGTATGA
CCCGGAGACCCGCACCTATAGCGGCACATGGACGGGGGCGTTTAAGTGGGCGTGGACGGATAATCCAGCCTGGATTTTTT
ACGATCTGGTGGTGAGCGACCGCTTTGGGCTGGGCAATCGCCTGACGGCGGCCAATATTGATAAATGGACGCTTTACCAG
GTCGCGCAATATTGCGATCAGCCGGTTCCTGATGGTAAAGGCGGTAGCGGCACTGAGCCTCGCTATACCTGCAACGTGTA
TGTGCAGGAGAGGAATGACGCCTATACCGTGTTACGAGATTTTGCGGCGATATTCCGGGGCATGACTTACTGGGGTGGCG
ATCAAATCGTTGCGCTGGCGGATATGCCCCGCGATGTGGATTACAGCTACACGCGTGCAAACGTGGTTAATGGGCGCTTT
ACCTATTCGGGCAGCACCACGAAAACCCGCTATACCACAGCACTGGTTTCCTGGTCCGATCCGGGTAATGCCTACGCGGA
TGCGATGGAGCCTGTATTTGAGCAGGATCTCGTTGCTCGCTTTGGCACAAATCAGCTCGAAATGACAGCCATTGGTTGTA
CCAGACAGTCAGAAGCGAACCGAAAGGGGCGCTGGGGTATTCTCACCAACAACAAGGATCGCGTTGTTTCGTTCGATGTC
GGGCTGGACGGAAACATACCGCAGCCTGGCTATATCATCGCTGTGGCAGACGAGCTGCTTTCCGGAAAGGTGATGGGAGG
GCGTATCAGCGCGGTTAATGGTCGCGTTATCACGCTTGATCGTGATTCCGCAGCCGTTGCCGGAAGCCGTCTTATGGTTA
ACCTGCCGTCTGGCGCATCGCAGAGCAGGACGATACAGAGCGTAAACGGTCGGGCTGTCACCGTGACCACGGCATACAGC
GAAACACCGGCAGTCGAATCGGTATGGATTGTCGAATCCGACGAGCTTTATGCACAGCAATATCGTGTTATCAGCGTCGC
TGATAATAACGACGGCACGTTTTCGATTACTGGTGCTTTTCACGATCCGGATAAGTATGCCCGTATCGATACCGGCGCCA
TCATCGACCAGCGGCCAATAAGTGTAATTCCGCCCGGTAATCAGTCCCCGCCAGCCAACATCACGATCAGTTCGTTTTCG
GTTGTTCAGCAGAATATCAGCGTCGAAACGATGCGCGTGAGCTGGGACCAGGCGCAGAACGCTATCGCCTATGAGGGGCA
GTGGCGCCGCAACGACGGAAACTGGGTGAACATGCCTCGCAGCTCCACCACGTCATTTGACGTCCCGGGGATTTATGCCG
GGCGCTACCTGGTGCGCGTGCGCGCAATTAATGCCGCTGAAATTTCCTCAGGATGGGGATATTCAGAAGAGAAGACACTG
ACCGGCAAAGTAGGTAATCCGCCTAAGCCAGTAGGATTCACAGCCACGGGCATTAACTGGGGGATTCGTCTTAACTGGGG
TTTCCCGGCAAACACCGGCGATACGCTAAAAACGGAAATTCAGTACACTGCCAACAGTGACTTTTCAGATCCACTCTTGC
TCTCAGACGTGCCTTATCCATCTGCGGAATACACCCAGCTCGGCCTTAAAGCAGGGCAGGAATTCTGGTACCGCGCGCAG
CTGGTCGACAGAACGGGTAACGAGTCCGGGTATACCGACTGGATCAGGGGGATGTCTAACGATAACGCCGATGATTATTT
GGGCGATATCGCAGATGATTTCCTAACCTCTGCAGACGGAGAACGCCTGACTGGTGACATCGATACCAACATTGAGGGAA
TACTGCAGAACGCCCTGGCGAACCATGGAACTGTTGAGCACCAGTGGGCACAATACGGAGAAGTGCGTGCCGATATTCTG
GTGGTTAAAACGACGATTGCTGAAGTTGATAATGCAATGGCCGAACTTTCGACGCAGGTGCAGGCGCAGATTGAGGATGT
TACCGCTTCCCTGGAAGACAAGCTTACAGCTGTCGTAGATGCCTCCGGTGCTTCGGCAATCCACACCCTCAAAACGGGCG
TGAGAATAAACGGGGTGATTTATAACGCCGGGATGTCTATTGCAGTGCTTGCAGAGGCAGGGAAGCCGGTAGTCACGCGG
GTTGGTTTCAACGCTAACCAGTTCGTGCTGATGAGCGGCAGTGGTGATACCCAGTATTCGCCGTTCGCGGTGGTAAACGG
TCAGGTGTTTATCAGCTCAGCGTTTATTCAGGATGGCACGATCACCAATACCAAAATCGGTAACTTTATCCAGTCGAACA
ATTATGTTGCCGGCTCTGTTGGCTGGAAACTGGATAAGTCCGGGACGTTTGAGAACTACGGTTCGACAGCTGGGGAGGGA
GCCATGAAGCAGACCAACCAGACAATCAGCGTCAAGGATGGCAACAACGTTCTGAGAGTGCAGGTTGGCCGATTAACGGG
GGTGTTCTGATATGGCTTATGGAATACAGACCTGGGATGCTTCGGGAAACCCCAACAACTACGGAATCAAGCCCGTTTCC
GTTGTTGGACGTATACAACTTGCCGCCGGACAAAACTCCGGCAGCTGGTCTTTCACTGTACCCTCAGGAATGAAGGTCGG
TTTTGCGCTCTCACTTGATGAAGGAGGTAACAGCGTAGGGAGGAGCATTGTCGCGTCAGGGAACACAATAACCGTAACCG
CAGCCTCTTCTGTGGGCCTGGGTAATTACCCGGCCTCTAAATGTGAGGTGGTCGTTTTCATGGAGAAAGCATAATGGCCG
AATTTGGCGCGATGATATTAATGGATAACGGGAATCCCTTTGTAACGCCACAATCAACGCCTTTCTGTCTTTACGGGAAG
TATACCTTCAATTCATCCGCGAATGGCAGTTCTCAGCAGGTTGCTCAAAATATCGCTTTAAACGCTGATTACCCAGTGAT
GGTTTTTATCAAAACCACCAATACAGCACAGCCCACTCCGGTTATGTCTTACAGGAACGGCGGTAATGTGTATGTTGTTG
GTGTTAATCCCTACAACCAAAGTTTCACTTTAACGGCGTACGTTTTTGCCATATTCCCGCAGATATTACCGAAATGGGGT
TTGGCAATATGGGATGCGAGCGGAAAGCTTGTGTTAACTAATGAGTCCCGTGTGCTATCAGACCTGCAGACGGTTGGCAC
GCCTGGTGCAAACGGCGGGATAAATATTGACCAGACGCTGAGCGGGTCATGGGCCGTTGCACCTGCTCAGTTGGGTCAGA
CCATCATTGTGAATAATTCAACCCAGCCTCCGACTATCTACACGATAAATGCTTATTCTTCATGCAGGTTTGACGGGGCC
AATACGAGGATAAACGCAGGGGGGACCTCCACTGGGACAGGTTCACCTGTAGGGGGAACGAATACTGGCATTTCATTAAC
CGCCATAAATACAGCGGCCTATGATTGATTGATCGTTTTTAGCGATCAATAACATAATATTGATCTATCCAATCAATTAT
ACCCACCAGAATTGTATTGGTATCGTCTAAGATACTGAATTCCTCTGGATACTATCAAAATGAGAAAACTGATTATCTGC
ATGGCAGGCGCTGTCATGCTTACAGGATGCGCTGGCGTAATTGAGAAACAGGAACCAGTTTGCAGCGGCACTGCAATCGT
TGGCGGTCAGGAAACTACGGTTCAGATTTACGGTGTGCGTAAACAAAACAACCAGACGCAGTACCGGGCTGGATATCCTT
TCAGCTGGCGCTGGGTAAGTGCGAATACATTTACCGAAACAACCTGCAAATAACCCACTACGCTTAAACATAAACCTCGC
TCCGGCGGGGTTTTTTATTGCCCGAAAGGAGCGCATATGTCTGCAGGAACTATCACCCTGACAAACGGGTCCGCTGTTGT
TGGCGGTGCCGGAACCTCATTCGCAACCGAACTCGCCGGAGGTGATTTCATTGTTTCGACTGTGGGCGGTGTGCCCTACA
CGCTGCCGGTGAAAACGGTCGACAATAATACCCAGGTGACGCTGGTCAGCAACTTCACCGGGCCAACACAATCCGGCGCG
GCCTGGTCAGCTGTGCCACGCGTGGCGCTGAACATGGTCACTGCCGCGCTGGTGGCGCAAAGTGCCGAAGCACTACGTGG
TTTGAATTACGATAAACAGAACTGGCAGCAGGTTTACAGCGCCGCCGGAAACATCACAGTGAAGTTGCCAGACGGCACCA
CTTTCACCGGCCCATCATGGAAATATCTGTCTGACAATATGGCAACCAAGAGCGGTGGTGCAGTACCCGTTAACCAGGGA
GGGACCGGGGCGACAACCGGAAACGCCGCGCTGTCCAATCTGGGTATCACCTATGTCAGGTCAGGAACAAACTACAGCGT
GATAAAAATTGGCGATATTTATCAAATGGATTTCCTCATAGGTGGCGGCATCGCAATAGGGGCGTATAACCCTTCGGTAG
TGGGAGGTATTGCGTATTACACGCACTACTATAAATTACCCCTGCCGATGGCATTACCAAACGGCGTTATAACTGCCATT
GCGTCCATTTCGGGTGACAGATTTGGAAATCAATACCCCGGATACAATGCTGACGTTAAAGTATCCAGAGATAAAGATGA
TGGCAGTGGGCTATTAACAACATATTTAACCGTCAGCGTTAAAACTCCTCAGACAGGCTGGACCCCTTATTTTCATATAA
GAGTGGTGGGGTATTGATATGAAATATTTTTACAGCATCAGCACGCAGGGATTTTACCTCGATAACGGTATGCTGGATGC
GTATAAAGCGGCTGGCTCACTACCTGCGGACTTGCAAGAGATGAGCGAGGCTGACTATCTGGCGTTTTTTAATCCTCCCG
ATGGATTCGCGGGCATATTTGACGAGAAAGGACCGCGTATTGAACAACTGCCAGAACTGGACCCGCTGGCGATAGCAGAA
AATCAACGGCGGCTGTTGCTGTCAGAAATCGCTCCGACTATTTCTGTATGGCAGACAAAAATCCTGGTGGGCATGAAACT
GAGTGATTCAGAAACCGCAGCCCTGCATGCCTGGTTGAGTTACAGTGATGCGCTGAACGCGCTGGATATCACCGTGCCAG
ATATTCAGTGGCCTGAAAAACCCGCAGCGTGATGTGATTTTCATTAACCGGGCAGAAAAGGATGACTGCCCGGTGATGTG
AATATGTAATTAATCAGCAACCAGCCACATGTCAGATTCTTCAAACATCTCTTCAAGCATACGATTAAGCCGTTCTTTCT
CTGTTTTCGTGCAGTTGCTGTTTAGCGCGTTCGCCTGCATCGGCTTTACCTTCACTTCGGCACCAGGGAAAATCTGGTGC
ACCCGCTTCGTCAGTTCGGCCAGAATGATCTCCCTGGCCCCTTCGAGCCCCTCAACATTTCGCTTGTCATAAACCAGTTC
AACAAACATACCGATCCTCTTATAAGTGAAAACTGCCTGTGCTTGATCTGTTTTCATAAAAATACTACTGTATATACATA
CAGTCAATGAGCGAGTGAGGGTGCATTTATGCCTCGTCAACCGGATATTCGTGCTGCTTTTATTGCGGCCATACAGCAAA
ACCCGAAGGGCTATCTCTGTCTGCATACAGACAAGTTCATCGCTGAACTGCAGGAGAGGAACTGGCATTTCAGTCAGGCG
GATGCAAATACATGGATCGAGCGATACCAGCCGGACTTCGCCGATAAGACGACAAACGAAAGCGAGAACCGGTACTGGAT
CCTGCGTAACATGGGGAGGGTTCTGAGGAGTTATCTTGCGATGCGCTATAGGTTTGCCCCATCCCTCCCAAACCAACCTT
TTTTATAACCATCAAAAATCTGGTGATGCTTCGCCGTTTCTCCTGTTTTCATAACAGGAGAAATCCCATGATTTACGGTT
ATGCCCGAGTATCAACAAACCACCAGGACACTGAATTGCAACTAACGGCGCTCAAGTCAGCGGGTTGTGAGAAAATTTTT
GAAGAGCATGCCAGCGGGAGGAAATCGAATCGGCCGGTTCTAAAACGGCTGATCGCCACTATGCAGCCGGGGGATGAACT
GGTGGTCTGGAAGCTGGACAGGATAGGCCGCAACGTTCTGCATGCGCTGTTGATGTTCCAGCAGTTACAGGAAAAGGGTA
TCAACTTCCGCAGTATTACCGATGGCGTGGATCTCAAAACAGCCAGCGGCCGCTATAACTTTCGTAACATCCTTTCCGCA
GCACAATATGAATCTGATCTTAATAGCGAACGTACCTTAGCAGGGCTGGCCGTAGCCAGGGCAAAAGGGCGAGTTGGTGG
TCGCAGGCCTAAGTTCACGGATGAGCAATGGCGGGAAATGGGGGAGCGGATGGCAATCGGTGAATCACGACAAAGCGTAT
CAAAAACGTATGGAGTAGGGCTCTCAACTCTGTATAAAAAGTTTCCAGCTAGCTGATAACGGGAAAGAAACAGAGAAGGG
CACAAATATTGTGTACTTTAATGTGCCCTTTAATTTATTGATTGGTGGTTGAATTGTCCGTAACTTTTTGATTTAAGTTC
AAATTTCTAATAAATTAGAACACTTTCTTAAATTGTCATTTGGCATATTACGAACAATTCCGCGTAAAAACGTTCTGTTA
CGCTAAACCCTTATCCAGCAGGCTTTCAAGGATGTAAACCATAACACTCTGCGAACTAGTGTTACATTGCGTGTAGCTTT
GAGTGGGCAACTTTGTGTACACTTTTGTGTACCCAAAAACAAAAATGTGTACCCATTCAATGATCACCGACACAAAGCTC
AGGAAGGCGCTCGGCAAGAAAAGAGATGATATCGAGATTATTTCTGATTCGCACGGGCTCAACGCCAGAATCAGCCAGGC
CGGAAAAATATCATTTTTCTATCGGTATCGCTGGGCCGGTAAAGCGGTAAAACTCAATGTTGGTGATTATCCTGCAATGA
GTATCACCCAGGCAAGAGAACGTCGCCAACAATTCAGAAACTGGTTAACTGAGGGACTGGATCCGCGAGAGCAGGTGAAG
CTGGATAAGCAGACCCGACAGGAAGCGATGTCCGTTGCCGAAGCGTTCAATTACTGGATTGAAAGGCACTGTATCGCTAA
CGGGCTAGTTAAAGTCGATTACTATCGCCAGGTGTTTGAGAAACATATCGCCGAACCGATGAAGAATGTCAAAGTCGATA
ACACAGCGAAAATGCACTGGATCAACGTCTTCGATTCTATAGAAAGCAGGGTGATGGCTCATTACATGCTTTCGCTGTGC
AAACGGGCGTTTAGGTTCTGCGTTAACAGAAGTGTGATCGCCTCAAACCCACTCGAGGGATTACTGCCATCTGATGTCGG
GCAAAAGCCTAAAAAGAGAACTCGCAGGATGGACGATGACGATCTGCGCAAAATCTATCAGTGGTTGAAAAGCCATATGT
CGATAGAGTCCGTTTTCCTGGTGAAATTTATTATGCTTACCGGATGCCGTACGGCTGAGATTCGACTTAGTGAGAGATCA
TGGTTTCGATTGGATGATAATGAGTGGGTCGTGCCTGCGGGCAGTTATAAAACTCGGGTACATATTAGAAGGGGACTCTC
AGACGCCGCCGTTAACCTGGTCAGAAATCACCTCAAGAAAATAAACACCAATCACCTGGTGACTTCACAACGTAAAATTG
ATGGCGGGATCAAAGATTCGCCCGTTCATTCACCTGTGGCATCCAATTACGCCCGTTCTATTTGGAATGGAACAGGTATG
GCAGAGTGGTCGCTTCATGATATGAGGCGGACGATAGCCACAAATCTCTCTGAGTTAGGTTGCCCGCCGCACGTAATTGA
AAAGCTGCTCGGGCATCAGATGGTGGGGGTTATGGCGCATTACAACCTTCATGACTATATCGATGATCAGAAACACTGGC
TCCGCGTTTGGCAGAGCCATCTTGAAGAGATCATCGGAGAGCCCTTCAGTTAATTTATCTTCTTTTTATCCTCCCACTCT
TTGATTGACTCAGAGCGCCAGCGGTTAGGGTTGCCGGGCCAGTCAGGGGGTGGGAACGGGCATACGAAGCCCCGAGGCAT
TGTGTCTGCACTTTGCCATGACCAAAGGGTTTTGCGTGAAATTTTGTAGCGACTGGTCAGGTCTGACGTTACCAAAATAT
CATCCATAGCTCTCTCCAGTTGCCCGTTCGGGCCATTCAAAATCTTTTTCAACCAACCTGCCCGGGCAGGGAGCGGAGAC
GGCGCATGCCGGTCATCGCTGTGGCCACGTAGCTCGCCTTTCGGTTCACCACCTCCACCCAGACTTTCACGCCTTCAACC
TTCACCGTATAAGTCTCTTTCATCTTGCTTCGCCCATAGTCGCCATATGTTTGCAAGTGAGCTGCCAGCGCGATGTCGCA
TGCTTGGCGAGCTAAAGGTGATTGCTTACTTCCTCGATTGATCAGTCGCATATAATCTCCTTGAGGGAGGGTTACCCCTC
CCGGTCTCGTCAGGCCACGTATTCCGGTTTCATATCCGCCAGGGTGATGCTGAATTGATCGTGCAGTTCATCGCCTAAGT
GACGCTTTGAAGATGCAAGCATGCGCTCGGCTTCAGCGAACCGTTCGGATGCATGCGGCTCGTCGGGCTGGGGCAGGGAT
TTAATAGCCTCCTCAACCTTGTTGCGTGCATCCACTAGGTAATAACGCTTTACGGCTTTGTTTTTCAGCTCGGTGAATAG
TGCGGATCCCAGCGTAGCTTTCGCCGTTTCAATGTCGGCACGCAGCGATTTGGCGCTATCCACGTCCTGAGCAGATTCGA
TGCGTTCGCGGAAATCATCGGCAAGAGAGTCGACATTTACCGACGATTCCTGTGCGCTTTGCGTGGTTGTGACGGTGTCA
CCTGAGATATCAGCCAGGCTAACGCGTTGCGGCGTTGGGTTGATCTCTTTTTCTGTGCGCTGTTCAATCTCATCAGGGGT
GTACACACCAAGAACAACTGCAGGGCAATACAGGCGCGCCCAGTATTTGAGTGCCAGATAAGCGATCTGCTGTTTCGGGT
TTGATACCCAAAGTGGAGAATTACGTGTGATTACGCTGGAGAGGAAAACAGGCTCTCCCCAGGTGATATCACTTTCACCG
CGAATAACGGCACCTACCCGTACCGACAGTCCTTGTTCATCAGCACTTTCCCAACCGCGTACCATTTCTTTCTTGTCGTA
CGTCCCGCCACCTTTCGCAGGCTTTTTAACGGTTATCTCGCGGCTGCTGGCACATTTCGACCAGTCGCCCTCGTACTCAT
AGTGAAAGCGGCCAACGATGGCGTTTGAGCTGGAGATCACCGCATTAACCAGTTGCGCTTCGTATCCCAGGACACCGTTA
ACCAGGTGCGTCTTTTGCGCCACGGCGTAAGGGTTCATACCCCACTGCATCGCCTGCATGATGATGGCCATGCAGTCTGC
CGGATTGCCGCGGAGGTGCTCAGGCACCGTTACGGCTGCCTGTGCCATCAACCCGGCGACAGACTGAAGCTGGGTTAAAG
CCTGCACGTTGAAAATGGCATTGCTGGCTGAGATCGTGTTTGGAGTCTGCTGTTCAGCGGTTACGATATTCGTGTTTTCC
ATCATCATTCCCCTTATGCCTGAGTACGCAGCGCTTCAAGGCGGCGCAGGTCGAAGTCGTTCAGTTCGTCGGTGTAGTCA
GCAGTGATTGGCGCTGGCCATTCACCTGTGTCGAATCCGGTTGCGATATTGCGCATCGCTTTGCGGTACTCGAGCATACC
CAGCTCCAGTAGTTCAGCGGATGCCTCGATGATGGCGATCCAGTGGTAGTTCTCGTCTTTGTTGACGAAAATCCAGAAGA
ACTGATCCAGCGCTGCGGTTTCGCAGTACATAGCCGCGCTCAGGTGATAATCACGTTCAATAATTTCCCGGTGTAGCCTG
GCGCGCAGGCTTTCCTGCTTAACATTCCACATGCTGATGGTTTTCAGGTCAGCACCGATACGCACGCCGTCTAGGTCGAT
CTCAAGGTCAGGGCGCACACGAACTTCCAGTCCCGTCTCCTCGTCAAAGCCAAAGTAGCTCACCTCAACGGCGCGGCTCG
GGTGGGTTAGCAGCATGCCTGCGGTCGGGTGCGAGAGCAGTGCTGACTGAATTGCCTGCGCGGTGGCAAGTTGCTGGTGG
GTAACCAGCACTTTCCCTTCCGGGTTGTTGCGCCACGCATCGAGCAGCTCGTCGGCGAACACTGCATCTGGTTTGACTGC
CTTCACGGCCTGAATCAGATCGGCCTTCGTGCCAGAGACTTTCAGCGGTTGCAGCTTCTGAGCTTCCTGCGCGACCAGGT
CAGGATTGATAATCGCAAGTTGTTCGAGTAGTGCGTCGCGGCTGCCGCTGGTTTTAATCTGCGCTGGCAGGGTGGCGTTG
TACTCTTTGATGCACGCCTTCATTGCTGTTGCTGTCTTCTTCTGATCTGCATCGATACGTTGGAATTCAGCTGGCAGCGC
CATATAGTTCTGCGCCGTTTCATCCAGGCTAGCGCCCAGCGGCACCAGCGCTGGCAGGGTGGCGTTGTATTCATCCAGCA
AAGCTTTGATATCGTCTGCGCTCAGTTGCGCTGGCAGGCTGGCGTTGTACTCATCAATAAACGCGCGGATCGTTGCCGTG
GTGGTAAATGCACCTTCCGGAATTACGGGTTCAACGCTAAATTCTTCATCGAGCTGTTCTGGCTGCAACGCCAGCGCATG
TACCAGGTTTCCCATGTCCAGCACTGAGGAGCGCTCTTTGACGATGGTTTTCTCAACGTGGCGCGCATTGAAGTACATCA
GCGAAACGCGCGCATCTTTTACCTGGGTGGAACTGATGCCGTTGGCAGCGTGGTAAACCTCGTTCGGCAGACCTTCATAG
CGCCCAGGCTCGAAGTAATCGGGGTAAAAAACAGCTGGTTCGTCAGATTGCGCTTCTGGCTCGGTTTGTGCTGCAACTGG
TTCGGTTTGGCTTACAGAATCGCTATTTTTGGCGACAGAATCCGTATTCTGGTTTACATCGTCCTTCTGGCTGGTATCTG
ACTCTTCACCAGACTCCAGACTGCTTTCGCCTGGCTGTACTTCATCACCAACATTTTTTTCATCACTGACAGTTTCTTGA
ACCTGCACATTGCTGGTGGTTTCCGTAGCCTGTTTCGTGCCATGAGTTGCTGAGTTCTGCAGTAAAGCCGTAACGTCGAA
TATTCCGTTGCCGACATTTTTAACCAGTTCTTGTTCGACTTTCTGCGGTTGTGCTGCCGCTTCCTCTGCGCGGCGGCGTG
CTCCTTCTTCACGCACGCGTTGCAGGTTCTCTTCGTGAGTGCAGAAGGATTTGCGCGGAGACTCCTTACCTTCAGGTTGG
GGAATTTCCTGTGCTGCGGGTTCAGCCTCATGCAACGGCAATAACTCGACCGCGGAATTGAACGCGGCTGTCATGGTCTG
GTTAACAAATTCCAGGTGAGCGACAGGAGTTAAATGAATATTTTCCGGTGCGATACGTACCAGGTTAAAAATAGCCGTGC
GGTTAACACCCAGAACGCCTGGCTGATTGCGCAGGATGTTGCTCCATGATTTCCATGGTTCTTCTTTTTTGGTCACGATT
TCTTTAGCGCGACGAAGAATGCTGCCCGGGATCTCGAAGTGGTTGAAGTCCATAGGCAGAAGGGCACACGCAATCTCTAA
ATCGAGAGTGTCCAGTGTGTGGTGTGCGTCAGGTCCACGGTCAGTGACGTAACCGCCGTCGGCATTAGTGCCGGAATCAG
TACGCTGCACACTACTGATGCGATTACCGGCGGCCCATTCGCGAACGAGGATACCGCGGTCGATGTGATCTGTAGCGAAC
CACAATTTCAAAAACTGGATTAAGGTTGCGAGTTCAGGGATTTTTCCATCGACAGGGAAGACTTTCTTAACGGCATTCAC
GACTTTATGAATATCGTGCTCAATGGCTTTTTTGAATGCTTCCACATTCTCAGCTGCCAGCAGCAGGTTCTGGACGTACG
CGTCATCGGTGTCCATCTCAAGGCGGACAATCTCATTTTTCTGCCCTGCGTCGATGTGATAGAGATATTCACCATCACCG
ATGAACTGAGCCAGTACGCGCTGGCGGAATGGCAGGGTGGCAACAACGATCAGGTTCGGTTGCTGTGTCTGCTGGGATTG
CTCTTCGGTATCGACTTCACCATCAACGACGCCACCTTCTGCCCGGCCGTTCTCGTCGGTCTGGATACCGTCCTCAACAG
TGAGATCTTGACCCGTTGTAACGTCAGCAGCGTTGCTGGTTTCAGTTTTGAGCAACTGCAACTTACCACTGCGCCAGTCT
TCTACCAGTTGATTGCGGTCACCGGCATCGGTGTTCACCCAGTCAGACATGAATGCAGCGATCAATCTTGGTTCGTGCTC
TTCGTCTGGTGTGAAAATGTCCTTAACCGCCCGAATCATTTTCCACTCAGCATTCAGGCTGAGTTTGGCGGTCGCGGGCA
CATCGTTCCTTGCCACAAGCAGGCTATGGAGATATGTATTGCCTTCATCCAGTGACATTTCGCTGGCAGCCAACTGCTGC
TCTTTAGTGACGTGGGTTTGGTATTTATCGTTCATCAGATGGACGGCAAAGCGGACCGCTGGAGTACGGTTTTCAACCGG
GACAATTTCGGACGCAGTCGCATCTTCAACGATTACGGTCGGAGTAGGTGTGTAGGGGGCGTCAACGGAACCAGTAGACA
CACCAGCGGCTTTTGGCAGCCAGGTGCGCCCATCGTCCTGAAGCTCGTAGCGATCACACCAGGTAAAATCAACTTCACCT
TCTTTCGGCAGGCCGTCGACAACTGGGAAATCAGTGCGAATCGGTTTGGCGTAGTCCTTACCCCGACCTGTTTCGATACC
TGCATCTTCCAGCGCAACATCCAGCATCAGATTGGCGCGAGCCTCGGTTTTAGCAGTGAACCAGACCACTGCATCTTGCT
TTCCGGATTTCTGAGTGGCTTTAACCACATTAAAGAATTCCATGTGAGATCCTCATTTTTGGGTGTTAGAATCCCCGGAC
CATTGATAGCGCCCATTGGGTTAACTTTGGTTTTAATGTTGTTTCCGGTGTAACTTTGGTCGGTGAGGCCGGACATGGCG
GGCCCACTTCGGTGGGCTTTCGCTTAACTGACGGCTACGATCGCCTCATTCATAAAATCTTGCTTGTATGTACGGTAGGT
TCCCCAGCCGGCGTAATCGCTATCGCTGATTTTGAGTACCAGCAAGCTGATCTCCTCAATGGCGCAGTGCGGGCAATCAA
ACTTGCCAAGCACATAGCCACCGTCGAGAATGACTGTTGTTTCACCGTTTGTAGTTGAGTGAATAACGCCTGATACTTTC
TTCTCGCAGTTGAATGCAGCCACTTCTTTATTCACTGCTTTCAGGTTCATTTCGATTTTTACGATTTCCATAAAATCTCC
AGTTGTTAAATTAAGGGTGTAAGAAGCCGCGCCAAATTAATGGCGAATTTTTCATTTCATATTTCAGGACTGCTATTTAA
CTTTCGTGCGCCATCTGGTCGTATTCAGCGCATTGCTTAGAGCAATATTCTTTTTCTTTCTGTGCCAGTTGCGAACCGTT
GAGATAGAGCAAGGTGCTCTTTACTTCTGCGCCTTCTTCAACAGGCTTGTGGCAATAACCACATTCTTTTTTCATCACCT
GTCCTTAAAGTGTTTTGGCAACTCTCCGTTAATGGCTGAGGCCATTCCCCAGACCGTTCAGATAAACTTCAACCAGCAAA
TCCCTGGTGTAAGTCATCTCAACGCCGCGATGCAGATACAAACGACCACGAGCATTAGCTGATGCCGTCCAGGTTGAATC
CTTGTGTTTGACGAGCATCCCCGGCTGAACTGCGCCGCGGTTTACTGTCTGTGTACCGTAGTGCTGGTTTACCATGATTT
CCTCTTGGCCTTATCGCGGCGAACGGAACGGTTAATACAAGACTTCAACGCATTTATTCAGTGTTTCAATGGGCGGTGGA
TGGCCGCCGATTGTCATAACTAAGCCGCCTCGGTGAAGCGACTGAGGTATGAAAAAACCCGCCGTGGCGGGTCTTCAGAA
ATAGTCTTTATGGTCGTGCATCGCTCGCTGGAGGATCACCTTTGCATCTTCAAAGCTGGCAGATTCAAAAGCCTCTCTTA
TGGCCTTAGCCAGGCAAGTCGCATCGCTTTCATAGTCATCAGCTCTGCTTTCCCAGTTTGATGCCTCTTCTTCAGCCTCA
TAAAGGCGATCGCCATACTCGCACTCGAGTTCCTGGCGCACTTCATCACGAAGCTTCTCCTTGATGATTTCGGAGGCTTC
TTCAATCGGCATTGTTTCCAGAATCGTCTCTGGCTGATGAGTGCCGTATTTCAGTGAGATATCAGTAGCAAACATGCAAC
CTCCAAAAAAATGCCCGCGCGCTGGCGGGCCAAGAAGACTTTTCCAATCCAACCAGAACAGGATCATCGTCTCCTGTGTG
GTTGAGATGGCAGTATTACCATCACCAAGCATCGGCACCCGGTGCTTGAGGCTGGCTCTGTCGTTACCCGCTGATGCGGT
TATGTCTCATCGACGCATGGAAGTGATTTCCAGTCGATATCGTTTTTTGCCGAATCCCACAGGCCTTTCTTTTTGTACTT
TTCTGAGCATGGAATGCAGATGTTGTAAGGCCTGCCAACCATGTTTACAGATATTCTCTGCATCTCTTCAGATGCCAGAA
AGTACCCACAGAATTGACACTTGTGCATACGTACTCTCCACTTAGTTACCCGCTGATGCGGGAGAAATGCTTTATCTATC
AGCTTCTACAACTCATCACGAATCTGTGAGAGTGTGCTGATCGCCTGGTAATGACCGCGACGCTGCTCTTCTGTTTTGAA
CGCACGCATATCGTCTTTTATCGATGCGATTGCCTTATTCAGAACTTCCACTTGCGCTTCTTTAATCGCCTGTTTGCGTG
GCTTCTGACGCTTCTTAGGAAGGTCTCTTAAACACGCCGGAATGTATGTCTGAGTCATAAAAAATCCTCTTGTGATTCAG
CCCAGCCCACTCAACTTCGAATGGACTGGAATAAATCTGTTTGCGCTTCGCACCTCTCATCCTGCCAGTGTTGCCCGTTC
TCACGCCGTTATCGCTCTCGCGCGGGGATACTCTCTCACCGACCGGATCGCACCCGGTGATACAGCACGTTTTCGTGTAG
GGGTCTTAACAGGTCATTGACGCTGTAAATCTGCATGTTGTTAAAAAGCAGGCGACTTACTGTCCGCCGCTGGCTAACTT
CGCTCAGCTGTCGATGTTTCGTTTCGATGGGATAATTAAACATCATGTGGATTTATAGGTCAACACCTTGTGGATTTATT
TTGTTGATTTAATCGTTTTTTGTTGATTTTTATGTTGATTTATTTTTTGGTGGCATAAGTGATATGCTGCAAAAAACATC
AGGAGGTGGCTATGGAACGTGATGAACTTGCAGATGACCGGATGGCCTTCATGGCTGGAGAGGTTGGGTGTGTGGTGTTC
GAACTGATTTACAACGGGATTGAGATCAACAAAGACAACATTGTGGGATTTCTGGAAGGGAAGCGTAAAGCCGTCGGGAA
CGTGATCCACAAGGGGGTGCTACGGGATGCGGCTGAGATGGTACGGAAGGGCAAATAAAAACCCGGCGCGGTGGCCGGGT
TTATTTATTGCTTAGGAGCTTGTTGTGATGACGATTGGTTAGTTGGAGCGCTCGTTAATGGTTGCTGTGTCGGTACCTGT
ATTATAATTGGAGCCGGGCTGGTTACTGATGGTGACTTGTCATTGCCGGAGATAATCCAACTTGAGGCTAACATCACGCC
AGACAGAATCACAGTAACTAAAGTCAAGCCAACGGCCATCGCCCACTGAGTCGTTGTAAGTCCCGTTTTCAAACCGCCGA
TTTCACCTTTAATTTCAGCAATACCTCTCTCAATAGAAGAAAATTGCTGAGTATAATAGGTTTTAAAGTCAGCTGATTCG
CGACGCATTTCCGCAGCAATAGACTCTACCTCTGATTTGTTTTGTGAAAGCTTTGCGTCAAGTTCTTCTCTGGACATTCC
GCTCACGCTTACCTCCAGGGTATCACTCTTCATCGCTACATCTTCCTTACTTGGGCGCAAACCCGTTTCGTCCATGGCGT
ATGAAACTCTATTTGATACCTTAGCATCAATACCAATACTTTGGTACTGAGATGGATCCCCATAAGGAGAAACGGTTGTC
GCTGCTAGGGTTGCACTAACTATAATACTTGGAAGAACTGATGATGTTGTTCCTGAGGTAGGTTGAACTGAAGAAACTGG
CTTCAGTCTTTCCATAGCCCATTATCCCTGAGAGCTACCTGTAATGATTTTACTAATGCAACAGCTTGATCCGGGCTCAT
TGAGACTGACATGTTAGGGGTCAACTCAACTTTTACTTGGAAGCTATTCTTTCCTTGCTCATCAGACTGCATGTGATGCT
CAAATTCATGGCGGTAAAAAGTAATGATTGTTTCAGCACGATCAGGCGTAATAAGAACTGATGTGGCGGTCATGTGCTGA
GGTATGATTTTAATAGTGTTATCTGACATAAGTATCCTTTTTGTTTCCTTAGTATTTTTTTGCATTGACATCAGAAATAG
CGAATCCACAAGAGTATGAGTAAAGCTAATCAGTTTAGTGATACGGTGACTATTAAAGTGGTAAACCACATCAAAGCTCG
CAGAGTGCATACCAGGCTGTCACACATGACAAAGTAACGAGGATGCCTGATCTCATAGCGCTCAAAGAGACATGCCGATA
ATGGCATTAACCACGCATGACGCCATAAACACGCCGCCAACGATGAAGCTGGCTTGGTTCTTCCTGGTAGCGCCAAGAGT
CAACAGAACCACTGAAAGGGCAAAAAAAGGTATCGCGATTATGCTGAACGTGTTCATGTTGACCTCAACTTATTTCGATT
CTCCATCACCCTTAATCCGCCGCCCCATGTGTTTGTTGTGATCCGTTGCTGGCCTTAACCAAACGTCTCTTCAGGCCACC
GCTACAGCAATACCGAGTACCAGAAGAGGCGGCCGATTATCTCAACATCATCAATGTCAGCTTCTTCATCAGGGTAGGCC
TCATTGTTGTAGCTGCGGATAATTAGCTTTCCGCCTGGCTTACGATACAGCTGTTTAATGCGCTTGAGTTGACCATTCCC
GCCATCTGTCTGACCAATGGCATACAGTTTCCCATCAACTATGCGTTTGTTGTTCGTATCGACGGCTACAGTCGTACCAT
CCGGTATCACAGGTTCCATGCTGTCGCCAGTAGCAGGGAAACACAGGATGCCAGACCCATCTGTGTTAGCTCCAACGCGG
CGGAGGGTTGCCTTTGAGAACCTGAGCTTAAAACCATTGTGATCTTCGCTGTGTACGCGTCCATCGCCACACGCAAATTC
AATATCCTTAAGAAATGGCACTTCAACCTCATCAACAGGAAGCGGGGTGTCTTTATCCCATGCATCAACAACTCCCCACT
CAGACTCTGGCGGGATGTTGCTCTCCAGATCCTTCTTTGGAGAACCCTCTCCATTTAATAAGCAGTCAAGAGAATAACCG
AATTTTTCAGATATTTGTTGCGCCGCCTCACGACTTAACGCGTCTCTTTTTATCCAGTTGTTGACGGTCTGTGGGCTAGT
CGACAAAGCCTCAGCCAAATCCCGCTGCTTCAAGCCTTCCCTTGCCAGTAAAAATTTAATTCTTTCAGAAATGCTACTCA
TAAAACCCTCCGCTCCATGCATGGTAAACAACATGTGGATTTTTTCCATCACCATAATGTTGATTTAATCCACATCATGA
ATTAACATGGTGTTGATTACACATGAGCGGAGCAAAACATGATCAACAAAGAATCCAACGCAAGCACCCCGCTTGAGAAA
GCCATTAATGCAGTGGGCGGCTCTCAAAAGGTGCTTGCTGAAAAGGTCGGCGTAACTCCACAGGCCATCAATATGCTTAA
AAAGCGAGGTGGCAGCCTTCCAGTAACAAAAATGCGTAAGTACGAAGAAGTGACGGGGCTTCCTCGCGAAGTTCTATATC
CAGGTATCTTTGCCGCCTAACGGCGGCCCTAACCACGAAAGGGAAAGCAATGCATTCACTTGCGTATCAACAAGGTAACA
AATTTTCGCCAACGGCGATGATTTACCAGAATCGCCGGGAGCCTGATTCCACGGCGTTAAACATCGATGGGATCCGCGCA
GCCGTTCGCGCCTGGGCAGCTGATTGCCGAAGCCGTGAATTTGTCGCCGCGCTGATCGTGGAAGAGTGGCGGGCGTCCGG
CGGAACCGGTCTGGATATCCCGACTGACTCGCACCGCCAGATGCAGAAAGTGTTTCGATGGATTGATGGCGATACCGAAT
ACGCCGCCAACAACATTCGCCAGCTGGCCCCGGCAATCATGTCGGTCCTGCCGCTGGAGTACCGAAACCGTCTGGCGCCG
CAGAACGACACGATGTCGCTGATCGCCTCTGCGATGAAAGAGTGTGCCGAGGCTAAACAGGCCGTGCTGCTGGACGCTCC
AGAGCATCAGAAGCTCAAAGAGGTAAGCGAGGGTATAGCGTCGCTGTTCCGCCTCATGCCGGAGCAGGTAGGACCGCTGA
TGACGATGGTTACATCGATGCTGGGGGTTATATGAGAGGCACAAGAAAAGAAAAAGCCCTTGAAGCGGTAACTTCAAAGG
CCCTTATCACACTGTGTTACGGCAAGTAACGGGAGTAAGTATGTCAAACACCGCTGAAATAATCAATTTCCCAAATAAAA
CCGAACAACCGGGAGGTCGTATGGCCGACCTGTCGAACGGGTATACCAAGGTCGCTAACGAGATCCAACAGCTTAAGCCT
CGCCTGAGACTGTCAGGCCGAGAATGGCAATGTTTTGAGGCGGTGATCTGGCTTACCTACGGCTGGAACAAGAAACAGGA
CCGCGTGACAAATACGGTTATTGCCGAGCTTACGGGCCTGAGCGATACGCATGTATCGGACGCGCTTAAGTCTCTCGCAG
AACGCAAAATCATCTTTTCACAGAAGCAGGGCATGATGAAAATCGTCGGTGTAAACACTGACCTTTCAGCATGGATTTTA
GACAAACCGGAAACGGGAAGAAAATTCCCGAAAACGGGAAAATCCTTCCCGAAATCAGGAATAACCTTCCCGAAAACGGT
AGACACCCAATACAAGAACAAGAACAGTATTAAAAGATCTTCGTCCGAGAATTCTGACGAATCCTCTGACGCACGTCTGA
AGAAATTTTTATTAACTCATCCTGAAGCTGCGGTCTACACACCATCCGGTGCGAAGTGGGGCTCTGCTGAAGACCTCGAG
ACAGCTAAGTGGATTTCCTCCAGGGTGAAGCTGATTAACCCAACCTGCAAAGCCCCGGACATGACCTCCTGGTCTAACAC
TGTTCGCCTGATGCGCCAGATAGACAACCGGTCGCACCAGGACATCTGCGCGCTGTATGACTGGGCTAGCAAACACCACT
TCTGGCAGACCAACATCCTGAGTCCCGAAAGCCTGCGTAAGCAGTGGGACAAGCTGACAATGCAGCGTAACGCCGGAGGT
GAGCAGCGCGCTGTCAAGCCAGATCTGGACTTCAACAACACTGACTGGGCCTATGGGGTGATCCGATGAAATCTCTTGCA
GAGCAGATGCGTAACCACGACCGCGAGCAGATGAGCCGCATGGCCCATAACCTGCCAGAGCAGTACCAGGAGTGCGCGCC
GGTCGAGCAGGTGGCGCAGGTATTCAACAAGCTGTTCAACGAGCTGCGCGCCGCGTTCCCGGCCAGCATGGCGAACTTCC
GCACCCAGGAAGACCTGAACGAATTCCGCCGTCAGTGGCTGCTGGCGTTTCAGGAGAACGGGATCCACACCATGGCTCAG
GTCGATGCCGGCATGCGCATTGCCCGCCGCCAGGAGCGCCCATTCCTGCCGTCGCCGGGCCAGTTCGTCGCCTGGTGCAA
GCAGAGCGGCGGCGCGCTGGGCGTCAACGTTGACCAGGTGATCGCCGAATACTGGGACTGGCGTAACCGCTCGTTCGAAT
TCATCTCCAGCGAGCAATTTCCATGGTCGCAGCCGGTCATGTACCACATTTGCGTAGAATTGCGCCACCGCAGCACCGAG
CGCCAGTTAACGCATGGTGAACTGGCACGCGAGGCAGGCGATCTGCTGGACATGTGGGAAAGGCGCGTCACCGAGGGTAA
GCCAGTTCCGCCGGTACGCCGGGCTATTGCCGCACCAGCTGCCGAGCAAGGGCCGACGCCGATCCAGCTGCTGCTGGCCA
AGTACAACCGCAACAAGTCGAACGGGATGGTGTGACATGAACATAACAATCCGTGAGCAGGTGCTGGCAGCCCTGCGTAA
CAACCCGTGCCTGAACAGTGCTCGTATTGCCAGCATGATCGGCATGACCACCAAAAAGATATCCGGAACGGTGAGCACGC
TGCTGGCAGACGGCTTGATCGAGTTCGAAGGCAAGCACGGACAGCGGCTTTATCGGCTGACCGATTACGGCATGAAATAC
GCACCAGAAACAATCCCGGCTATGCCGAAGGGAAATTCGAAGCTGGTGCAGCGTACAGAGGCAAACGTGATCTGCCAGGA
GTGCCGCAACAGCGCGGCGATGAGAAGAATTTTAAGCGTATACGGGGTGAGAGCATGAAACCAACCTATGAAGAACTTGA
GCAGCAGCTTGCAGAATCACATCGCGCTCTGCGTGCAGAGACTACTGCTCACGATCACGTGAAGATGCATCTGGAGAAGA
TGGCTGCGGAGAATGTGGGGCTGAAAGAATATCTGGCCCCAGTAGGGCTAGCGGTAGAGGGAACCCCAGCAACAGACGCT
TTCCTGGCTGAAGTGCGGGCGCAAGCCCACAAGGAAGGCGCTCACTTTGTTGCTAACAGGATGCTGGCCGCATGGGAGGC
TGGGTTTATCGATGATACGGCGAAGAACGCAGCTGATATTGCGAGAATGATCCTTACCTCCACAGAGTTTATGGCTGATG
CTCCCGAAGGTGATTACGATCGCTCGTTCGCTGATGGCGTACTCGAAGACATCGCTGCCCAGCTTCGCAAAGGAGTGCAG
TCATGAAAAACCGTAAAGCAAAAATCATCGTTCTGCGTGCTTTGAGAAACTGCTATCCGCGCCAGTGGCTGAACGTAAGC
AATCGCCGCATGGTTCTCTTCTCGCTCGGTGGCGTGACCCGCGAAGGGCATCAATTCAAAAATAGCTCAGCCCAGAATCG
CTGGAAGAATCATGTGAGGTTCCAATGAGCAACATCGACAAACGTGGATTACGGGAAGCAGCGGAGAAGGCGACGAAAGG
CCGGTGGGCTGTTGAGTTCGACGATGAGATTTACTCCACTGACGGCGTGAACCATGAGCAAATAGCCATGGTATTCAGTG
AAAACGAAGCGCGTGATGCTGCATTTATCGCCGCAGCCAACCCCGCCACCGTACTGGCGCTGTTGGATGAGCTGGAAGCC
GCAGAGAAGCGCATAGCAGAACTGGAAGCGAATAAGTGTAAGCCAGTGATGTTTATTGATGGCGATATATCGCCTGCTGA
CGCTGACAAGTTGGCTGCTGTAATTCGCGAGTTCAACGAAGAAACAGAAACCCCTGCGGCTCGAATGGCGCGGATTATTC
GCGAGAACCCGCATCCAACTAACATGTGCGATATGCCAGCCGCTGGCATTGGCGTGAAGGGGGAATGAGATGGCACTGAC
GAAAAAACAGCGTGCAGAACTGCGCATGAAGTTTGGCGGTCGCTGTGCTTATTGCGGCTGTGAACTTGGCGATAAGTGGC
ATGCAGACCATGTAGAAGCGGTACGAAGAAATATCAGCAACGGCTACGCAATGGACAGGCCAGAAAATGACACGGTCAGC
AACATGGTTCCAGCATGCATTCCATGCAACTTGTTCAAAATGTGCAGCACAGTAGAAGACTTTCGCAGCCGCATAGCCAC
TCAGGTTGATGTAACTCGCCGTGCGTCAAGAAGTTACCGCACAGCGGAATCATTTGGCCTGGTTAAACAGACTAACGCAC
CAGTTGTGTTCTGGTTCGAGCGGTATCAAGAGGGGGATAACTTGTGACCAAAATATTCCTGAAGAATTATCCGCGCCAAA
GCCGTGTTAAAGAGGCTCTATTTTTCCTTCTCTTTCTTATTTTAATGATTCCAATATCACCGATAGTCCTCATCTGGTTA
GCAGGAGAACAGGCAGAAAAAATAGCTGAATGGTATAGCTCCATCGTATGGGGACCATTTAAAAAAATGCACAACAAATT
AAATCCATACAGGGAGGGCTAACCCATGACCAAACTAACCAAAGAACGCTTGGAAGAAATCGCAGAGCTTGCAAGAAAGG
CGACGTACAAGCCATGTGCAATGCACATGACGAATTTATTGGTAGTATGCGATAGCGAAGTTATCGAGGAAATGGCCCGC
CAGTTGCTTGCAAGCATGGAGCAGGAGCCTGTGTCGTACACCTGTAGTGACGCGTTAGATGATGTTTACTGTGGTAGCGC
AGCCATGATGGGGCCCGCTGGCGCTGTGGGAGAAGTACCACTCTACGCAGCACCACAGTTACCGCAGCCAGCGGTGTTAT
CAGTGTCTGAGGGCGTGCTTAAAAGCCTCTTACCCGATGTTGAGAAGTCCGAGTTCTGGTTTGAGCATAATGGGAAAATC
TTTTTTGAAGGTGTGAGGTTTAACAATGCGGTATTTGAAGCCTGCCGCGCCGCCATGCTTCAGGCCGAACCTGTAAGTAA
TAGTGATGAGTTACCGCTGGACTATCTGCAAGGACACAAAGACGGCCTTGAGTGGGCTGCACAATTGGCAGAAGCCAATC
ATCCGCAAACAGGTGACTGGTTGTACGACGACCCAATCGATCTTGCCAGGGCGATTCGCAAAGGTCCGGATATGCCTACT
GTTCAGGGTGGCAACTCTCCGGTGATTCCGGATGACGTACGCCGCATGGACTGGCTGGTATCGAAAACCGTTGATGTTCG
TGAGCCTATGGTTTACGGAAGCCATAGCCTTTTCTGGTCGCAGACCATCACGGATGAAGAGGATGATTATCACGCGACTA
AATTACGCGAGCAAATCGATGCGGCTATGGCAGCTGAGCAGGCAGCTGCACCGCAGCAGGAGGCCGAATGAACGATTTCG
TTAAGCGAATTCAGCGTCTTGAGGCGGAGCGTGGTAAGACCATCACCACTGAGGTGGAGCTTGTCTCTTACGTCAAAGAG
CGCAGCACTAGAAGCTCTGAGGCTCGTTACTACGTTAAGCACAGCAACCAACAGACGGTGCTTGAGCAGGGAATGGTGAT
AAACAGAGATGGGTTTGGTAATCATCAAGCCAGCATCATCATCACTGATTTTCCGGGGCAGAAAACTCCGGAAGACGCGG
CGCTCAAACTGGCTGATTGGTTAAAGCGCCTAGGAGAGTCCATCGAGGCTAATTTCAAAAAGCCAGAGGTGGATGATGCC
TAACCCATTCGACGCATAACTAAACGTCAAGCAACGTTTGATAAAACACTATCAACGAGCCATAATAAATCTGCCAGCGG
CCTGAACAACCCTGGCAGACTTCTGCGCATTTAAGGGGACTTAAATGCGACCACAATCTGAACTCCTCACCTTGTCACAG
ATGCAGAAATGCACCTGCGATTTTCTGCATTCTGCGGCTTCCGTTAAGGAGGCCGTATGATTATCCCCAAAGACGGCATC
AAGCTACACCGTGGAAATCTTGGTGCTATCACTCAGCATCTGAAGCCACTTCTCGAAAACGGTGAGTGCTTCCGGCTCCA
ACTCAAAGACTGGCGCGAGAAGAGAAGCCTTTCACAAAATAGTCTGAGCCACGTTTGGTACAAGGAAATAAGCGACTACC
TGATCAAGTCTGGGCGCACTGACGCAACGCCTGCATGGGTAAAGCGAAACCTCAAAAAAACTTATCTGGGTTATGAAGAG
GTTGAGTACACCGATTTCGTCACCGGAATTAAGACGATTGAATTAGAACTCCGCCACACGTCCGATCTGGACACTGGCGA
CATGCACCATTTCATGTGCCAGGTGGAAGGCTGGTGCGCTCAGTTTGGCCTGGTGCTCACAATCCCTCAAAGCAGCGAAT
TTCAGGTGCTGCGCGATAAGCAGGAGGCCTGATGTCAACTCCACTTTCCCGCGTCATCACAAACGAAATCTTTCGCGTTC
CGGCGCGCCGCAAGCCTAAGCCCGCGGTTAAGCCGTCCGATATCCCGACCCTGAAAGACTACACCGCCCGCCTGGTGGAT
CAGAAATGGCTGCGTCTCGCAGCGAGGAGAAAATCAGCATGAGCATGTATCAACGAATTAATGGCGCTGACTGGCGCAAT
ATCTTCGTCGTCGGCGATCTGCATGGGTGCTACACGCTGCTGATGAATGAGCTCGAAAAGGTTTCGTTCGACCCTGCGCG
TGATTTGCTGATCTCGGTTGGTGACCTTGTTGACCGCGGCGCGGAAAACGTCGAGTGCCTGGATCTGATTACTATGCCGT
GGTTCAGGGCAGTGCGCGGTAACCATGAGCAGATGATGGTTGATGGGCTTTCAGAGCATGGAAACGTCAATCACTGGCTG
GTAAACGGTGGCGGTTGGTTCTTCAATCTCGACTATGACAAAGAGGTGCTGGCTAAGGCTCTGGTTCACAAGGCAGCTGA
GTTACCACTCATCATCGAGCTGGTTACCTCCGATCGGAAAATCGTAATTTGCCACGCTGACTACCCGCATAACGAATATG
CGTTCGACAAGCCGGTCCCGAAAGACATGGTCATCTGGAATCGTGAGCGGGTTAGCGACGCTCAGGGCGGCATTGTCTCG
CCGATAGCCGGTGCTGATCTGTTTATCTTCGGCCACACCCCTGCGCGCCAGCCCCTGAAGTATGCCAACCAGATGTACAT
CGACACAGGAGCGGTGTTTTGCGGAAACCTCACGCTGGTTCAGGTGCAAGGTGGTGACCATGAGTAAAACCTACCGCAGC
AAGAAGTGGCTCGCCGCAGTCGGGCAGATCGAACGTTGTGTTCTTTGTGGCGCATGGGGAACGCAGGTGGCACACCGGAA
CGAAGGGAAAGGCATGGGATTAAAAACTGATGACTGTGCGACAGCTGCGCTCTGCGTTTGCTGTCATGACAGCATTGATA
ACGGGAATAAGCTGAACAGGGAAGAGCGCCGGCAGCTTATGGATCGCGCGATTGTTCTGACAGTGATTGAAGTTGCCCGC
CGCGGGCTGGTGGTGCCCGCATGAAAATTTACGAAATTACGCCGATTGGCAAGCCCAGGATGACTCAGCGTGACCGATGG
CATAAACGGCCAGCAACGGCAGCGTACTGGGCTTACAAAGAACAGGTCAGGTTGCTCGGCATCCGTCTGCCTGAGTCCGG
ATATCACGTCACGTTCGTTATCCCCATGCCAAAGAGCTGGAGTAAGGCAAAGCGGGCGCAATATGTCGGCAAGCCACATC
GACAAAAGCCGGACAAAGACAACCTGGAAAAAGCTTTGCTGGATGCAGTGTTTGACGAGGATAGCCATGTCTGGGACGGA
CGGGTTACCAAAATCTGGGGAGAAACCGGGCAAATCATTATTGAGGAGGCCAAATGAAGCCAGAAACGCTTGAGATACTC
CGCGCGCGCTGGCAGCGCCTTCGCATTTATCGCTACCGGGGATCGGTGCTGGTGGATTATCGCATTCTTCGTAATTTTGT
TCGTATCTATCATTCAGCAGGAGCAGCCTAATGAACCTCGAAAACACCGTGAAATATCACTTCGCCAAGTCGACGCTTAT
TAGCGACTCTCCGCGCGCCACTGGTTCAGATTCGCTGACCGGGACGGATGTCATGGCGGCCATGGGCATGACCCAGGAAC
GTGCCGCCATGGGATACAGTGCCTTCCTCGGCAAGATGGGCATCAGTTACAACGATCGGGAGAGGGCGATTGAGTTGCTG
TCTGAGTACGCGTTAACCAAATGCGATAAGGTTGCCGCGCTGCGTAAGTTGGATTCCGGGGTTAAGCCTAAGGTGATGCA
CCAGTTGGCCACCTTCGCTTTTGAAGATTACTCCCGCAGCGCTGCGAGCGTTAAGCAGTGTGATTGTTGCAGCGGGCAGG
GATTTATTGAGGCCGACGTGTTCACAATGAAATCTCATTATTCAATGAGGATTCCTCAATGGGCGAAAGAGCTTGGTCAG
TCACCGAGTGATTTCGAGGTTAAACGACAGGTTCGAGAGGTGGTTCGAGTGCTGTGCTCGAACTGCAAGGGGAAGAAGGT
TGTCAGTTGTGCCTGCAATGATTGCCGGGGACGTGGGAAAGCCGTAGACCAGAAGGAAACGAAGAAACAGGGTGTGCCGG
TTATGACTGACTGCAAGCGCTGCGGCGGGCGTGGATATGAACGCATTCCTTCAACTGAGGCCCACGCAGCTATTTGCCAG
ATTACGGATGTAATCAGCCTGGATACGTGGAAGAAGTCCGTTAAACCGTTCTATGATCAGCTGATTACGAAATTCGATAT
TGAAGAGGCATGGGCAGAAAACCAACTGAAACAAATAACACGATAACGGCTATGGAAGTTAATTCCAGCTATTTACTTTT
CCCGAATCTGTGTTAATTTTATCCCAACGATGGGTTAATGCCTTCGTTTCAAGCCCCGCGGATAACACCGTGGGGCTTTT
GCGTTTCTGGAGGTAACGGCGAGGCGCTACCCTCGCCTTAACATTAAGGGAGGGTTTTCATTACGCTATCAATCTCCCTT
CCTTCAAATCTTGAAGTCCAGCCGCAGGAGCCGCAATGGTAAGGAAAGTCATCGAACCCGCTACCGACCTGTTTAAGACA
GTTGGGGCAATAAACCGCGCTGATATACCCACCCGCGGGATTTTTTCTAAAGGCCGCACCCATGTGCTCGACAAACTCAT
CCTTTGCCCGATAAGCCGCTATTTCCTTCTCAAGTTCTACGTTCTTGGCTTTCGCCTCGGCAAGTTCTGCTATGGTGGCA
GCATGGGCTTTTTGAAGTACGTCGATCTGCTCTCCAATGAAAGCGATGCGCTCGCGCAGGACCTCGTTACTTTGCACAGC
AGAAAGCGCGCCGATCCCGTTTTTAAGGGACGCGATAAGTAATCCTACATCCATGGTCATTCCCTAATTGTCTGTGGAAT
GACCAATTTAGCAATTTCCTTTGTCTGTGGAAAGCAGGGAAACCACGCGCCGGGCGTGGATAAATATCCCGGTATTGAAT
CGACTGTTGGCTGCCGCTTGGCGGCCTTTTTCATTTCAGGCTCACGGGAATCATCCGCTACGTGCTTTGTTGATAAATCC
AGCCCGTGAAGCCTGAGCCTTTTCATACACGCACAGCGCCATCCGAAAAATCGGAGGTGAGGCTATGACCAGAATGAGCA
CCATTTACAGCAGACTTTCATATGGAACAGGAACCACGCTGACCGGCTGCGGTGTATCAGCGAAGGCATATGCCGAAACA
GCTAAAACAGCAAAAGAGGTGTCCTGGATGTTGGCCGACAGAATTGCAGGGTTAAGCCTGAGCGACTGGGCAATTATTGT
CGGTATCGCATGCACTGTAATCACCTGTGCAGTGAATTGGTATTACAGGAAAAAGGAAAGGGAGGACCGGCTTAATGGCA
ATGTCACCAAAGCTGAAGAATAGCGTTATTGCAGCGATACCCGCTGGCGCTATTGCTATCGCTGCGGCGTTGATTACTGG
CCCAACGGGTAATGATGGCCTTGAAGGTGTACGCTATCAGCCTTATCGGGATGTTGTTGGAGTGTGGACTGTATGCTGGG
GCCATACTGGTAAAGATATTATCCTCGGCAAGACCTACACCAAAGCAGAGTGTCGAGCGTTACTTAATAAAGACCTCACC
ACCGTAGCGCAGCAGATTAATCCGTACATCAAGGTTCCGATCCCTGAAACTACTCGGGGCGCTCTTTACTCGTTTGTCTA
CAACGTCGGTGCTGGCAATTTCAAAACCTCCACTCTTCTCTACAAAATAAACCAGGGTGATATCAAAGGCGCATGTGATC
AGCTTCGTCGATGGACATATGCCGGTGGTAAGCAATGGAAAGGGTTGATTACCCGGCGTGAGATTGAGCGTGAAGTTTGC
CTGTGGGCAGAAAAACCTCAGGTTCTTGGTGATGGGCTCGGGCCGCTTAACCCAGGCATTCCGGTATCAGTTCCGGGGGT
ATTCTGATGAAACCCAGAAAAATTACGATTGTTGCGGTTCTGCTGGTGGCTGTCGTAATCATTATTGCAGTGCTTAGTGT
ATTACTGGTTCGTAGCCGCTCAGCTCTTGAAACAGAACAGAGTGAGAATCGGGTATTACGTAATGATAACGCGCTGCAGG
CGACGGTGATAACTACACAGGCTTTCAACTTCAATCGGTTTAACCAGATAGCAGAGAACGCCAACCGCCTTAACTCGCTG
ATCGATGCCGGTACTGAGAAAACTGTCATCGAATACCGGGAGATTCTCCGACGTGAAAAGACCTGTGATCTGCCTGTTCC
TGCTGATGTCGCTGGTGGGCTGCTCGAATACGCGCACCGTTTACGTGCCAGCGCAATGCACGCCGATACCGACGGACCTA
ACGCAGCCGATGATAGTACCGCTGCCGCCGGCTCAATAACGTACTGCCAGGCTGTGCTCTGGATTAAGCCGCTGCTGGCC
GTGATTGAGAAGGGCAACAATAACCTGGCTGGCATACGGCAGATTGAAAAAGAGCGCAAGTGAGCTTTAAAAAAAGCCTG
GAGGCGCTCTCTTGGGGGCTATCTCGCACCGTCTGACGATGGACGTTTGGACGTCTAAATGGGTTGGTTTTCGTGTGTCG
ATGTGTAAGTGATAATTATTATCGTTTGCGGGTCCTTTCCGGCGATCCGCCTTGTTACGGGGCGGCGTCCGCGCAGATTC
TCGCTATTTATGAAAATTTTCTGGTTTATGCCATTTCCGTTCTTCTTCTTGTTTACTCATTGTTTTTGTTAAAAACGTCC
TCTCTCCAGAAAGGAAATGCTAATCATGGAAAACGGAAGTTAACCGTTGATTGTTTCCTTTCTCTGTTTTGTGCCAGGAG
TGAGCC
