# Supplementary material for: Viral dysbiosis in children with new-onset celiac disease
Source: PLoS One. 2022 Jan 14;17(1):e0262108. doi: 10.1371/journal.pone.0262108 (PMC8759644; doi:10.1371/journal.pone.0262108)
Supplement: S2 Table — (ZIP) [file pone.0262108.s002.zip › Virus_Genomes/Enterobacteria_phage_HK446_GCF_000902055.1_ViralProj183141.fasta]

>NC_019714.1 Enterobacteria phage HK446, complete genome
ATGGCAGATAAACGAATCCGTTCCGACAGTTCGGCGGCAGCGGTTCAGGCCATGAAAAATGCAGCTGTGGACACCATCGA
TCCGCCGTCCCATGCAGGTTTGGAGAAAAAAGCCGAACCATTCTGGCATGACAATATCAGATCGAAAGCTCTGGACAGCT
GGACGCCTGCCGACCTTCTAGCCGCCGTAGAACTTGCTAATAATCAGCTCTATATCACCGTTTTACGCAAGGATTTACGC
AAAGAAGAGCGCATACGCGGGGAGGAGCGAGACGAAGGCCTTATAAAAGACCTCCGCAAGCAAATTGTTGAGCTACAACG
AACTATCCTGGCTCAGCGCCGCGACCTCCAGATCCACTCCCACGCAACCAACGGCGAAAGTCGCGACCAGAAGAAACGTA
ATCAGAACGATCGTGATGCACGGAATACCAAAAACGAGCATCAGGACCAGGACGATAACCTGATCGCCTTTCCCAAGCAC
GGATAAAAGACTATGACGCGAGGTGAGCGTGTAATAGCGTTCATTGAGCGCTTTTGCATCGTGCCAGAAGGCAAGCTTAT
CGGCCAACCTATGCGGTTGGACCCCTTTCAGAAAGATTTCATCCTGGCGGTTTACGACAATCCAGCCGGAACGGATATGG
CGATCCTCTCCATCGCCCGAAAAAATGGTAAGACTGGCCTGATTGCCGGAATTCTGCTGGCTCACCTGGTGGGGCCTGAA
GCGGTGCAGAACACGCAGATTGTCAGCGGTGCACTCAGCCGGGAACAGGCGGCCATCGTTTTTAACCTCGCGGTGAAGAT
GGTTAACCTGAACCCCAAGCTGCAGGAGATTGTGCACATTACGCCCAGCGGCAAAAAGCTGATCGGCCTGCCGTGTAACG
TCGAATACAAGGCTTTATCCGCAGAAGGTAAGACGACGCACGGCCTTTCCCCCATTCTGGCCATTCTCGATGAAACAGGG
CAGGTTAGGGGCCCGCAGGATGATTTTATCGATGCAATAACTACGGCGCAGGGGGCTCATGAAAACCCGCTGCTAATCGT
TATCAGTACGCAGGCAGCAAACGATGCTGACCTGCTTAGCATCTGGATTGATGATGCGGTCAAATCGAAAGATCCGCACA
TCGTGTGCCACGTTTATGAAGCGCCAAAAGACGCTGATATCAGTAAACGCGAGTCCTGGCTGGCTGCGAACCCGGCACTG
GGAACATTCAGGTCAGAAAAAGACATGGCGCGCCAGGCTGAGAAAGCTGGCCGAATGCCAAGCTTCGAAAACACCTTCCG
AAACCTCAACCTCAATCAGCGCGTGTCTACCGTATCGCCGTTTATCTCCCGCAGCGTGTGGGAGCTTTGCGGAGAGATGC
CGATTAACACCCCGAGGAAGTGGTACGCGGGGCTGGATCTGTCAGCCAGGAACGACTTAACGGCGCTGGTTATCGCTGGT
GAAGCAGATGATGGTGTCTGGGATGTTTTCCCCTTCTTCTGGACACCGCAAAAGACTCTTGAAGAGCGAACCAAAACGGA
CCGAGCACCCTATGACGTTTGGGTGAGGGAGGGGCTGCTGCGCACCACGCCAGGAGCTTCGGTGGATTACTCATTCGTCG
TTGCGGATATCGCTGAAATTATCGGTGATTTCGACCTTACCTCGATGGCTTTTGACCGCTGGCGCATTGACCAGTTCAGG
AAGGATGCCGATGCCATTGGGCTGAGCCTCCCGCTGGTCGAGTTCGGCCAGGGCTTTAAGGATATGGGGCCAGCTGTAGA
CACGCTGGAGTCTCTGATGCTTAACGGGCGCGTGAGGCATGGCATGCACCCCGTATTAACGATGTGTGCTGTGAATGCGG
TGGTGGTGAAAGATGCTGCTGGCAACCGCAAGCTCGATAAATCCAAAGCAACGGGCCGTATTGATGGCATGGTCGCAATG
ACAATGTCCGTTGGTGCTGCTAATGGGGAAGTTACCGAACAGGGTGGTGACTTCGACGACTTCATTTTCCGACCGCTGAG
CATGTGATGGAAGAACCTAAATACACGATTGACCTGCGAACCAATAACGGCTGGTGGGCAAGGCTGCAGTCCTGGTTTGT
CGGCGGGCGTTTAGTCACCCCAAATCAGGGCTCACAGACGGGGCCTGTTTCGGCCCACGGACACCTGGGCGATTCATCCA
TTAACGATGAACGGATACTGCAAATTTCGACTGTGTGGCGCTGCGTGAGCCTGATTTCAACGCTCACGGCATGCTTACCG
CTTGATGTCTTCGAAACAGACCAGAATGACAACCGTAAAAAAGTGGATTTGAGCAATCCACTGGCGCGACTGCTGCGCTA
CTCACCGAATCAGTACATGACCGCCCAAGAATTCAGGGAGGCCATGACGATGCAGCTCTGTTTCTACGGTAACGCATATG
CACTTGTGGACCGCAACAGCGCAGGTGACGTGATCAGCCTTCTCCCGCTTCAGTCTGCCAATATGGATGTGAAACTCGTC
GGAAAAAAAGTGGTTTATCGCTATCAACGCAACAGCGAATACGCCGACTTTTCGCAGAAAGAGATTTTTCACCTTAAAGG
CTTCGGATTCACCGGGCTTGTAGGCCTGTCACCCATTGCTTTTGCCTGTAAATCGGCAGGTGTGGCAGTTGCTATGGAGG
ACCAGCAGCGAGATTTCTTTGCCAACGGCGCCAAGTCTCCGCAAATCCTCTCAACTGGCGAAAAAGTGCTAACTGAACAG
CAGCGCTCCCAGGTCGAAGAGAACTTCAAAGAGATCGCCGGCGGCCCGGTAAAAAAACGCCTCTGGATTCTGGAAGCTGG
TTTTTCTACATCGGCAATTGGCGTAACTCCGCAGGATGCCGAAATGATGGCGTCCCGAAAATTTCAGGTAAGTGAACTGG
CGCGATTCTTTGGCGTACCGCCTCACCTTGTCGGCGACGTCGAGAAATCAACGAGCTGGGGATCGGGCATCGAGCAGCAG
AATCTCGGCTTCCTGCAGTACACCCTGCAGCCCTATATCTCCAGGTGGGAAAACAGCATTCAGCGGTGGCTTATTCCTGC
TAAGGATGTTGGCCGCATTCATGCTGAGCACAACCTCGACGGCCTGCTGAGGGGCGATTCGGCATCCCGCGCTGCCTTTA
TGAAGGCAATGGGAGAGGCAGGGCTACGCACCATCAACGAGATGCGACGAACGGACAACCTCCCGCCATTGCCGGGTGGC
GATGTGGCAATGCGCCAGTCGCAATACGTGCCGATCACCGATTTAGGAACCAACAAAGAGCCCCGTAATAACGGGGCTTA
ATTTTTATGGGGGCCGTAATGCCTGAAATCGTAAAAACGCTGTCCTTCGACGAGACAGAAATCAAATTCACCGGTGACGG
TAAACAGGGGATTTTTGAAGGCTACGCCTCTGTTTTTAATAACACCGATTCCGATGGCGACATCATTCTGCCCGGGGCGT
TTAAAAACGCGCTGGCGAACCAGACCCGAAAAGTGGCGATGTTTTTTAACCACAGGACGTGGGAACTGCCGGTTGGCAAA
TGGGACAGCCTGGCTGAAGACGAAAAAGGCCTGTATGTGCGCGGTCAACTTACCCCAGGACACAGCGGCGCCGCTGACCT
GAAAGCGGCAATGCAGCACGGTACGGTTGAAGGTATGTCGGTTGGCTTTTCCGTTTCGAAAGACGATTACACCATCATTC
CAACAGGCCGCATTTTTAAGAATATCCAGGCTCTGCGCGAAATCAGCGTCTGCACTTTCCCCGCCAACGAACAGGCTGGC
ATCGCAGCCATGAAAAGTGTCGATGGCATTGAAACGATTCGTGATGTGGAGAACTGGCTGAGGGATTCAGTCGGCCTCAC
CAAATCACAGGCAGTTGGGCTAATTGCCCGGTTTAAGTCAGCGATTCGGAGCGAGTCCGAGGGCGACGGAAACGAAGCAC
AAATAAACGCTCTGCTTCAGAGCATCAAATCTTTCCCTTCTAACTTAGGTAAATAATTATGTCTGAACTCGCTCTCATTC
AAAAAGCTATCGAAGAATCCCAGCAGAAAATGACCCAGCTTTTCGATGCGCAGAAAGCAGAAATCGAAAGCACAGGCCAG
GTTTCCAAACAGTTGCAGTCCGACCTGATGAAAGTACAGGAAGAGCTGACCAAATCCGGCACTCGCCTCTTCGATCTGGA
ACAGAAACTGGCATCCGGCGCTGAGAATCCTGGTGAGAAGAAATCCTTCTCTGAACGGGCTGCTGAAGAGCTTATTAAGT
CATGGGACGGTAAACAGGGCACCTTTGGCGCTAAAACGTTTAACAAGTCACTAGGCAGTGACGCTGGTTCGGCTGGCTCA
CTGATCCAGCCTATGCAGATCCCAGGCATCATCATGCCAGGCCTGCGCCGTCTTACCATTCGTGATCTGCTGTCTCAGGG
CCGCACTTCCAGTAACGCTCTGGAATATGTGCGTGAAGAGGTGTTTACCAATAACGCCGACGTGGTGGCAGAGAAAGCAC
TGAAGCCAGAATCGGATATCACCTTCAGCAAACAAACCGCGAACGTGAAGACCATCGCGCACTGGGTGCAGGCATCACGT
CAGGTGATGGATGATGCGCCAATGCTTCAGTCCTACATTAACAACCGCCTCATGTACGGCCTGGCACTGAAGGAAGAGGG
CCAGCTGCTGAACGGCGACGGTACCGGGGATAACCTGGAAGGGCTGAACAAAGTGGCAACCGCCTATGACACCTCGCTGA
ATGCCACCGGCGACACCCGCGCTGACATTATCGCTCACGCTATTTATCAGGTGACCGAGTCTGAGTTCAGCGCTTCCGGT
ATCGTCCTGAACCCGCGCGACTGGCACAACATCGCGTTGCTGAAAGACAATGAAGGCCGCTATATCTTCGGTGGTCCTCA
GGCATTCACCAGTAACATCATGTGGGGCTTGCCAGTGGTTCCGACTAAGGCGCAGGCCGTCGGCACCTTTACCGTAGGCG
GTTTCGATATGGCCTCACAGGTCTGGGATCGCATGGATGCCACCGTGGAAGTTAGCCGTGAAGACCGCGATAACTTCGTG
AAAAACATGCTGACCATCCTGTGCGAAGAGCGTCTGGCGCTGGCGCATTATCGCCCGACAGCAATCATCAAGGGCACCTT
CTCTGCTGACTAATGATGGAGGGGGCGGGGAAACCCGCCCTTTTAACGTATGGCGATAGATGTTCTGGATGTAATTCCCC
TCAGTCTGTTTAAGCAGCAGATTGAGTTTGAGGAAGACGACAGGGACGAGCTGATCACGCTGTACGCCCAGGCCGCTTTT
GACTACTGCATGCGCTGGTGCGATGAACCAGCATGGAAGGTTGCGGCTGATATTCCTGCCGCCGTTAAGGGCGCCGTTCT
GCTTGTCTTTGCTGACATGTTTGAACACCGGACGGCACAAAGCGAAGTGCAGCTTTATGAGAATGCAGCCGCCGAACGCA
TGATGTTCATTCATCGCAACTGGCGCGGTAAATCTGAACCTGAGGAGGGCTCCTGATGGAACCTGGACGATTCAGGCACA
GGGTAAAAATTCTCACCTTCACGACTTCGCGCGATCCATCTGGTCAGCCGGTTGAATCGTGGACTGGTGGCAACCCGGTC
CCGGCTGAGGTAAAGGGGATCAGCGGCAGAGAGCAGCTTTCAGGCGGCGCGGAAACGGCGCAGGCAACCATTCGCGTCTG
GATGCGCTTCAGGTCAGAGCTGAATGCCTCTTCTCGTCTGGAAGTGCTCAGCGGCCCGTATAAAGGTCAGGTGCTAAATA
TCATCGGTCCTCCTGTAGCAAATGCGACCGGCACTCGCCTGGAAATTCTTTGCAAAACGGGAGCTGAAAAATGATTGAGA
CGAGCCTCGATTTTTCCGGGTTAAATGACATCGCAAAGGATCTGGAGGCGCTTAGCCGCGCTGAAAATAACAAGGTTCTG
CGTGATGCCACGCGCGCCGGTGCCGAAGTGCTTAAGGAAGAGGTGATCGCCCGCGCTCCGGTGCGTACCGGGAAACTGAA
AAAAAACGTGGTGGTGGTGACCCAAAAAAGCCGTCGCCGCGGGGAAATTTCTTCCGGCGTCCATATTCGTGGCGTTAACC
CGCGCACCGGCAACAGCGATAACACGATGAAGGCGAAGAACCCGAGAAACGCCTTTTACTGGCGATTCGTTGAAATGGGA
ACCGCGAACATGCCTGCACATCCGTTTGTGCGACCCGCTTACGATACTCGCGAGGAAGAGGCCGCCAGCGTCGCCATTGC
CAGGATGAATCAGGCTATTGATGAGGTATTGAGCAAGTGAATGAAGATAATATCTACGCCTTGCTTTCTCCCCTGGCAGA
AGGACGGGTATATCCCTATGTTGCGCCATTAGGTAGTGACGGTAAACCGTCTGTCTCTCCACCCTGGATTATCTTTTCCA
TCGTCGATGATGTTTCCGCTGACGTGCTGTGTGGTCAGGCAGAGAGCAGGGTTTCCGTTCAGGTCGATGTGTATTCCACT
TCGATCGCTGAATCACGATCCCTGAGAGATTTGGTGCTCGCTTCGCTTGAGCCGTTAACCCCTACAGAGGTGGTAAAAAT
CCCCGGGTACGAGCCAGATTATCGGCTCTACCGTGCCACCCTGGATTTTAAAGTTACCCCCTGACAATTAATTCACCCAA
CGAACCCGCCAGATGGCGGGTTTTCTTTTTCCAGGAGACAGCTATGTCTGCACTTTATGAAAAATCGCAGCTGACGAAGA
TCCTTATTTCCTCCCTGCCGTCCACCAAAGAAACGATGGATTCCGCCACCTTTCTCGATCTGAGTTGCACCATCAAAGAA
ATTCAGTTCACTGGTGGCCAGAAGCAGGATATCGACGTAACAACACTTTGCTCTACCGAGCAGGAGAACATCAACGGCCT
GCCTTCTCCGTCAGAAATCTCTCTGTCCGGCAACTTCTACAATAATCCAGCGCAGGACGCCTTGCGTGATGCGTATGACA
ACGACACCACTTACTGCTTCCAGATCATCTTCCCGTCAGGTAATGGTTTTAAGTTCCTGGCCGAAGTTCGCCAGCATACC
TGGTCATCTGGTACCAATGGTGTTGTGGCAGCTACATTCTCACTGCGCCTTAAAGGCAAGCCTGTCCAGATTGACTCTGT
ACTTAAACTGACCACTGATCTTCCTTCCTCACTGTCTGTAGCGGTGGGGGCTGCGATCAGCATGGCTGTAGTAGCTGCCG
GTGGTAAGCCTCCGTATGCCTACACCTGGAAGAAGGCAGGTAGCACCGTCAGCGGGCAGACATCCGATACCTTTAATAAA
GCCACCGCAGTTTCAGGTGATGCAGGTGATTACACCTGTGTGGTTACGGATTCTTCTTCTCCGGTCAAAACGGTTACCTC
AGCTGCCTGCACCCTTACTATCAGTTAATGGAGATGCCGGGTTGTCCCGGCATGGATAAGCGATGTCGCAAACTTTAAAA
CAATTAGCCATGGCGAAAATGGCTGGCTTTCGCCATAAGACGGTCGTTGTCCCTGAGTGGGAAGGTGTCAAAGTGGTTCT
CCGTGAGCCGTCAGGTGAAGCCTGGCTGCGCTGGCAGGAGGTGGTGAAAGGGGGGGGCGACGATGAAAATGTGTCGGTAT
CGGAAAAGGCGCACCGTAATCTTTGCGCTGACGTGGTGCTCTTCATTGACGTTCTGTGTGACACCGATAAGCAACCGGTA
TTCAGCGTAGACGAAGAAGAGCAGGTGCGTGAAATTTACGGGCCCGTGCACTCACGTCTGCTCAAACAGGCGCTTGACCT
GATCAACAATGCGGACGAAGCGCGGGAAAAGTCTCAACCCCCGGCGTAAAGTTTCTGATGTCGCTTGCGCTCCGGATGGG
GCGCACGCTCTCAGAGCTTCGGCAGAATATGACGGCAAGCGAGCTTCTGATGTGGATTGAGTACGACAGGCAAAGCCCGG
TTGGCGATATTCGCGGTGATATCCATGCAGCGCAGATTGTCTCTGCCATCTACGGCTCGCAGGGGGCAAAAGTACCGCTG
GACGATGCGATCCTGCGCTGGGGTGGTGATGAGCAATCAGAACCGAAGGACCCGTTTGCAGGGCTTGAGGCGGCACTTAC
AGCTGCGACACAATAATTGCTTCACATGCCTTCAATGTAGCGATACGCTCTTTCCTTAAGTAAAGGAGGCGTTATGGAAC
CACTGGTAGTAGTGTTTGGAATATTCGGCTGGCTGATAAATCTAATTGTGATTTTTTATTTATTACGGTTTAGCACAAGG
GCAAATGAACAAGTTGAAGCCCTTAAAGAGATAAATAAAAAGCAAGATGCGCAAATAGATTTATTAATACAAGTCGCTCA
CCAAAGAAAAGACAGTTTATAACTCACGACCCGCTATCAAGCGGGTTTTTTTATGGGTGAAAATATGGCTACGTTGCGCG
AACTGATCATCAAAATATCTGCAAACTCTCAGTCATTCCAGTCTGAAATTTCTCGTGCTTCAAGAATGGGGAATGACTAT
TACCGGGTAATGCAGACTGGAGGACGCCAATCGGCCGCAGCTTCGCGTGAAACTCAGCGTGCCTTGGCTGAGGTAACTAG
TCAAATAAACACCGCGAAGGCCTCAGCACTGGGAATGGCTGGTGCATTTGCTGGAGCATTTGCGACTGGTCATCTTATAT
CGCTGGCCGATGAATGGAGCTCTGTTAATGCCAGGCTAAAGCAGGCTTCCCAGTCGTCAGATGATTTCACGGAGTCCCAG
CGGGCGCTGATGGATATTAGCCAGCGAACCGGAACCGCCTTCTCTGATAATGCGAGTCTTTTTGCGCGTTCAGCCGCTTC
TATGCGTGAATATGGCTACAGTTCAGAAGAGGTTCTGAAGGTAACCGAGGCTATATCAACAGGGCTTAAGCTGTCAGGCG
CAAGCGCGTCTGAAGCGAGTTCGGTAATCACGCAGTTCAGCCAGGCTCTGGCGCAGGGTGTTCTTCGAGGCGAGGAATTT
AACTCCGTCAACGAAAACGGTGATCGAGTTATCCGTGCTCTTGCCGCAGGGATGGGTGTAGCTCGTAAAGATCTGAAGGC
AATGGCCGATCAGGGGATGCTAACCGCAGATAAAGTTGTCCCGGCCCTGATAAGTCAACTTGGCACTATGCGTGGTGAAT
TTGAGGCAATGCCGCAGACCGTTTCTGCTGCCACGACGAAAGTCGAAAATGCTTTCATGGCATGGGTAGGTGGCGCTAAT
GAAGCCACTGGTGCGACAAGTACTCTTGTTGCCGTATTGAATACGGTTTCTGACAATATAGACACTGTGGCTACGGCTGC
CGGAGCTTTGGCTGCGATAGGTGGAGCTCGCTATCTTGGAGGGATGTTTGGCGATCTTGGGAACCAGACGGCGCAATTAA
TAGATGCCAGAAAGAACGAAATTGCGCTCGCAGCTGCAAGGGCTGAATCTGCTACCCAATCACAACGCAAGGCCGCCGCC
GATGCTATTGCTGCTGAGCGAGCTTACCAGCTTGCTCAGTCAGAACTTGTGCTGGCAAAGAATACTAATGCTGAGGCTAC
TGCCACTCAAAATGCCATATCCAAGCGCCGGGCAATGATTACAGCAAATGCGGCACTGGTACAGTCAAACAGAGCCGTTG
CAGCCTCTCAGCAGGCACTTAACTCTGCAACATCAGTGCTGGGGCTTGTAAAAACTGGCGCTACAGGCCTGCTGGGTCTT
GTCGGCGGGTTGCCTGGGCTGTTGATGCTGGGGGCCGGTGCCTGGTACACGATGTATCAAAACCAGGAGCAGGCACGTCG
CTCTGCCCAGGAATACGCCAGTCAAATCGACGAAATACGAGAAAAAACTTCCCGCATGTCTTTGTCTGAAACAGACGACA
ATAGGGGGAGAACTGTTGGTGCTCTGGTAGAGCAAAATCGTTTGGTTGATGAGCAAGCCAAAAAGGTTGGTGAGCTGAAG
AACCAGATCGACGATTTGAATGCATCGCGTGGAAAACCGGGCATTACCAGCGAGAACGATGCAAATATACTGAGAGCGAT
AGCTATCGTTACGGATCAACTTGCTGTTGAAGAGGGAAAATTAAATGACATGCGAGATAAATCTCGCGGCATACAGCAGG
CTCTCGAAGAAATTGAGCGACGTCGCAATGATTTAATACGCGAACAAGCCTGGCGACAGAATGCGGTATATCAGTCGATG
ATCATGATGAATGGTCAGCATACTGAATTTAACCGTCTGCTGGGGCTGGGAAATCAGCTATTAATGGCTCGGCAAGGGCT
GGCTAACGTCCCGCTCAGACTTCCGCAGGCCGATCTCGACAAAAAGCAAACCGATGCCCTCGAAAAGAGCCGCCGGGATC
TGGAGTTGTCACGCCTGAAGGGTGAAGCAAAAGAGCGCCTGCGTCTGAGTTATGCAGCCGATGACCTGGGGTTAACCAGT
GATCCGCAATTCCAGACAGGCCGTCAGGAGTTGATTAATAACGGCCTTGCTGAATGGCGGAATAATGAGGCCAACAAACC
TAAGGCGAAGGGCGGTAAAACCGAAGGCGAGAAAACCGAGGATGTGTATAAGCGCCTTATCAAGCAGCAAAAAGAGCAGA
TTGCCCTGCAAGGCCAGAATACTGAACTGGCGAAGGTTAAATACCAGGTCAGCCAGGGCGAACTTGCTTCTCTGACAGAA
GCCCAGAAAAAGACGGTATTGCAGAATGCTGCGCTGATTGACCAGGTTAAATTACGTGAGCAACTGCGAAATTACGAAGC
CAACCTTGCCGACAGTAACGCCAGCGCCCGCGCAGCCAATGAAGCTCAACTGCTGGGCTACGGGCAGGGAACCAGGTTTC
GTGAAAGACTTCAGGAGCAGTTCAATCTGCGTAAGGATTTTGAGCAGAAGAATACCGATCTTCTCCGCCAGCGTCAGGCT
GGTGAAATCGACGAGACGTTCTATCAGCAGGGGCTGGCACTTAATAAGCGCTACCTCGAAGAGCGCCTGCGCGACCAGGA
TGGATATTACGCAGCTTCTGATGCGCAGCGTGACGACTGGATGACGGGACTGTCTGAGGGTTATGCGAACTGGGTGGACG
AAGCTACTGATTATTCTTCCATGGCCGCTGACGGCATGAAGCAGGCCATGGGTGGCGCGGTCACCACGATCACCGACATG
CTCAATGGCAACGTTGACAGCTGGAAGGACTGGGGCGTGAGCGTACTGAAGATCATCCAGAACGTTCTGGTGAACATGGC
TGTTGCTAACGGCGTCAGTTCAATTGGTTCTCTCTTCAGCTTTGGCGCATCTTCCGCCGCTGCCGCCAGTAGCGGTACTG
CAATTCAGAACGCTGGCGCGAACTTCACCTTTAACGCGAAGGGTAATGTTTACGACTCTCCGTCCCTGAGCGCATACAGC
AATGGCGTGTTTCAGACCCCTCAGCTTTTTGCTTTTGCCAAAGGAGCGGGTGTGTTTGCAGAGGCTGGACCTGAAGCCAT
TATGCCGCTTACCCGTGCTGCTGATGGTTCGCTTGGCGTTCGGGCTGTTGGCACTGGTGGTGGTCAGGCTGTATCTTCGG
CTCCACAGGTTTACATCACCATCGATGGCAACGGAAATACTTCCACGCAGACTTCACCCGGCCTTGAGCAATTTGGTGCT
GATGTCGGTAAATATATTGATCAGCGATATAAGCAGAACATCATGCGAGATATTCGCCCTGGCGGTGACATCTGGAACGC
AATGAAAGGAACCCGATAAAAATGGCTATCGAAACTTTCACCTGGTGCCCACGACTTAACGCTGAGGCAGATATAAATTT
CCGCGTCAGGAAAGCACAGTTTGGCGATGGATATGAGCAGGTTTCAGGGGATGGATTGAACACCAGAACCCAGCAATGGA
CGCTCAACTTCACTGGCAACGAAACCTACATTTCTGCCATTAAATCTTTTCTCGACAGGCATGAAGGAACGAAAGCCTTT
CAATGGAAGCCACCGCTCGAACCTTTGGGTTTGTATCGTTGCGAAACTTATAAACCCACCGGGCTTGGCGCGGGGAAATT
CAACCTTGAAGCAACATTCATCCAGGCATTTAAACCATGAGCTTAAACGCAGATTATCAGAAGCTGGAATCCGGAAACGA
TGTTCGTCTGATTGAGGTGGACGGTTCTTCCTTTGGGCTAACGGAAGTTCTCCGCTTTCACAATTACAGCATTCCCCACA
CAGAAGCGGAAATCATCGCCGCTGGTGGGGATGAGTCCAAGCTTCCGGCGAAACCAATCTGGTGGCAGGGAAATGAATAC
GCCGCCTGGCCGTATCAGCTGGAAGGCCTGGAAAAATCAACCAGTGGGAGCAATGCAACGCCATCACTGACGGTTGCGAA
CATCGAAAGCTCTATTTCTGCCATGTGTCTTGCGTATGACGATCTGCTGCAGGCGAAAGTCACTATTCACGACACAAAAG
AGAAATATCTCGATGCCAGGAATTTCGCAGACGGCAACCCCACAGCAGACCCGACTCAGGAAAAGCTGCAGGTCTGGTAT
ATCGACGGGAAAACTGGCGAGCTTGCCGGTGAAACCGTTGAATTTGTTCTGTCCAGCCCGATGGACCTGCATGGGCAAAT
GATCCCGACGCGACAGCTTCATTCCCTGTGTACCTGGTGCATCCGGAATAAATATCGTACCGGCGACGGCTGTGACTATG
CCGGCACCCGCTATTTCGACAAAAACAACAACCCGGTAAGCGATCCGTCGCTGGATGAATGCAACGGCACGCTGACGGCC
TGCAAACTCCGATTCGGCGAAAATAACGAACTCTCGTTTGGTGGCTTCCCGGGCACGTCTTTGATCAGGAGTTGATATGC
GTCAGAAAACCATCGATGCGATTATGGCGCATGCCGCCGCTGAATATCCTCGTGAGTGCTGCGGTGTGGTGGCGCAAAAA
AGCCGTGTTGAACGTTATTTTCCTTGCCGGAATCTTGCCGCTGCGCCGAAGGAAAATTTTGTCCTCTGCCCGGAAGATTA
CGCAGCTGCTGAGGACTGGGGTACGGTGATCGCCATCGTTCACAGTCACCCTGACGCCACTACGCAGCCGAGCGAACTGG
ATAAAGCGCAATGCGACGCAACGCTTTTACCCTGGCATATTGTGAGCTGGCCGGAGGGGGATTTACGCACCATCCAGCCG
CGCGGAGAACTGCCACTGCTGGAGCGTCCGTTTGTGCTTGGACACTTCGACTGCTGGGGGCTGGTAATGAGCTATTTCCG
GCAAACGCATGGTATCGAGCTCCACGATTACCGGGTGGATTATCCCTGGTGGGAAAACGCCTATCCGGACAATTTTTATC
AGGATTGCTGGTATGAATGCGGATTCCGTGAATTCGACGGACCACCGAAACCCGGTGATATGGTGATCATGCAGGTCCAG
GCCGATAAGTGGAATCACGCGGGAATTCTGCTGGAGGGAAATATGCTGCTGCACCACCTGTACGGACATCTGAGCCAGCG
CGTGCCGTATGGTGGCTACTGGCAGGAAAGGACGATGAAGATTCTTAGACATCAGAATTTTATTTAACAAACTGTCACTG
ATACTATCGTGTAGTACACGGCAAGGAGAACGATATGTATACAGTTGGGTTTGGTTGGATCTTCGTCGGTATTTTTATTG
GGTTAATTCTCTGGTTTTTCATCAACCGCGCCAGCGTCAGAGCGAACAGGCAGGTTGAATTACTTGAGTCTATCGACCAG
AAATTATCAAAAATAGTAGATCCAAACTTCGAGGCAAATAACAAAGACCAGTCGAAAGAAAACTACCTTGAAGAAGCAAG
GAAAAAAGCTGGGCTTTGAGAGCGTAAATTAATAAACCACCTACGGGTGGTTTTTTTATGGGGGCAGCATGCAAGAGGTA
ATGACAAGAATTGAGCTAAGTGGCGTGCTAGCTAAGACATATGGAAGGGTTCATCACCGTCTGGTTCGCACTACTGCTGA
AGCCATTAATGCACTCGCGAAAACCATCAATGGATTCGAGAAATTCTTAAACACAAGCAAAGCCCGAGGGCTGACGTATG
CCGTTTATAGAGATAAAAAGAATATTGGCGTTGATGATCTCGGCTTTCCCGTCACCGGCGAAGTGATCCGGATTGTCCCT
GTAGTAATAGGGAGTAAAAAGGCTGGTCTTTTGCAGACGATCTTGGGGGCCGTGCTTATTACTGCTGCTGTGTTGACTGG
CCCCGGCGGTATTGGCGCTGCTTTCGCTGCTGGTGGATTGACGGGGTTTGCTGCTGCCACTGGTGCCTCGTTGGTCCTCG
GTGGGGTTATTCAGCTGCTTTCACCGCAGCCATCAGGCATAGCCAGTAAACAAAGCGCAGATAACCGTGCATCGTATGCG
TTTGGCGGGGTAACCAACACTGCAGCGCAAGGCTACCCGGTGCCTCTGCTTTATGGTAAGCGTCGAATCGGCGGAGCGAT
TATTTCTGCCGGAATTTATGTCGAAGATCAGCAGTAGATAACTAACCTTTTTTCTGGCCACCTTCGGGTGGCTTTTTTAT
GGGCGCAATATGGCTACAGATAAAGTGTTAAAAGGCCGCAAGGGCGGCAGCTCAAGTTCCCGAACCCCTACCGAACAGCC
TGATGATCTGCAATCTGTAGCGAAGGCAAAGATCCTCGTTGCGCTTGGGGAAGGGGAGTTTGCTGGACAGCTCACCGGGA
AGGATATCTACCTGGACGGAACAGCGCTGGAGAATGCTGACGGCTCCCAAAACTTCAGCGGGGTAACGTGGGAGTTTCGC
GCGGGAACGCAGGCGCAAAAATATATTCAGGGTATTCCCGGTACCGAAAACGAGATCAGCGTAGGAACTGAGGTATCAAG
TGCCACAGCCTGGACGCGCACGTTTACCAATACGCAGCTTTCAGCAGTTCGCCTGCGTCTTAAATGGCCCTCGCTTTTCA
AACAGGAAGACGACGGCGATCTGGTGGGTTACTCGGTCAATTATGCGATTGACCTGCAGACGGACGGCGGCACATGGCAG
ACGGTACTCAATACCAGCGTGACCGGCAAAACGACGTCTGGTTATGAGCGCAGCCACCGTATCGATTTACCGCAGGCTGG
CAGCACATGGACAATACGTCTGCGTAAGATTACCTCTGACGCCAACAGCGCGAAGATCGGCGACACGATGATGCTGCAGA
GCTTCACCGAGGTGATTGATGCCAAACTGCGCTACCCGAACACCGCGCTGCTCTACGTCGAATTCGACTCAAGCCAGTTC
AACGGCTCTATTCCTCAAATTTCATGCGAACCGCGCGGCCGCGTTATCCGCGTTCCAGATACCTACGACCCTGAAACCCG
CACTTATAGCGGTACATGGACCGGTGCGTTTAAGTGGGCATGGACGGATAACCCTGCGTGGATTTTTTACGACCTGGTTG
TTTCTGACCGGTTTGGCCTCGGGCACCGTTTGACCGCTGCGAATATTGATAAATGGACTCTTTATCAGGTTGCTCAGTAT
TGTGATCAGATGGTACCAGACGGCAAAGGGGGCAACGGTACAGAACCACGCTATACCTGCAACGTGTACATTCAGGACCG
GAACGACGCCTACACAGTCCTGCGTGATTTTGCCGCTATCTTCCGTGGCATGACCTACTGGGGCGGGGATCAGATTGTGG
CCCTGGCTGACATGCCGCGCGATGTTGATTACAGCTATACGCGCGCTAACGTTGTTGGCGGTCGCTTCACCTATTCGAGC
AGCACCACGAAAAGCCGCTACACCACAGCGCTGGTTTCATGGTCAGATCCGGGTAACGCTTATGCCGACGCAATGGAGCC
GGTATTTGAGCAGGCGCTGGTGGCGCGATACGGCTTCAATCAGCTGGAAATGACAGCCATCGGCTGCACCAGGCAGTCAG
AGGCGAACCGAAAGGGGCGCTGGGGTATTCTCACCAACAACAAGGATCGCGTTGTTTCGTTTGATGTCGGGCTGGACGGA
AACATTCCGCAGCCGGGCTACATCATCGCCGTGGCAGACGAGCTGCTTTCCGGAAAGGTTATGGGCGGCCGCATCAGCGC
CGTTAACGGTCGCGTTATCAAACTTGACCGCGTAGCTGATGCAGCACCAGGTGATCGCCTTATTCTCAACCTGCCTTCCG
GAGCGTCGCAGAGCAGGACCATTCAGGCCGTGAACGGGGAATCAGTCACAGTCACCACGGCATACAGTGAGACGCCACAG
GCCGAAGCTGTTTGGGTTGTTGAATCTGACGAGCTTTACGCGCAGCAGTATCGTGTTGTCAGCGTCTCCGACAACGGTGA
TGGCACTTTCTCAATCACCGGCGCATGGCACGACCCGGATAAATATGCCCGCATCGATACCGGAGCCATCATTGACCAGC
GGCCGGTGAGCGTGATCCCGCCTGGTAACCAGTCGCCGCCTGCGAACATCGTGATCAGCTCGTTTTCCGTGGTGCAGCAA
AATATCAGCGTCGAAACGATGCGCGTGAGCTGGGACCAGGCGCAGAACGCTATCGCCTATGAAGCGCAATGGCGCCGCAA
CGACGGGAACTGGGTTAACGTGCCGCGCACCTCCACCACGTCATTCGACGTCCCGGGGATTTATGCCGGGCGCTACCTGG
TGCGGGTGCGCGCAATCAATGCCGCAGAAATTTCATCCGGATGGGGCTATTCAGAAGAGAAAACGCTGACGGGTAAAGTG
GGCAATCCACCGAAGCCGGTTGGCTTCATCGCTTCTGAAAATGTGGTTTTCGGCATCGAGCTGAACTGGGGATTCCCGGC
GAATACCGACGACACGCTGAAGACGGAAATTCAGTACAGCCTGACCGGAACCGAGGACGATGCGATGCTGCTGGCCGATG
TGCCTTATCCGCAGCGCAAATATCAGCAGATGGGCCTCAAGGCTGGGCAGATTTTCTGGTACCGCGCTCAGCTGGTGGAC
CGCAGCGGCAACGAATCAGGGTACACAGAATGGGTGCGAGGACAGGCCAGCATCGATGTTTCCGACATCACAGATGTGAT
CCTGGAGGACATGAAAGGCTCCGATACGTTCAAAGACCTGATCGAGAACGCTGTGGACAGCAATGAAAAAATTGCTGGCA
TGGCTGACGAAATCAAAAACCATGCCGACGAACTCGAGCAGCAGGCGAAAGACATCCAGGAAAACGCTGACGGGCTGGCC
CAGGCCGAAGTGAAGATCGACGAGATTTCTGTGTCGATGGATGGCATGACGGGAGGCGTGAAGAACTCGGCAATCGCGAT
TATCCAGAATGGGCTGGCGCAGGTTGTCAGTCGTCGTTCCCAGACCGCGACAAACGCAGGGAACAGCGCCAGCATTGACC
GTATCGACACGACCATAGCCGACACCAGCTCGGCGGTTGCTCGCGCGCTGGTGACGCTGGATGCTTCAGCTGGTGGGAAT
ATCTCCAACTCTACCGATCTCACTGAAACTCTGGCCGATTTCACGCAGGCATCGGCGACAAAAATTAACACCCTGACTGT
TAAATCTGGCGAAAACAGTGCCGCGATAAATGTCAACGCACAGGCTATCGCAGATGTAAACGGTAACCTAAGTGCGATGT
ACAACATCAAGGTTGGTGTCTCCAGCAATGGACAGTATTACGCCGCGGGGATGGGTATCGGCGTGGAGAATACGCCATCC
GGCATGCAGTCGCAGGTTATCTTCCTGGCTGATCGCTTCGCCGTCACCACGGCGGCCGGAAATAGCGTGGCTTTGCCGTT
CGTGATCCAGAACGGGCAGACATTCATCCGGGCCAGTTTCATCCAGGACGGCACTATCAGCAACGCAAAGATTGGTAATT
TTATCCAGTCGAACAATTATGTTGCTGGTTCTGCTGGCTGGAAGCTTGATAAAGGGGGGACGTTTGAGAACTACGGTTCG
ACTGCTGGTGAGGGAGCCATGAAACTGACAAATCAGACGATCAGCGTCAAAGATGGCAGTAATGTTCTTAGGGTGCAGGT
TGGCCGATTAACGGGAGTATTCTGAAATGGCTTATGGAATACAGACCTGGGATGCTTCAGGAAAACCCAACAACTATGGC
ATCAAACCCGTTTCCGTCGTTGGGCGAATACAGCTGGCTGCCGGGCAAACCTCCGGCAGCTGGTCTTTTACGGTGCCCTC
AGGAATGAAAGTTGGTTTTGTTCTTTCACTTGATGAAGGAGGTAACAGCGTAGGGCGGCGCATTGTCGCGTCAGGGAGCA
CAATAACCGTAAGCGCTGCATCTTCTGTAGGTCTGGGTAATTATCCGGCCTCAAAGTGTGAAGTGGTCGTTTTCATGGAG
AAAGCATAATGGCCGAATTTGGCGCGATGATATTAATGGACAACGGGAACCCATTTGTAACGCCCCAGTCAACGCCTTTT
TGTCTTTACGGCAAGTACACTTTCAACTCCTCTGCTAATGGCAGTTCGCAGCAGGTTGCTCAGAATATTGCATTAAATGC
TGACTACCCTGTGATGGTATTTATCAGGACCACAAATACCGCCCAGCCCACGCCAGTAATATCTTACCGGAACGGCGGAA
ATATATATGTCGCGGGGGTTAATCCCTATAACCAGAGCTTCACGTTAACCGCATATATTTTTGCCATATTTCCCCAGACG
TTACCGAAATGGGGGATGGCCATCTGGGATTCGAGCGGGAAGCTGGTACTCACTAATGAGTCCCGCGTGCTGTCAGACTT
GCAGACAATCGGAACGCCTGGAGCAAACGGCGGGATTAACATTGACCAGACGCTTGATGGTTCATGGGCAGTGGCTCCAT
CAAGGCTGGGGCAAGTGAACAGAAACGACGCTTACTCATCTTGTAGGTATTCAGGCACAAGTACAAGAATAAACGCCGGT
ACAGCCGCAAATACACCTGGCGGTGCTGGAGGGGTGATAAATAATGGAATTATCCTGACAGCAATTAAAACAGACGCCTA
TGATTGATTGTTTTGAGCGATCAATAACAAATAATTTATCTATCTAATCAATTATATCCATCGATTATGTATTGGTATCT
TCGAAGCTACTGAATACCTCTGGATACTATCAAAATGAAAAGGCTAATTATCTGCATAGCGGGCGCTTTAATGCTGTCTG
GTTGCGCTGGTGTACTTGAGAAACAGAAACCGATTTGCAGCGGCACGGCATATATGGGTGGCCATGAGAATACCGTTATG
ATTTACGCCGTTCGAAAGCAAAACAACCAGACGCAATACCGGGCCGGATATCCCTTTAACTGGCGCTGGGTAAGTGCGAA
CACATTCACAAGCACGACATGTAAATAACTCATGATTTTCAATGCAAACCTCGCCTCGGCGGGGTTTTTTATTGCCTGGA
GAAAATATGCTTTATAACACTGGAACCATCGCCATTAACGGAAACAGCGCCACCGGCACGGGCACGAACTGGACGGCAAC
CGCCAGCCAGGTTCGCGCTGGCCAGACGATTATCGTGATGTCTAACCCGGTGCAGCTGTTCCAGGTTTCATCCGTGAACA
GCGCCACGTCAATGACGGTTACGCCAGCTGCATCACCGGCGCTGAGCGGCCAGAAGTACGGCATTCTGGTATCAGACAAT
ATCTCGGTTGATGGGCTGGCGCTGGCCATGTCGCAGCTTATCAAGGAGTATGACGAGAATATTGGTGCGTGGGAGACGTT
CGCCACAACCTCAGCCAACCAGAACATTACCGTTACGATCAATGGCACCAGTTTATCAATCCCGGCTCTTGGGAAATTAC
TGCAGAAGGGGAGCAACGGAGCTTTGCCGGTTAATCAAGGTGGTACCGGCGCAACGAATGCCGCAGACGCTCGCACAAAC
CTTGGTCTGGGAAGTGCGGCGACAAAAAACACAGGAGCGTCCTTCGGCGATGTAATGACAGTGGGGGCTTTTGGGCTGGG
AAGCGTTGCGGACGGGTACTACTACGGTGCGCCAACGGGGTTTTACGGCAGCCCTCCGGATAACCCAAGCAGTGGCATTG
GGGTAGCAACAATAAAGAGCGTTGTGGGTGGATATTCAACAGATTTATCCATGACCCTTGCATCCACAGCCCGCCTTTTT
CTGAGAAATATCGGACCTGGTGGCGGCGGTCTATGGGCAGAATTTTACAGCAACAGAAATACTACAACAGCTGCAGACGG
AACCCTGAAAGTGGCATCCCCCATTGTTAAAATACTTCACGATGGTCGGCATGAAAACAATGATGAATCTTATGGCTGCA
CAGTTACCAGGCTCGGGGTTGGTGAATATCTCATTGAAGGATGTACGGGGCTCAATTCTGATGCAGCCTGGGGTGGTATC
GATGGCGGCTTTGACATCCCCAAAGATCGAAACAGGCAACCACTGATATGGCTGGACTATGAGATCAACGCTGACGGTTC
GGTGCTGGTAAAAACCTATCATCGTACCCATCCTGACGCTCCAGTTTTTGCACGTAACGAGCGGGACGGATACGCCAGTG
GTGACCCGATTGATATTCCTGCCGACCAGTTCGTGTCAGTACGTGTAGAGATGCCACGCGACAGTATCTGGCACCAGAAA
CAGAAGGAGATGCGGGAAGTGATGGAGGACGCTGAGCGTGGGCGCCAGCAAAATCAGCAGAATACCCAGTCGTAAAAATT
ATAACTGCCGCAACCATGCCGTATGCAAGAGCATGATTGCGGCCGACTAGCGAACGTTCGATAGTGCGAGTATTGAATGA
TTTCCAGCCGTTACCGATTTTACTATGTTTTCAGTAGAACGCTTAGACAAAACTGAGGCGCACAAAGCTTTGCACTGGAT
TGCAAGACTTTGTGCTCTTCTGTGGATGTGTGTCTACATGTTTGAAGATTGTTGTGCCGTATTTGTGACATACACATGGC
AACATCATGCATCAACTTTCTGTTTGTGCCATCAACTATAGATTAGTGAATGCGGTTAATGCTTGCTAAACAGATAGTTA
TGATTGGTGCTACAGATTCGTAATGCGAAGGTCGTAGGTTCGACTCCTATTATCGGCACCATTTAAATCAATAAGTTACC
TAGCATTTAAGTAAACTACGTTCTCCTCTTGTGCCGTATTTGTGCCATTGCGACTTATAATCGCATCGATTTTGCTCGCG
TGCTCGGTGAGATGCCCGGCTGAAAGGTGGGCGTATCTTTGAACCATTTCGAGAGTTTCCCATCCTCCCATCTCTTTAAG
TGCAAGAAGAGAGACTCCAGACTGAACCAGCCAGCTTGCCCAGGTATGCCTCAAGTCATGGAATCGGAAGTTGCTAATGC
CTGCCCGCTTTAACGCTCCCTTCCATGCCTTGTTGCTGTCGGTTCTCATCTTCCTTACCGCTGCTGTTTTTGTTCCGTCG
CTTCGGTAGGCAGGTTTGGTGTGGACAAATACCCATCTCTTATGGAGCCCCTGCTGTTTTCTTAATATCTGGCATGCGGT
TTCGTTAAGAGGAACTCCGATCGCATTGCCAGCTTTTGTTTCATCAGGGTGCATCCATGCCATTTTCTTATCCAGATCGA
CCTGTGACCACTCAAGGTCTGTAACGTTGGAACGGCGAAGGCCTGTCGTGATTGCAAACATGACCACAGGGAAGAAATGA
GGAGCAATTTCTGCAAACAGGCGCTTCGATTCCTCCTCTGTAAGCCATCTGATTCGTCCATTCTTAACGCGTGGTGTTGA
TATTTTTGGCGCCCTGTCAAGCCATCCCCATTCAACAGCCATATTGAGAATAGCGCGAAGTATTGCCAGATGCCGCGTCT
TCGTTCCTTTGCTTGCCAGCTTTGGTTTATACTCCGGCACTGGCTTGCCAAGCCGCAAACACCTGTCCCGGCTCATTTCC
CAGTTCAGGCGATGGCGGCGGTTTTCCATCCCGTCTACCGCCTCCATTATTTTTTCTGTTGTTATGTCAGAGAGAATGGT
TTCTCTGAAGTGCAACATCCAGAACGATATAATGCTCTTGTCATCATCAATGGACTTCTTATCCGATTTCTCACGCAGCC
ACCGTATGCAGGCTTCCTTGAATAGCTTTTTCGGTGATTCCCCGAGATTTTTTACTCTCCACGCTTCTGCTTTCAGACGA
TCGTGAAGTTCTTGCGCTTGCCTTTTGTCCGATGTTTCAAGAGAGCGTCTAACTCTTGATCCATCTGGCGCGACGAAATC
GCAGTGCCACGTGCCACCGCGTAGTTTGATTGACATGCTTTAACCTCCTGCACATCAACCGCATTCACCGCGCTATTGTG
TCTCACAGACTTAAGCGCCGCAATGCAGTCTGACTTGCAAATGCGATATGGACTTTTAGGTTTATCTGGATTTATCTTTG
CGGCCTGAAGTCGTCCACTTCGTATCCACTGTGTGATAGTGCCTTTGTCTACCTTCAGATACGATGCTGCCTCTTCACGA
GTGAAGATTTCTTCTTCCACCTGGAATCTCCATTTGTTGGATTGACATTATTGCGGTAGGTCTGGATATCTTGAGAAATG
AACAGGCCTCATCGAGTGTGAGGCGTTAGTCATTGCGTAGCTCGCTGATTATTCTGTAAGTCTCTGGTGCTTTGCTATCT
CACGCAGTGCCTGATAGTCAATCTTGCTCACTGGTTGCCTCCTTTGCGAAGCTGGTCGGAGAACGATTGCAACTCATTGA
GAATTGTTTCTGTCTTATCTGGGTTGCATTCGTTACGGATAATCCACTCTATGCGACCGATGAAGTCAGTACGCTCCTGC
GCCCGTACTTCAGCCAGGAAAGCATCGGTGGCTGGGGTTTCGACATCAAGCACAAACTGAAACTCATGCAGCGTTTGCCC
GTCGATGAAGTCACCGGAATCAGAGCTGATAGTGGCGTTGAATTTCTCGTATACCTTGCACGCTTCACTCAGCAATTCTC
GACCATTAGACTTCATCCCCGCATTCTCCGCAGCCAGCGACGTGCACTTGGCTTCAAGGTTATCAATCGTGATTCCAGCA
GAGCGACACTCCCGCAACGCCGTTTCCAGTTTTGATTCAAGTTCACCGAACTTACGGGCAAGATATTCAGCGTTTGTTTC
GTTAACCTTTAAATCTCGTGGGATGCATTTACCTTTCAGAAAACCATCCATCTCAATTAGTGTCATTTGTTTCATTTCTT
CCCACTCCGCCACATCGCATTCAGATATTTGTTGTCATTAACAGAACCGAAACTATTTCTTTTAAGCAATTCCTCTCTCG
ATGGCATTGGCTTTACGCGTTGGCGAATAATCATTTCTGCCGGAAGAATGCCGGGATTGTATGCAAGTCCTCTCATGATT
TACTCTCCACGAACTGGTCAATAGCCATGCTAAGTGACACACCTAAAGTCTCGATATGCTGCTGAATATCCTGTAGCGTC
TGCGCCTGAGATAACAGGATTTCACGGTTGCATAACTCTTTAACCAGATGCTCAAACTTGCTGTAATAACCGATACGGCT
TAGTGTTTCTTTCCCTGCATTCTCGCCTTCTTTGATAATTCCTCTTTCACTAAGAATCAGGTCGTGTTTGGTTCCGGTAA
TAACGTATTTGCCGAGGTCGATGTTTAGCTTCATTGTTTTCATTGTAAATTCCTCAGTCATTACTGATAGCGCCATAGCG
TGAGCGGTAATTACGCAGGCGCGGGTCAATTTCAGGGAAGTGGGTATATGTGGCTTTGCGGAATGGTCGGATTGATGTCT
GGTAAATTCGCTCGCGTTCTTCTTTCTCTGCAAGCCATATACAATGGCGAAATTCCTTTTCCTCTTTCGTTTCCTGCGGT
AGCGACATTATCAGGTCGTAGTTTTTTCTGAATTTATCCAGCACCTCCGATACGGAATTGCCGGAACAGCGGCGCGCGTC
ATCCGCACCATACAGAGGCGCTGGCATAATGGAATCCTTATTTTTCTAAATCAGAATGGGATGGAATCGTCGTATACAGG
ATGATTTTGATGATTGCTACTTTGTTGCTGTTGGCTGTTTCCTGAAGTTGCAAATCCAATCTTTGCATTCAGTAATTCAA
GAGTGATTGATTGACCATTTTGCCCCTGATAAACATCAACCCTGATGTTTTCTCCGGTAATTTCCACAATGCCACCTTCA
ACAAGAACACTACGGTAGTAATCCGCTTGCGCTCCCGGCTTGGCAAATACAACGGCGCTGTAATTTGTCCATTCTTTCTT
TTTTGTCTGGCGATCGTAATACTGAACGCCAGCACGGATGTTGAATCCGATATTTTCCCCGGCCTGAAACTCTCTTGCGG
GCTTGTTTAGTCTTACAGTAATCGAATGTGCCATTAAGCAGCCGCTCCTTCTAATTCGTCTCGTCTGATGTTGTAAACGT
CCTGCGCTTTGTGCTGCTCCGGTGTTCCTTCGAGCATCTTCCACGCTTTGGCGAACGCCTGTTTAAGCTCTTCCACGGTG
TTTTTCTGCATTGCTGCGTCAGTGAATGCTTTTAGAACCTGTTCAGGTGTAGGTGATGGTTTTGATTGCTTTGCTGCTGC
GTTCTGCTGATGTTTATGCTCGTCTGTATCTGCATCTTTCGCATCATCTATGCCGAACAAACCATTGAGGCAATACTTGC
GTGCATAAGAGCTTGTAGCTCCCGTAACTTGTGCAGAATCCATTCCTTTCTTGCTTTCTTCCTCTCGTGCAAGAGCGGTT
GCCGTATGACTGTTTTCGCCATCGGTAATAGTTGCCGTGGCTTTCACGTAATACCGATCACCAATCAACACAACTTCATC
GCTGATTGATAAAAACAGGCCATTCAGCAGCGGCTTAACACCCTCAAGAATGTCTTCGCAGCTTCTGTATTTATATTTGC
CGAATGAGTTGTATTGATTCTTTGGCGCGTTCAGATTCTCCTGAATAGCTGCCAGTCTTGCGTAAAATTCTTTGCTCATA
TGTTTGTTCTCAGAATGGACATGGCCCAAGGAAATAACGCTGATTTAATACTTCAGTCTTTGCCGCATTTAAAAATACGC
GAACACCTTCACGATCTCCCTTCTGGCGATACATTAACGCCTGCTGCGTGTACATGCGTCTCTGTAACTTGCTCTCCTTC
ACTGTGGTTGCAAGTGACATACATATCTCCTTCGTTACCGATTAATTCTTTCATCTGACGAATGAATTCTTCGTCTGACC
AGTTATCTGTAAAACTCATTTCCTGCGATACCACGGAAGGTTGATAGCTGATTTCATCGCTTTATTTGCTTCAAGCCACA
TTTTTGAATCACCAATAAATCTGGCTATTACTGCTTTGTTCTGTGCAGCACGAAGCATCTGGTGATTGATGGCTATTTCA
TTGCGCATAACGCCTCCAGTTGTTTCTTTGCTGCTCTGATTAATTGTTTAACTCGGCGTGATAATTCAGATTCGTGCGGG
TAGAAAGCGGACATGACGCCGCTACCCGCGAGCTGAAAGTGCATCATGGGTAACTCCTTATATTTGATTGCATAACGAAA
ATGCCTCTGGTGAAGCATTATTGGTATGCGGTAAAGCCGCGCTCAGGCGGCTACTCTATTTCTTCTTCGAATGATTTTAT
TAGTCGGTCAATAACATCATCCGTTTCAATATCATTTCCGTCTGATTGCTTTAATACATCTATTGATTCTGCAGCGGTAA
ACTCCATCGCTGTGAGAAACTCGACAATTGCACACTCAACGACATATCGTTCTTCATCTGTACGACATGAGATAAAAGAG
CATTTAATTGCTGTTATTACTTTTTGTTTAAGCTCTGCAGGGTAATCAGTTTTTATCATCGTTTACTCCGTCAAAAAAAA
CTGCCCTCACATTGGAGGGCAAAGAAGATTTCCAATAATCAGAACAAGTCGGCTCCTGTTTAGTTACGAGCGACATTGCT
CCGTGTATTCACTCGTTGGAATGAATACACAGTGCAGTGTTTATTAGTATGCCTGTCTTTTAACCACATCAGGCTCGGTG
GTTCTCGTGTACCCCTACAGCGAGAAAAATAGTAAAATCCTCTTACCCCTACAGTAAGAGAGTGATTTATATGTCTGATG
AAAAAGGAATAATAAGTAGGATTACAGATGCAGTTTCTGGTGCCGGAGGTGCTCTGATGAGTGCTGTTGGCGCAGTAAAG
GAAATCCAGAAAATGCAAATAGACTACTCAGTAAAAGAAAAAACATACGAACTTGTCGATAAGCTCATGGATGCCCAACA
GCAGCAAATGTCACTTAATGAGCTTTTGATGATTTCTAAGGACAAGATTATTGAGCTTGAAGAAAAGATAAATCGAGCCT
CTAAGTGGGAAGAGGAAAAGAAAAACTATGAGATGCATACACCTACTGTTGCTACGGTGGTTTATCGTCTCAAAAAATCG
GCAAATACCGGTCAGCCAATGCACTATCTTTGCGCTCAATGCTATGAATCTTCTGTGAAATCCATACTTCAATATGAAGG
ATTTGCACCACCTTCTAACCATAGGATGAGATGCCATAGGTGTAACGCCTCCTATCTGTTCCCTAAATCTGCATTTTCTA
AATAAGTGATATAGATTTACCTTTAATTTTCTGGCGTCCTCTGCATGTTATGCCGCGTTCGCCAGGCTTGCTGTACCATG
TGCGCTGATTCTTGCGCTCAATACGTTGCAGGTTGCTTTCAATCTGTTCGTGGTATTCAGCCAGCACCGTAAGGTCTATC
GGATTCAGTGCGCTTTCTACTCGTGATTTCGGTTTGCGATTCAGCGAGAGAATAGGGCGGTTAACTGGTTTTGCGCTTAC
CCCAACCAACAGGGGATTTGCTGCTTTCCATTGAGCCTGTTTCTCTGCGCGACGTTCGCGGCGGCGTGTTTGTGCATCCA
TCTGGATTCTCCTGTCAGTTAGCTTTGGTGGTGTGGTGGCTGGTAGTCTAGCTCCAGCTTGTTGAGTCTCATTCGGAGGG
GTATAACCGGCACCCCAGCGATTTTTCCATGCGACAACGTGCGCGTTATGGCGGCCTTATCGCCCGCGGCTCCCCATCTC
GTCCACGCTATTGCTAGCGTTGGGAGCGCTTCACCGCTCAACAGTAGGTAAGCACTTGCCAGTGACTAGCTGGCTTCACC
ACACCCCAAAGCCTTCTGCTTTGAATGCTGCCCTTCTTCAGGGCTTAATTTTTAAGAGCCTCACCTTCATGGTGGTCAGT
GCGTCCTGCTGATGGCTTAAAATTACAAGAAAGATTGTATGTTGTAAACAAGAAATATTGCAAAAAGGGGCGTGAAAAAC
AAACTCCATTGTTTTTAAATGAAAAATAGTTTGTTTTTGGTTATCGAGATTGAGGTGGGGATTACTGGTTGCAGGTTCCG
ACTACATCACCAACAAATGATTTGGTTGATGTAAGTTGTTGCATACCTGGGATATTCATTACTTTGGAGTAAAGAGCTTT
TTTGTCTGTAGTGATTGACCAAGTTTCAACGGTTATTCCTCCTCCAGACTGGTATTCTCCTACCATAGTGTTCGATGACA
AAGCAGTGTATTTCATCTCTGGATAGACGCCAGAGACTGATTCATAAACTGATGATTTATCGCCATTTATTGTTACGTGA
AAAACGGAATCTTCCGTGCTGTCTTTTGTAAACTCGTAACGATCGCCATTCATTGCCCCGTACCCGTGCAGGTTTGTGAC
AATCCAGCATTCAGAATTGGCGCTGGTAGTTAAGAATATTGAGAGTAGCGCCGCAATCCTGATCATACGAATTTTACCCT
CGCTTCCACGACAACACCGATAATCTTGCAGTTCCCGTTGATAGGAGTCATAGGCCATGAAGGATTCAGGCCTTTCAGGT
ACTTCTGACCGCCATCTATAACCAGTTTCTTGAATGTTGCTTCGTTCGCGTCAGTCAGTTTGGCTACAACAAGGCTTCCA
TTCACTGGCTCGCGTCCAGTATCTACTAACACCATATGACCTTCAGGGATGCTTTGACCTACAGGTGAGGTCATGGAATC
ACCTTCAACCCTCAGCCAGAATCCATCGCCTAATAAGTTAACGTCACTGTCATACCATTCATCAATGTCCTTGATATCGT
AGGGTTCACAAGCTTCACACCACGAACCAGCTCTAACCATGCTAATCAATGGATATTTCCCTTTGGGCTCAACGTGCCCA
ACAAATCTAACATTCGAATCAGAGGTGCCATTGAGCAGCCAGTCAACACTTACGCCAAGAGCTGACGCAAGTTCTGGTAA
AAAGCGTGGTCGCTTAGTTTTACCGTTTTCGAGCTGCTCTATAGACTGCTGGGTAGTCCCCACCTTTTGAGCAAGTTCAG
CCTGGTTAAGTCCAAGCTGAATTCTTTTGCTTTTTACCCTGGAAGAAATACTCATAAGCCACCTCTGTTATTTACCTCCA
ATCTTCACAAGAAAAAATGTATTTGACAAATAAGATACATTGTATGAAAATACAAGAAAGTTTGTTGATGGAGGCGATAT
GCAAACTCTTTCTGAACGCCTCAAGAAGAGGCGAATTGCGTTAAAAATGACGCAAACCGAACTGGCAACCAAAGCCGGTG
TTAAACAGCAATCAATTCAACTGATTGAAGCTGGAGTAACCAAGCGACCGCGCTTCTTGTTTGAGATTGCTATGGCGCTT
AACTGTGATCCGGTTTGGTTACAGTACGGAACTAAACGCGGTAAAGCCGCTTAAGACATTCCCGCTCTTACACATCCCAG
CCCTGAAAAAGGGCATCAAATTAAACCACACCTATGGTGTATGCATTTATTTGCATACATTCAATCAATTGTTATCTAAG
GAAATACTTACATATGCAACTTACAAGTACTCGCAAGAAAGCGAATGCAATTACAAGCAACATCCTGAATCGAATTGCTG
TACGTGGCCAGCGAAAGGTTGCCGACGCGTTAGGGATTAATGAATCGCAAATTTCGCGATGGAAAGACAGCTTCATCCCA
AAAATGGGAATGCTTCTGGCTGTTCTTGAATGGGGTGTTGAAGACGAGGAGTTGGCGGAACTGGCTAAGAAAGTAGCCAG
AATGCTGACAAAAGAAAAAGCCCCGAAGAACGGCGAATTCTTCGAGGCCTGATGTAGAAAGACTGGATCAATCCACAGGA
GTAATTATGACAAAACGTCGTAAGAAATACCAGGAAAAAGAAGAGATTCGACACCCTGATTCACCTGAGGGATTAGTGGT
AGCCGCAGCAAATAACAGGGCGTTCGCAGAGCGCCTTGTTGGTGTTTACAGACTAGCCAAAGCAGGAGTGAAGCATGGGC
GTCGTTAAGTTAGCTGATTACAGGCCTCAACTGGAGGTCGTGGAGCATCGCGTGGCAGATACCGAAGATGGTTTCATGCG
CGTTGCTAACGAGATTACCGACAGTCTGCTGATGGCTGATTTAACCGTCCGGCAGTTGAAGGTGATGCTCGCTATCATGC
GCAAGACATACGGATTCAATAAGCCGATGGATCGACTCACAAACACGCAGATAGCAGCCATGACAGGTATTCATCACACT
CATGTTTGCGCTGCCAAGCGCCAGCTTATTGAGCGTAAATTCCTCATTGCTGATGGCGTGAAAATCGGAGTGAACAAGGT
GGTTTCTCAGTGGATTAGCCAGGACAGCTTAACATTAGCTAAAACAGCTAATAAAACATTAGCCAAGTCGGCTAATGGGT
ATAAGCCAAGTCAGCTAAACACAAAAGACAATATACAAAAGACAATAAATACAAATACCCCCTTACCCCCTAACGGGGGA
GGCGATGGGCAGGTTAAACCTGAACGTCGCAAGGCAGAACGAATCGACTACGAATCCTTCCTGAAGGCCTACAACACCGA
AGTCGGTGACAGACTGCCACACGCTGTTGCGGTCAACGAGAAACGCAAACGCCGCCTGAAGAAAATCATCCCGCAACTGA
AAACGCCAAACGTGGACGGTTTCAGAGCGTATGTCAGGGCGTTTGTGCATCAGGCCAAGCCGTTTTACTTCGGAGACAAC
GACACGGGCTGGACGGCAGATTTTGATTACCTGCTGAGGGAAGATTCGTTAACGGGAGTACGGGAAGGGAAGTTTGCAGA
CAGGGGGATTGCATGAGACAGGATATCGAAGCGAGCGTTATCGGCGGTCTGCTGATTGGTGGATTAACTCCAACCGCCAG
CGACGTTCTGGCAACACTGGAGCCGGAAGCGTTTTCAATTCCGCTCTACCGGAAAGCCTTCGAGGTTATCCGCAAGCAGG
CGAGAAACAGAAACCTAATCGACGCGCTGATGGTTGCCGAGGCGTGCGGAGAGGAGCATTTCACGTCAATCCTGATGACC
AGCAAAAACTGCCCGAGCGCCGCAAACCTGAAGGGATATGCCGGAATGGTCGCGGATAACTATCACCGCCGTCTGGTTCT
GGAAATCATGGATGAAATGCGTGAACCAATTCAGAGCGGAACCATCGACGCATCGAGTCAGGCGATGGATGAACTTGTAA
AGCGTCTTTCAGCCATCAGAAAGCCCCGTGACGAGGTTAAACCTGTACGGTTAGGGGAAATCATAACTGACTACACTGAC
ACGCTTGACAGGCGTCTGAGGAACGGAGAAGAGTCAGATACCCTGAAGACCGGAATCGAAGAACTTGACGCTATCACCGG
AGGGATGAACGCGGAAGACCTTGTGATAATCGCCGCTCGTCCTGGTATGGGGAAAACCGAACTGGCGCTGAAGATTGCCG
AAGGCGTTGCAAGCCGCGTTATTCCTGGTTCTGACGTCCGGCGCGGAGTGTTGATTTTCTCGATGGAAATGAGCGCATTG
CAGATTGCAGAGCGAAGCATTGCCAACGCCGGGAGGATGTCGGTTAGCGTGCTGCGAAATCCAGCATCGATGGATGATGA
AGGCTGGGCGCGTGTTGCTAACGGCATGAGTCAGCTTGCAGATTTGGATGTATGGGTAGTCGATGCCTCGCGTTTATCGG
TCGAAGAAATTCGCTCAATCGCAGAGCGGCACAAACAGGAAAATCCAAACCTGTCACTCATCATGGCGGATTATCTTGGC
CTGATTGAGAAGCCGAAAGCAGACCGCAACGACCTCGCAATTGCTCACATCTCCGGAAGCCTGAAGGCGATGGCGAAAGA
CCTGAAAACGCCAGTTATCTCCCTAAGTCAGCTTTCGCGCGATGTTGAGAAGCGACCAAACAAACGCCCGACAAACGCAG
ATTTGCGTGATTCAGGAAGCATTGAACAGGACGCAGACTCAATCATCATGCTCTATCGGGAAGCAGTATATGACGAGAAC
AGTAGCGCCGCGCCATTTGCTGAAATCATTGTGACAAAAAACCGTTTTGGCTCACTTGGTACGGTTTACCAGCGGTTCTG
CAACGGACACTTTGTTGCATGTGACCAGGATGAAGCCAGACAGATTTGCACAGCATCAAATTCACCTGCTGCACGTGGCA
GACGATATGCACAAGGGGCTGACGTATGACCATCTACATCACTGAGATAATAACAGGGGCTATTTACACAGTAGCCCTTT
TTTATTGGATTAAGAACGAGGGGGATTCTGATGGACACCGTTAACGGAATGTGTTCAGACGCACCGCGTGCCAAAAAATG
TAAATGCGGAAAATCACCGACAATATTCGACATGGAGAACGGGTGCCAAATCTACTGCGCTAACCACGCTGCTGTGGCGG
CCGCGAATTATCGCAGTGCGGTAACGGAGTGGAATAACCTGAAATCTGTTAGAGAGGGAAGTCATGAAAAAACTAACCTT
TGAAATTCGATCTCCAGCACATCAGCAAAACGCTATTCACGCGGTACAGCAAATCCTTCCAGACCCAACCAAACCAATCG
TAGTAACCATTCAGGAACGCAACCGCAGCTTAGACCAGAATCGAAAGCTTTGGGCTTGCCTTGGTGACGTCTCTCGTCAG
GTTGAATGGCATGGTCGCTGGCTGGATGCAGAAAGCTGGAAGTGTGTGTTTACCGCAGCATTAAAGCAGCAGGATGTTGT
TCCTAACCTTGCCGGGAATGGCTTTGTGGTAATAGGCCAGTCAACCAGCAGGATGCGTGTAAGCGAATTTGCGGAGCTAT
TAGAGCTTATACAGGCATTCGGTACAGAGCGTGGCGTTAAGTGGTCAGACGAAGCGCGACTGGCTCTGGAGTGGAAAGCA
AGATGGGGAGACAGGGCGGCATGAGACGACAGTGACGAAGTATCACCGACATCATCTGCGAAAACTGCAAATACCTTCCA
ACGAAACTCTCCAGAAATAAACCCAAGCCAATCCCAAAAGAATCTGACGTAAAAACCTTCAACTACACGGCTCACCTGTT
GGATATCCGGTGGCTAAGAAATCGTGCGAGGAAATGACAATGGATTATTCACAGTTAAGTGATTTTGAAATTAACGTGGC
GGTATTCGAAGCCATTCATAACGGATCACCGGATTACAAAGAAGGTGAGAATGGCGCGATGGTGTTTGTCTCATTTGAGG
GAGACATTGTAAACGGAGACGCAGTTGAAGTAGAAGTTGAGCGCGGTTCCTTTAACCCATGCGCAAACCCAGCAGACGCA
TGGCCGATTATCACTGAAAACAACATCAGCATAATTTTAGACAATCCCTCAATGCCGTGCGCTACAGACAACGCAAGGGA
CTTGTTTGATGATGCCGGACCGAATGTTGGTGTCGCATATGACAATCCACTCCGCGCTGCCATGATTGTCTTTCTCATGA
TGCAGGTCGCTAATAATGCTTAGCCAATCCCAATCCCTTCAATACCAGAAAGAAAGCGTCGAGCGAGCTTTAACGTGCGC
TAACTGCGGTCAGAAGCTGCATGTGCTGGAAGTTCACGTGTGTGAGCACTGCTGTGCAGAACTGATGAGCGATCCGAATA
GCTCAATGTACGAGGAAGAAGATGATGGCTAAACCAGCGCGAAGACGATGTAAAAACGAAGAATGTCGGGAATGGTTTCA
CCCTGCATTCGCTAATCAGTGGTGGTGCTCTCCAGAGTGTGGAACAAAGATAGCACTCGAACGACGAAGCAAAGAACGCG
AAAAAGCGGAAAAAGCAGCAGAGAAGAAACGACGACGAGAGGAGCAGAAACAGAAAGATAAACTTAAGATTCGAAAACTC
GCCTTAAAGCCCCGCAGTTACTGGATTAAACAAGCCCAACAAGCCGTAAACGCCTTCATCAGAGAAAGAGACCGCGACTT
ACCATGTATCTCATGCGGAACGATCACGTCTGCTCAGTGGGATGCCGGACATTACCGGACAACTGCTGCGGCACCTCAAC
TCCGATTTGATGAACGCAATATTCACAAGCAATGCGTGGTGTGCAACCAGCACAAAAGCGGAAATCTCGTTCCGTATCGC
GTCGAACTGATTAGCCGTATCGGGCAGGAAGCAGTAGACGAAATCGAATCAAACCATAACCGCCATCGCTGGACTGTCGA
AGAGTGCAAGGCGATCAAGGCAGAGTACCAACAGAAACTCAAAGACCTGCGAAATAGCAGAAGTGAGGCCGCATGACGTT
CTCAGTAAAAACCATTCCAGACATGCTCGCTGAAGCATACGGAAACCAGACAGAAGTAGCACGCAGACTGAAATGTAGTC
GCGGTACGGTCAGAAAATACGTTGATGATAAAGACGGGAAAATGCACGCCATCGTCAACGACGTTCTTATGGTTCATCGC
GGATGGAGTGAAAGAGATGCGCTATTACGAAAGAATTGATGGCAGCAAATACCGAAATATTTGGGTAGTTGGCGATCTGC
ACGGATGCTACACGAACCTGATGAAAAAACTGGAGACGATAGGATTCGACACCAAAAAAGACCTGCTTATCTCGGTTGGC
GATTTGGTCGATCGCGGTACAGAGAACGTCGAATGCCTGGAATTAATCACATTCCCCTGGTTCAGAGCTGTACGTGGAAA
CCATGAGCAAATGATGATTGATGGCTTATCAGAGCGAGGAAACGTCAATCACTGGATGCTTAATGGCGGTGGCTGGTTCT
TTAATCTCGATTACGACAAAGAAATTCTGGCTAAAGCTCTTGCCCATAAAGCAGATGAACTTCCGTTAATCATCGAACTG
GTGAGCAAAGATAAAAAATATGTCATCTGCCACGCCGATTATCCTTGTGACGAATACGAGTTTGGAAAGCCAGTTGATCA
TCAGCAGGTAATCTGGAACCGCGAACGAATCAGCAACTCACAAGACGGGATCGTGAAAGAAATCAAAGGCGCGGACACGT
TCATCTTTGGTCATACGCCAGCAGTGAAACCACTCAAATTTGCCAACCAGATGTATATCGATACTGGGGCAGTGTTCTGC
GGAAATCTCACATTGATTCAGGTACAGGGAGAAGGCGCATGAGACTCGAAAGCGTGGCTAAATTTCATTCGCCAAAAAGC
CCGATGATGAGTGACTCACCACGGGCCACGGCTTCTGACTCTCTTTCCGGTACTGATGTGATGGCTGCTATGGGGATGGC
GCAATCACAAGCCGGATTCGGAATGGCTGCATTCTGTGGTAAGCACGAACTCAGCCAGAACGACAAACAAAAGGCTATCA
ACTATCTGATGCAATTTGCACACAAGGTATCGGGGAAATACCGTGGTGTGGCAAAGCTCGAAGGAAATACTAAGGCAAAG
GTACTGCAAGTGCTCGCAACATTCGCTTATGCGGATTATTGCCGTAGTGCCGCGACGCCTGGCGCAAGATGCAGAGATTG
TCACGGTACAGGCCGTGCGGTTGATATAGCAAAAACAGAGCAGTGGGGGAGAGTTGTTGAGAAAGAATGCGGAAGATGCA
AAGGTGTCGGCTATTCAAGGATGCCAGCAAGCGCCGCATATCGCGCTGTGACGATGCTAATCCCAAATCTTACCCAACCC
ACCTGGTCACGCACTGTTAAGCCGCTGTATGACGCTCTGGTGGTGCAATGCCACAAAGAAGAGTCAATCGCAGACAACAT
TTTGAATGCGGTCACACGTTAGCAGCATGATTGCCACGGATGGCAACATATTAACGGCATGATATTGACTTTTTGAATAA
AGTTGGGTAAATTTGACCCAACGATGGGTTAATTCGCTCGTTGTGGTAGTGAGATAAAAAGAGGCGGCGCTTACTACCGA
TTCCGCCTAGTTGGTCACTTCGACGTATCGTCTGGAACTCCAACCATCGCAGGCTGAGAGGTCTGTAAAATGCAATCCCG
AAACAGTTCGCAGGTAATAGTTAGAGCCTGCATAACGGTTTCGGGATTTTTTATTTGGGTCAGTCGTATAAAGGTCATTA
CGGAAGGCTGTTAACCTTCTTATCGTGGTTCGAGTCCACGCTGTCCCGCCAAATATGCTGGTTTAGCTCCAATGGTAGAG
CAGTCGCCTTGTAAGCGAATGGGTAGCGGTTCAAGTCCGTTAACCAGCACCATAACTGAGCCGTAGCCACTGGCTATCCT
GAACTCATCAGTGATAGTTACGCTGCGGCCTTCTACACATGATCTTCGTGAAAGCGGGTGGCAGGAGGCTGCGCTAACAA
CCTCCTGCCGTTTTGCCCGTGCATATCGGTCACGAACAAATCTGATTACTAAACACAGTAGCCTGGATTTGTTCTATCAG
TAATCGACCTTATTCCTAATTAAATAGAGCAAATCCCCTTATTGGGGGTAAGACATGAAGATGCCAGAAAAACATGACCT
GTTAGCCGCCATTCTCGCGGCAAAGGAACAAGGCATCGGGGCAATCCTTGCGTTTGCAATGGCGTACCTTCGCGGCAGAT
ATAATGGCGGTGCGTTTACAAAAACAGTAATCGACGCAACGATGTGCGCCATTATCGCCTGGTTCATTCGTGACCTTCTC
GGCTTCGCCGGACTAAGTAGCAATCTCGCTTATATAACGAGCGTGTTCATCGGCTACATCGGTACTGACTCGATTGGTTC
GCTTATCAAACGCTTCGCTGCTAAAAAAGCCGGAGTAGAAGATGGTGGAAATCAATAATCAACGTAAGGCGTTCCTCGAT
ATGCTGGCATGGTCAGAGGGAACTGATAACGGACGTCAGAAAACCAGAAATCATGGTTATGACGTCATTGTTGGCGGAGA
GTTATTCACTGATTACTCCGATCACCCTCGCAAACTTGTCACGCTAAACCCAAAACTCAAATCAACAGCAGCCGGACGTT
ACCAGCTTCTTTCCCGTTGGTGGGATGCCTATCGTAAGCAGCTTGGCCTGAAAGACTTCTCTCCGAAAAGCCAGGACGCT
GTGGCATTGCAGCAGATTAAAGAGCGTGGCGCTTTGCCGATGATTGATCGCGGTGATATCCGTCAGGCAATCGACCGTTG
CAGCAATATCTGGGCTTCACTGCCTGGCGCTGGTTATGGTCAGTTCGAGCATAAGGCTGACAGCCTGATTGCAAAATTCA
AAGAGGCTGGCGGAACGGTCAGAGAGATTGAGGTATGAGCAGAGTCACCGCGATTATCTCCGCTCTGGTTATCTGCATCA
TCGTCTGCCTGTCATGGGCTGTTAATCATTACCGTGATAACGCCATGACCTACAAAACCCAGCGCGATAAAGCCACGTAC
ATCATCGCTGACATGCAGAAGCGTCAACGTGATGTAGCAGAACTCGACGCCAGATACACAAAGGAGCTTGCTGATGCTAA
CGCGACTATCGAAAGTCTCCGTGCTGATGTTTCTGCTGGTCGTAAGCGCCTGCAAGTCGCCGCCACCTGTGCAAAGTCAA
CGACCGGAGCCAGCAGCATGGGCGATGGAGAAAGCCCAGGACTTACAGCAGATGCTGAACTCAATTATTACCGTCTCCGA
AGTGGAATCGACAGGATAACCGCGCAGGTTAACTACCTGCAGGAATACATCAGGACGCAATGCCTGAAATAATTTTTTTT
GCAAATCACAAAGTCAATTTAATGAGCCTCGCGATGCGGGGCTTTTTTATGTCCGCAGTAAACGCGCATTCTCGTGCGCA
TATCAACCAAGAGCTTTTCGGGATATGAGACAGAGACAGGACGGTGGCTTACATCGTGCCGCTCTTGGGCTGTCCATGTC
TGCGAGAACTGGCTCATATCACCAAAAAGGTAAATACGATGTCCAATATCATCCCGATTGATTTCGAAGGCCATCCCATG
CGTTTTTCTGACGATGGCTGGTTTGACGCGACTGCGGCAGCTGACAAGTTCAACAAGGAGCCGGCTCAGTGGCTTAGGCT
TCCTGAGACTGTCCGTTACATCGAGGCGTTAAAGAGTAGATATGGGAATATCACATATGTAAAAACCAGCCGCGCTCGCA
AAGACCGTGGCGGCGGAACATGGCTTCACCCAAAACTGGCGGTCAGATTTGCTCGATGGCTTTCTGTAGATTTTGAGATC
TGGTGTGATGAGCAAATTGACGCAATCATTCAGGGTTCCGTTCATCATATCGACGATGAAAGAATAAAGGCTATTTTCCT
TCTGGATAAATCTCAGCCATGGGAAAAGAGGTTTAGCGATCCGTTTTATTCTGCGATGTTCAAAATGTCAGGGCTGCCCC
GCCATCGACCAGGTCGTCGCCCAGCACTATTTGGGATGATCAGTGCCAAGTGGGTATATGGCCCGGTATTACCACCAGAA
GTATATGCAGAGGTTAAAAGACGGCTGGCTGCGGGAGACAAAATCCATCAGCACCTTAAACCTGACGCGCTGACATTGGT
TGAGCGACAGATCATTGCCGTTACCAGCATTGCCAATGGGTGCTCTGATTATCGTGATTTCGAAGCGCGTTGCATGTCGG
CATTCCCGGTGAAAGGGCAGATGAAATTGCTCTATGCGGCGGCCTGATCATGAGCACCCGAATAATAGAATGCGCCTCCA
GAGCGGGGCGCGACTTCTCAGAGTTCATGAAAGGCGAGAAGGGCATGATGGAAGCATTGGCCTCGGTGGATGAGTTTGGC
GAGCAACTCCGTATTAACGGTTGCGTCAACCATCACTTTGTCAGCTACATGATGCGGAACTCGATCATGCAGGCATTCAT
GGACATGGCAAAAGCCGAGAGGAAAGAAGAGCGCCGGCGTAAGCGAGCGGAAGCAAAAGCGAAGTAACCATTACAAAGCT
CATCTGCGGGTGGGCTTGATAATGAAACCGGAGTTAATTTCTGGTCACTAATTAACGGCAGCACCGCGAAACAACCCAAG
CCAGTAAGTGGGGAAATAACACTGGCAGCCACTGAAAGATGAACCTCCAGCCTTATGGCAAAAAAGATTCTTTGTGGTGG
CGGGCTGATGGAAAGACATCGGTTATTGCAGAGGCCATTCAATGAGTGGTCTCGACAATGGCTTATACCCTGCACGGGAT
AACTTAACTGATATCCCTTTTAACGGATAAACGGAGCCAACAATGGCAGAGATTATTCTCATGACTGAAGAACAGAAATT
CCAGTTAGAGATTTACAAACTGGTCATGAACCAGAACGCCGCCGTGCATGGAGACTGGCATGAACAAAGAGCCCCGCGTA
TATGGCAGCCGATGGGATAAGGCCCGTCTGCGTTTTCTCCAGCAGCACCCACTGTGTGTGATGTGCGAGCAGCAGGGGCG
CATAACACCAGCAACGGTGGTCGACCATATCGTGCCCCACAAACTGAAAGATGCGCTTAAGTCAGGTAACCCTCTGGCCA
TATCGAAAGCACAGCTCCTGTTCTGGAGTAAAGAGAACTGGCAGCCACTGTGCAAAGCGCATCATGACTCAACGAAACAG
AGAATGGAGAAGAGCGGCGTGGTAATAGGCTGTGATGCAAACGGCTACCCGCTCGATCCTGCGTCTCACTGGAGGACATA
ATGAAAGACCTCATCATTGAATACCGAGACGGTAAGTTTGTTCAGCTGGCGATTGATGGCGTGGAGATGAAGCGCGTAAC
GTCTATCCAGTTCTCCCACACCTTAGGCGAGGACGTACCGACATTGACCGTGTCAGGACATGTGTGGTCCGAGTATGGGA
AAGGCGATCACAAACTCGAACAGGTAGACAAACATTCGGCATAGCGCGGCGGCGGCAAGTCGATTATCTATCATGTGAAA
TCATTTCAAATGCAACGATATCAAATGAGAATGAATCGCATTCAGGGCAGGGGGGGTCAAATCTTCAAAACCTTTGCCCT
AAATGACCGCCGCCAAAGTTTGAATTTAACGCTAACCCGATTTTTTTAGTTTTAAGGTGTTGACAT
