# Supplementary material for: Viral dysbiosis in children with new-onset celiac disease
Source: PLoS One. 2022 Jan 14;17(1):e0262108. doi: 10.1371/journal.pone.0262108 (PMC8759644; doi:10.1371/journal.pone.0262108)
Supplement: S2 Table — (ZIP) [file pone.0262108.s002.zip › Virus_Genomes/Enterobacteria_phage_HK542_GCF_000901115.1_ViralProj183159.fasta]

>NC_019769.1 Enterobacteria phage HK542, complete genome
ATGGCAGATAAACGAATCCGTTCCGACAGTTCGGCGGCAGCGGTTCAGGCCATGAAAAATGCAGCTGTGGACACCATCGA
TCCGCCGTCCCATGCAGGTTTGGAGAAAAAAGCCGAACCATTCTGGCATGACAATATCAGATCGAAAGCTCTGGACAGCT
GGACGCCTGCCGACCTTCTAGCCGCCGTAGAACTTGCTAATAATCAGCTCTATATCACCGTTTTACGCAAGGATTTACGC
AAAGAAGAGCGCATACGCGGGGAGGAGCGAGACGAAGGCCTTATAAAAGACCTCCGCAAGCAAATTGTTGAGCTACAACG
AACTATCCTGGCTCAGCGCCGCGACCTCCAGATCCACTCCCACGCAACCAACGGCGAAAGTCGCGACCAGAAGAAACGTA
ATCAGAACGATCGTGATGCACGGAATACCAAAAACGAGCATCAGGACCAGGACGATAACCTGATCGCCTTTCCCAAGCAC
GGATAAAAGACTATGACGCGAGGTGAGCGTGTAATAGCGTTCATTGAGCGCTTTTGCATCGTGCCGGAAGGCAAGCTTAT
CGGCCAGCCAATGAGGCTGGACACCTTTCAGAAAGAATTCATCCTGGCGGTTTACGACAATCCAGCCGGAACGGATATGG
CGATCCTCAGCATCGCCCGAAAAAATGGTAAGACTGGCCTGATTGCCGGAATTCTGCTGGCTCACCTGGTGGGGCCTGAA
GCGGTGCAGAACACGCAGATTGTCAGCGGTGCACTCAGCCGGGAACAGGCGGCCATCGTTTTTAACCTCGCGGTGAAGAT
GGTTAACCTGAACCCCAAGCTGCAGGAGATTGTGCACATTACGCCCAGCGGCAAAAAGCTGATCGGCCTGCCGTGTAACG
TCGAATACAAGGCTTTATCCGCAGAAGGTAAGACGACGCACGGCCTTTCCCCCATTCTGGCCATTCTCGATGAAACAGGG
CAGGTTAGGGGCCCGCAGGATGATTTTATCGATGCAATAACTACGGCGCAGGGGGCTCATGAAAACCCGCTGCTAATCGT
TATCAGTACGCAGGCAGCAAACGATGCTGACCTGCTTAGCATCTGGATTGATGATGCGGTCAAATCGAAAGATCCGCACA
TCGTGTGCCACGTTTATGAAGCGCCAAAAGACGCTGATATCAGTAAACGCGAGTCCTGGCTGGCTGCGAACCCGGCACTG
GGAACATTCAGGTCAGAAAAAGACATGGCGCGCCAGGCTGAGAAAGCTTGCCGAATGCCAAGCTTCGAAAACACCTTCCG
AAACCTCAACCTCAATCAGCGCGTGTCTACCGTATCGCCGTTTATCTCCCGCAGCGTGTGGGAGCTTTGCGGAGAGATGC
CGATTAACACCCCGAGGAAGTGGTACGCGGGGCTGGATCTGTCAGCCAGGAACGACTTAACGGCGCTGGTTATCGCTGGT
GAAGCAGATGATGGTGTCTGGGATGTTTTCCCCTTCTTCTGGACACCGCAAAAGACTCTTGAAGAGCGAACCAAAACGGA
CCGAGCACCCTATGACGTTTGGGTGAGGGAGGGGCTGCTGCGCACCACGCCAGGAGCTTCGGTGGATTACTCATTCGTCG
TTGCTGATATCGCTGAAATTATCGGTGATTTCGACCTTACCTCGATGGCTTTTGACCGCTGGCGCATTGACCAGTTCAGG
AAGGATGCCGATGCCATTGGGCTGAGCCTCCCGCTGGTCGAGTTCGGCCAGGGCTTTAAGGATATGGGGCCAGCTGTAGA
CACGCTGGAGTCTCTGATGCTTAACGGGCGCGTGAGGCATGGCATGCACCCCGTATTAACGATGTGTGCTGTGAATGCGG
TGGTGGTGAAAGATGCTGCTGGCAACCGCAAGCTCGATAAATCCAAAGCAACGGGCCGTATTGATGGCATGGTCGCAATG
ACAATGTCCGTTGGTGCTGCTAATGGGGAAGTTACCGAACAGGGTGGTGACTTCGACGACTTCATTTTCCGACCGCTGAG
CATGTGATGGAAGAACCTAAATACACGATTGACCTGCGAACCAATAACGGCTGGTGGGCAAGGCTGCAGTCCTGGTTTGT
CGGCGGGCGTTTAGTCACCCCAAATCAGGGCTCACAGACGGGGCCTGTTTCGGCCCACGGACACCTGGGCGATTCATCCA
TTAACGATGAACGGATACTGCAAATTTCGACTGTGTGGCGCTGCGTGAGCCTGATTTCAACGCTCACGGCATGCTTACCG
CTTGATGTCTTCGAAACAGACCAGAATGACAACCGTAAAAAAGTGGATTTGAGCAATCCACTGGCGCGACTGCTGCGCTA
CTCACCGAATCAGTACATGACCGCCCAAGAATTCAGGGAGGCCATGACGATGCAGCTCTGTTTCTACGGTAACGCATATG
CACTTGTGGACCGCAACAGCGCAGGTGACGTGATCAGCCTTCTCCCGCTTCAGTCTGCCAATATGGATGTGAAGCTCGTC
GGAAAAAAAGTGGTTTATCGCTATCAACGCGACAGCGAATACGCCGACTTTTCGCAGAAAGAGATTTTTCACCTTAAAGG
CTTCGGATTCACCGGGCTTGTAGGCCTGTCACCCATTGCTTTTGCCTGTAAATCGGCAGGTGTGGCAGTTGCGATGGAGG
ACCAGCAGCGAGATTTCTTTGCCAACGGCGCCAAGTCTCCGCAAATCCTCTCAACTGGCGAAAAAGTGCTAACTGAACAG
CAGCGCTCCCAGGTCGAAGAGAACTTCAAAGAGATCGCCGGCGGCCCGGTAAAAAAACGCCTCTGGATTCTGGAAGCGGG
TTTTTCTACATCGGCAATTGGCGTAACTCCGCAGGATGCCGAAATGATGGCGTCCCGAAAATTTCAGGTAAGTGAACTGG
CGCGATTCTTTGGCGTACCGCCTCACCTTGTCGGCGACGTCGAGAAATCAACGAGCTGGGGATCGGGCATCGAGCAGCAG
AATCTCGGCTTCCTGCAGTACACCCTGCAGCCCTATATCTCCAGGTGGGAAAACAGCATTCAGCGGTGGCTTATTCCTGC
TAAGGATGTTGGCCGCATTCATGCTGAGCACAACCTCGACGGCCTGCTGAGGGGCGATTCGGCATCCCGCGCTGCCTTTA
TGAAGGCAATGGGAGAGGCAGGGCTACGCACCATCAACGAGATGCGACGAACGGACAACCTCCCGCCATTGCCGGGTGGC
GATGTGGCAATGCGCCAGTCGCAATACGTGCCGATCACCGATTTAGGAACCAACAAAGAGCCCCGTAATAACGGGGCTTA
ATTTTTATGGGGGCCGTAATGCCTGAAATCGTAAAAACGCTGTCCTTCGACGAGACAGAAATCAAATTCACCGGTGACGG
TAAACAGGGGATTTTTGAAGGCTACGCCTCTGTTTTTAATAACACCGATTCCGATGGCGACATCATTCTGCCCGGGGCGT
TTAAAAACGCGCTGGCGAACCAGACCCGAAAAGTGGCGATGTTTTTTAACCACAGGACGTGGGAACTGCCGGTTGGCAAA
TGGGACAGCCTGGCTGAGGACGAAAAAGGCCTGTATGTGCGCGGTCAACTTACCCCAGGACACAGCGGCGCCGCTGACCT
GAAAGCGGCAATGCAGCACGGTACGGTTGAAGGTATGTCGGTTGGCTTTTCCGTTTCGAAAGACGATTACACCATCATTC
CAACAGGCCGCATTTTTAAGAATATCCAGGCTCTGCGCGAAATCAGCGTCTGCACTTTCCCCGCCAACGAACAGGCTGGC
ATCGCAGCCATGAAAAGTGTCGATGGTATTGAAACGATTCGTGATGTGGAGAACTGGCTGAGGGATTCAGTCGGCCTCAC
CAAATCACAGGCAGTTGGGCTAATTGCCCGGTTTAAGTCAGCGATTCGGAGCGAGTCCGAGGGCGACGGAAACGAAGCAC
AAATAAACGCTCTGCTTCAGAGCATCAAATCTTTCCCTTCTAACTTAGGTAAATAATTATGTCTGAACTCGCTCTCATTC
AAAAAGCTATCGAAGAATCCCAGCAGAAAATGACCCAGCTTTTCGATGCGCAGAAAGCAGAAATCGAAAGCACAGGCCAG
GTTTCCAAACAGTTGCAGTCCGACCTGATGAAAGTACAGGAAGAGCTGACCAAATCCGGCACTCGCCTCTTCGATCTGGA
ACAGAAACTGGCATCCGGCGCTGAGAATCCTGGTGAGAAGAAATCCTTCTCTGAACGGGCTGCTGAAGAGCTTATTAAGT
CATGGGACGGTAAACAGGGCACCTTTGGCGCTAAAACGTTTAACAAGTCACTAGGCAGTGACGCTGATTCGGCTGGCTCA
CTGATCCAGCCTATGCAGATCCCAGGCATCATCATGCCAGGCCTGCGCCGTCTTACCATTCGTGATCTGCTGGCTCAGGG
CCGCACTTCCAGTAACGCTCTGGAATATGTGCGTGAAGAGGTGTTTACCAATAACGCCGACGTGGTGGCAGAGAAAGCAC
TGAAGCCAGAATCGGATATCACCTTCAGCAAACAAACCGCGAACGTGAAGACCATCGCGCACTGGGTGCAGGCATCACGT
CAGGTGATGGATGATGCGCCAATGCTTCAGTCCTACATTAACAACCGCCTCATGTACGGCCTGGCACTGAAGGAAGAGGG
CCAGCTGCTGAACGGCGACGGTACCGGGGATAACCTGGAAGGGCTGAACAAAGTGGCAACCGCCTATGACACCTCGCTGA
ATGCCACCGGCGACACCCGCGCTGACATTATCGCTCACGCTATTTATCAGGTGACCGAGTCTGAGTTCAGCGCTTCCGGT
ATCGTCCTGAACCCGCGCGACTGGCACAACATCGCGTTGCTGAAAGACAATGAAGGCCGCTATATCTTCGGTGGTCCTCA
GGCATTCACCAGTAACATCATGTGGGGCTTGCCAGTGGTTCCGACTAAGGCGCAGGCCGCCGGCACCTTTACCGTAGGCG
GTTTCGATATGGCCTCACAGGTCTGGGATCGCATGGATGCCACCGTGGAAGTTAGCCGTGAAGACCGCGATAACTTCGTG
AAAAACATGCTGACCATCCTGTGCGAAGAGCGTCTGGCGCTGGCGCATTATCGCCCGACAGCAATCATCAAGGGCACCTT
CTCTTCTGGCTCATGATGGAGGGGGCGGGGAAACCCGCCCTTTTAACGTATGGCGATAGATGTTCTGGATGTAATTTCCC
TCAGTCTGTTTAAGCAGCAGATTGAGTTTGAGGAAGACGACAGGGACGAGCTGATCACGCTGTACGCCCAGGCCGCTTTT
GACTACTGCATGCGCTGGTGCGATGAACCAGCATGGAAGGTTGCGGCTGATATTCCTGCCGCCGTTAAGGGCGCCGTTCT
GCTTGTCTTTGCTGACATGTTTGAACACCGGACGGCACAAAGCGAAGTGCAGCTTTATGAGAATGCAGCCGCCGAACGCA
TGATGTTCATTCATCGCAACTGGCGCGGTAAAGCCGAATCAGAGGAGGGCTCCTGATGGAACCAGGACGATTCAGGCACC
GGGTAAAAATTCTCACCTTCACGACTTCGCGCGATCCATCTGGTCAGCCGGTTGAATCGTGGACAGGTGGCAACCCGGTC
CCGGCTGAGGTAAAGGGGATCAGCGGCAGAGAGCAGCTTTCAGGCGGCGCGGAAACGGCGCAGGCAACGATTCGCGTCTG
GATGCGCTTCAGGTCAGAGCTGAATGCCTCTTCTCGTCTGGAAGTGCTCAGCGGCCCGTATAAAGGTCAGGTGCTAAATA
TCATCGGTCCTCCTGTAGCAAATGCGACTGGCACTCGCCTGGAAATTCTTTGCAAAACGGGAGCTGAAAAATGATTGAGA
CGAGCCTCGATTTTTCCGGGTTAAATGACATCGCAAAGGATCTGGAGGCGCTTAGCCGCGCTGAAAACAATAAGGTTCTT
CGTGATGCCACCCGCGCCGGCGCGGAAGTGCTTAAGGAAGAAGTGATCGCCCGCGCTCCGGTGCGTACCGGCAAACTGAA
AAAAAACGTGGTGGTGGTGACCCAAAAAAGCCGTCGCCGCGGGGAAATTTCTTCCGGCGTCCATATTCGTGGCGTTAACC
CGCGCACCGGAAACAGCGATAACACGATGAAGGCTAATAACCCGAGAAACGCCTTTTACTGGCGATTCGTTGAAATGGGA
ACTGCCAACATGACGGCACATCCTTTCATTCGTCCAGCGTTTGACGTCCGACAGGAGCAGGCGACAGAGGTCGCGATCAG
GCGCATGAACCAGGCCATCGATGAGGCATTAAGCAAATGACGGAAGACGATCTCTATCCTCTGCTGGAACCGCTGGCAGG
AGGGCAGGTTTATCCCTACGTTGCGCCGCTCGGCAGTGACGGGAAGCCTTCAGTATCTCCGCCCTGGGTAATTTTCTCGA
TTATTACCGACGTGGCCGCAGACGTTCTCTGCGGTCAGGCTGAATCTGCCGTTTCTGTGCAGGTTGATGTCTATTCCAGC
ACAATCACTGAAGCGCGCACAATCAGGAATATGGCGCTTGATGCCCTGCAGGTGCTGAAGCCGGGAAGCATTGTTAAAAC
GCCGGGCTATGAGCCTGATCTGCGCTATCACCGGGCAACGCTCGAATTTCAGGTAACCGTTTAACTTTTCCCACCATAAC
AGACCGCTCTGGCGGTCTTTTTTTATCTGGAGAAATCATGACCAGTAAGTATGAAGTTACAAAGGGGATGACCTTTGCCG
TCTCCGACGCACCCGTAACCGCCGAGGATTTTAATGCCTTAGGTTTCCCGGGGGATGGTGTTACCTGGCTGGAAGCGGCC
TGCGCAACAAAGGAGATCACCTTCACGGGCGGTCAAAAAGGGGATATTGACGTAACCACGCTTTGCTCAACTGAACAGGA
GCAAACCAACGGCCTCGCCGCGCCTGCTGAAATGAGCATTACCCGTAACTGGGTTGGCGATGAAGCAGCACAGGGGGCAC
TGCAGACCGCTTACGAAAATGACGAACTGCGCGCGCTGCGCGTGGTATTCCCGTCTGGCAACGGTTTCTACGTGCTGGTG
GAGGTACGCCAGAGCTCATGGTCTGCTGCAACCTCTTCCGTTGTTGGCGCCACCTATTCTCTGCGTGTACGCGGCAAACC
TAAACGCATCCACGCGTCTGGTTCCTGAGCGGCTTCGGCCGCTTTTTTTATCCCTCCGATCATGTAACAAGAGAAAAATG
AAATGGCGCAAAAAACATCACAGAATTCATTACGCAACGTGGCGCTTACAGCATCGAAAGCCTATCGCACCAAAGAAGGT
ATCACGGTCCCTGAATGGGATGGCGCAAAGGTAACGCTGCGTGAACCCTCTGGCGATGCCTGGGTGAAATTCCGGGAGAT
CGTTAACCCACAGCTCGCCGAGGGCGAAGAGGCACCGACGCTGACGGAGGCGGAAAAGTTTCTGCGTAACAAAGATGCTG
ATGTGGTTCTGTTTATTGACGTTCTGCTGGATGAAAACGGCGAGCGAGTATTCAGCGATGAGGATCAGGAGCAGGTATCT
AAAATTTATGGTCCTGTGCACTCCCGCCTGCTGGCTCAGGCCCTCAACCTCGGAATGAGCCAGGAAGAAGCGGGAAAGCC
GTAAAGCAGCCGCTGACCTTCTTCCTGATGTCGCTGGCGCTCCGGTTGGGACGTACTCTCCACGAACTGCGCCAGAACAT
GACCGCCAGCGAGCTCAAAATGTGGATCGAGTTCGACCGCATCAGTCCGATTGGTGACTGGCGCGCCGATGCTCAGGCGG
CGCAGATCTCCGTTGCAATGCTGAACTCTCAGGGCGGGAAATTCACCATTCCTGACGTGATGCTGAAATGGGGTGAGCAG
GAAGAAGGCGCTGAAGTCTCTGAACTTGAAGAATGGATGTCCAGTCTTTGATGCCCGCGGCTGCGGGCTTTTTTATGGGT
GAAATATGGCAACGCTGCGCGAGCTAATCATCAAAATTTCGGCGAACTCTTCTTCTTTTCAGTCAGAGATCGCCAGAGCG
TCCCGCATGGGAACCGATTACTACCGCACTATGGAACAGGGCGGGAAAAAAGCTGCAGCGGCCACGCGTGAAACTCAGCG
GTCTTTGGCTGACCTGAATTCTCAGCTTGCAACCGTGCGATCCTCTGCTGCCGGGCTTGCCGGTGCGTGGGCTGGTGCAT
TTGCCACGCATCAGCTGATTCAGTTTGCCGACACGTGGAACCAGTTGAATGGGCGTCTTCGCCTTGCGTCCTCTTCCAGT
GAGGATTACGTGCAATCCCAGCGCGTGCTGATGGAGATTAGCCAGCGCACCGGAACATCCCTCGAGGCAAACAGCAACCT
GTACAGCCGAATTGCGCAGTCCCTGCGTGATGCCGGTTACGCTTCTGCTGACGTCGCAAAAGTTACGGAAACCGTAGCAA
CCTCACTGAAGCTGTCTGGCGCCAGTACCGAAGAGGCGAGTTCTGTTATCACCCAGCTTAGCCAGGCACTTGGCTCAGGC
GTTTTGCGAGGCGAAGAATTTAACTCCATCATGGAGAACGGTGGACGCCTGGCGAAACTGCTGGCTGATGGGCTGGGTAC
CACTGTTGGTGGCCTGCGAAATATGGCCAACAACGGCGAGCTGACGACCAACAAGATCGTCCCGCTGCTGACCAACGTTG
AGATCCTCCGTAAAGAATTCGACACCCTTCCTGCATCCATCAGCGGATCTGCACAGAAAGTGCAAAACGCCTTCCTTGCA
TGGGTTGGCGGGGCGAACGATGCGGTCGGCGCATCATCAACGCTTTCCGGCGTGCTGGATGGTCTGGCGAATAACATCGA
TGATGTGGCGAACACCGCAGGCATTCTGGTTGGTGTTGGCCTCGCTCGTTATTTTGGCAACATGGTCGGCAGCGTTGCTC
AGTCAACCCGGGCAGTCCTCGCTAATACGGCCGCCGAGGTCGCGCTGGCGCAGGCTCAGGTTCGCGGAGCTCAGGTTAGC
GTTGCTGCTGGTCGCCAGGCTGTTTACCGCGCTCAACAGGCGCGCGCAGCGGCGACGAGTATTGAGGCTCAGATTGTCGC
TGAGCGTAATCTTGCTGCTGCTCAGGCATCACTGAATACGGCGCTTGCTGGCAGGACTTCGGCCGTTAATAACCTCACCA
ATACAGCCTCGGTGATGTCCCGCCTGGGTAGTGGCGTTCTTGGCATTCTCGGTGGCTGGCCTGGAGTGATTATCGGTGCC
GGCGCTGCGATGTATGGCCTTTATCAGCATACCCAGCAGGTGCACCGTGAGGCGGTAGGTTTTGCCAACAACCTTGACGA
GATCAACACCAAGCTCCAGCAGATGTCGGTGCTTGGCCTGCGTTCGACCGCGGCTGATGCCCGTACATCTTTACAGGCGC
AAAAACAGGACCTGGCCGACCTCGACTCTCAGATTGCGAAGGTGAAAGACAGTCTTAAGGCGGTTGATCAAATCCAGCAG
GACTACAACCGCCATCCGACGCTGACCCTGATCAACACCTTCATGGACCAGGCCGACATCACGGCCAAAAACATCGAGCT
TACCGATAAGCTGAACCAGCTTGAGTACCAGCGCGAACAGGCAGCCTCAAAAGTCGAGCAAACGCAGAAGCTGGTTAATC
AGGCCAGTGATCTGGCTACACAAAAGGCTATCGAACAGGCTGGCGCTGTCTCAATCCTGAAAGGTGCGTATGACCTGCTT
AACCGCTCGATGTCAGCGACCGCTGGCGCCAAGCCGCCGCAATATGCCGGGCCCGTCGTCTCACTGGCGAATGCAACGCC
TCAACAGCAAACTGCACTGGAGCGCTCGCGCCGCGATAATGAGCTAGCCAGCTTAAGCGGATTAGAGAAACTCCATCAGC
AGCACGTCTACGAAGCAGAAGACCTGCAGCTGACGGGGGCGCTTTACACCCAGTACATCTACAACAAGGATCAGGCAGCC
AAAAAGGATGCAGCAGCTGCAGAGGCAAAAAAAACCTCTACCGCCGCCTCGAAAGCGCAGAGTAAAGCCGAGCGCGAAGC
GGCCAGCACCGCCGAACAGTATTCCCGGAAAATGGCCGATCTGAGCGTGGCTATCGATGTGCAACGCGTCCGGGCCACGG
AAGGAGAAAAAGCCTCTGAGCTTTACGCGGCGTCGCACCAGGCAGGCACTAAATGGACCGACGAGCAGCGCAGAGCAATC
CAGGCATCATCAACAGAGCTGGCAAAATGGACGCAAAAAGCCGACGAGAACGTGCGCAAGCAGCGCGAACAGGCTGATGC
CCTGAAGGATTTAACTGAAGCGGCCCGAAAGTTCAGGGATGAGGCGACGCTGACAACCGAAACCGCAGGCATGAGTGATC
GTCAGCGCAGCCGGTTCGATGAGACGCAACAGATCGACCGTGTTTTTGCTAAAACGGACGGCGGCATCGAGGCCATCGCA
CAGCGCGCCGCAGCCCTCGATGCTCTGGAGGAGAAATACAAGGCTATTGCAGCAGCTGAAGCGGATTGGATGTTCGGTGT
ATCACGCGGCTATGCCAACTGGTTTGATGAAATCAGTGATGTATCCGGAACGGTTTCTGACGGGGTGAAAACCACACTCG
ACAGCGCGTTTGGTAACGTCACCTCAATGCTCGAAGGCAATAAAGTTAGCTGGAAATCGTGGGGTATTTCTGTCCTGCAG
ATTATCGAAAAAGTGGCTCTGCAGATGGCGGTGGTTAGCGCGATGGGTGGGGCCTCTTCCGGTTCTGGCATCTTTGGCTC
ACTCATCGGCAGTGTAGGCAGCTTCTTCGGGGGCGGGGCGGGAGCATCAGCCAGCACCGGTACGGCGGTTTCCAGTTACG
GATCGAACTTCCAGTTTAACGCCAAAGGCGGCGTTTATGACTCCCCCTCTCTGAGCGCTTTCAGTAATGGGATCGTCAGA
AACCCCACCATGTTCGCTTTCGCAAAAGGCGGGGCCGGAATCATGGGCGAGGCTGGGCCGGAGGCGATCATGCCGCTTAC
CCGCGCGCCGGATGGTTCTCTCGGCGTTCGTGCGGTCGGAGGTGGCGGCGGTCAGTCTGTATCTTCGGCGCCACAGGTTT
ATATCACCATCGATGGCAACGGCAACACTCAAACTCAGGCCTCACCAGGCCTTGAGCAATTTGGTGCCGAGGTCGGGGAA
TTTGTTGATCGACGTTATAAGCAGAATGTGATGCGTGACATTCGTCCCGGCGGCGACATCTGGAACGCAATGAAAGGAAC
CCGATAATTATGGCCATTGAAACTTTCACCTGGTGCCCACGGATTAACGCGGAGGCTGATACAAGTTTCCGCGTCAGAAA
AGCCCAGTTTGGCGATGGATATGAGCAGGTTTCAGGGGATGGATTGAACACCAGAACCCAGCAATGGACGCTCAACTTCA
CTGGCAACGAAACCTACATTTCTGCCATTAAATCTTTTCTCGACAGGCATGAAGGAACGAAAGCCTTTCAATGGAAGCCG
CCGCTCGAGCCTTTGGGTTTGTATCGTTGCGAAACGTATAAACCCACCGGGCTGGGTGCGGGAAAATTCAACCTTGAAGC
AACATTCATCCAGGCATTTAAACCATGAGCTTAAACGCAGACTATCAGAAGCTTGAATCCGGAAACGATGTTCGTCTGAT
TGAGGTGGACGGTTCTTCCTTTGGGCTAACGGACGTTCTCCGCTTTCACAATTACCGCATTCCCCACACGGAAGCGGAAA
TCATCGCCGCTGGTGGGGATGAGTCCAAGCTTCCGGCGAAACCAATCTGGTGGCAGGGAAATGAATACGCCGCCTGGCCG
TATCAGCTGGAAGGCCTGGAAAAATCAACCAGTGGGAGCAATGCAACGCCATCACTGACGGTTGCGAACATCGAAAGCTC
TATTTCTGCCATGTGTCTTGCGTATGACGATCTGCTGCAGGCGAAAGTCACTATTCACGACACAAAAGAGAAATATCTCG
ATGCCAGAAATTTCGCGGACGGCAACCCCACAGCAGACCCGACTCAGGAAAAGCTGCAGGTCTGGTATATCGACGGGAAA
ACTGGCGAGCTTGCCGGTGAAACCGTTGAATTTGTTCTGTCCAGCCCGATGGACCTGCAGGGGCAAATGATCCCGACGCG
ACAGCTTCATTCCCTGTGTACCTGGTGCATCCGGAATAAATATCGTACCGGCGACGGCTGCGACTATGCCGGCACCCGCT
ATTTCGACAAAAACAACAACCCGGTAAGCGATCCGTCGCTGGATGAATGCAACGGCACGCTGACGGCCTGCAAACTCCGA
TTCGGCGAAAATAACGAACTCTCGTTTGGTGGCTTCCCGGGCACGTCTTTGATCAGGAGTTGATATGCGTCAGAAAACCA
TCGATGCGATTATGGCGCATGCTGCAGCTGAATATCCTCATGAGTGTTGCGGCGTGGTGGCGCAGAAAAGCCGCGTTGAA
CGTTATTTCCCGTGCCGGAATCTTGCCGCGGCGCCGGAGGACAATTTTGTCCTTTGCCCCGAAGACTACGCAGCTGCTGA
GGACTGGGGAACGGTGATCGCCATCGTTCACAGTCACCCTGACGCCACAACGCAGCCGAGCGAACTGGATAAAGCGCAAT
GCGACGCAACGCTTTTACCCTGGCATATTGTGAGCTGGCCGGAGGGGGATTTACGCACCATCCAGCCGCGCGGAGAACTG
CCACTGCTGGAGCGTCCGTTTGTGCTTGGACACTTCGACTGCTGGGGGCTGGTAATGAGCTATTTCCGGCAAACGCATGG
TATCGAGCTCCACGATTACCGGGTGGATTATCCCTGGTGGGAAAACGCCTATCCGGACAATTTTTATCAGGATTGCTGGT
ATGAATGCGGATTCAGGGAGTTTGACGGCCCGCCTCAGGAAGGGGACCTCGTCATCATGCAGGTGCAGGCCGATAAGTGG
AATCATGCCGGGATTTTACTGGAGGGTAACATGCTGCTGCACCACCTGTACGGACATCTGAGCCAGCGCGTGCCGTATGG
TGGCTACTGGCAGGAAAGGACGATGAAGATTCTTAGACATCAGAATTTTATTTAACAAACTGTCACTGATACTATCGTGT
AGTACACAGCAAGGAGAACGATATGTATACAGTTGGGTTTGGTTGGATCTTCGTCGGTATTTTTATTGGGTTAATTCTCT
GGTTTTTCATCAACCGCGCCAGCGTCAGAGCGAACAGGCAGGTTGAATTACTTGAGTCTATCGACCAGAAATTATCAAAA
ATAGTAGATCCAAACTTCGAGGCAAATAACAAAGACCAGTCGAAAGAAAACTACCTTGAAGAAGCAAGGAAAAAAGCTGG
GCTTTGAGAGCGTAAATTAACAAACCACCTACGGGTGGTTTTTTTATGGGGGCAGCATGCAAGAGGTAATGACAAGAATT
GAGCTAAGTGGCGTGCTAGCTAAGACATATGGAAGGGTTCATCACCGTCTGGTTCGCACTACTGCTGAAGCCATTAATGC
ACTCGCGAAAACCATCAATGGATTCGAGAAATTCTTAAACACAAGCAAGGCCCGAGGGCTGACGTATGCCGTTTATAGAG
ATAAAAAGAATATTGGCGTTGATGATCTCGGCTTTCCCGTCACCGGCGAAGTGATCCGGATTGTCCCTGTAGTAATAGGG
AGTAAAAAGGCTGGTCTTTTGCAGACAATCCTAGGGGCCGTGCTTATTACTGCTGCTGTATTGACTGGCCCTGGCGGTAT
TGGCGCTGCTTTCGCTGCTGGTGGATTGACGGGGTTTGCTGCTGCCACTGGCGCCTCGTTGGTCCTCGGTGGGGTTATTC
AGCTTCTTTCACCACAGCCATCAGGCATAGCCAGCAAACAAAGCGCAGATAACCGTGCATCGTATGCATTCGGCGGTGTT
ACAAACACCGCGGCACAGGGGTACCCGGTGCCTCTGCTTTATGGTAAGCGTCGAATCGGCGGAGCGATTATTTCTGCAGG
AATTTATGTCGAAGATCAGCAGTAGATAACTAACCTTTTTACAAGCCACCTCCGGGTGGCTTTTTTTATGGACGCAATAT
GGCAACTGCAACCGCGATTAAAGGCCGCAAAGGCGGTAGTTCAAAGACACGCACTCCAACTGAACAGCCCGATGATCTGC
AGTCAGTTGCGAAGGCGAAAATTTTAATCGCCCTTGGCGAGGGCGAGTTCTCCGGGCAATTAACCGGCAAAGATATCTAC
CTGGACGGAACAGCGCTGGAGAATGCTGACGGCTCCCAAAACTTCAGCGGGGTAACGTGGGAGTTTCGCGCGGGAACGCA
GGCGCAAAAATATATTCAGGGTATTCCCGGTACCGAAAACGAGATCAGCGTAGGAACTGAGGTATCAAGTGCCACAGCCT
GGACGCGCACGTTTACCAATACGCAGCTTTCAGCAGTTCGCCTGCGTCTTAAATGGCCCTCGCTTTTCAAACAGGAAGAC
GACGGCGATCTGGTGGGTTACTCGGTCAATTATGCGATTGACCTGCAGACTGACGGCGGCACATGGCAGACGGTACTCAA
TACCAGCGTGACCGGCAAAACGACGTCTGGTTATGAGCGCAGCCACCGTATCGATTTACCGCAGGCTGGCAGCACATGGA
CAATACGTCTGCGTAAGATTACCTCTGACGCCAACAGCGCGAAGATCGGCGACACGATGATGCTGCAGAGCTTCACCGAG
GTGATTGACGCCAAACTGCGCTACCCGAACACCGCGCTGCTCTACGTCGAATTCGACTCAAGCCAGTTCAACGGCTCTAT
TCCTCAAATTTCATGCGAACCGCGCGGCCGCGTTATCCGCGTTCCAGATACCTACGACCCTGAAACCCGCACTTATAGCG
GTACATGGACCGGTGCGTTTAAGTGGGCATGGACGGATAACCCTGCGTGGATTTTTTACGACCTGGTTGTTTCTGACCGG
TTCGGCCTTGGGCACCGTTTGACCGCTGCGAATATTGATAAATGGACGCTTTATCAGGTTGCTCAGTATTGTGATCAGAT
GGTACCAGACGGCAAAGGGGGCAACGGTACAGAACCACGCTATACCTGCAACGTGTACATTCAGGACCGGAACGACGCCT
ACACAGTCCTGCGTGATTTTGCCGCTATCTTCCGTGGCATGACCTACTGGGGCGGGGATCAGATTGTGGCCCTGGCTGAC
ATGCCGCGCGATGTTGATTACAGCTATACGCGCGCTAACGTTGTTGGCGGTCGCTTCACCTATTCGAGCAGCACCACGAA
AAGCCGCTACACCACAGCGCTGGTTTCATGGTCAGACCCGGGTAACGCTTATGCCGACGCGATGGAGCCGGTATTTGAGC
AGGCGCTGGTGGCGCGGTACGGCTTCAATCAGCTGGAAATGACAGCCATCGGCTGCACCAGGCAGTCAGAGGCGAACCGA
AAGGGGCGCTGGGGTATTCTCACCAATAACAAGGATCGCGTTGTTTCGTTTGATGTCGGGCTGGACGGAAACATTCCGCA
GCCTGGCTACATCATCGCCGTGGCAGACGAGCTGCTTTCCGGAAAGGTTATGGGCGGCCGCATCAGCGCCGTTAACGGTC
GCGTTATCAAACTTGACCGCGTAGCTGATGCAGCACCAGGTGATCGCCTTATTCTCAACCTTCCCTCCGGAGCGTCGCAG
AGCAGGACCATTCAGGCCGTGAACGGGGAATCAGTCACAGTCACCACGGCATACAGTGAGACGCCACAGGCCGAAGCTGT
TTGGGTGGTTGAATCTGACGAGCTCTACGCGCAGCAGTATCGAGTTGTCAGCGTTTCCGATAACAATGATGGCACTTTCT
CGATTACCGGCGCATGGCACGACCCGGATAAATATGCCCGTATCGATACCGGAGCCATCATTGACCAACGGCCGGTGAGC
GTGATCCCGCCGGGCAACCAGTCGCCGCCTGCGAATATCGTGATCAGCTCGTTTTCCGTGGTTCAGCAAAATATCAGCGT
CGAAACAATGCGCGTGAGCTGGGACCAGGCGCAGAACGCTATCGCCTATGAAGCGCAATGGCGCCGCAACGACGGGAACT
GGGTTAACGTGCCGCGCACCTCCACCACGTCATTCGACGTCCCGGGGATTTATGCCGGGCGCTACCTGGTGCGGGTGCGC
GCAATCAATGCCGCAGAAATTTCATCCGGATGGGGCTATTCAGAAGAGAAAACGCTGACGGGTAAAGTGGGCAATCCACC
GAAGCCGGTTGGCTTTATCGCCTCTGAAAACGTGGTGTTCGGTATCGAGCTGAACTGGGGATTCCCGGCGAATACCGACG
ACACGCTGAAGACGGAAATTCAGTACAGCCTGACCGGGAGCGAAGATGATGCCATTCTTCTGAGCGATGTTCCCTATCCG
CAGCGCAAGTATCAGCAGATGGGCCTGAAGGCGGGGCAAATTTTCTGGTACCGGGCGCAGCTGGTGGACAGGACAGGCAA
TGAGTCGGGTTATACCGACTGGGTACGTGGACAGGCCAGTATCGATGTGTCGGATATCACCGATGTTATCCTGGAGGACA
TTAAAGAATCGGACACGTTCAAGGAACTGATCGAAAGCGCAGTAGACAGCAACGAAAAAATTGCTGGTATGGCTGACGAT
ATCAGACAGAACGCTGACGATCTGGAGCAACAGGCGCTGGCCATCAAGGAAAACGCCGATGGGCTCGCCCAGGCCGAGGT
GAAGATTGACGAAATCTCTGTCTCGATGGATGGCATGACGGGAGGCGTTAAAAACTCCTCTATCGCGGTTATTCAGAACA
GCCTCGCGCAGGTCACCAGCCGTCGATCCCAGACAGCCACCAACGCCGGGAACAGCGCCAGCATCGACCGTATCGATACC
ACCATTGCAGATACCAGCCAGGCGGTTGCCCGTGCGCTGGTTACGCTTGATGCTTCTGCCGGTGGTAATGTCTCAAACGC
GACCGATCTCACCGAAACCCTTGCTGATTTCACGCAGGCCTCGGCCACGAAAATCAACTCCCTGACGGTTACGGTAAACG
GCCAGACAGCGGCTATTAACCAGACCGCGCAGGCGGTGGCTGATGTGAACGGTAACCTCAGCGCGATGTATAACATCAAG
GTTGGCGTTTCCAGCAACGGTCAGTATTACGCCGCGGGCATGGGGATTGGTGTTGAGAATACGCCGTCCGGGATGCAGTC
GCAGGTCATCTTCCTGGCTGACCGCTTCGCCGTCACCACGGCAGCAGGTAACAGCGTGGCTTTGCCGTTTGTGATCCAGA
ATGGACAGACATTCATCCGGGCCAGTTTCATCCAGGACGGCACTATCAGCAACGCAAAGATTGGTAATTTTATCCAGTCG
AACAATTATGTTGCTGGTTCTGCTGGCTGGAAGCTTGATAAAGGGGGGACGTTTGAGAACTACGGTTCGACTGCTGGTGA
GGGAGCCATGAAACTGACAAATCAGACGATCAGCGTCAAAGATGGCAGTAATGTTCTTAGGGTGCAGGTTGGACGATTAA
CGGGAGTATTCTGAAATGGCTTATGGAATACAGACCTGGGATGCTTCAGGAAAACCCAACAACTATGGCATCAAACCCGT
TTCCGTCGTTGGGCGAATACAGCTGGCTGCCGGGCAAACCTCCGGCAGCTGGTCTTTTACGGTGCCCTCAGGAATGAAAG
TTGGTTTTGTTCTTTCACTTGATGAAGGAGGTAACAGCGTAGGGCGGCGCATTGTCGCGTCAGGGAGCACAATAACCGTA
AGCGCTGCATCTTCTGTAGGCCTGGGAAATTATCCGGCCTCAAAATGTGAGGTGGTTGTTTTCATGGAGAAAGCATAATG
GCCGAATTTGGCGCGATGATATTAATGGACAACGGGAACCCATTTGTAACGCCCCAGTCAACGCCTTTTTGTCTTTACGG
CAAGTACACTTTCAACTCCTCTGCTAATGGCAGTTCGCAGCAGGTTGCTCAGAATATTGCATTAAATGCTGACTACCCTG
TGATGGTATTTATCAGGACCACAAATACCGCCCAGCCCACGCCAGTAATATCTTACCGGAACGGCGGAAATATATATGTC
GCGGGGGTTAATCCTTATAACCAGAGCTTCACGTTAACTGCATATATATTTGCCATATTTCCACAGACGTTACCGAAGTG
GGGGATGGCAATCTGGGATTCGAGCGGGAAGCTGGTACTCACTAATGAGTCCCGCGTGCTGTCAGACTTGCAGACAATCG
GAACGCCTGGAGCAAACGGCGGGATTAACATTGACCAGACGCTTGATGGTTCATGGGCAGTGGCTCCATCAAGGCTGGGG
CAAGTGAACAGAAACGACGCTTACTCATCTTGTAGGTATTCAGGCACAAGTACAAGAATAAACGCCGGTACAGCCGCAAA
TACACCTGGCGGTGCTGGAGGGGTGATAAATAATGGAATTATCCTGACAGCAATTAAAACAGACGCCTATGATTGATTAT
TTTGAGCGATCAATAACAAATAATTTATCTATCTAATCAATTATACCCATCGATTATGTATTGGTATCTTCGAAGCTACT
GAATACCTCTGGATACTATCAAAATGAAAAGGCTAATTATCTGCATAGCGGGCGCTTTAATGCTGTCTGGTTGCGCTGGT
GTACTTGAGAAACAGAAACCGATTTGCAGCGGCACGGCATATATGGGTGGCCATGAGAATACCGTTATGATTTACGCCGT
TCGAAAGCAAAACAACCAGACGCAATACCGGGCCGGATATCCCTTTAACTGGCGCTGGGTAAGTGCGAACACATTCACAA
GCACGACATGTAAATAACTCATGATTTTCAATGCAAACCTCGCCTCGGCGGGGTTTTTTATTGCCTGGAGAAAATATGCT
TTATAACACTGGAACCATCGCCATTAACGGAAACAGCGCCACCGGCACGGGCACGAACTGGACGGCACCCGCCAGCCAGG
TTCGCGCTGGCCAGACGATTATCGTGATGTCTAACCCGGTGCAGCTGTTTCAGATTTCATCCGTGAACAGCGCCACGTCA
ATGACGGTTACTCCAGCTGCTTCCCCGGCGCTGAGCGGCCAGAAGTATGGAATTCTTGTGTCGGACATTATCTCGGTCGA
CGGACTGGCACAGGCCATGTCACAGCTCATCAACGAGTACGATGAGAATATTGGTGCATGGGAGACGTTCGCTACTACCT
CAGCGAACCAGATTATCACTGTAACCATCAACGGTACCTCCGTGAATATTCCGGGCATTGGTGGCCTGGCTCGAAAAGGG
GCAAACAGCGATATCACGGAGCTGAAAGGGCTCACTACTGCGCTTTCTATTGCGCAGGGCGGCACCGGTGCAACGAACGC
TGCAGACGTTCGCACAAACCTCGGTTTGGGAACAGCGGCTACATCCAATACCTTGACCAATGTTGTAGACCAAAGCGCTG
GGGCGCTTGTAAGAAACAGTGATTTCGGTATCGGTGGTAATGGTGGCGCAGGGGAAGGTGTGCCTATTGGTAGCTATGGC
AATAATGCAAACTACATGGCATTAAATGGCTGGTACGGTGGTGCGGGTGTTAACGCCGTAAACCATTTTGACGGCTTCTC
CCCATTATTGACAATGTGCCGGTTCGCTGGTGGTTACATTGGACAAATTCAGATTACTAAATCCGGTAAAATGGGTATTC
GTGGAGGTACTGGAGCAACAACTTCAAATCAGGGCACATGGACACCGTGGTATGAGGTTTACAGCACTGGTAACACGACA
AAATCCAGCGACGGTACACTGAAGGCTGCGTCTCCGGTTGCACGTATCGTTAAAAGCCAGGGGGAATGCCAGCGCGCCGA
TATAACTGAGGATGGTTTCTCCTGGTGCGGCTGTGGTACGGCGAACGCCGAGGCGGAGGGAATAACCATTTCCCGCCTCG
AGGTGGGTGTTTACTTGCTGGCCGGTTCGGCAGGACTTGCGTCAGAGGGATGGCAACTGCTGCCGCCAATGGACCCTGGC
GGAATGGGAGAGCTTGGCGTTGTCGAAGCAGAACAGACCGAAAGCGGCGAGCTGACAATCCGTCTTTTCAAGCGAAAATA
TATCCTGAGCGATGAAGGTGAGGTCATCAAAACCAAAGGTGAACCGATTGACGTCCCGGCGAACAGCTGGATCGATGTTC
GTCTTGATATGCCAGAAAACAGTGTCTGGAATCAGCGCCAGAAAGAGGCGATTGAACCTGCTTCATAAAGAAAACCGCCG
CCTGTCGTATGCAAGCACGAGCCACGGCTGGCTGTCTAACTTTCGATAGTGCGAGTATTGAATGATTTCCAGCCGCTACC
GATTTTACTATGTTTTCAGTAGAACACTTAGACAAAACTGAGACACACAAATCTTTGCACTGGATTGCAAGGCTTTGTGC
TCTTCTGTGAATGTGTGGCTATATGTTTGAAGATCGTTGTGCCGTATTTGTGACATATATATGGCAACATCATGCATCAA
CTTTCTGTTTGTGCCATCAACTATAGCTTAGTGAATGCGGTTAATGCTTGCTAAAACAGATAGTTATGATTGGTGCTACA
GATTCGTAATGCGAAGGTCGTAGGTTCGACTCCTATTATCGGCACCATTTAAATCAATGAGTTACCTCGCATTTAAGTAA
ACCACGTTCTCCTCTTGTGCCGTATTTGTGCCATTGCGACTTATAATCGCATCGATTTTGCTCGCGTGCTCGGTGAGATG
CCCGGCTGAAAGGTGGGCGTATCTTTGAACCATTTCGAGAGTTTCCCATCCTCCCATCTCTTTAAGTGCAAGAAGAGAGA
CACCGGACTGAACCAGCCAGCTTGCCCAAGTATGCCTCAGGTCATGGAAGCGGAAGTTGCTAATGCCTGCCCGCTTTAAC
GCTCCCTTCCATGCCTTGTTGCTGTCGGTTCTCATCTTCCTTACCGCTGCTGTTTTTGTTCCGTCGCTTCGGTAGGCAGG
TTTGGTGTGGACAAACACCCATCTCTTATGGAGCCCCTGCTGTTTTCTTAATATCTGGCATGCGGTTTCGTTAAGAGGAA
CTCCGATCGCATTGCCAGCTTTTGTTTCATCAGGGTGCATCCATGCCATTTTCTTATCCAGATCGACCTGTGACCACTCA
AGGTCTGTAACGTTGGAACGGCGAAGGCCTGTCGTGATTGCAAACATGACCACAGGGAAGAAATGAGGAGCAATTTCTGC
AAACAGGCGCTTAGATTCCTCTTCTGTAAGCCATCTAATGCGTCCATTCTTAACGCGTGGTGTTGATATTTTGGGCGCCC
TGTCAAGCCATCCCCATTCAACAGCCATATTGAGAATAGCGCGAAGTATTGCCAGATGCCGCGTCTTCGTTCCTTTGCTT
GCCAGCTTTGGTTTATACTCCGGCACTGGCTTGCCAAGCCGCAAACACCTGTCCCGGCTCATCTCCCAGTTCAGGCGATG
GCGGCGGTTTTCCATCCCGTCTACCGCCTCCATTATTTTTTCTGTTGTTATGTCAGAGAGAATGGTTTCTCTGAAGTGCA
ACATCCAGAACGATATAATGCTCTTGTCATCATCAATGGACTTCTTATCCGATTTCTCTCGCAGCCACCGTATGCAGGCT
TCCTTGAATAGCTTTTTCGGTGATTCCCCGAGATTTTTTACTCTCCACGCTTCTGCTTTTAGACGATCGTGAAGTTCTTG
CGCTTGCCTTTTGTCCGATGTTTCAAGAGAGCGTCTAACTCTTGATCCATCTGGCGCGACGAAATCACAGTGCCACGTGC
CACCGCGTAGTTTGATTGACATGCTTTAACCTCCTGCACATCAACCGCATTCACCGCGCTATTGTGTCTTACAGACTTAA
GCGCCGCAATGCAGTCTGACTTGCAAATGCGATATGGGCTTTTAGGTTTATCTGGATTTATCTTTGCGGCCTGAAGTCGT
CCACTTCGTATCCACTGCGTGATAGTGCCTTTGTCTACCTTCAGATACGACGCTGCCTCTTCACGAGTGAAGATTTCTTC
TTCCACCTGGAATCTCCATTTATTGAGTTGGTATTATTGCGGTAGGTCTGGATATCTTGAGAAATGAACAGGCCTCATCG
AGTGTGAGGCGTTAGTCCTTGCGTAGCTCGCTGATTCTTCTGTAAGTCTCTGGTGCTTTGCTATCTCACGCAGTGCCTGA
TAGTCAATCTTGCTCACTGGTTGCCTCCTTTGCGAAGCTGGTCGGCGAACAAACGCACACTAGACGCTTCACTGTGTAGA
AACTTAACGGCATAATCAAAACCACCTCGTTCTGCGTCGCCCGCTACGTTGTCGAGGTTATCTGCGTACATCTCCACGCC
CTGCGCCCGCACTTCAGCCAGGAAATCCTGGTACGCAGGAATCTGCAGCACAGCCAGAGCTCCGATAATCTTCTGTACTT
CTGGATGGCATTGATCGTAATGAGCATCGGTGATGAACACCGCGTCATTGTGAATTTCTTCAATTGCACTCAACTCCGCA
GCCAGCGCCGCGCACTTGGCCTCCGCTTCAGCAAATTTGCGCACCAGATATTCAGCGTTTGTTTCGTTAACCTTTAAATC
TCGTGGGATGCATTTACCTTTCAGAAATCCATCCATCTCAATTAGTGACATTTGTTTCATTTCTTCCCACTCCGCAACAT
CGCATTCAGATATTTGTTGTCATTAACAGAACCGAAACTATTTCTCTTAAGCAATTCCTCTCTCGATGGCATTGGCTTTA
CGCGTTGGCGAATAATCATTTCTGCCGGAAGAATGCCGGGATTGTATGCAAGTCCTCTCATAGTAAATTCCTCAGTCATT
ACTGATAGCGCCATAGCGTGAGCGGTAATTACGCAGGCGCGGGTCGATATATTCAGGGAAGTGGGTATATGTGGCTTTGC
GGAATGGTCGGATTGATGTCTGGTAAATTCGCTCGCGTTCTTCTTTCTCTGCAAGCCATATACAGTGGCGAAATTCCTTT
TCCTCTTTCGTTTCCTGCGGTAGAGACATTATTCGATCGTAGTTTTTTCTGAATTTATCCAGCACCTCCGATACGGAATT
GCCGGAACAGCGGCGCGGGTCATCCGCGCCATATAGAGGCGCTGGCATAATTAAATCCTTATTTTTCTAAATCAGAATGG
GATGGAATCGTCGTATACAGGAGTGTTCTGCTGGTTACTACTTTGCTGCTGCGGGCCATTTCCTGAAGTTGTAAATCCAA
TCTTTGCATTCAGTAATTCAAGAGTGATTGATTGACCATTTTGCCCCTGATAAACATCAACCCTGATGTTTTCTCCGGTA
ATTTCCACAATGCCACCTTCAACCAGAACGCTACGGTAGTAATCCGCTTGCGCTCCTGGCTTGGCAAATACAACGGCGCT
GTAGTTTGTCCATTCTTTCTTTTTTGTCTGGCGATCGTAATACTGAACGCCAGCACGGATGTTGAATCCGATATTTTCCC
CGGCCTGAAACTCTCTTGCGGGTTTGTTTAGTCTTACTGTAATCGAATGTGCCATTAAGCAGCCGCTCCTTCTAATTCGT
CTCGTCTGATGTTGTAAACGTCCTGCGCTTTATGCTGCTCCGGTGTGCCTTCGAGCATCTTCCACGCTTTGGCGAACGCC
TGTTTAAGCTCTTCCACGGTGTTTTTCTGCAATGCTGCGTCAGTGAATGCTTTTAGAACCTGTTCAGGTGTAGGTGATGG
TTTTGATTGCTTTGCTGCTGCGTTCTGCTGATGTTTATGCTCGTCGGTATCTGCATCTTTCGCATCATCAATGCCGAATA
AACCATTGAGGCAATACTTGCGTGCATAAGAGCTTGTAGCTCCAGTAACTTGTGCAGAATCCATTCCTTTCTTGCTTTCT
TCCTCTCGTGCAAGAGCGGTTGCCGTATGACTGTTTTCGCCATCGGTAATAGTTGCCGTGGCTTTCACGTAATACCGATC
ACCAATCAACACAACTTCATCGCTGATTGATAAAAACAGGCCATTCAGTAACGGCTTAACGCCTTCAAGAATGTCTTCGC
AGCTTCTGTATTTATATTTACCGAATGAGTTGTACTGATTCTTTGGCGCGTTCAGATTCTCCTGAATAGCTGCCAGTCTT
GCGTAAAATTCTTTGCTCATATGATTGTTCTCAGAATGGACACGGCCCAAGGAAATAACGCTGATTTAATACTTCAGTCT
TTGCCGCATTTAAAAATACGCGAACACCTTCACGATCTCCCTTCTGGCGATACATTAACGCCTGCTGCGTGTACATGCGT
CTCTGTAACTTGCTCTCCTTCACTGTGGTTGCAAGTGACATGAATATCTCCTTCGTTACCGATTAAATCTTTCATCTGAC
GAATAAATTCTTCGTCTGAACAGTTATCTGTAAAACTCATGGACGGCCTTGTTGTTTCAAAATATCCCAAAGCTTTTCGA
GCAAACTTTTCATTCTTGGTTGTTTAAAGTCTGCTCCGGTTAAAATATTTTTTCGTGAATGCTGTACCGATAAAATCGGG
TTGAAAGGGCGAACCGATGCCGCCCCTGCAATAGCGAACTGTTGCATAGGATGCTCCTTCTGTTTGATTGCATAACGAAA
ACGCCTCGAATGAAGCGTTATTGGTATGCATATAAAAAGGCCCTCACACTGGAGGGCAAAGAAGATTTCCAATAATCAGA
ACAAGTCGGCTCCTGTTTAGTTACGAGCGACATTGCTCCGTGTATTCACTCGTTGGAATGAATACACAGTGCAGTGTTTA
TTCTGTTTTTTATGGCAAAAATAAAGGCCGACTATGCGGCTTCGGAAGGAAGTCCAATCATCTTATTCAAATCTTCTACC
CGTAAAGCAGGAAGTGCTGTACTTGCTTTATCTGCTTCTTTTGGTAGCAATTCTTTGCTTTCAGGCCAAACTTCAATAAG
TCGCTTAACTGTTGTGACTGAGTTCAAAGCAGCCCATACATTTGATTCGATATCCTTTTTCTTGGCTTCAAGTTTTTGTT
GCAATGCGCAGATTTCATCAAACCTTTTTGTTATTTCGTGTTCTGCGTCAAACATGCATTTATCTTTGGTCGGAGTAGGG
AGCAATATATCTTCGCCGTTGCCGTCTTTCCCATATGAAAGCCATCCAACCCTTCTGCCAGATACAGTCAGATAAATTGA
AGTAGAACGAACATCGTATGAGTAAAATGAACATCCCATCTTTCCAAGTTCTTCACTTATAGCTACCAACTTGGATGATA
ACTGATCCACTTCCTCAGTTTTCTTTTTACCGCAAAACGCAATAACTCTGGCGTCAAGTGCAAGCTGGTTCTTTAACTTT
GTTACTTCTTCAAGTTCAGTGAAAACCCCAGACTTAATTAAAGCGTTACGAGCGATTTCCTCTTTCATTCTCGTAGTTAA
GCGGATTGATGACATATTAATTCCTCTCAAATAAGTGGTTTGCTGCCTAATTTCATTTTCTGGCGACCAACACAAGTCAC
ACCCATTTCACTGCGTGGCTTGCTGTACCATGTGCGCTGATTCTTGCGCTCAATACGTTGCAGGTTGCTTTCAATCTGTT
CGTGGTATTCAGCCAGCACCGTAAGGTCTATCGGATTCAGTGCGCTGTCTACTCGTGATTTCGGTTTGCGATTCAGCGAG
AGAATAGGGCGGTTAACTGGTTTTGCGCTTACCCCAACCAACAGGGGATTTGCTGCTTTCCATTGAGCCTGTTTCTCTGC
GCGACGTTCGCGGCGGCGTGTTTGTGCATCCATCTGGATTCTCCTGTCAGTTAGCTTTGAGTAACGCGCCGTGATGCTTA
TCTCCACGGTTGCTGTCTTGCAGCTGCATTTCGCGCTACTCAAAGCCTTCTGCTTTGAATGCTGCCCTTCTTCAGGGCTT
AATTTTTAAGAGCATCACCTTCAATGGTGGTCAGTGCGTCCTGCTGATGTGCTTAGTATCACCGCCAGTGGTATTTATGT
CAACACCGCCAGAGATAATTTATCACCGCAGATGGTTATCTGTATGTTTTTTATATAGATTTATTTTTTGCAGGGTTGTG
TGGATTGGGAAGGTGATCGAGAGATCTGAATTGCGATGTTTAGTGAGTTGTATCTATTAATTTCCAAATAAATACAATTG
GTTATGTGTTCTTGGGTGAGGGGGATCGTGAGGCAAAGAAAACCCGGCGCTGAGGCCGGGTTAATGCGTTAATGCTGGGG
AGTGATTTTTTTGTTGTCTGTTGGCTGGGTATTTTGTGGCGGCGCTTGCAAAGTGGAAGGCTGTTGCAAAGGTGCGTGGT
CTGACTTTAAAGCTGATACCAGCCCGGGAATCGCAACTATTACAGCGATAATGACACTAAAAATGGCTAATCGTATAGAA
ATACCCGACTGAACACCACTAATTGCGGTATTAACCCCTGTTATTTGTCCTTGAATTCCTTCGAATCTCCCATTAATTGC
TTTTATATCGCCAGCAGCGCTATCCATCTTTCCATCGATCTTGGACGATAGAGAGTTTATGGCTGCATTAAGTGATGCAA
ATTGGACATTAACGCTTTCACGAGATAGAGCCATGTCAGCCCTAATGGAAGAAGCAATAGACTCCATCTCTGCTTTATTA
GCAGCTAAGCGAGCATCAAGTTCCTCTCTGCTGATCGTTCCCACTTCTTCCTCCGTTTGTGGCGGTTTTATGTAATTATT
TTGCACCTTGGTGGGAGAATTATCAAATTCAGCCTCAAAATAGGAACCGCCAACAACCTTCAACCTCCGGCTTTCAGATA
TGTTGGTGTCTTGCTTTCCATGATTATTTAAATTGCTGTCGTCACTCATAATAGCTCTACGGTGAAAAATGATTCATTTT
TATGAAGTTCATTTTTAGGGTCTTCATTATCCTGCAATATCCCTATAACACTATACAGCCCTTTAGCTGGGACCCTAATT
TCTTTCAATGTTACTATTACCTGTCCGCCAACCCCTGTTTCAAAATGGCTATCTTTCGTATCGATGAAAAGTGAAACTGA
TTCCGAAGAGCCGTCAGGGAATTGAATTTCCTCACCTTTTTTTATAATTAGGTGCGCGGGGATTACCATAATACCCAAAT
TATATCTTGAATTTGGTTTCAACCCGATCATACCAACCCTGAAATCAATTGATAGCCGCGCAGGAAATTCATTGCATGTA
AAATTAAGCGTCGGTTGGTTGGGTTCTTCGCTGCTATCAAATGGGGTTATAAAAGATATTCTTTCTAAATTAAGTGCCAT
AAATTCTCCTGCATCGCTGTATGCTCTACGAGCATCTCGGCGACTTATCATCACCCAAACGTCTCTTCAGGCCACTGACT
AGCGATAACTTTCCCCACAACGGAACAACTCTCATTGCATGGGATCATTGGGTATTGTGGGTTTAGTGGCTGTAGAAACA
CCTGACCGCTATCCCTGATCAGTTTCTTGAAGGTAAATTCATCACCCCCAAGTCTGGCTATGCAGAAATCACCTGGCTCA
ACAGCCTGCTCAGGGTCAACGAGAATTAACATTCCGTCAGGAAAGCTTGGCTTGGAGCCTGTTGGTGCGGTCATGGAATT
ACCTTCAACCTCAAGCCAGAATGCAGAATCACTGGCTTTTTTGGTTGTGCTTACCCATCTCTCCGCATCACCTTTGGTAA
AGGTTCTAAGCTCAGGTGAGAACATCCCTGCCTGAACATGAGAAAAAACAGGGTACTCATACTCACTTCTAAGTGACGGC
TGCATACTAACCGCTTCATACATCTCGTAGATTTCTCTGGCGATTGAAGGGCTAAATTCTTCAACGCTAACTTTGAGAAT
TTTTGCAAGCAATGCGGCGTTATAAGCATTTAATGCATTGATGCCATTAAATAAAGCACCAACGCCTGACTGCCCCATCC
CCATCTTGTCTGCGACAGATTCCTGGGGTAAGCCAAGTTCATTTTTCTTTTTTTCATAAATTGCTTTAAGGCGACGTGCG
TCCTCAAGCTGCTCTTGTGTTAATGGTTTCTTTTTTGCGCTCATACGTTAAATCTATCACCGCAAGGGATAAATATCTAA
CACCGTGCGTGTTGACTATTTTACCTCTAGCGGTGATAATAGTTGCATGTACTAAGGAGGTTGTATGGAACAACGCATAA
CCCTGAAAGATTATGCAATGCGCTTTGGGCAAACCAAGACAGCTAAAGATCTCGGCGTATATCAAAGCGCGATCAACAAG
GCCATTCATGCAGGCCGAAAGATTTTTTTAACTATAAACGCTGATGGAAGCGTTTATGCGGAAGAGGTAAAGCCCTTCCC
GAGTAACAAAAAAACAACAGCATAAATAACCCCGCTCTTACACATTCCAGCCCTGAAAAAGGGCATCAAATTAAACCACA
CCTATGGTGTATGCATTTATTTGCATACATTCAATCAATTGTTATCTAAGGAAATACTTACATATGCAACTTACAAGTAC
TCGCAAGAAAGCGAATGCAATTACAAGCAACATCCTGAATCGAATTGCTGTACGTGGTCAGCGAAAGGTTGCTGATGCGT
TAGGGATTAATGAATCGCAAATTTCGCGATGGAAAGACAGCTTCATCCCAAAAATGGGAATGCTTCTGGCTGTTCTTGAA
TGGGGTGTTGAAGACGAGGAGTTGGCGGAACTGGCTAAGAAAGTAGCCAGAATGCTGACAAAAGAAAAAGCCCCGAAGAA
CGGCGAATTCTTCGAGGCCTGATGTAGAAAGACTGGATCAATCCACAGGAGTAATTATGACAAAACGTCGTAAGAAATAC
CAGGAAAAAGAAGAGATTCGACACCCTGATTCACCTGAGGGATTAGTGGTAGCCGCAGCAAATAACAGGGCGTTCGCAGA
GCGCCTTGTTGGTGTTTACAGACTAGCCAAAGCAGGAGTGGAACATGGGCGTCGTTAAGTTAGCTGATTACAGGCATAAC
CCTGTACAACATCAGGAGGCATCCAGTATGGGGTATGTCTCTATACACCGCCAGTTTATGGACAGCAGGCTCTATAAGGA
CTCTCAGGCAGTACATCTTTGGCTTCACTTAATCCTCAAGGCTAATCACGAATCTACTGTCGTCAATACGGATATCGGTC
CGATAACTGTTGATCGCGGTCAGATGATAACTGGACGCCCGTCGCTGGTCAGAGAAACATTCATCCCCGACAACAAAGTT
CGGAGCTTATTACGGACTTTTGAGTCGAAAGGTATGCTTAATATTTGCTCGATGGGGAAGAAATTTAGCCTGTTTACAAT
CGTTAAATATGACGATTTTCAGGCAAAAAATTGTCCAACGGTTGTCCAACAGTTGTCCAACGCAAACACCAGTAATGGTG
CGGCTCTCAGCGGAGATTGTCCAACGGTTGTCCAACGGTTGTCCATAAACAATAATATAAATAATATCTCTAATACTGAC
GTATTAGAGAGTGCTACAGCAGACAAAAAGTCTGACAAGAAAAAACCTTCCGTCAGCTGTCAGGATGTTGTCGATGCTTA
CCACGAAATCCTTCCTGAAGCGCCAAGAATCCGCGCACTGAATGACAAGCGTAAAAACCAGATCCGAACGTTCTGGCGCA
AAGCCGGAGTGATAACACGCCAGCTTGACGGGCATGGGTTCACGATGCAGGACTGGAGAAATTATTTGAGCTACGTTGGC
AAAAATTGTCGATGGATGTTCGAAGAGCGTCCAAACCATCAACGCGGAACTGTCTGGCACAAAAAGGGATTTGATTTCCT
GCTTAACGATAATACCTACCTGAAAGTTCGTGAGGGTGAACACGATGACCGATAATTTTTATGCGCCGCCCCATAGCATC
GAGGCAGAGCAGGCGGTGATTGGTGGATTGCTTCTGGATGATGACAGCAGTGAGCGCGTCCAGAAAGTTCTGGCGATGCT
GAAGCCTGACTCATTTTACAGCCGGCCACACAAAATCCTTTTCGAAGAAATAACCAGAATGCACCGGGAGCAAAAGCCAG
TAGATGGCCTGACGCTTTTCGATGAACTGGAGCGTAAATCGTTAACGGCGTCTGTTGGCGGTTTTGCTTATATCGCTGAG
ATCGCAAAGAACACGCCAAGCGCAGCAAACATCGTTGCCTATGCAATGCAGGTTCGTGAAACCGCAATGGAACGCTACGC
CATCAACCGCATGACTGAAGCGACGGAATTGCTCTATTCCCGCAACGGAATGACTGCAACGCAGAAGTACGAAGCTATTC
AGTCGATTTTCACGCAACTGACAGACCATGCAAAAACCGGATCGCGTCGCGGCCTTCGTTCATTTGGTGAGGTCATGGAA
GACTGGGTTAGCGACCTTGAGAAGCGATTTGACCCATCAGGCGAACAACGGGGAATGAGCACAGGGATCCCATCGCTGGA
CAGGATGCTGTCACCGAAAGGTCTGGTGAAAGGCTCTCTGTTTGTCATTGGCGCTCGCCCTAAGATGGGGAAAACGACGC
TATACAGCCAGATGGCAATCAATTGCGCAGTGCATGAGAAAAAGCCCGCTTTGATGTTCAGCCTTGAAATGCCAGGTGAT
CAGATACTGGAAAAACTGGTAGGGCAGAAGTCTGGTGTTAACCCGAATATTTTTTACCTTCCGGCGACAAATGACGCTGA
TGACGGCTATCAGGGTGATTACGATGGTGACTTCAACAGGGCGATCGAAACAGCTAATCGCTTGAGTGAAATCGACATGC
TTTACATCGACGACACGCCGGGATTATCTCTGGCTCAAATCGTCAGCGAAAGCCGTCGAATCAAGCGAGAAAAAGGATGT
GTTGGCATGATTCTGGTCGATTACCTGACACTAATGACCGCTGAGAAGGCCGATCGCAACGACCTTGCTTACGGCATGAT
CACCAAAGGACTGAAGAACCTTGCCAAAGAGCTTGATTGCGTTGTTGTGCTTCTGACACAGCTTAACCGCGCACTGGAAA
GCCGAACCAATAAACGCCCATTACCAAGTGACTCACGAGATACAGGGCAGATTGAACAGGATTGCGATTATTGGGTTGGG
ATCCATCGTGAAGGCGCTTTTGATGACAGTGTTCCACCTGGTGAAACCGAACTAATCCTTCGTCTCAATCGTCATGGCAA
TACCGGCACGGTGTATTGCATTCAGGCAAATGGCGCTATTTATGACACAGACCAACAGTCTGCTGAAATGCGCCGACGTG
AACGCGAGGAACCGCAGTCCAAGAAGAAAGGAGGGTTCTGATGACCATCTACATCACTGAGCTAATAACAGGCCTGCTGG
TAATCGCAGGCCTTTTTATTTGGGGGAGAGGGAAGTCATGAAAAAACTAATCTTTGAAATTCGATCTCCAGTACATCAGC
AAAACGCTATTCACGCAGTACAGCAAATCCTTCCAGACCCAACCAAACCAATCGTAGTAACCATTCAGGAACGCAACCGC
AGCTTAGACCAGAATCGGAAGCTTTGGGCTTGCCTTGGTGACGTTTCGCGTCAGGTTGAATGGCATGGGCGCTGGCTGGA
TGCAGAAAGCTGGAAGTGTGTGTTTACCGCAGCATTAAAGCAGCAGGACGTTGTTCCTAACCTTGCCGGGAATGGCTTTG
TGGTAATAGGCCAGTCAACCAGCAGGATGCGTGTAAGCGAATTTGCGGAGCTATTAGAGCTTATACAGGCATTCGGTACA
GAGCATGGCGTTAAGTGGTCAGACGAAGCGCGACTGGCTCTCGAATGGAAAGCGCGATGGGGAGACAGGGCGGCATGAGA
CGACAGCGACGAAGTTTCACCGACATAATCTGCGAAAACTGCAATTACCTTCCAACGAAACGCTCCAGAAATAAACGCAA
GCCAATCCCAAAATAATCTGACGTAAAAACCTTCAACTACACGGCTCACCTGTGGGATATCCGGTGGCTTAGAGAACGTG
CGAGGAAAACAAGGTGATTGACCCAAATCGAAGTTACGAACAAGAAAGCGTCGAGCGGGCTTTAACGTGCGCTAACTGCG
GTCAGAAGCTGCATATGCTGGAAGTTCACGTGTGCTCCGATTGCTGCGCAGAACTGATGAGCGATCCGAATAGCTCAATG
TACGAGGAAGAAGACGATGAATGAGTTAATAAATGGCAATGCCATCAAAATGACAAGCATTGAAATCGCTGAGTTGGTAG
AAAGCCGCCATAGCAATGTAAAAGTATCCATAGATAGATTGGTGAAACGTGGCGTTATCAAGCCTCCTGCATTGCAGCAC
ACTAACATAATCAATGATTTAGGTGTTATTACCGGGAAGCGTGATTTCTACGTCTTCGAGGGCGAACAAGGAAAGCGAGA
CAGCATTATTGTCGTCGCCCAGTTGTCGCCAGAGTTCACCGCTCGCCTTGTTGACCGCTGGCGAGAGCTTGAAGAAGCTG
CGGTTAATATCCCCAAAACGCTACCGGAAGCGTTGCGCCTTGCTGCTGATCTTGCTGAGCAGAAAATGCAGCTGGAAAAC
CAGCTCGCAATTGCCGCACCTAAAGTTGAGTTTGCCGATCGCGTTGGCGAGGCCAGCGGAATTTTGATTGGAAACTTTGC
AAAGGTTGTTGGTATTGGTCCAAACAAACTGTTTGCGTGGATGCGCGATCACAAAATCCTTATTGCTTCAGGTTCCCGGC
GCAATGTGCCAATGCAGGAATATATGGATCGCGGCTATTTCACAGTGAAAGAAACAGCGGTCAACACAAATCACGGAATA
CAGATATCGTTCACTACAAAAATCACCGGACGTGGCCAACAGTGGCTGACCAGAAAGCTGCTCGATAACGGAATGCTGAA
AGTAACAGGGGAGGCTGCTTAATGGCTAACCTACGCAAAGAAGCGCGCGGCAGAGAATGCCAGGTACGTATTTACGGCAT
ATGCAATGGCAACCCTGAAACTACAGTTCTGGCACATTACCGGATGGCTGGAATTTGCGGAACGGGAATGAAACCTGACG
ACCTGATTGGCGCATGGGCTTGTAGCGCGTGTCACGATGAAATCGACCGACGCACCCATAACCTCGACAACAAAGACGCC
AGACTTTACCACCTCGAAGGCGTGATCAGGACGCAGGCGATACTGCTGAAGGAGGGAAAGATTAAGCCATGAACGAATAT
CAGTTTGTGCTTCCATACCCGCCGTCGGTGAATACCTACTGGCGAAGACGGGGAAGCCAATACTACATCAGCGATAAAGG
CCAGAAATACCGAAAAGACGTTCAGCAAATCATCCGCCAACTCAAGTTAGATATTTTCACCAAATCACGGCTCCGTATCA
AAGTCATCGCAGACGTTCCAGACTCCCGCCGCCGCGACCTCGACAACATCCTGAAAGGTTTACTCGACTCCCTTATCCAC
GCCGGATTTGCGGAAGACGACGAGCAATTCGATGACATTCGCGTAATTCGTGGCGTGAAAGTACCAGGCGGAAGGCTTGG
AATAAAAATCACCGAGCTGGAGAACGTATGAACGCCACAATTCAAACGATACCAGAGCTTCTTATCCAGACACGAGGCAA
TCAGACCGAAGTGGCGAGGATGCTTTCCTGCGCAAGAGGAACAGTGCTCAAGTACAACCGAGACAGCAAAGGTGAGCGTC
ACGTAATAGTTAACGGCGTCCTGATGGTCAAACAGGGCAAGAGGGGAAGACCATGAGACTCGAAAGCGTAGCTAAATTTC
ACTCGCCAAAAAGCCCGATGATGAGCGACTCACCACGGGCCACGGCTTCTGACTCTCTTTCCGGTACTGATGTGATGGCT
GCTATGGGGATGGCGCAATCACAAGCCGGATTCGGAATGGCTGCATTCTGCGGTAAGCATGAACTCAGCCAGAACGACAA
ACAAAAGGCTATCAACTATCTGATGCAATTTGCACACAAGGTATCGGGGAAATACCGTGGTGTGGCAAAGCTTGAAGGAA
ATACTAAGGCAAAGGTACTGCAAGTTCTCGCAACATTCGCTTATGCGGATTATTGCCGTAGTGCCGCGACGCCGGGTGCA
AGATGCAGAGATTGCCACGGTACAGGTCGGGCGGTTGATATTGCCAAAACAGAGCTGTGGGGGAGAGTTGTTGAGAAAGA
ATGCGGAAGATGCAAAGGTGTCGGCTATTCAAGAATGCCAGCAAGCGCCGCATATCGCGCTGTAACGATGCTAATCCCAA
ACCTCACCCAACCCACCTGGTCACGCACTGTTAAGCCGCTGTATGACGCTCTGGTGGTGCAATGCCACAAGGAAGAGTCA
ATTGCAGACAACATTTTGAACGCGGTCACACGTTAGCAGCATGATTGCCACGGATGGCAACATATTAACGGCATGATATT
GACTTTTTGAATAAAGTTGGGTAAATTTGACATCAACGATGGATAAATGCACTCGTTAAATAAAGCCCTGAGTTAATAGC
TCGGGGCTTTTTGCGTTTTAAGCACGGCCTTTCTGAAAGCACATCAAACCAAATACCAGACAGACAATACCCTCACCTTA
TCCGCTGTGGCTACGGTGCGGTGTGCTTTGTATAAAAGAAAACCAGCTCAATGTCTGGCTTCGTGAAAGCGGGTGGCAGG
AGGTTGCGCTAACAACCTCATGCCGTTTTGCCCGTGCATATCGGTCACGAACAAATCTGATTACTAAACACAGTAACCTG
GATTTGTTCTATCAGTAATCGACCTTATTCCTAATTAAATAGAGCAAATCCCCTTATTGGGGGTAAGACATGAAGATGCC
AGAAAAACATGACCTGTTAGCCGCCATTCTCGCGGCAAAGGAACAAGGCATCGGGGCAATCCTTGCGTTTGCAATGGCGT
ACCTTCGCGGCAGATATAATGGCGGGGCGTTTACAAAAACAGTAATCGACGCAACGATGTGCGCCATTATCGCCTGGTTC
ATTCGTGACCTTCTCGGCTTCGCCGGACTAAGTAGCAATCTCGCTTATATAACGAGCGTGTTTATCGGCTACATCGGTAC
TGACTCGATTGGTTCGCTTATCAAACGCTTCGCTGCTAAAAAAGCCGGAGTAGAAGATGGTGGGAATCAATAATCAACGT
AAGGCGTTCCTCGATATGCTGGCATGGTCAGAGGGAACTGATAACGGACGTCAGAAAACCAGAAATCATGGTTATGACGT
CATTGTAGGCGGAGAGCTATTCACTGATTACTCCGATCACCCTCGCAAACTTGTCACGCTAAACCCCAAACTCAAATCAA
CAGCAGCCGGACGTTACCAGCTTCTTTCCCGTTGGTGGGATGCCTACCGCAAGCAGCTTGGCCTGAAAGACTTCTCTCCG
AAAAGCCAGGACGCTGTGGCATTGCAGCAGATTAAAGAGCGTGGCGCTTTGCCGATGATTGATCGTGGTGATATTCGTCA
GGCAATTGACCGTTGCAGCAATATCTGGGCTTCACTGCCGGGCGCTGGTTATGGTCAGTTCGAGCATAAGGCTGACAGCC
TGATTGCAAAATTCAAAGAGGCTGGCGGAACGGTCAGAGAGATTGAGGTATGAGCAGAGTCACCGCGATTATCTCCGCTC
TGGTTATCTGCATCATCGTTTGCCTGTCATGGGCTGTTAATCATTACCGTGATAACGCCATCTCCTACAAAGAGCAGCGC
GATAAAGCCACATCCATCATCGCTGATATGCAGAAGCGTCAACGTGATGTAGCAGAGCTCGACGCCAGATACACAAAGGA
GCTTGCTGATGCTAACGCGACTATCGAAAGCCTCCGTGCTGATGTTTCTGCTGGTCGTAAGCGCCTGCAAGTCGCCGCCA
CCTGTGCAAAGTCAACGACCGGAGCCAGCGGCATGGGCGATGGAGAAAGCCCAGGACTTACAGCAGATGCTGAACTCAAT
TATTACCGTCTCCGAATTGGAATCGACAGGATAACCGCGCAGGTTAACTACCTGCAGGAGTACATCAGGACGCAATGCCT
GAAGTAATTTTTTTGCAAATCACAAAGTCCATTTAATGAGCCTCGCGATGCGGGGCTTTTTTACATCTGCAGTAAACGCG
CATTCTCGTGCGCATATCAACCAAGAGCTTTTCGGGATATGAGACAGAGACAGGACGGTGGCTTACATCGTGCCGCTCTT
GGGCTGTCCATGTCTGCGAGAACTGGCTCATATCACCAAAAAGGTAAATACGATGTCCAATATCATCCCGATTGATTTCG
AAGGCCATCCCATGCGTTTTTCTGACGATGGCTGGTTTGACGCGACTGCGGCAGCTGACAAGTTCAACAAGGAGCCGGCT
CAGTGGCTTAGGCTTCCTGAGACTGTCCGTTACATCGAGGCGTTAAAGAGTAGATATGGGAATATCACATATGTAAAAAC
CAGCCGCGCTCGCAAAGACCGTGGCGGCGGTGGTCGATAAGGGGCTTTTATGGAAGTCTCTATCAATGGCGTACCGTATG
TACCAGCTGGTGCCGTATTCTCCCGGATTGGGATTGCAATAACGACGCACCAACGCGCCGACGTTCTTAAACGAGCGCTC
GAACAGCACATGAAACATCTTCCCGCCGGCGCGCTGGTGGTTGTTATCGATGATGGTTCAAAACCTGCAACGGAAGTTAC
CGACGGCGTGCAGCTGCTTCGCAATGAAACATCACTCGGCATTGTTGCTTCGAAGAACGCCAGCCTGTCTGCCCTGATGG
ATGCCGGGTGCGAGCACCTGTTTTTATGGGATGACGACGCCTGGCCTATCGCCGACAACTGGCACCTGCCGTATATCGAA
TCTCCAGAGCCGCACCTGGCTTATCAGTTTCTCGATCTGGCTGGCCCGCGAAAGATTAACGATATGACCGTTCTGTACCG
GGATGATAAGCATATTGCTTACACTGGGCAGCGCGGAGTGATGTTGTACTACCACCGCAGCGCCATCGAGAAGGTGGGCG
GGTTCGATCCGGTGTATGGCCGGGGCATGTATGAGCATCCTGATCTGGCGCTTCGGATTTATAACGCTGGCTTAACGTCC
TGGGCGTTTGCTGATGTGGTTGGCTCTGAAAAGCTGATTCATTCGATGGATGAATACGAAGAAGGCGCGCGCAGTATACC
GAGGCCAGAACGTGAAGCGCTCGATAAAAAGAACGCTGTGATTTACGGGCAGCGCAGGGATTCAGGATATACAGGCTATG
CCGAGTATCGATCTCAGCGTGACGTGGTCATCACTACGTTACTAACCAGCCAGCCAGACCCGCAGCGCGGTACGAAAATG
GCCGCCTCACCTGACATGCTGGCTAAATGGGCCTCATCGCTCCGGAATTGTGGCCGTATCGCGCTGGTGGATGAACTACA
GACGGCACCGGCAGACGTTGAGCTGTACCGCGTTCCTGACGTGAAGATGAATGTCTACTTCCGGCGCTGGCTGCATATCT
GGCAGCACCTGCGCGATCACCCTGAATATCGGTTCGTCTGGTGTACCGATGGTACCGACGTCGAAATGCTTCGCGCGCCG
TGGGAAGAAATGCAGCCCGGGACTGTTTACGTCGGTTCTGAACCGAAGACCTACGCCGACACCTGGGCGAAACAGAATCA
TCCTGAGCGTATCTATCAGGAATTCATTGAAGCGCACCGCAACGATGTGATGCTTAACGCTGGTCTGCTGGGTGGCAGCC
GCGCTGATGTAATGGCGTTCGCTCACGGCATCATCCGTCTTTACTACCGGATCGAGAGTTATCGTTTCTGGAAGAAAGAA
CAGGCTGGCGCCGCGGTGGGTGACATGCTGGCATTCGGTATTGTCGCGCAGTCATTCGCTGACAGACTGGTCACCGGCCC
TCTGGTACATACCGTTTTCAAAACTGATGGTATCGGTAAGGAGGCCGCATGGTGGAAACACAAGTGAAGTTTGTTGTGGT
TGGCCATCACTCTCGCATAGGTTATGCGCAACGACTTGCCGCGATGCTGGATGCTCATCTGCTTATTGATGAAGGTAACC
GCGGCGCTAACTGGAATCATCGTCGCGCTATCGAATGGGCTGCTGAGCAACCTTGCCGGGTAGTAGTGTTGGAAGACGAC
GCGCTTCCTGTGCAGGGCTTCACCGATAAGGTAACTGACTGGCTGGTGCGCTTCCCTGACGACATGCTGAGCTTTTATCT
CGGTACTGGCCGACCGCCGCAGTATCAGAAAGAGATTGCCGGAATGCTGGTGGATGCGGATCGCGTCTGTGGTGACCACA
TCGTATTAAGCAAACTGATTCACGGCGTATGTTACAGCCCTCCTCAGGGCAGGCTGGGGCGCATGCTCAGCACCTGGAAT
AAAACGCTGGCAGCTGATTACGCCGTCGGTGAGGCATTCGGTGGCCGGGTGATTTATCCGTGTTACTCGCTGGTGGATCA
CGCCGACATGCCGACAGTTGAGCGTCACCCTGACAACGAGCCGAGGACGGAACGCCGCCGCGCATGGAGACTGGCATGAA
CAAAGAGCCCCGCGTATATGGCAGCCGATGGGATAAAGCCCGTCTGCGTTTCCTGCAGCAGCACCCACTATGTGTGATGT
GCGAGCAGCAGGGGCGCATAACCCCAGCAACGGTGGTTGACCATATCGTGCCCCACAAACTGAAAGATGCGCTTAAGTCA
GGTAACCCACTGGCCATATCGAAAGCACAGCTCCTGTTCTGGAGTAAAGAGAACTGGCAGCCACTGTGCAAAGCGCATCA
TGACTCAACGAAACAGAGAATGGAGAAGAGCGGCACGGTAATAGGCTGTGATGCCAACGGCTACCCGCTCGATCCTGCGT
CTCACTGGAGCACGTAATGAAAGACCTCAGCATTGAATACCGAGACGGTAAGTTTGTTCAGCTGGCGATTGATGGCGTGG
AGATGAAGCGCGTAACATCTATCCAGTTCTCCCACACCGTAGGCGAGGACGTACCGACATTGACCGTCTCAGGACATGTG
TGGTCCGAGTATGGGAAAGGCGATCACAAACTCGAACAGGTAGACAAACATTCGGCATAGCGCGGCGGCGGCAAGTCGAT
TATCTATCATGTGAAATCATTTCAAATGCAACGATATCAAATGAGAATGAATCGCATTCATGGCAGGGGGGGGATCAAAT
CTTCAAAACCTTTGCCCCAAATGACCGCCGCCAAAGTTTGAATTTAACGCTAACCCGATTTTTTTAGTTTTAAGGTGTTG
ACAT
