# Supplementary material for: Viral dysbiosis in children with new-onset celiac disease
Source: PLoS One. 2022 Jan 14;17(1):e0262108. doi: 10.1371/journal.pone.0262108 (PMC8759644; doi:10.1371/journal.pone.0262108)
Supplement: S2 Table — (ZIP) [file pone.0262108.s002.zip › Virus_Genomes/Enterobacteria_phage_IME10_GCF_000903395.1_ViralProj181235.fasta]

>NC_019501.1 Enterobacteria phage IME10, complete genome
GAACAGTCTCGCTACGCTTTTTATCTTCTCTCTCATTTTTGATATCAACGAGGACATCAACGCAATTAAGGCAAATGTGG
ATTTTGTCCTTACATTCAATCATGGCGGCTTTACCATGATTTCCGCCACACAGTGAGCATAAATCTTCAGGGTCTGGCTG
GTATTTCTGTAACGTTAGAGGGTTGAATGTTGAACAGACCATAATCATCTCCATAAAACAAAACCCGCCGTAGCGAGTTC
AGATAAAAGAAATCCCCGCGAGTGCGAGGATTGTTATTGTCTTTTCTTCGTGCATTTGTCGCACTTTCGGCACCATCCAG
ATAGGCACATCCGTCCGCAATTAACACATATAGGCCACATCATTTTTCCTCTTTTGGTTTATGAATCTGAATGGTCATGC
CGCTTTGAGTGGTGACTACAATGACAGAACCAGGCTGAAGGCTGTTAAGATTGAATGCTTCGTAAAACGAATCCAATGCC
AGTGCTTTTTTATTCTTTCTGTTCCACCAACGCCACCCCTTGCTACAGGCTACACTGACAATCCACTGTCCACTCCTGTA
AGCCATATAAAACCAGATGAGCAAAACCTGAAGGAAGGCAATCCAGTCAATAATCGTATATTTCGCGAAGGATTCCATCA
CTTCACCTCCTGCGCCGTTTTGATGATTGCTGCCAGACAATTCTTGCAAGGAACAAGCAGCGTTTCCTGCTCAATGCTCA
ATAGCGCATGCTGAGCATCCTGAAAAAGATATTCGAATGAACCAGGCCGATGACCGCACCATGTCTCAATCTCGTGCTTA
GGGAGTTTAACTCCCTCTCGATAGTCATATTTGATGATGTGCTTGCTCACGACTTCACCTCCTGTTGAGTAGAAACCTGA
TTTTTGAGTGATTCAGAAATATTCCTGCAATACCTAGCGGATTCATCGTCGAAAATGCTTTCGAAATACTCAGCAATCCA
GCCGAACACAACAACCTGCTCATTGCTTGGATTTGCACTTTGATTGAAGGCGGTTATTAGTGATGCACTCATACTCACTT
CACCTCCTGTTTTGGGGCTGCTGGAAGAGGCATCCAGTGGGTTATGATTACTTCGCGAGGATTGCAGTCGTCCTCTACTG
GCTGCCACTCCGTCCATCCATTGGTTTTATGGACAAAGAAATAAGCAGGAATGTAGTCTGGTTCATCTCCTTCAAAATAT
GTTCCCCAGCAAAGATACAAGCAATTGCTATCAGGCATTCGCTCACTACAGCTTATCCAACTATCCGGAGTTCCCGGAGA
GTTGCCATTCACAAGGTCAGCTCGAACATATAGCGTGTCATCATGGTGCTGATTGTGGCTGCACCACGTTAATTCGCTTA
ACTCGCCATCTTCTGGCCATACTCCAGCTGTTTGCAGCCAGATATGGGATGGCGCATCTTGGCAAGGTGTATTAACTGGC
AACTTGCAAGTTTGGCTTACAGGTTCGGCTTCCAGTTCTGCTATGCGCTTTTTTGCTGTTTCCAGCTCGCCCAGCAGCGC
CAGCACGGTAGCTGTATTGGCTGCGGCGATGAATTCAGCATTGGCCTGCTGTTCTATTTGGAAATCTTCATCGAAACCGC
TTTCAGGATGCGCTCCTTCAATTCTGCAAATGGGAATATATCCAGCAACTTCACGATGAATTAGCGCATCATCACCATCA
AATCGGCTCTCTCCATATTCGAGCGACCATACACCACACGTTGCTTTTTCTGCCTTTTCACGCAGTGCCTGATAGTCAAT
TTTCATACTCGCCATCCTTCACAGTTGTAATCACGACATCCTTCAAAATCATATGGGTTGTACTGCCAGGTAATTTTTCC
GCAATGCGGACAATTCCAGCGCACCTTACCGCTTCGCGACTTTTTTCTTCTGTTTTGTTTTTTCAACCAGTCAGGTATGA
CCAAACCTGCGCCCTGAACCATTGTTCTGCGGTTAAAATTATTGATATTGAACGTCCGGCGCTTTGCTGCATCGGCAATG
GAAAATGGCAACCAAACTATTCCTGGCTCGTTTTTGTTAGCGACGCTAAAGATGGTTGCTTTACTGAAGTCATCGGTTGG
TAGCCCACCATGTTGAAGCCAGTAGACGTCGTTGCCGTTCCAGCTACCTTTTTTGTAGGCTACATACGCAGTGCAATCTG
GCTCAATCAGGTTTTCTGTAGGGATGTACTGGCAATCAACGTGCCACACTGCCATTGTATCCACACTATCGGCACAAACA
GGCTGATCTATATCTCGCCCACAATTCCAGGCTTTTTGGGCTTCTTCCAGCGTGTAAACATGAGCGCGATCGATATCAGA
ACTGTAACCATTGCCGTTATGGCAATGGAATGAAGCGTTATTACCCACAGTTTCACGCGAGCACATCATGTAAAAACGGT
TACTCACTGGCTGCCTCCTTTGCTGGGCTTTCGAACTTCTGAGTGGTTGTATCAAACTCAAACAACTTAACCACGTCATC
AAACAGGACATAATCGCCATCAGAATCTTCAGTCATGTCAGCGCCACAATCCTGACCGAACGAGTCACAACCATCCATAT
CAAGCTCGTATCGCTTGAGTTTTGCGATATTTGATAAATTCAGCGCCAGTACAGCAAGGTCATAAACCTCTTCGACTGTA
TACCCTGCGCCATGCCCATACATTTCAATACGGGATATGATTTCTTCTACACGTTGCTTTGTTATTGCCATTTTTGCTCA
CCTCCCTGTTCTTCCAGAAAAATACGCATAGCCTCAAGCATCTCTTCGGTGTCATACGGTGATAACTTGTCACGCAGGAT
GTGTTCAATGCTGTTAATGAACTTGCGGATTGCTTTGCGTTCAATTTCAGCCAGGACAGCGTCGGTGGTTGGAGTCCCTT
CAACCTTCAGCCCTATAGGGGCCAGGTAATCCTTCAGCCCCGCATTCTCCGCAGCCAGCGCCGCGCATTTAGCTTCAAGT
TCAGCAAATTTACGCACCAGATATTCAGTGTTTGTTTCGTTCACCTTTAAATCTCGTGGGATGCATTTACCTTTCAGAAA
TCCATCCATCTCAATTAGTGTCATTTGTTTCATTTCTTCCCACTCCGCAACATAGCATTCAGATATTTGTTTTGATTCAC
TGATGGAAAAGAATTTCTCTTAAGCAATTCCTCTCTCTATGGCATTGGCTTTACGCGTTGGCGAATAATCATTTCTGCCG
GAAGAATGCCGGGATTGTATGCAAGTCCTCTCATGGTAAATTCCTCAGTCATTACTGATAGCGCCATAACGTGAGCGGTA
ATTACGCAGGCGCGGGTCGATATATTCAGGGAAGTGGGTATATGTGGCTTTGCGGAATGGTCGGATTGATGTCTGGTAAA
TTCGCTCGCGTTCTTCTTTCTCTGCAAGCCATATACAATGGCGAAATTCCTTTTCCTCTTTCGTTTCCTGCGGTAGCGAC
ATTATCCGATCGTAGTTTTTTCTGAATTTATCCAGCACCTCCGATACGGAATTGCCGGAACAGCGGCGCGGGTCATCCGC
ACCATACAGAGGCGCTGGCATGATTTTCTCCTGATTAAATTGCGTGAATAGCGTGACGAGGGAAGGGGAGAGTTACTGGT
TCCTCGTCTGGGTAGATAGGTTTGTTATGTTTGTGCCACTCGACATGACATGACTTGCAGAGCCACATCACATCGGTTGG
TTTGCTGTAGTCGCAGTGGTGCGCCTGTGGTTTACATTCTGATCCGCAGCACTCACATTGTGGTGGTCGGATTAGCTTAC
CGTCGCGCAAAAAATTACCCACGATGATGTGGGCTTTTCTTTTCCATGGGTTGCTCTGAATGAACCGCTTTTTGGCTGCG
TTACACCGTTCTCTGCCGCGTTCCGATGATTGATATTCTCTCCTTGCTGATACTCGATGTGGCAATCCCGCGCGCTCTTT
GTCGTATTCAGCCAGGCAAGCCCGGCAAGCGGCAGTTAATCCATCTCTGGATGCTCTTCTGATTTGAAAGTCCATTTCTT
CCTTCTGTTGATGGCATCTTGAGCAGATTTTCATATTCAGCTCCTAGAACGGAATATCCGAATCGTCGAAGTTCATAGGT
GGTTCGCTGTGATTTCCATGCTGCTGAGGTTGCTGTCTTTGTTGATGACCGTTATTTCGCTGAGGTGAAGACTGTTCATT
GCCTCCTTGCTTGCCACCAAGCATTTGCATGGTTCCACCAACGCCCACGATGACTTCGGTAGTGAACCTATCCTGTCCGC
TTTGATCCTGCCATTTTCTTGTCCGCAATTTTCCTTCAAGATAAACCTCAGAGCCTTTTCGCAGATATTCGCTGGCAATT
TCTGCCAGTTTCCCGCTCATTACCACGCGGTGCCACTCCGTCTGCTCCTTTTGCTCTCCAGTTTGCTTATCACGCCATTG
TTCTGACGTAGCAACTGTAAGGTTTGCAAATGCCGTTCCTGATGGTGAATATCTGATTTCTGGATCATGCCCAAGGCGAC
CAATAATGATCACCTTATTTACGCCTCTGCTTGCCATTTATGCCGCCTGTTTTAGCTCGTTAACTCTGATGTTCATTACC
TGAACGCATTTAGCCTGCGCCTCCTCGTTGCCAGCCATTAATTGCCAGTCACGCTGATAACGCTCGATGAGTTTTTTCTT
GTCAGTTTCTGTTGACGCATAATCGCTGAAGTCTTTCAGGATTTGCTCGCAGTCAACCGATGGAGATTTCTGGTTGGTAT
TTTCTGGTGATGGTTTGTTATCTGATGCTGGGATTGCCCATCCCGGCAGCGATGGAGGGAGCCAGTAAAATCCTGTTCCA
TCCTTGAGTTTTGCCCTGTGCCATCCCTGCTTTTTATCGAGAGATGTTTGTGCGAAACCTTCCTCAATGTTATACAGATA
CCGACCGATTCCCCACTGAACGGCAGCGCGCTTCATTGCACCGGAACGACCACCTTTGACGGCTTCTACCTGCGTGTTTT
CAGCAGCATCCCATTTGGTTACCCATTCGGAATCAATCTTGATTGATATGCCGCATTCAACGCCGCCGTTGTTGGGAATA
TCGCGGTATTCATTGCGCCATCCTGCTTTGCCACAAACATCGTCAAGGCGTTTCATGATTGCCCGGTTCGTGACATAAGC
CAGCACCATAGCCCACACTTTGCCATCGCGTGTTTTACCGCTTTGCTGTATTCGCCATTCGATATCTTCAGGGCTGAATG
GCTCATCGAATTTGTTCAAATCCATAATTCACCTCAGAATGGACACGGCCCAAGGAAATAACGCTGATTTAATACTTCGA
CTCGGGACAAATTAAGGCATACCCGCATTCCTTCGCGGTCACCATTATGGCGATACCAGAGAGCTTTCTGCGTGTACATG
CGTCTCTGTAACTTGCTCTCCTTCACTGTGGTTGCAAGTGACATGAATATCTCCTTCGTTACCGATTAATTCTTTCATCT
GACGAATGAATTCTTCGTCTGACCAGTTATCTGTAAAACTCATTTCCTGCGATACCACGGAAGGTTGATAGCTGATTTCA
TCGCTTTATTTGCTTCAATCCACATTTTTGAATCACCAATAAATCTGGCTATTACTGCTTTGTTCTGTGCTGCACGAAGC
ATCTGGTGATTGATGGCTATTTCATTGCGCATAATAAGACCTCAACTCTTTTCCATCCGTCACGTAATTTACGGGTGATT
CGTTCAAGTAAAGATTCATTTAGTTGGAAGGCACCCATGCGAGCGCCTCCCGCGATTGCGTAAATCATGGGTGGTTCCTT
ATGTTGGTTTTATTAGTAGGTTATTTTTGTTGCGAATACTTCGCCTTTTACGATGGCTGTTATGATATTTTTAGCAACAT
CTTCTGATGCGCCAACCTTGATAAGGTCAGCAAGTATTTTGTTATTTACTTCTTTCCGGTGAGCTTTATCCTTTGCTCTA
CGCTCTTCTTCGTCCTTGATTCTTTTTTCTTCTGCTATTCTGGCTTGCTCTTTTGCTTCAGCCTCGCGACGGATTCGTTC
AGCCTCCTCCTGTGCTTTTCTGCGTTCTGCTTCAATTGCTGCCTGCTTTTCTCTTTCAGCTCGTTCTGCTGCCTCTTTTG
CTTCGCGCTGTGCTCGTTGCTCGGCTTCAATGCGTTCACGCTCTGCACGTTCCGCTGCTGCCTTAGCTTCTGCTTCTCGC
CTTGCCGCTGCTTCAATTTCGGCTTTTGCCTTTGCTTCGGCTTCTGCTCTGGCTTTCTCTTCAGCTTCTCTTTTTAAGCG
TTCTTCATGCTCTCGCTTTTCCTGCTCCGCTTTGAGTCTTGCCTCTTCTCTTTGGCGGTCAAATTCGCGATCCATCAAAA
TCGCTATTTCATGGTCAGACTCAATTTGCTTTGCGAGAGCTTCAGCTGCTGCCTTAGCTTCTTCTTCGGCTTTAATCCGC
GCCTGTTCTTCCTCATAATCAGTAAGAGGCTGGCGTGCCTTGGCTTTCAGCTCATCAAGGCGATCACGCACTGTCTTGCG
GTTGGCATCAATGAGCTTTGGAATTTCCTTCAGTTCAGCAACAAGGTCTTTGCCAAGACCATCGAGATATGTTTTCGTCT
GCGCAACTTTATACGCCAGAGAAGCGATCTCCTTTCTGCCCTTTGCCGTTGTGATATCAGGCACAAAGGACATAACTTCA
CGTTCAACCTTTTGAAGGATTTCTTCAATCTGGTCGGCAGACTGAAATACAGTCATTGCATTTGCTTTTTCAATAACAAC
TAAATCTGTTACTTCACTCATATATCCTCCGTCAAAAAAATGCCCTCACACTGGAGGGCAAAGAAGATTTCAAATAATCA
TAACAAGTCGGCTCCTGTTTAGTTACGAGCGACATTGCTCCGTGTATTCACTCGTTGGAATGAATACACAGTGCAGTGTT
TATTCTGTTGTTTATGCCAAAAATAAAGGCCGACTATGCGGCCATCACTTAAATTTCCTTCCATCCCCAATCAAGCGTTT
CAAATGCTATATCACGCATGTTTTCGTCTTTTTCGTCCTGATCCATTTCATTCCACTCATTCTCGGATAAGCCAAGATCA
CCGAGTGTTACAACTGTCTTTTTGCAAGAGTGAATGTTTGCGCCGGAATCCAACCAAATTTCAAATTTACGTTCCATATA
TCACCTCAAATAAGTGGTTTGCTGCCTAATTTCATTTTCTGGCGACCAACACAAGTCACACCCATTTCACTGCGTGGCTT
GCGGTAGTAAATACGGTTCTGTTTACGCTCGACTTCTTCTGCCTTCTTGCAGCGAAGGATTCCGAGTGATGCTGCTTTAT
CTGCTCTGACGCAACCAGAGAGCTTTAGCGCAATTTTTCGTGCCAATCGCTGTTCTTGCATTGCCTGTTCACGTTGAGCC
TGTCTGCGTGCTCTGCGGCGATTTCTGGCGTTATCGTCAGCCAGATATGTAATGACTACTGTCATGTTGACCTCCGATGA
TTGACTTTGGTGATTGGATGGCCGGTGCTGAATTCCGGCTTACTGGTTAGAGCGCCCGCACTACCAGTGACGCTGTCTTG
AGGCGCAGATTGGTTACTGCTTGCCATGAGCGCTGTTTATACATTGGTCGAGCATCAGCCTGCTCATTCATCCAATCCCA
AAGCCAACTACTCTTTGGTTCCCGCATTTCGGCGGGACAATCCCATCAATGTTAAAGAGCCTGCCAACCTGTTCCGTTTG
GCTACCAGCGTCCTGCTGATGGCTTAAATTTAAGATCTCTTTAATTAATGGTCAAGAGTATTTTTGAAGAAAACTTAAAT
TTTCTTTCGTAACTTAAGTTTGGCTTTGATTTTTAAAGGAAATAAAAAAAAGGGGCGAATGCCCCCTTATGGAAGGTTTG
CTAGTTTTGCATCGACAACTACGCCGATGATTTTGCAGTTTCCGTTGATCTCGATCATCGGATATTGTGGGTTAAGTGGT
TTTAGAAACTTCCTGCCTGCATCAATAACTAACTTCTTGAAAGTTGCCTCGTTTTCTCCTTCGAGCTTTGCAACTACCAG
TTTCCCGTTACGCGGCTCTACTTCAGGATCGACGAGTATTATCATTCCTTCAGGGATACTGAGACCGGCCGGAGCCGTCA
TTGAGTCTCCCTTCACGTCCAACCAAAACGAATCTTCTGAACAGTCTACGGTTGTATCGTACCAGTTATCTATTGCACGC
TTATGATATGGTTCTACAGCTTCCATCCAGCATCCTGCGCTCACCCAGCTAATCAGAGGGTATGACCCTCTTGGATCATG
CCTACTGTGATAGGCAATGTTTGAAAGACTTTCCTCTCCTTTCATCAGATAGTCAGGGGAACACTTCAACGCATTAGCCA
GGGCGAGAAGATTCTCTCCATTTGGCTCTGTCTCAGAGCGTTCCCACTGAGATATGGCAACATTAGACACGCCGACCATC
TTTCCAAGTGCGGCCTGCCTGATCTTGAGTTCTTTTCTCCGAGCGCGAATGCGCTCTCCCATCAATTGAGTTTTCATAGT
TAAGACATCTTAAATAAACTTGACTTAAGATTCCTTTAGTGGATAATTTAAGTGTTCTTTAATTTCGGAGCGAGTCTATG
TACAAGAAAGATGTTATCGACCACTTCGGAACCCAGCGTGCTGTAGCTAAAGCGTTAGGCATTAGCGACGCAGCAGTCTC
TCAGTGGAAGGAAGTCATCCCAGAGAAAGACGCCTATCGACTGGAAGTCGTTACAGCTGGCGCCCTGAAGTATCAAGAAA
GCGCTTACCGCAAAGCGGCATAAGCAAATTGCTCTTTAACAGTCATGGTCCTCATTCCCGCCGAAATGCGGGAATACAAC
GCGCATAAGTTGATGCGCATAACTTCTTATTTGTTAAGGAAATACTTACATATGGAACTTACAAGTACTCGCAAGAAAGC
GAATGCAATTACAAGCAACATCCTGAATCGAATTGCTGTACGTGGCCAGCGAAAGGTTGCCGACGCATTAGGGATCAATG
AATCGCAAATTTCGCGATGGAAAGACAGCTTTATCCCAAAGATGGCCATGCTTCTGGCTGTTCTTGAATGGGGTGTTGAA
GACGAGGAGTTGGCTGAACTGGCTAAGAAAGTAGCCAGAATGCTGGCAAAAGAAAAAGCCCCGAAGAACGGCGAATTCTT
CGAGGCCTGATGTAGAAAGACTGGATCAATCCACAGGAGTAATTATGACAAAACGTCGTAAGAAATACCAGGAAAAAGAA
GAGATTCGACACCCTGATTCACCTGAGGGATTAGTGGTAGCCGCAGCAAATAACAGGGCGTTCGCAGAGCGCCTTGTTGG
TGTTTACAGACTAGCCAAAGCAGGAGTGAAACATGGGCGTCGTTAAGTTAGCTGATTACAGGCATAACCCTGTACAACAT
CAGGAGGCATCCAGTATGGGGTATGTCTCTATACACCGCCAGTTTATGGACAGCAGGCTCTATAAGGACTCTCAGGCAGT
ACATCTTTGGCTTCACTTAATCCTCAAGGCTAATCACGAATCTACTGTCGTCAATACGGATATCGGGCCGATAACTGTTG
ATCGCGGTCAGATGATAACTGGACGCCCGTCGCTGGTCAGAGAAACATTCATCCCCGACAACAAAGTTCGGAGCTTATTG
CGGACTTTTGAGTCGAAAGGGATGCTTAATATTTGCTCGATGGGGAAGAAATTTAGCCTGTTTACAATCGTTAAATATGA
CGATTTTCAGGCAAAAAATTGTCCAACGGTTGTCCAACGGTTGTCCAACGCAAACACCAGTAATGGCGCGGCTCTCAGCG
GAGATTGTCCAACGGTTGTCCAACGGTTGTCCATAAACAATAATATAAATAATATCTCTAATACTGACGTATTAGAGAGT
GCCACAGCAGACAAAAAGTCTGACAAGAAAAAACCTTCCGTTAGCTGTCAGGATGTTGTCGATGCTTACCACGAAATCCT
TCCTGAAGCGCCAAAAATCCGCGCACTGAATGACAAGCGTAAAAACCAGATCCGAACGTTCTGGCGCAAAGCCGGAGTGA
TAACCCGCCAGCTTGACGGGCATGGGTTCACGATGCAGGACTGGAGAAATTATTTGAGCTACGTAGGCGAAAATTGCCGA
TGGATGTTCGAAGAGCGTCCAAACCATCAACGCGGAACCGTCTGGCACAAAAAGGGATTTGATTTCCTGCTTAACGATAA
TACCTACCTGAAAGTTCGTGAGGGTGAACACGATGACCGATAATTTTTATGCGCCGCCCCATAGCATCGAGGCAGAGCAG
GCGGTGATTGGTGGATTGCTTCTGGATGATGACAGCAGTGAGCGCGTCCGGAAAGTTCTGGCGATGCTGAAGCCTGATTC
ATTTTACAGCCGACCACACAAAATCCTTTTCGAAGAAATAACCAGAATGCACCGGGAGCAAAAGCCAGTAGATGGGCTGA
CGCTTTTCGATGAACTGGAGCGCAAATCGTTAACGGCGTCTGTTGGCGGTTTTGCTTATATCGCTGAGATCGCAAAGAAC
ACGCCAAGCGCAGCAAACATCGTTGCCTATGCAATGCAGGTTCGTGAAACCGCAATGGAACGCTACGCCATCAACCGCAT
GACTGAAGCGACGGAATTGCTCTATTCCCGCAACGGAATGACTGCAACGCAGAAGTACGAAGCTATTCAGGCAATTTTCA
CGCAACTGACAGACCATGCAAAAACCGGATCGCGTCGCGGCCTTCGCTCATTTGGTGAGGTCATGGAAGACTGGGTTAGC
GACCTTGAGAAGCGTTTTGACCCGTCAGGCGAACAACGAGGAATGAGCACAGGGATCCCATCGCTGGACAGGATGCTGTC
ACCGAAAGGTCTGGTGAAAGGCTCTCTGTTTGTCATTGGCGCTCGCCCTAAGATGGGGAAAACGACGCTATACAGCCAGA
TGGCAATCAACTGCGCAGTGCATGAGAAAAAGCCTGCTCTGATGTTCAGCCTTGAAATGCCAGGTGATCAGATACTGGAA
AAACTGGTAGGGCAGAAGTCTGGTGTTAACCCGAATATTTTTTACCTTCCGGCGACAAATGACGCCGATGACGGCTATCA
GGGTGATTACGATGGTGACTTCAACAGGGCGATCGAAACAGCAAATCGCTTGAGTGAAATCGACCTGCTTTACATCGACG
ACACGCCGGGATTATCTCTGGCTCAAATCGTCAGCGAAAGCCGTCGAATCAAACGAGAAAAAGGATGCGTTGGCATGATT
CTGGTCGATTACCTGACACTAATGACCGCTGAGAAGGCCGATCGCAACGACCTTGCTTACGGCATGATCACCAAAGGACT
GAAGAACCTTGCCAAAGAGCTTGATTGCGTTGTTGTGCTTCTTACACAACTTAACCGCGCACTGGAAAGCCGAACCAATA
AACGCCCATTACCAAGTGACTCACGAGATACAGGGCAGATTGAACAGGATTGCGATTATTGGGTGGGGATCCATCGTGAA
GGTGCTTTTGATGACAGTGTTCCACCTGGTGAAACCGAACTAATCCTTCGTCTCAATCGTCATGGCAATACCGGCACGGT
GTATTGCATTCAGGCAAATGGAGCTATTTATGACACAGACCAACAGTCTGCTGAAATGCGCCGACGTGAACGCGAGGAAC
CGCAGTCCAAGAAGAAAGGAGGATTCTGATGACCATCTACATCACTGAGCTAATAACAGGGGCTATTTACACAGTAGCCC
TTTTTTATTGGATTAAGAACGAGGGGGATCCTGATGGACACCGTTAACGGAATGTGTTCAGACGCACCGCGTGCCAAAAA
ATGTAAATGCGGAAAATTACCGACAATATTCGACATGGAGAACGGGTGCCAAATCTACTGCGCTAACCACGCTGCTGTGG
CGGCCGCGAATTATCGCAGTGCGGTAACGGAGTGGAATAACCTGAAATCTGTTAGAGAGGGAAGTCATGAAAAAACTAAC
CTTTGAAATTCGATCTCCAGCACATCAGCAAAACGCTATTCACGCGGTACAGCAAATTCTTCCAGACCCAACCAAACCAA
TCGTAGTAACCATTCAGGAACGCAACCGCAGCTTAGACCAAAATCGGAAGCTTTGGGCTTGCCTTGGTGACGTCTCTCGT
CAGGTTGAATGGCATGGTCGCTGGCTGGATGCAGAAAGCTGGAAGTGTGTGTTTACCGCAGCATTAAAGCAGCAGGACGT
TGTTCCTAACCTTGCCGGGAATGGCTTTGTGGTAATAGGCCAGTCAACCAGCAGGATGCGTGTAGGCGAATTTGCGGAGC
TATTAGAGCTTATACAGGCATTCGGTACAGAGCGTGGCGTTAAGTGGTCAGACGAAGCGAGACTGGCTCTGGAGTGGAAA
GCGAGATGGGGAGATCGGGCTGCATGACTATCAAATCAAATACGCCAGCACACGACAAGGACTGCTGGCAAACGCCGCTT
TGGCTTTTTGATGCACTGGATATTGAGTTTGGATTCTGGCTGGATTCGGCAGCGAGCGACAAAAATGCTCTGTGTGCTCA
CTGGCTAACTGAGGCCGACGACGCGCTCAATTCTGAGTGGGTAAGCCACGGTGCAATCTGGAATAACCCACCGTACAGCA
ATATCAGGCCGTGGGTGGAAAAAGCCGCTGAGCAGTGCATACAACAGCGACAGACGGTAGTGATGCTTGTGCCAGAGGAT
ATGTCTGTCGGATGGTTCAGCAAGGCTCTGGAGAGTGTTGACGAAGTTCGCATCATCACTGATGGACGGATTAATTTTAT
CGAACCATCGACGGGGTTGGAGAAGAAGGGAAACAGCAAAGGTTCCATACTGCTGATTTGGCGACCGTTCATCAGTCCTC
GACGGATGTTTACTACCGTATCCAAAGCGGCATTGATGGCGATCGGGCAGGGCGTCAGGAGGGCGGAATGAGGCGACAGC
AACGAAGTATCACCGACATAATCTGCGAAAACTGCAAATACCTTCCAACGAAACGCTCCAGAAATAAACGCAAGCCAATC
CCAAAAGAATCTGACGTAAAAACCTTCAACTACACGGCTCACCTGTGGGATATCCGGTGGCTAAGACATCGTGCGAGGAA
ATGACAATGGATTATTCACAGTTAAGTGATTTTGAAATTAACGTGGCGGTATTCGAAGTCATTCATAACGGATCACCGGA
TTACAAAGAAGGTGAGAATGGCGATATGGTGTTTATCTCATTTGAGGGAGACGTTGTAAACGGAGACGCAGTTGAAGTAG
AAGTTGAGCGCGGATCATTTAACCCATGCGTAAACCCAGCAGACGCATGGCCGATTGTTGAAAAATACAGGATTAGCATT
ATCAATCTCGATGAAGACGAGTGGGGTGCACGCGGTGTGGCCTACTGTAAATCTAAGCGAGCTATACATGAAAATCCCCT
CCGCGCCGCCATGATTGTCTTTCTCATGATGCAGAGAATCCAATAATGCTTAGCCCATCCCAATCCCTTCAATACCAGAA
AGAAAGCGTCGAGCGGGCTTTAACGTGCGCTAACTGCGACCAGAAGCTGCATGTGCTGGAAGTTCACGTGTGTGAGCACT
GCTGCGCAGAACTGATGAGCGATCCGAATAGCTCAATGTACGAGGAAGAAGACGATGGCTAAACCAGCGCGAAGACGATG
TAAAAACGATGAATGTCGGGAATGGTTTCACCCTGCATTCGCTAATCAGTGGTGGTGCTCTCCAGAGTGTGGAGCCAAGA
TAGCACTCGAACGACGAAGCAAAGAACGCGAAAAAGCGGAAAAAGCAGCAGAGAAGAAACGACGACGAGAGGAGCAGAAA
CAGAAAGATAAACTTAAGATTCGAAAACTCGCCTTAAAGCCCCGCAGTTACTGGATTAAACAAGCCCAACAAGCCGTAAA
CGCCTTCATCAGAGAAAGAGACCGCGACTTACCATGTATCTCGTGCGGAACGCTCACGTCTGCTCAGTGGGATGCCGGAC
ATTACCGGACAACTGCTGCGGCACCTCAACTCCGATTTGATGAACGCAATATTCACAAGCAATGCGTGGTGTGCAACCAG
CACAAAAGCGGAAATCTCGTTCCGTATCGCGTCGAACTGATTAGCCGCATCGGGCAGGAAGCAGTAGACGAAATCGAATC
AAACCATAACCGCCATCGCTGGACTATCGAAGAGTGCAAGGCGATCAAGGCAGAGTACCAACAGAAACTCAAAGACCTGC
GAAATAGCAGAAGTGAGGCCGCATGACGTTCTCAGTAAAAACCATTCCAGACATGCTCGTTGAAGCATACGGAAACCAGA
CAGAAGTAGCACGCAGACTGAAATGTAGTCGCGGTACGGTCAGAAAATACGTTGATGATAAAGACGGGAAAATGCACGCC
ATCGTCAACGACGTTCTCATGGTTCATCGCGGATGGAGTGAAAGAGATGCGCTATTACGAAAAAATTGATGGCAGCAAAT
ACCGAAATATTTGGGTAGTTGGCGATCTGCACGGATGCTACACGAACCTGATGAAAAAACTGGAGGCGATAGGATTCGAC
ACCAAAAAAGACCTGCTTATCTCGGTTGGCGATTTGGTCGATCGCGGTACAGAGAACGTCGAATGTATGGAATTAATCAC
ATTCCCCTGGTTCAGAGCTGTACGTGGAAACCATGAGCAAATGATGATTGATGGCTTATCAGAGCGTGGAAACGTTAATC
ACTGGCTGCTTAATGGCGGTGGCTGGTTCTTTAATCTCGATTACGACAAAGAAATTCTGGCTAAAGCTCTTGCCCATAAA
GCAGATGAACTTCCGTTAATCATCGAACTGGTGAGTAAAGGGAAAAAATATGTCATCTGCCACGCCGATTATCCTTGTGA
CGAATACGAGTTTGGAAAGCCAGTTGATCATCAGCAGGTAATCTGGAACCGCGAACGAATCAGCAACTCACAAGACGGGA
TCGTGAAAGAAATCAAAGGCGCGGACACGTTCATCTTTGGTCATACGCCAGCAGTGAAACCACTCAAATTTGCCAACCAG
ATGTATATCGATACCGGAGCAGTGTTCTGCGGAAACCTCACATTGATTCAGGTACAGGGAGAAGGCGCATGAGACTCGAA
AGCGTAGCTAAATTTCATTCGCCAAAAAGCCCGATGATGAGTGACTCACCACGGGCCACGGCTTCTGACTCTCTTTCCGG
TACTGATGTGATGGCTGCTATGGGGATGGCGCAATCACAAGCCGGATTCGGAATGGCTGCATTCTGTGGTAAGCACGAAC
TCAGCCAGAACGACAAACAAAAGGCTATCAACTATCTGATGCAATTTGCACACAAGGTATCGGGGAAATACCGTGGTGTG
GCAAAGCTTGAAGGAAATACTAAGGCAAAGGTACTGCAAGTGCTCGCAACATTCGCTTATGCGGATTATTGCCGTAGTGC
CGCGACGCCGGGCGCAAGATGCAGAGATTGCCACGGTACAGGCCGTGCGGTTGATATAGCCAAAACGGAGCAGTGGGGGA
GAGTTGTTGAGAAAGAGTGCGGAAGATGCAAAGGTGTCGGCTATTCAAGAATGCCAGCAAGCGCCGCATATCGCGCTGTA
ACGATGCTAATCCCAAACCTTACTCAACCCACCTGGTCACGCACTGTTAAGCCACTGTATGACGCTCTGGTGGTGCAATG
CCACAAGGAAGAGTCAATCGCAGACAACATTTTGAATGCGGTCACACGTTAGCAGCATGATTGCCACGGATGGCAACATA
TTAACGGCATGATATTGACTTATTGAATAAAGTTGGGTAAATTTGACTCAACGATGGGTTAATTCGCTCGTTGTGGTAGT
GAGATGAAAAGAGGCGGCGCTTACTACCGATTCCGCCTAGTTGGTCACTTCGACGCATCGTCTGGAACTCCAACCATCGC
AGGCTGAGAGGTCAGTAAAATGCAATCCCGAAACAGTTCGCAGGTAATAGTTAGAGCCTGCATAACGGTTTCGGGATTTT
TTATATCTGCACAACAGGTAAGAGCATTGAGCCGATAATCGTGAAGAGTCGGCGAGCCTGGTTAGCCAGTGCTCTTTCCG
TTGTGGTGAATACGCAGGCTGATGCGTTAATCAGGTGAACGAGACACCCGCCGGTCCGTGATATGGCACACTGTGCCGGT
CATATCTGCCGCGGTTAGGTTTACGAGGATTTCGTAAAGCTGGTCTAGGGTGAAGCCGTGAAAGCGGAGGAAGTAAAACG
AGGCGTCGGTACACGCCTATCGTCATTAAGTCGGAGTTCAGCACCGACCGCCACAACCCAACCTGAGCCGTAGCCACTGG
CTGTCCTGAATTCATCAGTGATAGTTATGCTGCGTCCTTCTACACATGACCTTCGTGAAAGCGGGTGGCAAGAGGCTGCG
CTAACAACCTCCTGCCGTTTTGCCCGTGCATATCGGTCACGAACAAATCTGATTACTAAACACAGTAGCCTGGATTTGTT
CTATCAGTAATCGACCTTATTCCTAATTAAATAGAGCAAATCCCCTTATTGGGGGTAAGACATGAAGATGCCAGAAAAAC
ATGACCTGTTAGCCGCCATTCTCGCGGCAAAGGAACAAGGCATCGGGGCAATCCTTGCGTTTGCAATGGCGTACCTTCGC
GGCAGATATAATGGCGGTGCGTTTACAAAAACAGTAATCGACGCAACGATGTGCGCCATTATCGCCTGGTTCATTCGTGA
CCTTCTCGACTTCGCCGGACTAAGTAGCAATCTCGCTTATATAACGAGCGTGTTCATCGGCTACATCGGTACTGACTCGA
TTGGTTCGCTTATCAAACGCTTCGCTGCTAAAAAAGCCGGAGTAGAAGATGGTGGAAATCAATAATCAACGTAAGGCGTT
CCTCGATATGCTGGCGTGGTCAGAGGGAACTGATAACGGACGACAGAAAACCAGAAATCATGGTTATGACGTCATTGTTG
GCGGAGAGCTATTCACTGATTACTCCGATCACCCTCGCAAACTTGTCACGCTAAACCCAAAACTCAAATCAACAGCCGCC
GGACGTTACCAGCTTCTTTCCCGTTGGTGGGATGCCTATCGTAAGCAGCTTGGCCTGAAAGACTTCTCTCCCAAAAGCCA
GGACGCTGTGGCACTGCAACAGATTAAAGAGCGTGGCGCTTTACCGATGATTGACCGCGGTGATATTCGTCAGGCAATCG
ACCGTTGCAGCAATATCTGGGCTTCACTTCCGGGGGCTGGTTATGGCCAGTTCGAGCATAAGGCTGACAGCCTGATTGCA
AAATTCAAAGAAGCAGGCGGAACGGTCAGAGAGATTGATGTATGAGCAGAGTCACCGCGATTATCTCCGCTCTGGTTATC
TGCATCATCGTCTGCCTGTCATGGGCTGTTAATCATTACCGTGATAACGCCATGACCTACAAAGAACAGCGCGACAAAGC
CACATCCATCATCGCTGACATGCAGAAGCATCAACGTGATGTAGCAGAACTCGACGCAAGATACACAAAGGAGCTTGCTG
ATGCTAACGCGACTATCGAAAGCCTCCGTGCTGATGTTTCTGCTGGTCGTAAGCGCCTGCAAGTCGCCGCCACCTGTGCA
AAGTCAACGACCGGAGCCAGCGGCATGGGCCATGGAGAAAGCCCAAGACTTACAGCAGATGCTGAACTCAATTATTACCG
TCTCCGAAGTGGAATCGACAGGATAACCGCGCAGGTTAACTACCTGCAGGAGTACATCAGGACGCAATGCCTGAAATAAT
TTTTTTGCAAATCACAAAGTCAATTTAATGAGCCTCGCGATGCGGGGCTTTTTATTCCCAACTCTATAGGTAATTTTATG
ACCCAGCATATTGGCGTAAAACTGATTAACGCCTTTCCGATGACGAGACAGGCATATAACGATTTTCGTGGCTGGCAGCT
TCCTGCCGGAGAAAACGGCGAGGACGAAGGCTATCTGGTTGAATATCTGGATGGCGGAAAACCTAACACCGATCGCTTTG
ATGGCTACGTTAGCTGGAGTCCAAAAGAAGTATTCGAAAAGGCTTATCGTCAGGTATCAGGGCTAAGTTTCGGCCTTGCC
ATCGAAGCACTCAAACTGGGTAAGAAAGTTACCCGTGCTGGCTGGAATGGGAAAGGCATGTATCTGCAATTAGTTCAGCC
ACCGCAATCAGCCACTCCGAATGATTGGCGCTATGACGTTACATGTGGTGACGAGTATACATTTGTTCCTGGTGTAAAAC
TTCTTCCCTGGATTGGGATGAAGACTGCTGATTGTAAATTTGTTCCGTGGTTGGCGAGTCAGACTGATGTTCTGGCTGAA
GACTGGCAAATCATTTAACCATGTAGGCATTACAAAGCCCATCTACGGGTGGGCTTGATAATGAAACCGTGATTTACATC
CCCACAATCCGGGTATGTAAAAGATAGTTCAGGCGAGAACAGATTTAACTAAATCTGTGCACCACCAGTTACGGAAGTAC
AGCGACACAACCCAAGCCAGTAAGTGGGGAAATAACACTGGCAGCCACTGAAAGATGAACCTCCAGCCTTATGGCAAAAA
AGATTCTTTGTGGTGGCGGACTGATGGAAAGACATCCTAATCAAGCAACCACGCCACAGGGGCATAATTATGAACGACCA
GCAAATCGAAAAAGAAATCGTTGAGAAAGGCAAAACCGCTCCGCGAGTTACCCCGCAGCACATCGAAGACGTGATTAAAA
GCGAGCATTACTTTACTGCTTATGATGGACGAAATGGTGCCATTTCCAGCAACGAATATTGTGGCAGGGAAAAACCAGAA
GAAGGCGATCGTGATTTATCACCATTGAAGTTGCTCAATTTCTGCGTACTGGTGCTGAAGAATGGCTTCACCGTCACCGG
AGAGAGTGCCTGTGCAAGTCCGGAAAATTTTGATGCAGAAATTGGTCGGAAGATTGCCAGACAGAATGCTGTAAACAAAA
TCTGGATGCTCGAAGGTTACTTGCTGAAGCAGAAGCTAAGCGAACAGTAGTTATTACAAAAGCCATTCCCTACAGAGTGG
CTTTGATAATGGCTTATACCCTACACGGGATAACTTAACTGATATCCCTTTTAACGGATAAACGGAGCCAACAATGGCAG
AGATTACCCCCATGACTGAAGAACAGAAATTCCAGTTAGAGATTTACAAGCTGGTCATGAACCAGAACGCAGCCGCAGAA
GAAGCATTTCAATTCATTGGCACTGACGAGCTGAAGCTTGAGCTATTCAAAATTCACTTCCAGTCAGGCGGCGCTAATTC
AGATATCACGATCCGCACATTCGAAGCGGTGCGTAAATCTAAGGAAGCGTTAGACCTGTTCACTACCGGAGCATGATGCT
CAACCTGAAATAACAACTAAGTGAGATGAATATGGCAGCACCAAAGGGCAACCGATTTTGGGAGGCCCGCAGTAGTCATG
GGCGAAATCCTAAATTCGAATCGCCTGAGGCGCTGTGGGCTGCTTGTTGTGAATACTTCGAGTGGGCTGATGATAACCCG
CTATGGGAGGGTAAGGTATTTTCATATCAGGGAGAAATAATTAAGGCTAATGTCCCTAAGATGCGAGCCATGACTATTTC
AGGATTGTGCACCTTCCTTGATATCACCAGGCAAACATGGGGAACCTTCCGGTCAATGGAAGGTTTTTCTGACGTCACAT
CACGAGCGGAAGACATCATCTACGACCAGAAATTCTCTGGCGCAGCCGCTGACCTTCTCAACGCTAACATCATCGCCCGT
GATTTGGGCCTCAAAGAGCAGTCGCAAGTTGAAGACGTGACACCTGATAAGGGAGATCGCGATAAGCGACGCTCTCGTAT
CAAGGAGCTATTCAACCGTGGAACTGGACGCGATTCTTGATAACCTGAGCGACGAAGAGCAAATCGAATTGCTCGAGCTA
CTCGAAGAAGAAGAGAACTACAGGAACACACACCTGCTATATGAATTTACGCCATACAGCAAACAGCGTGAGTTCATCGA
CGCCGGGCATGACTATCCAGAGCGCTGTTTTATGGCTGGTAACCAGCTTGGTAAGTCATTTACCGGTGCTGCCGAAGTCG
CGTTTCACCTTACAGGGCGTTATCCGGGCACAAAAGGCTATCCTGCTGATGGTAAATATGGCGGTGAGTGGAAAGGTAAG
CGTTTCTATGAGCCTGTTGTCTTCTGGATTGGCGGCGAGACAAACGAGACGGTAACCAAAACGACTCAACGCATCCTGTG
CGGTCGTATCGAAGAGAATGACGAGCCAGGCTACGGTTCCATACCGAAAGAAGACATCATTAGCTGGAAGAAGTCTCCTT
TCTTTCCGAACCTTGTTGATCACCTTCTGGTTAAGCATCACACGGCTGATGGCGTTGAAGATGGCATTTCAATCTGCTAC
TTCAAACCATACTCGCAAGGCCGTGCTCGATGGCAGGGTGACACAATCCACGGTGTGTGGTTTGACGAAGAACCACCATA
CAGCATTTATGGTGAAGGCCTTACCCGTACCAACAAATACGGTCAATTCTCAATTCTGACGTTTACCCCGCTGATGGGGA
TGTCTGACGTTGTTACCAAGTTCCTGAAGAACCCCAGCAAGTCTCAGAAAGTGGTCAACATGACCATCTATGACGCTGAG
CACTATACCGACGAGCAGAAAGAACAAATCATCGCATCCTATCCAGAGCATGAGAGAGAGGCGCGTGCTCGAGGTATTCC
TACGATGGGTAGCGGTCGAATCTTCCAGATACCGGAAGAGACGATTAAGTGTCAGCCGTTCGAGTGTCCTGATCACTTCT
ACGTAATTGGCGGGATGGATTTCGGATGGGATCACCCACAGGCGCAGGTTCAGCTTTGGTGGGATAAGGACGCAGACACA
ATCTACGTTTCACGCGTGTGGAAGGCGAAAGAAAAAACAGCCGTTCAGGCGTGGGGAGCAGTTAAATCATGGGCGCATAA
AGTGCCAACCGCATGGCCTCATGACGGAAACCAGCACGAGAAGGGCGGCGGTGAGCAGCTTAAAGGGCAGTACGCGGAAG
CTGGTTTTATGATGTTGCAGGAGCATGCGACATGGCCTGATGGCGGTAATGCTGTTGAGCCTGGCATCACTGAATTGCGC
GACATGATGCTTGATGGTCGCTTCAAAGTATTCAACACCTGTGAGCCATTCTTTGAGGAGTTCCGCCTCTATCACCGTGA
TGAAAACGGGAAAATCGTCAAGCTTAACGACGACGTGCTATCCGCCGTTCGCTATGCATACATGATGCGCCGCTTCGCAA
AAATGATGCGCGACATCAAAAAACCAAAAGAGAAAAAGATACCAGCCCCAATCAGGCCCATCGCACGGAGAACTTAAATG
GCCGACGAAAACAGACTCAATTCCATTCTGTGTAAGTTTGACGCAGACTGGATGGCGAGCGATGAAGCCAGAACCGAGGC
GACAAATGACCTGTATTTTAGCCGAGTGTCGCAATGGGATGACTGGCTATCAAACTACACGACTCTGCAATATCGCGGAC
AATTCGATGTTGTTCGCCCGGTGGTCAGGAAACTGGTCGCAGAGATGCGCCGGAACCCTATCGACGTTCTCTTCCGACCC
AAAGACGGTGCTAATCCTGATGCAGCCGATGTGTTGATGGGGATGTATCGTACTGATATGCGCCATAACACGGCAAAGAT
TGCCGTTAACGTTGGCGTTCGTGAGCAGATAGAGTCCGGCGTTGGTGCATGGCGTCTGGTCACGCAGTACGAAGACAACG
ACCCAACAAGCAACAATCAGGTAATCCGACGCCTGCCAATCCATGAAGCTTGCTCACACGTTATATGGGACGCCAACAGC
AAGCAGATGGATAAGAGCGACGCTAAGCACTGCACGGTGATTAACGCCTTGTCGCGCAATGGCTGGAAAGAGTTCGCAGA
GGATTACGGTATTGACCCGGATACCTTGCCATCTTTCCAGAATCCTAACGATACATGGCTATTCCCGTGGGTGTCGAATG
ATGTCGTCTACGTCGCTGAGTATTACGAGGTAGAAGAGAAGAAGGAGAAGGTCTTCATCTACCGCGACCCGCTGACAGGT
GAGCCGGTCAGCTATTACCAGCAGGATATCAAAGACGTCATCGACGACCTGGCTAATCGTGGATTCATTAAGGTAGCAGA
GCGCAAGTTGAAGCGTCGGCGTGTGTATAAGTCGATCATCACCTGCACGCAGATACTGAAAGACCGCGAGAAGATAGCCG
GAGAGCATATTCCAATCGTTCCAGTGTATGGCGAATGGTCATTCGCTGGTGACAAGGAGTGCTACGAAGGAGTGGTAAGG
CTGACGAAAGACGGTCAACGCCTTCGTAACATGATCATGTCGTTCAACGCCGATATTGTTGCTCGTTCACCGAAGAAGAA
ACCGACCTTCTTCCCTGAGCAAATCGAAGGCTACGAATACATGTACGGTGGAAATGATGACTATCCGTACTATCTGCAGA
ACAGGACCGATGAAAACGGTAACGACCTGCCGATTGGTCCAATCTCCTACATGGAAAACCCTGAAGTGCCGCAAGCCAAC
GCTTACATGCTTGAGGCTGCCACCAACGCAGTGAAAGAGGTGGCTAGTCTTGGTGTGGATGCGCAGGCAGCAAACTCTCA
GGTCGCTTTCGATACCGTCAATCAACTGAACATGCGGGCAGACCTTGAGACATACGTGTTTCAGGATAACCTTGCTACCG
CAATGCGACGTGATGGCGAGATTTATGCCTCAATGGTCAATGATATTTATGACGTTCCTCGTCATGTAACGCTGACACTT
GAAGATGGTAGCGAGAAAGACGTTCAACTCTACGCGCAAGTTGTAGATTACCAGTCCGGTAATGTGGTCACACTCAACGA
CATTCGCGGTCGCTATGAGTGCTATACCGACGTTGGACCATCCTTCCAGAGTATGAAGGAACAGAACCGCGCAGAGATTC
AGGAGTTACTCACCAAGGTTCCGCAAGGTACTCCAGAGTTCCAGATGCTGATGTTGCAATATTTCACGCTGCTTGACGGT
AAAGGCGTCGAGATGATGCGAGAGTACGCGAACAAGCAACTGGTGATGATGGGGCTGAAGAAACCAGAAACACCTGAAGA
GATGGAGATGGTGCAACAGGCGCAACAGCAGCCGCAGCAGCCATCAGCAGAGCAAATTCAGGCGCAGGGTATCCTTCTGC
AAGGTCAGGCTGAATTGATCAAGGCAGAGAACCAACAGGCGCAGATTCAGGTTGAAGCCGCCAAGGTTGAAGCCCAAAAC
CAACTCAACGCCGCGAAGATTGCAGAAATCTTCAACAATATGGACCTCGACAAGCAGGCAGAACTGCGTGAGTACCTCAA
GCTCGTAGGTCAATTCCAGCAACAGCGCAGCAAAGATGCTCGTGCTAACGCTGAGCTGCTTCTTAAAGATGCAGACCAGA
CTCATTCACAACGCATGGATTTCGCGAATCTTATGCGTCAAGTTCAAATCCCCTCCGGCGGAGTAGCCGAGACACCTCAA
TAAGAGAGAGTTAACCATGGACCAAACCACCGACATTCAGGCTTCTGAAGAATTAACCCTGCCCGGCAATCATGCAGCGG
CATCTGCTGATGGCTTAGTTGTCGATAATGCCAACGACAGCGCAGGTCAGGAAGAAGGCTTTGAGATTGTCCTGAAAGAC
GATGAGAAACCAAAACAAGACCCGGCAACTAATGCTGAATTTGCCCGTCGCCGCATCGAACGCAAACGCCAGCGTGAGCT
TGAGCAGCAGATGGAAGCGGTTAAGCGTGGAGAGTTGCCGGAGCACCTGCGGGTGAACCCTGAGTTACCAAAACAACCAG
ACCCTAACGATTATCTTTCCGAAGATGCACTGGCTAAGTACGACTATGACCAGAGCCGCGCACTGGCTGCCTTCCAGCAG
GCAAACAGTGAATGGCAGATCAAGGCCATGGACGCACGAAGCCAGGCTGTCGCCGAGCAGGGTCGCAAAACTCAGGAGTT
CACCCAGCAATCAGCGCAATACGTCGAGGCAGCCCGTAAGCACTACGACGCAGCGGAAAAGCTCAATATCCCTGACTATC
AGGAGAAAGAGGATGCATTCATGCAACTGGTGCCGCCAGCAGTCGGTGCCGACATCATGCGCCTCTTCCCGGAGAAATCC
GCTGCTCTCATGTATCACCTTGGTGCTAATCCTGAGAAAACACGCCAGTTACTGGCGATGGACGGGCAATCCGCGCTGAT
TGAACTCACTCGACTGTCAGAACGTTTAACTCTCAAGCCTCGAGCCAAGTCTGTTTCAGAAGCCCCGTTACCTGATGAAC
CCATTCAGGGACACGCTGTTGCTGCAAATATCTCTGCGATTGAAAAGCAGATGGAAGCGGCAGCAAACAAAGGTGATGTA
GAGACGTACCGCAAGCTTAAGGCGCAACTGAATAAAGGAATTCGATAATGGCATTAAATGAAGGTCAACTGGTCACATAT
GCTCTGGATGAAATCATCGAAACCGTCCAGAACCTGACGCCAATGGCGTCCAAAGTGACAAAATACACCCCTCCGGCAGA
ATCCATGCAACGTTCAAGCAACACCGTGTGGATGCCTGTTGAGCAGGAAGCGCCAACTCAGACAGGCTGGAATTTAACTG
GCAACGCAACCGGGATTCTGGAACTCTCCGTGAAATGCAACATGGGCGATCCGGATAACGATTTCTTCGAGCTTCGTGCA
GATGACCTGCGTGATGAGCGTTCTTACCGTCGCCGCATCCAGGCATCCGCCAAAAAACTGGCGAATAACATTGAGTCAGC
AATTGCCAAACAGGCAACCGAAATGGGCTCACTTGTTGTTCACGATACCCGCGCAATTGGTCCATCTACTGGCCTGTCTG
GCTGGGATTTTGTGTCTGATGCAGAGCGCCTGATGTTCTCCCGTGAGCTAAACCGCGATATGGGCATCAGTTACTTCCTG
AACCCTGACGATTACCGCAAAGCAGGCCGCAACCTGGTAGATGGTGACATCTTCGGGCGCGTTACTGAAGACGCGTATCG
CAACGGTACTATTCAGCGTCAGATTGCTGGCTTTGATGAAATTCTTCGCTCACCGAAACTTCCGGCAGTTACCAAGTCAA
CCGCTACTGGTGTAACTGTTTCTGGTGCGCAGAAGTTTAAGCCGCAGGCATACACCCTTGATACCGATGGTAACAAAGAG
AACGTCGACAACCGTGTTGCAACGGTGACCGTATCCTCCACCACCGGATTTAAGCGCGGCGACAAAATCAGCTTCACTGG
TGTGAAATTCCTGTCTCAGATGGCGAAGAACGTGCTGACTGATGATGCTACTTTCTCAATCACCCGAGTGATCGATAGTA
CTCACATCGAAATCACGCCGAAGCCGATTGCGCTGGATGACGCGTCACTGACAAAAGAAGAGAAGGCTTACGCTAACGTA
AACACCTCTCTTGCTGATAACACTCCGGTAAACGTTCTGAACGTGGCAACAACCACTGCTAACGTGTTCTGGGCTGATGA
CTCAATCCGCCTGCTGTCTCAGCCGATTCCGGTAACCCATGAACTGTTTGCTGGCATGAAAACTTCTTCCTTCAGCATTC
CAGGTATTGGTGTTAACGGCATCTTCGCAACGCAGGGTGATATCAACACTCTGTCTGGTAAGTGCCGTATTGCTGTGTGG
TATTCAGCATGTGCTGTACGACCAGAGGCAATTGGCGTTGGTCTGCCTAACCAGACTGCGTGATAACCAGAGGGAGCTTC
GGCTCCCTTTTTTATCTGGAGACAAACATGACACACATGATCTTTCGTCATGGCGACATGAAGAAGTGGAAAGGCGTTGG
ATACGACTTTGAAATCGTGAAAGCCGAAGAGCTTCAGGAATATCTGGATGCTGGCTGGTTTGCACATCCCGATGACCTTC
TGAAGGATGTTGCAGAGCCAGAGCCAGAGCCAGAGCCAGAGCCAGAGCCAGAGCCAGAGCCAGAAGAAAAACAGCGTAAA
AAGCCTGGTCGAAAACCTAAGGCGGCAGCAGATGAACCTGACAACGAAGGGTGATTTAGTTCTTGCGGCATTACGTAAGC
TCGGTGTGGCATCAAATGCCACGTTAACCGATGTCGAACCGCAGTCTATGGAAGACGGCGTCAACGACCTTGAAATGATG
ATGGCTGAATGGCTTGGCGGTGATGTGTCACCTGGTATCAACGTTGGCTACATTTTCGCTGATGCAGATGTCGCTCCGGA
TCCGGGCGATGAGCACGGTTTATCAAATAACGCTATCAATGCTGTCATTTTCAACCTTGCCTGCCGCATTGCACCGGATT
ATGCGCTGGAAGCGTCTGCAAAACTTATAACCACTGCCAGATACGGGAAAGAGCGACTCGTCAAACTGTCTGCAATGGAC
AGAGCAAAAGCTGCTAAATGTAAGTCCGGTTATCCAAACCGTATGCCTGTTGGTAGCGGTAATCAGTTGGCGAAGTGGAA
CGGTTGGAATTACTTCCACCGAAAGGAACCTTGCGATAACGGGAGCGAATAAATGCCGATTCAGCAACTTCCGCTTATGA
AAGGTGTCGGCAAAGACTTTCGAAACGCTGACTATATCGACTATCTGCCAGTGAATATGTTGGCTACACCAAAAGAAATC
CTTAACAGCAGCGGATATCTTCGCTCATTCCCGGGCATTGCCAAACGTTCTGATGTGAACGGCGTATCGCGCGGCGTCGA
TTACAACATGGCGCAGAATGCTGTTTATCGTGTGTGTGGTGGCAAGCTGTACAAAGGAGAAAGTGAAGTCGGTGACGTCG
CCGGAAGTGGTCGCGTATCAATGGCGCATGGGCGGACATCACAGGCGGTAGGCGTTAATGGTCAACTGGTCGAACACCGC
TATGATGGCACGGTTAAAACCGTCTCAAACTGGCCTACGGACAGCGGATTCACGCAGTATGAGTTAGGTTCTGTTCGTGA
CATTACGCGCTTACGTGGGCGTTATGCGTGGTCAAAAGACGGTACTGATTCATGGTTTATCACTGACCTTGAAGACGAAT
CACATCCTGACCGATACAGCGCACAATATCGTGCCGAGTCGCAGCCTGACGGCATCATCGGAATCGGAACATGGCGAGAC
TTCATCGTCTGCTTTGGTTCATCGACGATTGAGTATTTTTCCCTGACTGGCGCAACCACCGTTGGTGCCGCTTTGTATGT
CGCACAGCCATCACTGATGGTGCAAAAAGGCATCGCCGGGACTTACTGCAAAACGCCATTCGCTGATTCTTATGCGTTCA
TCAGCAATCCGGCAACAGGTGCTCCGTCTGTATACATCATCGGATCCGGTCAGGTTTCACCAATCGCCAGCGCGAGCATT
GAGAAAATCCTCCGCTCCTACACTGCTGATGAACTGGCTGATGGTGTGATGGAATCGCTGAGATTTGATGCTCATGAGTT
GCTGATTATCCACCTTCCGCGCCATGTTCTCGTGTACGACGCATCTTCAAGCGCCAATGGTCCGCAATGGTGTGTGTTGA
AAACTGGCTTGTATGACGATGTGTACCGCGCTATCGACTTCATTTACGAAGGCAATCAGATAACGTGCGGAGATAAGCTG
GAATCGGTTACCGGCAAATTGCAGTTCGATATCAGCAGCCAGTACGACAAGCAGCAGGAACACCTGCTGTTTACTCCGTT
GTTCAAAGCGGATAACGCCAGAGTTTTCGACCTTGAGGTTGAATCGTCAACTGGCGTTGCGCAGTACGCCGACCGCCTGT
TCCTCTCTGCAACCACTGACGGCATAAATTACGGTCGTGAGCAGATGATTGAGCAGAATGAACCGTTCGTTTACGACAAG
CGTGTTTTGTGGAAGCGAGTCGGGCGCATCAGGAAAAATGTCGGCTTCAAATTGCGAGTTATCACGAAGTCACCTGTCAC
TCTGTCAGGCTGCCAGATAAGGATTGAGTAATGGTTGATTCATCACTGAATGATCCTGTTGTGGTTCAGGCTACGCGCCT
TGATGCTTCAATTTTGCCACGCAATATATTCAGCCAGTCTTACCTACTATATGTCATAAATCAGGGAGCTGATGTCGGTG
CAATTGCTGGGAAGGCAAATCAGGCTGGCCAGGGCGCTTACGATGCTCAGGTGAAAAACGATGAACAGGACGTCGAACTG
GCAGATCACGATGCAAGAATCACCGCAAACACAAAAGCGATAAATCTCCTTGAGGTCAGGTTAACAACTGCCGAAGGGAA
GATAGTCGTACTGCGTAGCGATGTTGATTACTTGCTGGATGAGGTTATCGATATTCAGGCGCATCTGGTCACTGTTGACC
AAAGACTGGATGACGTAGAAAACGATGTCTCTGGCATTAAGAGTGATTACGTATCGAAAACCGTAACAGAATCGCAGTCT
CTTGCGTCACCGCTGGATGTAAAAACATCATATTCAGTTGATGGAATTCAGGTCGTTGGAGCAAGGCAGACCGGATGGAC
AGCGGCCACAGGCACACCACTTCTTGGCTCATTCAACGCTAACCAGTCATACACGGTCGGCACTACGTACACACAATCCG
AAGTCGCAGCTCTCGCTACAGGTTTGCAGCAGGCGCGGCAGCGTATTCTGGCGCTTGAAACAGCACTTAGATTACATGGG
CTGATTGACTGATGATTACATTCAAACCAACGCGAAACATCGACCTGATAGAAGCAGTCGGAAATCACCCTGACATTATT
GCCGGGAGCAACAACGGTGATGGATACGACTACAAGCCTGAATGCCGTTACTTTGAGGTTAACGTGCACGGTCAGTTTGG
CGGCATTGTTTACTATCAGGAGATTCAGCCGCTGACATTCGATTGCCACGCCATGTACCTGCCAGAGATTCGCGGCTTCA
GCAAGGAAATCGGGCTGGCGTTCTGGCGATACATTCTGACTAACACCACCGTTCAGTGCGTCACATCGTTCGCTGCGCGC
AAATTCCGCCACGGTCAGATGTACTGCGCAATGATTGGCCTTAAGCGTGTAGGAACCATCAAGAAATACTTCAAAGGCGT
GGATGACGTGACGTTTTACAGCGCCACACGCGAAGAACTAATCGAATTCCTGAATCACGGGAGATAGCCATGTTATATGC
ATTTAAGCTGGGCAGAAAACTGCGCGGCGAGGAACCTTATTGCCCTGAAAAAGGCGGGAAAGGTGGCAGCTCTGATAAAA
GCGCAAAGTATGCAGCAGAAGCTCAGAAGTATGCCGCAGACCTGCAAAATCAGCAGTGGCAGACGATCATGAAAAACCTT
GCTCCGTTCACGCCTCTTGCGGAGCAGTATGTTAACCAGCTTCAGAACCTTTCCAGTTTAGAAGGTCAGGGGCAGGCACT
TAATCAGTATTACAACTCTCAGCAGTATAAAGACCTTGCAGGTCAGGCTCGTTACCAGAGTCTTGCTGCTGCGGAGGCGA
CGGGGGGACTTGGTTCGACAGCCACAAGCAATCAACTGGCTACGATCGCGCCGACTCTCGGTCAGTCTTGGTTATCAAAC
CAGATGAGCAATTACAACAATCTGGCAAACGTTGGTCTTGGTGCTCTGCAAGGTCAGGCAAACGCTGGGCAGACATACGC
CAACAACATGAGCAGCATTGCACAGCAAAGTGCAGCACTTGCCGCTGCTAATGCCAATAAACCATCAAGTCTTCAGACTG
CAATTAGCGGTGGCACGTCTGGTGCGATTGCCGGTGCAGGTCTTGCCAGTCTTTTGGGAACATCAACGCCTTGGGGCGCT
GGCATTGGTGCTGGTATCGGATTGCTTGGCTCGTTGTTTTAAGGGGTAATCATGGCTACTTGGCAAGGAACAAACGGCGG
ATTGTTGGCTGGTATCGGCGGCGTCAACTCAAACGCTCCGAGCGTAAATGACATCGGCAATACGCTTCAGCTTATCAGGC
AGAACAATGATATTGAGCGTTCAGGCGCTAACAATGTTGGGCTGACTGCTTTGCAAGGCCTTTCAGGTATTGCGGGGGTG
TTTCAGCAGGAAAAGCAGGCTCAGCGGCAGAAAGAATTTCAGCAGGCATACGCTAATGCTTATGCGTCTGGTGATCGCGG
TGCTTTGCGTCAGTTGGCTACTCAATATCCAGACCAGATTGAATCCGTTCGTAAAGGCATGGGATTCATTGATGAAGAGC
AGCGTAATTCTATCGGCACCTTAGCAGCTGGCGCACGCCTTGCGTCATCGTCTCCAGAAGCAATGCAATCATGGCTGCAA
AACAACGCCGGTGAGTTAGATCGTGTTGGCGTTAATCCTCATGACGTCGCTCAGATGTACCAACAGAACCCGCGGCAGTT
CGGCGAATTTGTCGATCACCTGGGGATGAACAGTCTCGGGCCCGAAAAATACTTTGACCTACAGGATAAAATGCAGGGTC
GCCAGGTTACCATGCGCGGTCAGGATCTGGATTCGCAAACCGCCGCTCGGAATCAGGCAATCACAATGCGCGGACAAGAT
ATCCAGGCGGATTTAGGTCAGCAGCGCATTAATCTGGACGCAGAAACAAACCGCATTAACAACGAAAATAAGCGCCTTGA
CCGGATGCTATCAGCAGAAACTAACGACCTGAAGCGCCAGGAAATACAGAGCCGCATAGCAGCCAACAACCAGCAGTTGC
AGCAGAAGCAGCAAGCGCTAAATGATGGCTACAAAGACGGCATCAACACCCTCACAACCAGCATGTTCACTCTGAACGAT
ATCGTTAGTTCTCCTTCACTTAAGAGCATTACAGGCTTACGTGGAGTAATCCCCAACGTTCCAGGCTCACAGGCTGCAGA
CACTCAGGCACGACTTGATACCTTTAAATCACAAGCATACCTGACAGCGGTTCAGGCCATGCGAGGCATGGGCGCACTTT
CTGATGCCGAGGGCAAAAAGCTCGACCAGGCTGTTGGTTCGCTGCAGAACTCGCAGAGCGAGGAGTCCTTTCGTCGCAAC
GCTGGCGTCATCCTGAACACGCTCAACCAGAAGCGTAATGAGGCGGTTGGTAAGTACGTTCAGCAAAACGGTATCAAGCG
AGTGGAAGCGCCTCAGGCTTCTATAGATTACCTGAAGCAGCACCCCGAGCTGTCAATCGACTTCATTAATCGCTACGGAT
ATCTTCCATCTTTGGGGCAGTAAATGGCTAATTACCGTGATTTGTTAGAGCAGGCTGGCGCACGTTACGGTGTGCCAGAA
GGGTTGATGACTGCACTGGGTGCCAAGGAGTCTTCTTACAACCCTGCCGCAGTAAGCTCCGCCGGGGCTGTAGGATTGAC
TCAGGTCATGCCTGGGACATGGCGTGATATGGGTTATACCGATGAGCAAATGCAAAACCCCGAATATCAGGCTGACGCTG
GCGCGCGCTATCTGGCAAAGATGTACCAGCAGTTTGGTAACTGGCGTGACGCTCTTCAGGCTTATCACGACGGTCCCGGC
AACGTTATGAAGGCAAAGCGTGGTGAATATACGCCAGGACCTGAAGGCCGCGGTTACGTTGATGATCGCTTTGCTCAATG
GGCGGGTGACCCGGTGACAGACTCAACAGTCGAACAGCGCGCCACCTCTGCAAAGGTACATCCTCAGCAAGACCCTAACA
ACCCGTTTGCACAACTGGAAGCACAGTCATCCGAACAAGTATCGGCATCAGGCGTGCAGTCAGACCCAAATAATCCATTT
GCTCAGATTGAGCAGCAGGCAGCCAGTCAGCAGCCACCTCAACCCGTAAGTTCTGTCGCACCGAAACCTGTTCAGCAGCA
AGGCGGAATAATGTCTGACCTTGGTAATGGACTTGCTGAAACCGGGCGCGGCTTACTACAGGCAGGAATCAACGTAGCGA
ACATACCTGCTGAACTCACTGATGCTGTAACAAGCGCGGCGGCTTGGGCTGGCGGTAAACTCGGCATTGGCGATGGTACA
TATCAACCAGCGCCACGAGTAACAACGCAGGGATTAGAGCAGGACTTTGGCCTTCAGCAAGGCGCGCTGACTCCACAAAC
GACAGAGGGCAGGGTGTTTGCTGAAGCATTGCCTTACCTCACTCCTGCTGGCGTTGAGAGAGCGGCAGCACAGGCACCAA
CACTTGCTGGTCGAATTGCTCAGGGGGCAACTCGCCTTCTAGCAGAAAACGCAGTTGGATCACTTGCTGAAAATAGTGCG
AAAGATGATGCGGAAGCACTCGCCACCGATTTAGGCGTTGGTGTGCTGGCTGGCGGTGCTATTAACGCTGCCGGACGTGG
ATTAGGTGCTGCTTATCGTGGCGTTCGTGGTGCTATTGCGCCAGAAGCGCAGCAGGCTATCAGATTTGCAGAGCGTGAAG
GAGTTCCTCTGCACACCACAGACCTGTTACAGCCTACTTCCCGGGTCGGAAAAATGGCGCAGACTACAGCAGAAAATATC
CCTCTGGCTGGCACAAGCGGAATGAGAGCAACGCAACAGGAAGCGAGAAGCCAGTTGGTGCAGAGATTTGCTGATAAATT
CGGCGAGTACGATCCGGCAGTTGTTATTGACAGCCTTAAAGCGAAAACATCAGGAATTCGTCGTGCTGCAGGGAGCCGTC
TTGAGCAGGTTCAGAATGCAATGGCGGGAGTCAATATACAGCCTGCGCGAGCAATTCAGCAGATTGATACTGAGATATCT
AATCTGCAGAAGCTTGGTAAGGTAGCTGATAACGAGACAATTTCAAAACTTCAGTCATATCGTGATGAGCTTGTTCGCAA
TGCTGGCCCTGATGGTCCGGTAAATCTGGATTTGAAGCAATTAAGCGACCTGCGCAGCCAGTTCAGAATGGACGTGAAGG
GTGAGCGACCAGTGTTACCAAACCGTTCCGATGCCGCCATTCAGCGCGTTTACAAGGCAATGACTGACGATATCAATGGT
GCCATTGGTCAGAATCTTGGCAACGATACTCTCCGTAAATATCAGCAGGCCAATGCCGTCTATGCTGACGAAGCGGCGAA
ACTAAAGAATACCAGGCTGAAGAATGTTCTCATGAAAGGCGACCTGACGCCGGAAGTTGTCAACAACATGCTATTCAGCA
AGAACAAATCGGAAATTAAGACGCTGTATAACTCAGTTGGTCGCGTTGGCAGGGCGCAAATGCGCAATGGCATCATTGGA
AAGGCGATGGAGAAATCAGGTGGTTCCCCTGACCAGTTCCTTCGGCAGCTTAATATTCTGCAAAACCAGACTGGCATCAC
ATTTAAGGGGCAGGACGCTGCTTATCTGAAAGGATTAAAAAACTACCTGCAATCCACGCAGCAGGCAGCAAAAGCGGCAG
TAACAACACCAACAGGGCAGCAAACCATCCCGTTTATTATCGGGTATGGGACGGCAATGAACCCGGCGACAACTGGCGCA
GCAGTAAGCTACGGACTTCTTACTCGCGCCTATGAGAGCGAGCCATTCAGAAATGCAATGCTCCGAATGGCAAACACCCC
ACGCGGTTCAACAGCGTTTGAGAAAGCCATGCAGCAGGCACAAAAGGCAATTAACGCTATGACGCAGGGGGCTAAGTCTG
ATGCGTTGTCAGAATAGCTTTTCAAACACCAGGAACGTGCAAAAACCAAATATGTAGAACGCAATATTCAGCATATCTCT
TTGCATAAATCCTCCGTAACTGATGGTTAGCTACTGTCTTTTTTATATAGCTTCTTGAGCGTATCAAAGACAATTTTCTT
AACCATATCAGATTGTTGTTCTGCCATACGCTCTGCATCGTCAATGTAAACTGATGCAGAGCTTTGTTTATCCAATGATT
CTTCAATCGCTGCAATTATCTCTGAGTTCAGCGACCTGTTATTCATCTTCGCGCGCTGTTTAATTTTCGCGTGGAGTTCA
TGCGGAAGTCTCAAGTGAAACTGCGCCTCGTCGTATTTGCTGTACATCCTTGATGCCTCACCAGTTGGGTGGAATGGCAT
CGTAACCTACTGGATAAATACTCAATAGTACCATTTCGGTATGCAATCACATCATGATTGCATCATATCATTCGTCTGGA
GCAATGAAATGTCAGATATCACCGCAAATGTTGTGGTAAGCATGCCTTCGCAACTATTCACTATGGCGCGTTCTTTTAAA
GCCGTAGCCAATGGAAAAATTTATATCGGTAAAATTGACACTGACCCGGTAAATCCTGAAAACCAGATTCAGGTTTATGT
GGAAAACGAAGACGGTTCTCACGTTCCTGTTGCACAGCCAATCATCATTAACGCTGCTGGTTACCCTGTATATAATGGAC
AGATTGCCAAATTCGTAACTGTGCAAGGCCATTCGATGGCTGTATACGATGCGTATGGTGTGCAGCAGTTTTATTACCCG
AATGTGCTGAAGTATGACCCTGATCAGTTGGAGCAACGATTGTCTTCACCTGGTGGCGCAGTGTATATAGGTGGCGTTGG
TGGTGGAAATTTATCCCAAATAATAAATGCGGTATCTCCAGAACAGTTCGGAGCAGTAGGAGACGGATTCACTGATGATA
TTGAAGCTCTCGATGCTTGCATGGCTTTTGCGAGAGAAAAACCATTAGACATTATATTTAGTAAGACATACGCAATTTCA
CGTCCTTATGTTATTTACATGGGAAATAAAAAAAATCCTCGCCATATTGGTCAAGGGTCCATGGCGAAAATAATATTAAC
CACAACAACAAAATCTGGATTGGGTAGTGACTCATACGGTACTGATTTGAATGTAAACGCAGCTGTTATTGTAGCCGCGA
TCACAGGTACAGGGCATAACCAACAACCCCAGAACTTTCGGTGGGAAAACATTGACCTTGACACCACTGTAGATGCAGAT
TACGGCATGTACACGTCAAAAATGCAGTCCGCGGCAGTCAGTAATTTCAGGACGTATAATTTCAAGACAGGTATTCAGGA
TAACGGTTCCTGGAATACGTTGTATGAAAACATTAAGATGTCTGCCCACTCCACCGTAGGTTTCCGTAAAAATGCTGGTA
CTAGTACTACTATCCGTAACTGTTACGTAGAGAAATCGAAAGTTGGTTATCGTGTTTACAGCGGATACTCTCAGATTGAA
GGGTGTGCATGCGACACTAGCACTGATGTCTCGTATTGGATTGAAGGTAACCCAGTAGCTTTAAGTAGTGACAGCACGTT
TTCTCTTGTGTCATGTGGCGCAGAGAATTCAGGGACGGCCGTGGTACGAATTACTGGGACACTAACAGCAAGTATTATCA
ACTTTCAATCATTTAATTGGTCACAACAGCAAGACCCGACACCAGATTGTTTCTTAGATATTCAGTCCAACACTGCTAGC
ATTTCAGTTGAAGAGGTCAGATATCTTGGTGTTGCTCGCAGGATAAAAGACACTGGAACAAACAACACAGTTATCATAAG
AAATATGACGACTCGTGGTACAGATGTTAGAGATCAGGATACCTATCCAAATAGCACTAGAATTATTGAGCTTAATCATA
ACGGTGTGCGAGTAGCGACAGGTTACGATAAAAATGGGATTTTGATCACTGAAGATAATATGACCGATTCAATCGGAAGT
ACTACATGGTCAAGGCTATTTAACAAACAAAAAATTTGGCGCTATAGGGGTATAGTAACAAGAACAAGCGGTCAGAGTTA
CGGAAGGTTACAGATCAATATTCCGTTCACTATGGCTGATAATAGTTATAGCGTTGCTATTACACCAGAAGTGTATCACA
CCGATATGGCAACATATGGTTACCAATGTTCAGTAGGCCCAACTGATAAAACAACAACATCATTCTTCATCAACGTAAAC
TCTGGAACAGGTAACACGTCATGGAACAGTATAGCTGTTGACGTAATTGTGATGGGGCTTTCTATCTAATTAATGTGTTG
CGATGGAATTGGCTAATGTGATATATGCAATTCCATCACTTCATTGTATGCGGTTGATGACATGTGATATTTGTAATTAG
ATTAATAATAACTAAGTTTACTATACAGAAAGGAGGTTATATTGCTCTACTACATGGTATGCCATGATATAAAATGTGAT
CTATATCTCAAGTTGCTTATTTATTATTTCCATGCTAAGATAAATTCCCGTTAATAATTATATTATATCTTCTATGAGAA
ATATGAAATTACTCTCAAAAAGACTAGTGGTAATTGTATGTTCTGTATTTATCCTTTCAATTATATTGTGCATACATTTA
AGAAAGGGAAACTTTAACCTCAATAATATAAGTAGCGTACAAAATGCTAATGACATATCAACAACCAATAGTATATTGAA
TGATGATTTAGTGTTTTCCGAAAGATATGATTCCCTTTTTTATTACTTCGTGCATTCGTTTGTTAAATATTCTTCAGATG
ATTATGCTCTTGTTAATTATCCTGGGATGCTATCGACGAGTGGGAATAAGACAAACCAAGTTGAGGGTACGGCAAGGACG
CTACCATTAATTGCTGCATGGGTTTATTCTGGAAGAGATTCAACCATTATCGTTAATGGTAATAAGTTAAATATAGTAGA
TCTGATTAGGAGTAGTATATTGTCTGGAACTAATCCAAGTTCTGTAAACTATTGGGGGGATATACATGATTATGATCAGA
GAATTTTAGAGGCCGCAGATATAGTAAGAGTCTTATGGCTTACAAAAAAAGAGATATGGAATCACTTAAAAGATAATGAA
AAAAATCAGATAGCTTTGTGGCTGGAGCAAGCTGCATCGGCGAAAACTGTAAAAAACAATTGGCTACTAGCTCCATTCAT
AATTCAGAATTTTTTGCAGGATAATGGATATACAGTTAAGGTTAATTACAAAAATTACACAGACTTTAAGAAAAACTATC
TTGAACACGGATGGTTTAGAGATGGAAATGATGGAGAAGTAGATTTCTATAATACTTGGGGTATATCCTATGACTTATTC
TGGATATCACTTATTACAGATTATGATAATGCTTTTATACTAAAAACACTATCTGAGTCGGCTGATTTCACTTCACATTT
AATATCTAAAAATGGCATCCCGCTTGTTGGTAGAAGTATTTGCTACAGGACTGCAGCACCCACACCTGTTCTAATTGAAG
GTCTATTAAAAAATGATGGATATCATCAAGGTTTAGCAAAATCAGCATTAGACTATACGTGGAAATATTTTGCAAGCCAC
AATGCATTAGTATCAGATACATTATCAATGGGGTATTTTAATAATGACAAGCGCTTTGTTGATAATTATAGCGGGTCAGG
AAGTTGCCTGTGGGGAATAAGGTCGTTAGTTGTCGCTTATATGAATGATAAAAAATCATATATCTGGAATGGGAAATATG
AGAGATTGCCTATTGATAATTCTGATTTCATTATCAATGCAGATAAACTTGGTTGGATAGTTGAGGGTAATAAAGATAGT
GGAGAGATAAGGGTTATTATACCTGCAAACGAAAAAAACTCACCAAAGATAAATGATACCAATAAACTTAAAGAAGTTAT
ATGGAGAGTTCTTGGTAAAGCAGGAAGAACTAATCAACATGACATTGAGTACCTAAAGCCATATTACTCATCACTAGAGC
CTATATCTGACGTTGAGTGATAACTTTATATTAATTGTTATTTGACATATGTTTTAAGGTGGCATTATGCCACCTTTTCA
TCAAGCCAGTCCGCCCACCACTGCATCATTTCTCTGCGCTTATCGAGATACTGAGCATGGTTGTAAATCCCACGCACAGA
TCCGCCGTTGGCATGTGCCAGTTGCACTTCAATAGCGTCAGCAGGCCATTCGTGCTCGTTCATAATTGTGCTGAATTCAT
GCCTGAATCCGTGACCGCTTTCCAGACCCTCATAGCCGATTTGTTTGATCACAAGCAATACTGCGTTCTCGCAGATTGGC
TTCTTCTTATCGTTGCGCCCGGCAAAAACAAACTCTGATACTGGTTTAGTGATTGAGCTTAGTGTAGTGAGAAGTTCAAC
TACCTGGTCTGACATAGGAACCACATGAATTTTGCGTCCCTTCATCACACTGGCGTCAATGGTGATAATCATGTTTTCAA
AATCGACGTTCTTCCATTGCATGGAACGAAGCTCTTTTGTTCTGAGGGCTGTGTAGCGTAAAACTTTTGTCGCAATGAGC
GATACGATACTTCCTGAAAATGTTGCAAGTGCTTTGTTGAATGCCGGGATCTGGTCGGCAGGAAGAAACGGGAAGTTCTT
CTTGCGGTATCCCTTCATGGCGTCAGCAAGGTCAGGTGCCGGGTTATATTTAGCCCTGCCGGTGACAATAGCGTAACGGA
AAACCTCGCCGCATCTTCTGCGTGCTTTGTTGGCTCGCTCCATTGCACCGCGATCTTCAAATCTGCGGATTACTTCCAGC
AGTTGCATCGGCTCAATATCCAGAATCTCAAGGCCGCCGATGATAGGTAAAATGTCGTCATCAAACATTTTTGCAAGTTC
AGTCGCATACCCTACTGACCAGACTTGCTTCTTGTGCTCGTACCATTCCTTGTAAATCGCACTAAAGGAATTGTTGTTAG
ACGAAGCCTTTTTCGCTTTTACCGGATCGATGCCAACCGAGATGTCTTTCCTCGCGGTCCATGCTTTATCTCTTGCCTCC
TGCAAAGTCATTAGCGGATATTTTCCTACGGTCAGGATTTTCTCCTTACCGTCAATCTTGTAGCGAAGCTGCCATACCTT
TTTCCCTGACACAGGGACATAAAGGTACAGGCCATTACCATCGAGTAGGCGGTATGGTTTTTCTTTCGGCTTTGCTGCTT
CAATCTGCTTAACGGTGAGCATGGGTAAAAATCCGGTGGGTAAAATTATTTTATCCACTTTTTACCCGTCATGGAGTGCG
GCTGTCAACGATCTGAAGCGAACCATGACGAACTGTAAATCTACGGAAGGCTTGATATTCAGGGGATTTTGCGGACTGGT
ACGGATGAGAGCGAACTGATAAATGGTGTCCCCTGCAGACATCTACTTGAAGCGGCAGGGGATTGATTGGAATGGTGTTT
TTTAGATGTGAAAAAAATTTTACCCGCTATTTTACCCATTGGCGCGGCTTAAGAGCTTATTTTTGAATTCACAATGGTCA
CGATATAACCATCTTGCTCGCCCGTGGATAACTTTGGCTTTAGGCAGGTCCCCGGACTTAATCCGGTCATAGATGAAGGT
TTTACCGAAGCCAGTATCGGCCATGATGAATTTCAAATCAACCAGTGAATCAGGCTGTAGTTCGTGTTGCATGAGTGCTA
TCTCCGAATAGGGAATCGAACCTGCAAATCAGGCAATAAAAAAACCGCATTGATGCGGCGATGGTAGGTCTGGATATCTT
GAGAAATGAACTGGCCTCATCGAGTGTGAGGCGGTGTGATTTCTTTATTTCCACTCTTAATGTTTGTCAGTGAATGGTTT
CTCCATCTCCATTAATGCCTTATTCATCTCATTTCGTAACTCTATAGCCATCCTGACGGCTTCAACTTGTGCAGGATGTC
GGTTAATTGCTGGAGAATATCGTCGGGAACGAAGGATTGAGAAAACAAAGATAATGCAAGCAACTATCTGAATTGCATTG
CATGTTATTGATACAATGTGAATTGCAGCCATCTACTACCCCCAAAAAAACCGCCATCAGGCGGCTTGGTGTTCTTTCAT
TTCTTCAATTCGAATATTGGTTACGTCTTATTCGATGCGCAATCCTGGTATTTCGCCTTTTGATATTGCTAAGTCATAAA
TTTGCGCAGCACTATACCCATCTCGCATCCATGAATCTAAGGCGCG
