# Supplementary material for: Viral dysbiosis in children with new-onset celiac disease
Source: PLoS One. 2022 Jan 14;17(1):e0262108. doi: 10.1371/journal.pone.0262108 (PMC8759644; doi:10.1371/journal.pone.0262108)
Supplement: S2 Table — (ZIP) [file pone.0262108.s002.zip › Virus_Genomes/Enterobacteria_phage_P88_GCF_000930115.1_ViralProj271780.fasta]

>NC_026014.1 Enterobacteria phage P88, complete genome
GCCACCCGAAGGTGACATGAAGGAGGCCGAGCACACTGGCCTCCCTTTGATATATCAAATAGTTACATTAATACACATAG
TCTTAAGTGGGCTTATTTAGTCCTATTTTATGGGCAATATCTGGACAACTCAGCCACAGGATTAAAGCGCACAGCATCCT
GTAGATAATCCGGTGCAAAATGGGCATAAGTCATCGTCTGCTGAATAGTGCTATGTCCAAGTATTCTCTGCAAAGTGATG
ATATTCCCACCATTAATCATGAAGTGAGTGGCAAAGGTATGCCGTAAAACATGTATCGACTGCCCTTCAGGAAGATCAGG
CCTCACCTTTCTGATAGCAGCTCTGACAGCTGCATAACTTGGATAAATTAAACGACCAGTGGCCTTTGTTTTAATCATGC
ACTCCAGTTCTGACGATATAGGTATAACGCGACGCTTCCCATTTTTGGTTTCCATAAAAATGACTTTGCCGCTAATAACA
TGCTCCCCCTTGATATTTGCAACCTCACTCCATCTTCCACCTGTTGCCAGACACAACAAGACGGCTTTTAATTCATCACC
AGATAACAACTCCAGTAATCGTGGAATATCTTCATGATACAAATAAGCCATTTCAGGCTGTTTGATATTAAGTTTTTTCA
CATCATGAAACGGATTAGCCCCAGAATATTCCTCTGCGTCAATTAGTTTTGTGAAGAAACCACTCATCATTGCGCAATAA
CGATTAACCGTGGATTGTTTTATTCCGCGATTAAGCAACAATAACCGATAATTAATTATGTTCTTACGAGTAAGTTGGTC
ACTGCGTGTAACATTAATACTTTCAAGATCACTAATGACCGCAGAAATACGCACTCGCTCCATCGCACCGTAAGGATGAT
TTTTCCCGTGGTATAGCCACCAACAATCCAGCAACTCCCTCAGCGAGCGCCGTTCTGTTGGCTTATCAACCCAATCTTTG
TCGTGGTAATGCTGCAATACATGACGCTCATACAAAACAGCCTCACCACGAGTATCAAATCGCCGCCTGAATCTCTTTCC
TTCTGATCCAGCTGGCCGCACGTCCACACAAAATTTGCCATTAGCGAGCTTCTTAATCGACATAAGGAAGCCCTCCAATG
AAAACATCATCTTGATCACAGCTCTGGGAAATAAATGCCTGGTGAACCGTTAACCAGTTTTCTTGCCGGAGCGGGATGAT
TCCGCTTCGCCTTGCCCAATGTGTGCGAGAGCCGGTACAACCTGCCCGGCCTTGGGTTCAACTTCATCAAACAAAAACCA
GTCGCGGTACTTACGGAACATGGGGGCTTTCAGAAGCTTTTTTGTTGACTCAAGGTTGGGTTCATTTCGTCCTTGCTCAT
ATTGCCTTAATGCAGCAAGAGTAAGCCCAGTAATCTCTGCCATTTTTTCTTGTGTAAGCATTTCTGACTTCCGCATGATG
CGAATTTTCATAGCTACGGTAGTTGACATAGTAAGTTAACTCACTTAGTTTATACATCAATTAACACACAACGAATTGCG
CTAACTAGTTCTAAATGGTGCTAGTTAGAAGAAAGCACCAATAGCGGAGGATATCAGATGCAAGAAAGCACTCAAAACGC
GCCTGAGTCACTTTGCGGAACACGATGCGATCACCTGTCAGAAATGCCAGAAGGTGAGCATCAAAAAACAGGACGCAAAG
CACGTGAACGTGAAGAAATTCGACTTTCAGAAAATCCCTCGCATCTCCTGTCAAAAGAAGGATTTGCGATGTATATCGGA
AAGACCGTTGATGCCATCGTAAGCATGGCAAAAGCAGGAAAGCTACCTGCGGTGTATATGGCGGACCCTCTCAAGCCAGG
CGGAAACGCTGAACTCTACATCAACAGAAAAGCGTGGGATGAAGCATGCGATCGCCTCATCGAAAACGCACCTCAGGAAT
GGCACGACTGGGAAAACCGTCTGTTTTTGTTTAAGCCAACAAGTGGCAGACGAAACAGAAATATCAGCGGTAAAGCAGCA
TAACTCAAACCATTATTCATTTTAGGCGGAGTATTTTGATATGAAGGAACGTCGCAATTCTTCACAGCAGCGCTTCCGCA
ACGGGGCGGAACGCCATGCTAACCGTTTCGCTACCAGTGCATCACGTAGCAACTCTCGCTACAGCCTGAGCGAAACACAC
GCAACGCCGGATGGCTACCCAGTAAAACAAATCGGCGAGCACGCCTGGTTGATTGAGAAAGCTGGAATCGTGGTCCACAA
ATGCCCACGCAATCCGTTTACCGGAAACCGCATTTTTGCACTGAGCAGCGGCGACAATCAGTTCGGGCAGGATTTCACAT
TATACGAAGCACTTCGCACGGTTGATCGTCTGCTTCGCGGACAAAGTTTTATTAAACAGGTTGATTTATAACAGGTGATT
TATGACCAAAGAGTATGCACAAGGTGTATTTATCCGTTTTATTGATTTTCGCGGTGAACTGTTATTACGTGCATCAGCTA
TTGATGCTGTAGCCCAGGCAGAAAAAAAAGCAGTTACTCACGTTTATGCGAACAACGCACAACTGATCGTGGAGCTTCCG
TACCAGACCGTTCGCGAAGCCATTAACGAAGCTGAAAAAGCGCGCCAAGCTAATGGCGATGAACCCTATATCGAAATTAT
TTGTATGGATTCAGAAGCTGAAATTAAGAAAGCAGATTAAAGGGCGTTGTGATGGGCAAAGAATATAAAACTCTCATTAA
CAAAGCACTTGAGCGTTTTTATTTTCGCTTAAGCGCATCAGGCGCTCATGCTGAACGTGCAGCCCGTGACTCATTGACCA
GGGCAATCCGGAGTCTGTATGACGTGGCTTTTTACGCTGATGATCTGGATGCACTTAACGAACTTTCCGAGCTGATCTGT
GCCGCAGAATGCGGGGAACATATTGAACCGTATAAGCTGGGGAATATTGCATGAGTATATTTATCTCATGGCTTGTTCTG
ATTATTTCGGTGGCCTGCGCCATTGGGATTATGCGAATTATTCATTCAGTAAAAAAGATTGAACGCTTTTTCACTGGCGA
ATAACAGAGCAAATAAAACCACAGGTTAAATAAGAAAATGTAAAAACAATCCGCATTCGCGGAGGTATTCGCACACGCCA
AGGAGGCGCAATGGCAATTAAGCGATTTACCGTCGTTCGTTTCACTTCCAGAGGACGTGAATACGAAGTTGACGAACGGC
TGATTAAAACGCTCGACCGTCACCGTTCGCAACCTGACGCGCATCACATTTATCTCACTGACGACACTTACTTCTGCGCC
ACCAACGTGGTGCAGGTGAATCTTATCAGACAGGTACAGGAGTCACGCAGATGACCATTCTGGACTACATCGCCGCCAAT
CCGGGTTGTAGCGGTGGAGAAATCGCCGCAGCACTGAATACCCCAACCACAGCCATTAATGCGGAGTTACGCCGACTCTG
GCGCAGCGGTTCAGTCATAAGAAAAGAGCGCAAAACAGGCGGTCGCTTTTCTTACCAGATAAACCCGATGCCGTTCGGGT
GCGGCAATCCACTTACCAACACGTTTAACCAGCTACTGAAGGAAGCCAGAGCATGAGCGCCATCAACCACCAGGAATTAC
GCGAACTGGCGACTGACCTGCAACGAATGGCAACGCCTCAAAAATTACTGGCGTTTCGCGCAATGCTCTCGCCGTCTGCT
GTGCTGGCGCTGCTGGATGAGCTGGAGCACGCCAGAACCATGGCTCCAGCCATTCGCCTGACGCTCCATCATGAAATCAA
GGATTTCTGCGCGACGCTGGAGTCACCAGGCGAACCAGAAACGCCGGAAGCAATGCAACAAGTGCTGCTGCAACGCATCG
ACAACGTTTTCGATTTTTTCCTTAACCAGCAAGGGACCACAGCATGAACAAAAAGACCTGGTTTCGCGCATACATGTGGG
CGCTGGTATGCGTCATCGTCTCTCTCATTCTGTATGCAGGACTACTCCCCCGAATGATTTCATCAGACAGCTCCTTCCTG
GTATTGCTGGGCATTTTCATTGCCATGCTGTACCCGGCAGGCGTTGTTCGCCTTTTCAGTAAGTACATCAAGGAAATCAA
ACAATGAAGAAATTCAAACTCTTTCAGATTCTCCCGCTTTTTGCCGCCATCCTGCTGGTTGGCTGCGATCGCGTTGAGCC
AGGTAATGTGGGCATCAAAGTCAACAAGCTGGGCGACGACAAAGGCGTTGGCGAAGTGGTTGGCGTTGGCCGCTACTGGA
CTGGCTGGAATACAGAGGTTTACATCTTCCCGACCTTCAAACAAATGAAGACCTACGATGAGCCGTTCAGCTTCCAGATG
AGTGACGGCACAACCATCGGCTATCACATCGGCGTGGCTTACAAGGTTGATCCATCCAAAGTTACCACAGTGTTTCAGAC
CTACCGCAAAGGCGTGGATGACATTACCGACACTGACCTGCGCCAGAAGATCGCCGATGCACTCAACCGACTGGCCAGCA
AAATGACCACCGATAAGTTTATCGACGGTGGTAAGTCTGAACTGCTGGATTCAGCACTTAAAGATATTCAGGAAGAGATG
ACCCCCATCGGCATTCAGGTCATGAGCCTCTCTTATGTCGGTAAACCGGAATATCCGCCAACCGTTATCGACAGCATTAA
CGCCAAAGTCACGGCAAACCAGAAAACCCTGCAACGCGAACAGGAAGTCAAGCAACGCGAAGCTGAAGCCAACATGTTGC
GCGCAGAAGCTGCCGGACAGGCTGATGCCATTCGCACAAAAGCCCAGGCTGAAGCTGACGCCATTCGTTTACGCGGTGAA
GCTCTGCGCCAGAATCCCGGCGTTATGGAGCTGGAAGCAATCAACAAATGGAACGGCACGCTGCCGCAATACATGACCAG
CAATACTGCTGTTCCGTTTGTTCCGGTGAAGTAATTAAACCCGGCCAGTGAAAACCGCTGGCCGGAGCAGTATCAGGATT
TTTTAGTATGTCGTTCTCACAAAAAAACCGCTTGCCATGCCGCAATCAGTCAGGTTACATTTCCGCTGCACCTCATAAAA
CGGGTGCCGGGATTTCCACCCCGCTGACAACTACAGCGCACAACCGCGCCAGCGGTTTTTTTGTGCGTACTGTATCGCCA
CGTCTTTTTCGCACACGAATTATGGTGGGGCGTACGGGGCCGACTTCGGTCGGGCCGGGTTCTGTAGTTGCCGGTTGTGG
AAACCCTGTACGTCTCACCACCCCGAGTTTTCCACCTCTGGATGGTGAGTTTTCAAAACTTGCAACTACAGAGGCCACAC
CATGGCAAACCGCAAACAGCACCGCGCTATCGCGGAGCGTCGTCACATCCAGACTGAAATCAACCGCAGACTTTTCCGCG
CATCACGCGTCGCGCAAATCATGCACATCAATATGCTGCATGAGCGCAGCCACGCACTATCAAACATCTATTCCGCCGCT
GTTTTCAGCTATCTGGCGGATGATCTGCACGAGCTTCAACAGCTCATCCAGCAGCAAAACAAACTCCATTAATTCCTGTT
CCGGGCCTTTCCTGCACCTTGCGGCGGGAGGCCTTCGCACATCTGTAACAAGAGGATTGCCGCAATGATTCTCGCCAACG
ACTTTCTTGAATACCTGCTCAACACAGAACGTGATCTTGCCGCTCGCGTGCGTGAACGTTATGACATGTACCTGAAATCC
CTGCCTGTACCGCAGCTCGCTGACGGAAAGATTGTTATTGATGGTCGCTACATGATTGACAGCCACGAGGGAAATTACAG
GCTTTACCGCATTGAAGGTGGCACCCCGTCCGTTATTGGCATTTACCAGCGCCCATCCTCTTCAATCGTCGATGTGATTG
CCGACAGCATCCGCATCGCACATCGCCATGCCGACACAGAAGACACCGTGCTGGAAATTCAGCGGCTGGCTACAGTCTGC
CGCGACACCCTGAATGGCATGACGAAGTAAATCACTATGACGGCAGAGTACATCAGGGACTGGCAACAACCGCGCCACGC
AGTGGGGCGTGAAGGAACGGGGATCCCCGCTCCTGAATCCGCGCTTTCCTCCTGGCTGGATGCCTACCGGGCAGAGAACG
AGCGCCGCCAGGAAATGGCTGATGCGGCGTTCTCCGCCACGCCGCTGGGCAACCTGATTAATAAAAGCCTGGACGCACAG
GAAAAACAGGACAAAACCATCACACTGGCAGGAGACGCCAGAAAACAGGCACGCGGCGCGGTGGATGAAGCCATGGCCTC
GCTGCGCCTGCTGCCGTCCTATCTGCGCGATCCGCTTATTCGCCACCTCTCCTTCCTTCGCAAAAAACAGGAAGCCGATC
GCCGGAAAGGCAAAAAGAGCTGGCAGGCGGAACGCTATGCACGCGGAACCCTGCGCAAAATATTCGAACGTCTGGATCGC
ACTGACGGACGCTGGCTGACACCGGGTTATCGCTCCCTTGCCGGACGCGAACGCCTGGACGATTTGCTTTACCTGCCGCA
GCTCAACAAACACCAGATACAGACGCTGGCCACCATGACGGCAGCGATGTTCAGCAGCACCTTCGAAAAACTCTGCGATG
GCTTTGGCGCGACTGATGGCGAACTGACCATGGATGTAACGCTGAAGGCGTATCAGATGCTGGCCCGCATGGCGTTACAC
CTGCACGCTATGCCTCCACATTATGACGCACTGACAACAGACAAAGACCGGAGGAACGAACCGGACACAGAGCTGCTGCC
GGGCGCAATCCTTCGCCTGACCTGTGCGGAATGGTGGAAACGCAAACTGTGGCTGTTACGTTGCGAGTGGCGGGAAGAAC
AACTCCGCGCCGCCTGTCTGGTTTCCAGAAAAACATCACCCTATCTGAGCCAGGACGCGTTAAGCGAGTTTCGCGCACAC
CGCGAGAAAACACGCGATTTCCTGAAAAGTTTCATGCTGGAAAATGAAGACGGGTTCACGATTGATCTCGAGACGGTGTA
TTACGCGGGAGTAAGTAACCCGGTTCACCGTAAGGCAGAAATGATGGCCACCATGAAGGGGCTGGAACTTCTGGCCGAAG
CCCGTGGCGACAGAGCGGTGTTTCTGACTGTCACCTGCCCGTCAAAATACCACGCAACAACGGAGAACGGTCATCCGAAT
CCCAAATGGAACGGGGCCACCATGCGCGACTCCAGCGATTACCTGGTTAACACGTTTTTTGCGACGGTCCGCAAAAAACT
GAACCGCGACGGTCTTCGCTGGTATGGCATCCGCACGGTGGAGCCTCACCATGACGGCACTGTGCACTGGCATATGATGG
TCTTTGCACATCCGGACGAGATTGAAACCATCGTGTCCCACGTCTGCGATATTGCCATTCAGGAAGACCGCCACGAGCTG
GGCGATGATATTACTCCGCGTTTTAAAGCGGAGTACGTCGACGGCTCAAAAGGCACGCCAACCAGCTACATCGCCACCTA
CATCGGAAAGAACCTGGACAGCCGCGCCGTGGATGGCATCGACCCGAAAACGGGCAAGCCACGCGTTGACCACGAAACCG
GAAAATCAATGGCCGAGAGCGTGGAGCGCGCCATCGGCTGGGCGCGCCTTCACCGGGTCCGCCAGTTCCAGTTCTTTGGC
ATCCCCTCCCGTCAGGTGTGGCGTGAACTGCGCCGCCTTGCCAGCCAGATGGCACGCAACCCGGAAGGCCCGCAACGGCT
GAAGGATGACGCAATGGATGCAGTGCTCGCTGCCGCTGATGCCGGGTGTTTTGCCTCCTACATTGAAAAACAGGGCGGCG
TACTTGTTCCACGCCAGGACTACCTGATTCGCACCGCCTACGACCTCGCAGATGAGCTGAACGATTACGGCGAACAGAGC
GTACAGATTTACGGGATCTGGTCACCACTCATCGGGGAGTCTTCCCGTGTGTGCACACATCCGGATAACTGGAAGCTGGT
AAGACGTAAACCGGAAGCGGAAGACAGCGCCCGCGAAAATGGTTTTGACCTTCAGGGCGGCCCTGCCGCCCCTTGGACTC
GTGGCAATAACTGTCCCCGTGTACAGGAAACGGACAACAACGGGACAGAACAGCCGGAAGAACGGCCAGCACCGTGGCCG
CAGCTCCCTGACGGCGTTGAAGTGAACGAATGGATGCGCTCACTGAAACGGCACGAACGCCGGGCGCTGATGCGTTCGCT
TCGTGACAAACAGGCAAAAAACAGCAGTGATGAAATGCAGAGCTGGACACAGAGCCGCAAACAGCAGCGGCCTTTGCCTG
ATAACCACGAATTACTCGCTAAAGAATGGCGGGAGTCTGCTGAATCTCTCGGCCTGCATATCGGTGAACAACAGATGCAG
CACCTGTTACGGGGCGGCAGTCTGTACGTTGACGGCAGCATCATTGCACCGCAGGGATTTGAAATTGTACGCAAACCGGA
TACCCGCCCGGACAGCCGAATCACGCAGCTCTGGCAGCGCCTGAGCCGTAATCATGGCGTAAGCAGCACGGAGATCCGCC
ATAACCCGGTCGCCAGCTATCTGGCACAGCTGGGGGCATCAGACCCTGAAGCCGCCGCACGCCTGGCATCCACACTTCAG
CAGGACCAGAACACCATGAAAACACCCGTTACCGTGCTTTCTGACATGCTGCGCGCCATCCGCGACGCAGAGCACGCACA
GAGAATCAGTGAAACCACTGAACGCGCCAGCCGCAAAGCAGACCTGCTGCGGGGTGGCCTGACCAGTGGAAACAAAAAAC
AGACAGAAACGGGACTCACGAATCCCGCAAATGAGCAAAAAACGCGCAGCGATATATGAAGCGCGCACAAAACAGGCAAA
AACGGGATTTCAGAATCCCGTAAACGATTAATTAATCAACATAAGGAAAAGCGACATGAAAATTTGTATCGACGACGGCT
CCACCAACATCAAGCTGGCATGGACTGAGAACGGCGAACGCCGCAACGCCATCAGCCCGAACAGCTTCAAGTCGGAATGG
TCTGCGCCGTTCGGCGGCACGCAGCCCGCGAACTACATGCTTGATGGCGTGCGCTATGGTTTTGATCCGGTCAGCGATCG
CTTTGTCCAGACGACCGACACGCAATACCAGTACAGCGATGTAAATGTCATTGCCATTCATCACGCGCTGGTCAAATCAG
GCATCACGCCACAGGAGGTGGATGTGGTTGTCACCCTGCCACTGAGCGAGTATTTCGACACAAACGCACAGCCGGACATG
GCCAACATCAACCGCAAAAAAGCGAACGTTATGCGCCCGGTGGAGTACCAGAACGGCGAAGCATTCACTATCCGTAACGT
GCGGGTTATGCCTGAATCCATTCCGGCTGGCTTTAAAGCACTGGCTGACATGAGTCCGTTTGAATCCCTGCTGATTGTGG
ATTTAGGTGGAACCACGCTGGATGTGGCAAAGGTTCAGGGACAACTGGCAGGTATCAGCCAGGTGTTTTGCGATCCACAC
GTAGGCGTTTCCCTGATGGCCGATGCAGTACTGTCGGTGATGGCCACTAACGGTATGCGTACCAGTCACCACATCGCCAA
TACCATTATCGAACATCGCCATGATGAAGCCTGGCTGCGCCAGCACATCCACAATGACGCGCATTACGCCAGCCTGATGG
CGGTTATTCGTGAAAAGGAAGAAACACTGAAACAACGCGTGATCCGCGCGCTGGCGGGTTTTTCGGGTTACGGGCGGGTG
ATGGTTGTCGGTGGCGGGGCGGAGATTGTGGCACCCGCTATCCGCGAAGCCTGCGGAGTTAATGCGACTTTCATCGCGGA
CGGGGTGCCACAGTTTGCTCTGGTTAATGGGCTGTACGCAATGGACAAGGAGTAAACCAATGACGACACCAACCAGACGG
ATAAGTTTCTATCTGAAGCCCGCCGCCGTCAAGAACGAAGGCGAAGCATGCGCCTGGCTGGACAGCCTTACACCAGAAGC
CCGCAAAAGCGGCCAACGTGTGGCTTTTCTGGCCGGGCTGGCACTTCTGAAAATGAATCCGGCAGAGGCTTACCGACTGG
CTGCATGGGCTGACGATGAGGCGTTATCAGTGACACAAACCAGGACAGAACGCCCCGCGTCACAGCCAGTACCAACCACA
CAGATAACCAGTCGGATGGCCGGAAATATCAGGGCGTTATTTCCCGAATAACACAACATCAGGGCGCATCCGCCCTGATG
ACTTTAATCCGGGAACATAAACAAGGGGGACACAATGCAACACATTGACAGAGAAAAAGCGCAGCGACTGATTGAGCGGA
TGGAAGCGCTGGCGAAAGAAGAAAATGTCAACATCCAAAAAATAGCTGAATGTGGCCAGATAGTTCTTCGTCGTGAAAAA
GACCTCAAACAACTGATGTCTGGCGAAACCAGCAAAACATGGACTTCAGGCGAGGAGACGATTTATTGCAGCTTCTGCAA
TAAATCTCAGTACGAAGTCACAAAGGTGATTGCCGGACCGTCTGTTTACATCTGCAATGAGTGCGTGGATTTGTGCAATG
AAATTATCAGGAGAGAAGTGACAGACAAAAAGGGAAAAAACGCATGAACAGAAAACAAAAACAAGAGTTGAAATACTTTT
TACGTAAAGAAATTGCCAGGCTTGAAGATGCAGAATCACAATCATCAGAAATTCCGTTCGGAATGGATATCAACGACGCC
CGTATGCTCCAGGCATACCGCATAGCTCAGGCTGCACTACAGGCAAAACCGTCAGATGGACTGGTTAGAGCAGTACGATT
CTATGAACTGGTAAAGCGTGAGAATCCGCCAGCCGAAACCGGAGCATGGAAAGACGCTGTTGACTGGGTACTCAAAGAGG
CTTGTCAGGTTGTAAACACTGGCATCAAAGGAGACCTAGCCCAGCCTGCATCAAAGCTATAGAAATGAGCCAAAACGCCC
TCTTCCAGGGCGTTTATTTCAATGCACAATAGTGCACAAATTTGCACAATTTTTTTGAACGAATTTTTGCCCTTCCGGCC
CGCGTGACAGTTGGATCCGTCAAGGATCCGTGCGTGCACAAAAAAACGCGCTTTTTCTGCGCGCAGGTGACGGGGGAACA
GCCCGCGTTTCAGGGGGTAAATAGCGTTCCCTTAACGATGTCGCAGCGACACGACAGAATGGCCGTATTTCTCACGCTGA
GCGTGAAAAATACGTGAGGGATTCTGGTTTGATGGGGTGAAAGGTAAGGCCGTCAAAATCGCACTGAGGCGGCGAGAACA
TGCAGTCAGCGCAGTGGGATTGCGTAAGAATCTGACCGTCGATGATGGCAATAAGCAGGAAAGCGTCGTGAAATTATCTG
ACTGATACAGGAGCTGGAGAGTCGGGGCATAAATTTTTTATGCCCCGGCGAAGCAGCAGACAAGCGAAGCGCGTCAGGAT
GTGGGCTGGGTATCTAACAGTGCGTAAGGGTTAAAGCGGATCACCTCTTCGCCAAGCCAGTCATTGATGTGCTTCATGGC
CTCCATGACGGGCATCAGCTCGTTAATTGCGTAAACCCGCGCGGCCTTCTCCACATCACCAAACGCACTTTTTTCGCCCG
GCATCGCCCCCATCAGTTGCGGCGGAACGCGGTGCGCAGCCAGCACATCATCACGGGATGCCGCCTTAACATTCATGAAC
TCATCCTTTGCGGTGATCTGCTGGAACGGCAAAATTTGCACCCCCTCTTTGCCCCCGTTGGGCGCATGAATGAGCACGTT
TTTAAACGCACCACCACCACGTGCCCCCTGTAGCGTTTCTTTCAGGGAGTCCATGCTTTCGCGGTTTACCTGCGCTGCAC
CGATGTAGATGATGCACCCGGCGTGGGATCCGTTGTCGTAGTACAGTTTTCTGAACATGTCCGCCGAATGAGAAAGGCTG
GCCGAGAGTAATGCGCCAAGATATTCCGGCATGCCGTAGATTTCCTGGTTAATATCCGGATTCATCAGGTGGCACACTTT
GCCAGGACGAAACTGAAACGCGTCCTTGCCATCCTGCACATACCACCATGATTCAAGATCGCTTCCGCGTCGCATGTATT
TCGCCAGGGCGTGCCGTAATTTAAGCGGTTCGCCGAGCATATTGCTCCGAAGCTCAAGGAATGCGTTACCGAACACAAAC
CAGTCCAGCGCCAGCGCCGAGAAATCCTGCCGGGAAAGCAGCGGGTGCGGAATATAGCAGCCGAGCAATACATTGCGCTT
AAAGTAAAGCGCAGACTGATGCCAGGACGTTTGCCGGGCAGCTCTTGCCAGACCGTACCAGTCCACCGGGGTTTCATACC
ACCGCCCGTTATCAGCACAGTACATATTGTCCAGCAGGTCATGCCCGGTCAGGCGATAAGGCCCATCAAATGTGAATGCA
CTGAGCGATGATTCTTTCCTGAGCGCATCAGCGAGATCAATGCGTGAACTCATGCGCACTTTTTTATTTTTTCTGCTCAT
CAGAACTCCATAACCGTGAAACGCTCGTTTTCTCCTTCGCCGCCAATCGGTTCGTTAATGACAGCAAGCATGGTTGCCCA
CGCAAGGTCACCGTGGCTGATCCCCCTCGCTCGGTCCGTTTCGTAAGTGATAAAGCCGCCCGGTGTTTTCACCTTACGCA
CGGCGTTAAAGGCCGCGACCAGCTCGCGTTCGGCACGATCGTATTCCCACCGCCCGGCACGCATTATTTGCAGCATTTTC
AGTACCAGCGACCGTTTTGATGACAGCGTGAAGGTGTACGGAATAGCAGCAGGGAAAAACCGTTTCACTATCTGATAAAC
GGCATCCCCGTGCCCGCCAGTCGCATCAATGCCGATGTGTTCCACGTTGTAGCGACACGTGAACTCTTCAATGACTCTGG
CCTGTTCTTCAAACTCCAGCCCCTGAACGCGTCGCGTCTCCACCGTTCGAAAACGGCCACCAGGAACAGCCGGAGGAACC
ACCACGGACACCGCGCCGCTGTCGCCGTTTCCACTGCTGCCGTTTGCGTCATACCCAATCCATACCGGACGATTCCCCAT
CGGGCGGGGAGCAAAAGGTTTCCAGTCTTTCCAGTCGTCGTATCCATCAACACCGCAGCCAATCAGGATATTCAGGTTAA
ATGCCGATTCCCCTTCGCGGACAAACTCACACATATAGAGATTGCGGAACTCGTCTTCGGTGTTTTCATCACGAATTTCA
TCAATATCGGTGTGTTTCCAGCCGTGATTAACCACATCTTCCAGCGTGACAATTTGCCGCCACGTCCGGTCGGGGCAGAT
AAGTCCGTTATGCAGCGTTTTCCAGCCCACAGAAAAACGCTGGCGTTTATGCGCGGCCTTTTTCTCGTTCCAGCGGTCGC
CGTTCCAATAGACGTATGCCTCGTGCGTTTCGGTGGATGGCGTGGAGAAGTAGGTGCGCCGCAGTCCGCTGAGGGTTGCC
ATAGCGCCAGCCACCTTGCGCAGTTCAGCAAAGCGACTGACCCAGAAAAATTCATCAAAATAAAAATTGCCTGTGTAGGA
CTGTGCCGTCGCAGCAGAAGTACCGAGAAAATGCAGTTCTGCGCCGTTGGAGAGGATGATTTTATCGCCCCCTTTCAGCT
CCACATCAACTTCAGCCGCGGCCTTCTGAATAATGCTTTTAAACTGGAACGCCTGACGACGCGACGCAGACAAAAAAATC
TGGTTACGCTGGTAAGGTTGTGCCACATCGTCACGCAGCGCCATCAGCAGTGCTTCCTGTGCAAAATACCAGGTCGCCCC
AATCTGTCGGGATTTCAGGATCATCCTGTTACGTATCCCGGCTTCACTGCAAAGGGTCAGGGAGTCAAACCAGCCCCGCT
GATGCCACTCCAGCCTGCTGATGATTTTTTCCCGCAGTGCGGCAATCTGCTCCGGCGTGAAATGATTTTTAAGTTTTTTT
GCCCGGCCTTTCTTTCCTGTGGCCGTCGCATCCGGCTGGCCATCATGCAGTTTTTTAAGCTGCCGGGTCAGCAGGTCTAT
TTCCTTAAAGTCACCACCTGTTTTATTCTGTTTTTCAGTAAGCTGGATGAGGCGCGCATCGATGGACTGCGTGACACGCT
GCACGGGTGGCGTTTCATCCCACTGGTCGCGTTTTTTCCACGCATAAATCGTGTTCGGGTTTATTCCCATCAGACGTGAT
ATTTCTGCGGGCGGATAACCCTGCCAGTAAAGTTGCCGCGCACGCTGGCGCACAAAAGCGTCCTGAATCATTGCTCCCCC
TGAGTAATTACAGGAAGATTACCCGCGCGCGAAACCGTTCTCCTTAACCCCCTGTTCTGGCCGTTTTCTTACAACAAAAG
CCCTTTGTATCAGCCTGTTACGCTTTGCCATCATGACTGAAGAACCAGTCAGAGGGGCAAAAACTATGGCTAATGAAAAA
AAGACATCCCGCAAAAAGTTTCGCGTGGCTGTCTCCGGATCAACTGTTGATGGCCGTGAAATCAGTCCGGTGCATCTGCG
TGAAGCCGCCGAGAACTTCAACCCGGATGTTTACGCTGCCCGCGTGAACGTTGAGCACTATCTCTCGCCATGCCCGTCAA
GCGAATTTTCCGCAATGGGCGATGTCACCGCACTGAGTACGGAAGACATTACGGAAGGTCCGCTGGCCGGACGTACTGCG
CTGTATGCAGAAATCGAACCGACCGAGCGCATGAAGCAGCTTGTCGCGGACGGCAAGAAAATCTATTCCAGTATCGAACT
GCACCCGCAGTTCTCCGTTAACGGGCGCGCCTATCTGGTCGGGCTGGCGATGACCGACACCCCGGCAAGCCTGGGCACTG
AGCGCCTGAAATTCACGGCACAGCAACGTCAGGCGGTGATGACGTTCAACAGTGTCCAGGGTGAAGCACCGCTCATTTCC
GAAGCCATCGAGTCTGAAATCATCGAAATGGCAGAACAACGCCAGGAAGAAGGCACCCAGTGGTTTAACCGCGTAATGGG
GATTATTGGTCGTGGCCGCAAAGCGGATGACGCCAGTTTCTCCCGTATTCAGGAAGCGGTGGAAGGCGTCGCAACGTCAC
AGGCCGACATTATCGACCGTTTTAATGTGCTGGAAACCCGCCATCAGCAGGACCGCCAGAAAATCACGTCACTGACCACA
GAGCTGACAGCACTGAAGGAAAAACTGCGCACGCAGGACGGCGATCCGCAGAACCGCTTCACCGCAACGGGCGCAGCCTC
CGACCAGCTGGCTGACTTCTGATAAGACAAAGGAGCAAATTTTTATGAATCTGGTGATGTCAGATATTACCCGCAACAAG
CTGGGTTGCTATATGGCGCAGCAGGCGTCGCTTAACAATATCCCGGTATCTGCACTGGTATCGCGATTTACCGTGGAACC
CTCGGTGCAGCAGCGTTTTGAAAACGCAGTAAAGGAGAGCACTGAATTTACAAAAAAAATTAACGTGTTCGGTGTGACTG
ACCAGAAAGGCGAAAAAATCCTCCTGGACACCACCGGGCCGATTGCGCGCACGAATACCAGTTATGACGGCACAAAACGC
CGTAACCCGAATAACGTGGTTGATCTGAAAAACCGCAAATACCAGTGCGAACAGGTGAACTACGACACGTTTATTTCGTA
TCCGCAGCTTGATGCCTGGGCGGCACACCCTGATTTTCAGTCCCGCGTCAGCACACAGATTGCCCGGCAGGTGGCGCTTG
ACCGCATCATGATCGGTTTCAACGGCACGTCTCACGCGGATGAGTCCAACTTCAGCACTAACAAGCTGCTTCAGGACGTT
AACGTGGGATGGCTGGAGCACATCAGAACCGACGCCAGCGAGCGCGTTATGAATGATGTAACGCTGACCTCCCGCAACAT
GGACAACACCGTGGCGCACGCGGGTAAATATGCGAACGCTGATGCACTGGTACAGGACGCGCGCTCATCCCTGCTGGATG
AATGGCACAAGGAAGCTGACGACCTCGTGGTGATTATGGGGCGCAACCTGTTTAACTCGCTGCGTCTGCCCGTGCTGAAC
AGCATCAGCGGCCAGAATCCCAATGCGGAATTACTTGCCGGACAGCTCATCCTGTCATCGCGCGCCATTGGCGGGCTGGA
TGTATTCCTTGCGCCGTTCTTCCCGGATGCAACGATGCTGATCACCTCGTTCAACAACCTGTCAATTTACTGGCAGAAAG
GAACAATGCGTCGCCTGATGAAAGACGAGCCGGAATACAACCGCATCGCCACCTACCAGTCCATCAATGACGCTTATGTC
GTTGAAGACTATGGCAAGTGCGCGATGGTCACTGGCCTGAAGTTCGCCGACAGCTAATCACCTCACGGCGGGCATCATGC
CCGCCTGTAACGGAGAGAAAAAATGATTACTCCTGCACAGCAACACTGGCAGAACGTGATGGCACAGCGCGCAGGCCGGG
CGAATGAAGGCGTGGACCACGCCGCGCGTACCGCGCATGAAGAGGTGCTGTATCGTCTGCGTCTGGCACAGGCCCGGCTT
AAGGGCGTACAGGCCAGAAGCGCGAAAGCCGCCATCAAAAAAGAGTTATTGCCGGACTTTTCCGGCTGGATTGAGGGAAC
GCTGGAGGCTGACGGCGGGCAGCAGGATGAAGTGATTGCCACGCTGATGGTGTGGGCGATTGACTGCGGCGATCTTCCGC
TGGCGCTGCGTATTGGTGCATATGTGGTCCGTCACAACCTCATCATGCCGGATAACTTTGGACGTACTGCTGCCACGGTA
CTGACCGAAGAAATCTGTAATCCGGTACTGACGCAGGCCGGGACGGATGCCGACGCGGATTTGTCCGCCTTTATCGAACC
ACTGGACACCCTCCGGGAGATTGTCACCGACCAGGACATGCCGGACGAAGTGCGCGCCAAATTATGCAAAGCGTGCGCCT
TTGCCCGCCGTGGCCTGACCGATGCGGACAGCATGGCCTCATCACTGAAGCTGCTGCGCGAAGCGATGCACCTGAACCCG
AACGCAGGTGTGAAACGCGAGATTGCAACCCTTTCCCGCGCCCTGAAAAAAGCCGATTCCGCAGCCGAACCAGAAGACGC
CAGCGCACCGCAGGCGCAGGACGAAAGCAGCAAAAGTAAAAAGACAACGCGGAAGCCTGCAACACGAAAAACCACCGCGA
CGCAGAAGGCGAAGCGCGGTTAACGACTGACCCCGTCAGCGGGCGGCGTGCGCGGTGTTCCGGTTTGACTCCGTGACCGT
TTACACCGCGCACCCACCGCCCGATTTTTTCAGGAGTGAACCCCATGAGTATGGTTGCCAGAACTGAACCCGGACCCGCA
GAGGACGACATCACCGATACCGATGATGGCGATACCCGTATTTCAGCGGGCGCATTCTGGCCGGATATTGTGCTGCGCGA
GCTGCGTCTGGCGGTACGACTGCCGGGCCGCGTGACCACCTCCCGCCTGCTGCATACTGCCACCGGGGCTGTGGCACACG
TTACCCGCGAGCTGGAAGCATGGCAGCAGGAACAGCAGGCAGCTGGCCATCAGACGCTGGCCGATGTTCCGGCACCCGTA
ATTAACGGAGAAAGCGTCAATCTCTGGCACTGGCGCAATGCTGTTTATACCGCCACGCGCGCCCTGATTCTGGAGCGTTA
TCGTGATGCAGACACAACGGACAAGGGCGACCGCCGGGCGGACGCTCTGGATATACAGACATCGGATTTGTGGCGTGATG
TGAGCTGGGCCATCTCTGACATTCTGTGCCGCCCGCGAATCTTTGCGGAGCTGTGCTGATGAAAGTGAAGGCACTAGAAG
GCGACACCGTGGATTCGCTCTGTTTCCGGTACTACGGCACGACGCAGGGCGTCACCGAAAAGGTGCTGGATGCCAACCCC
GGACTCTGTCAGCAGGTATTTCTGGACGCCGGGCAGGAAGTTGAGATGCCGGAGCCGGAGAAGAAGAAACGAGAAATGAT
TCAGTTGTGGGGGGAGTAGCAGTGAGCACCATTCAAACAGGGATCACAGAGCAGGTTATTGCGTGGCTCTTTGACCACCT
GCCAACGGTGTATGCAGCAGGCGCGGCGGTCAGCATTTCCGCGCTGATGAGTCTTTATGACGGACGAACACTGGTTCAGA
CCGTAACGGGATCGCTGGCGTGCGGCGTTCTTGCCATGGCCGTGGCCGGGTCGTTGCGCTTCTTCGGGTTTCCTGAAGAT
GCCGTGACGTTTATCGGCGCATCAATCGGTTTTATGGGTGCAGAGAAAGCACGCGACAAGGTTATTGCGGCCTTTAATCG
CAGGGTGAAGGAGAAGGACGAATGAGCAACACATTTAAATTCAGCAGCCGGAGCGAAAAGAATTTGCAGGGCGTAAATCC
TGATCTGGTGAAAGTGACCCGACGGGCACTGGAAATCTCGGAAGTGGATTTTGGTATCACCGAAGGGTTGCGCAGCCGTT
ACCGCCAGAAGCAACTGGTGGCCACGGGTAAGAGCCAGACCATGAACAGCCGCCACCTTACGGGGCATGCCGTGGATGTT
GTGGCTTATATCGGCAGCCAGGTGTCATGGGAATGGCCGCTGTACGAAAAAATCGCAGCAGCATTCAGACAGGCCAGCCG
GGAACTGAATATTCCGGTGGAATGGGGCGGCGACTGGAAGACTCTGAAAGACGGACCGCATTTTCAGTTACCACACGGAG
CCTATCCGGCATGAAGCTCTGGCCCACGCTTGGCGTCGCTTTCCTTCTGATTGCCGGATGGGGAACATCCATGCGTCTGT
CGTGGTCGCTGGGCCGGGAGAACGCCAGAAACGAAGCGCAGGCCAGCACCCTGAAAAGTACCGCCGACACCCTGAATATC
ATCAGCGCCAGGGTACAGGATATGCAACAGGTGCTGGCGCAACTCCGCGTGGAAAATCAGCAACGCAATCAGGACGGAGA
GGTAAGACGTGAACAGCTACGCAACGATATTGCAAAAGATGAATGCGCCCACGCTTTGCCTGACGCTCGTTTTACTGACA
GGTTGCGCAGGCACGCAGAACGCGCCACGGCCAGCGCCGTCAGTCCGGCTTATACCGCAGACGCTGACCATACCGGTAAC
GCCTCCCCCCTTCCCTAACACTCCCACATGGGGAAATCTCGGTATATGGGGCGACCGCCTTCTGGATGCACTGGAAACCT
GTAACGCGGATAAACGGGCCATTGAATTACTGGAACAGCGCAGGCTGCAACGACTGAACAACGAGGACAACAACCATGCT
GAAAACTGATTCCCTGCGTGAAGCCATGACCCGTTCATGCCGATGGTGTCAGGCCAACCCGGAAAAATTCACCATTTTCG
TGGAGAGCGGCAACATTGAAACGACAGGAGAAACCCCATCGTTTGTTTACCGCTATCAGATGGTGATGTTTGTCATGGAT
TACGCCGGGGAGCTGGATGACCTCACGCTGCCGCTGCTGGCGTGGTTATCCGAAAATCAGCCACAGTTGTTGCTCAACCC
TGAGCGTAATCAGGACATCAAATTCTCCGCCGTTATCAATGACGATGACAGCGCCGATCTCCTGTTTACGCTCCCCCTGC
GGGAACGCGTTCGCATCACGCGCAGCAGTCAGGGCACACCGCAGGCAGAACACCTGCCGGAGCCAAAACCCCGCCTGCCC
TCTTCCGAAGGCGACTGGTCGCATGTATTCCAGGATGTGACGTGGGGTGAAAGCGATGGATAAGGCATTCACACGCGTGG
ATGAAACCTTTGAGGCCATCCGCGACAGCCTGAATCAGCAGGCCATCAATAACATCGCCAGAAAGCTGGCACAGGATTTA
CGCCGCGCCCAGCAGGCGCGTATCCGGTCACAGAAAGCGCCGGACGGGACCGCGTGGACACCACGCAGACGCCGCGTAAC
CCGGATACAGGAACGCATTCGCTTTATCTGGAATAACGAAGCACGCACGCTGAAAAACTGGCATCACGACACGGGGAAAT
ACGGGCGAACCATTACCGGGTGGGATGAGGATAAAAACAATATCCGCACGTTTTACCGGGATGACATCGACCGTTTTCTG
GAAATACGCACCCGGCGCATCAACCAGGACAGCACAAAGCGCGTCCCCATGTTCGTAAAACTGCGCACCGCCCGCTACCT
GAAAGCCCGTGCAGATGCTTCCGGTGTGACGGTGGGTTACAGCGGCGTGGCCGCACGTATTGCCCGCGTTCATCAGTTCG
GTGAGCGCGATCAGGTTGCGCCGGGCATTTTCACCGATTACCCGGTACGTGAGCTGCTGGGTATCAGCCAGGCAGATGAG
CGCCTGATTTATAACACGGTGCTGGGCCGGATTGCGGAGGCTGTACGGTGAGCGCAGAACTCATGCGACTGCTGAGCAAT
ATCATCCGCACCGGGATCATCTCTGAAGTTGATGAGAAGTCCTGGCGCGTGCGCGTTCGCAGCGGCGAACTGGAAACAGG
CTGGTTGCGCTGGAACACCACGCGCGCGGGAGCCTTCAATGTGTGGCTGCCGCCATCACCAGGCGAACAGGTGGTAATTG
CCTGCATTGGCGGCAACCCGGAAACCGCCATGATAATTGGCAGCCTGTGGAGTGATGCCAGTCCGGCACCCGGCAAAAGC
CTGAAAGAAATCGTGATCAGCGCGCCGGACGGCGCGGTGTTCCGCTACGACGCGGACGCTGGCGCACTGAGCGCCAGCGG
CATGAAAACGGCCACTTTACAGGCATCCGTCAGCGTGACACTGGATACGCCCGTCGTGGAATGCACAAACCTTCTGAGAA
CGGCGACGCTTGACGTCACAAAAGGAGGAAAGATGAGCGGCAATATCACGCACAGCGGCGGCGACTTCACCTCAAACGGC
ATTACCGTGCATACGCATAAACACGGTGGCGTGAAAGGCGGCAGCGATTCGACAGGAGGCCCGCAGTGACAACCCGCTAC
ACAGGAATGAATCCGGACGGGACGGGAAACCTGAACGATATGGAGCACCTGAAACAGTCAGTCAGGGATATCCTGACCAC
CCCGCTGGCAAGCCGGGTTATGCGACGGGAATATGGCAGCCTTGTGCCTGATTTGATTGACGAACCCATGAATAACACCA
CGCGTCTGCAATGCATGAGTGCTGCCGTGATTGCGCTGACACGATGGGAACCCCGCATTGCCCTGGATGCCATCGACGTT
GTCTGGAAAGCGGGAGGCCGCGCCGGGGTGACGCTGTCGGGCACTGTCATGCAGACCATGCAGAATGTTGAATTAACCAT
CACGCTAAGGGAGTAAATCATGCCCGCCGTTGACCTTTCACAGTTACCGGACCCCGCCATCATCGCGGAGCCTGACTTTG
AGGCAATTCTGGCTGACACAAAGGCCATGATGATTGCGGCTTATCCCGCCGAACAGCATGAAGCCGTTTCCGCCGCGCTG
GAGCTGGAATCGGAACCCCTTAACGTTATCGCTCAAACCATGTCGTTTCGTGAAATGCTGTTACGCCAGCGGGTTAACGA
GGGGGCACGCGCCTGCATGTTAAGCCACAGCGCCGGGACAGACCTGGACAACCTCGCGGGCAATATGAACACAAAGCGCC
TGGTTATCACTCCGGCAACGGATACCACCGACGCGGTGATGGAGAGCGACACCTCGCTGAGACTGCGGGCGCAGCGGGCG
TACGACGGCCTGAGTGTTGCTGGCCCGTCAGGTGCATACGAGTATTTTGCCCGCAGCGCCAGCGGTCTGGTGCGTGATGC
GCGGGCTATCAGTCCGTCTCCGGCAAATGTGACGGTTTCCATTCTGTCCACTGAAGGCGACGGCACAGCAACGGAGGCGT
TGCTTAATACCGTTCGCGCCGTTCTGAATGCAGAGGACACCCGCCCGGTGGCCGACCGCCTGACCGTACAGAGCGCCAGC
ATCGTGACATGGCGGCTGAATGCAAAACTGTACTTTTACCCCGGTCCGGAATCCGAACCTATTCTGGCTGCGGCGGAATC
GTCGTTCAGGAAGTGGCTGGCTGAGCAGGGGCTTATCGGTCAGGACGTGGCGTTGTCCGCCATTGCTGCCGCACTGCATG
TGCACGGTGTGCAACGCGTGGAGATAATCGAACCCACACAGAATATGGCCATCAGCGACATACAGGCGGCGCGCTGTGAG
TCATTCACCATCAGCGAAGGTGGGCGCAATGAGTAATTCGTTGTTACCACCATCAGCCAGCAATTTCATGCGTTGTGCCG
AAGCCGTCGGAACACGCATTACAGACATTCCGGTAGACCTCAACACACTGTGGTCGCCGGATACCTGCCCGGTGCACCTG
CTGCCTTATCTCGCCTGGGCGTTTTCCGTTGACCGCTGGGATCGCAACTGGCCGGAAGAGACAAAGCGACAGGTTATTCG
TGATGCATGGCTGATACACCGACACAAAGGGACCATCAGCGCACTGCGCCGGGCCATTGAGCCGCTGGGATACCTCATTC
GCGTGTCTGAGTGGTGGGAGTTCGGCGGAGAACCGGGAACATTTACCGTTGAAGTCGGCACGCTGGACAGTGGCGTGACG
GAGGAAATGTATCTGGAAATGGAGCGGTTGATTGCTGATGCCCGCCCGGTCAGCCGCCACATGACAGGGCTGAATATCAT
TCAGGAAATTCCGGGGGATATTTTCGCAGCGGCGGCAACTTATGACGGTGAAGTTATTACCATTTATCCAGGCGATTAAG
CATGAGTACCACAACACGAAAATTTAAAACCGTTATCACCGATACGGGTGCAAAAAAATTAGCTCAGGCAGCCGCGCCAG
ATGGTAAGCCTGTCCGCCTGACTCATATGGCAGTGGGCGACGGTGGCGGCACGTTGCCCACACCAGACAGTAAGCAGACC
CGTCTGGTGCATGAGGTGTGGCGACATACTGTTAATCGCGTCATCCTGGACGCAACACATCAGAACCGCATTATTGCGGA
GCTGGTTATTCCTCCTGAAACGGGCGGATTCTGGATCCGGGAAATTGGTGTATTTGATGAGCACGGCGATTTAATCGCGG
TGGGAAATACTGCCGAAAGTTACAAGCCAGCCGTTGCCGAAGGGTCCGGTCGTGCACAAACATTTCGCACCATTCTGACC
GTATCCAGCACTGCCACCGTGGCGCTTACCGTGGATAACACCATGGTGATGGCCACAGTGGATTACGTGGATGACAAACT
GAAAGAGCATGAACAGTCACGACGTCACCCGGACGCCTCGCTGACCGCAAAAGGCTTTGTTCAACTCAGTAGCGCCACTA
ACAGCGTGTCTGAAACGCAGGCTGCAACGCCGAAAGCAGTAAAGGCCGCGTATGATCTTGCTAACGGTAAATATACTGCG
CAGGATGCCAGCACGACGCGAAAAGGCCTTGTCCAGCTCAGTAGCGCCACCAACAGCACGTCTGAAACGCAGGCTGCAAC
GCCGAAAGCAGTAAAGGCCGCGTATGACCTTGCTAACGCAAAATATACCGCTCAGGACGCTACGACGGCACAAAAAGGGA
TAGTCCAGCTCAGTAGTGCCACCAACAGCACGTCTGAAACACTGGCCGCGACATCGAAAGCGGTTAAGGCGGTAATGGAT
GAAACGAACAAGAAAGCGCCCTTAAACAGTCCTGCGTTGACCGGAACGCCAACAACGCCAACTGCGCGACAGGGAACGAA
TAATACCCAAATCGCAAGCACGGCTTTCGTTATGGCTGCGATTGCCGCCCTTGTAGATTCGTCACCTGACGCACTGAATA
CGCTGAACGAGTTAGCGGCGGCGCTGGGAAACGACCCGAATTTTGCGACCACCATGACTAACGCGCTTGCGGGTAAGCAA
CCGAAAGATGCCACCCTGACGGCGCTGGCCGGGCTTGCTACTGCGGCAGACAAGTTTCCGTATTTTACGGGGAATGATGT
CGCCAGCCTGGCAACCCTGACAAAAGTCGGGCGGGATATTCTTGCGAAATCGACCGTTGCTGCCGTTATCGAATACCTCG
GTTTACAGGAAACGGTAAACAGGGCTGGTAACGCCGTGCAAAAAAATGGCGATACCTTATCCGGTGGGCTTACTTTTGAA
AACGACTCAATCCTTGCCTGGATTCGAAATACTGACTGGGCAAAGATTGGTTTTAAAAATGATGCCGATAGCGATACTGA
TTCATACATGTGGTTTGAAACAGGCGACAACGGCAATGAATATTTCAAATGGAGAAGCAAACAAAGCACCACAACAAAAG
ACCTGATGAATCTTAAATGGGATGCTTTGTCTGTTCTTGTTAAAGCCCTTTTCAGCAGTGAAGTAAAAATATCGACAGTC
AATGCACTGAGGATATTTAATTCATCTTTTGGTGCCATTTTTCGCCGTTCTGAAGAATGCCTGCATATCATCCCTACACG
AGAGAATGAGGGGGAAAATGGCGATATAGGGCCGCTACGCCCCTTTACGCTTAATCTCAGAACTGGTCGCATAAATATGG
GGCATGGTCTGGATGTTACAGGAGATATAACAACTAACGCATGGGTGTACGCAAACCGCCTTGCAATTAACAGCAGCACA
GGCATGTGGATTCATATGCGTGACCAGAATGTTATTTTTGGACGTAATGCGGTATCCACTGATGGTGCTCAGGCTTTGCT
CCGTCAGGACCATGCCGACCGCAAATTTATGATTGGCGGTCTGGGAAATAAGCAATTTGGCATCTACATGATTAATAACT
CAAGGACAGCCAATGGCACCGATGGTCAGGCGTACATGGACAATAACGGTAACTGGCTTTGCGGTGCGCAAATTATTCCC
GGAAATTATGGCAATTTTGACTCACGCTATGTGAGAGATGTCCGACTTGGCACACGTGTTGTTCAATTGATGGCGCGTGG
AGGGCGTTATGAAATAGCCGGACACGCACTTACCGGATTAAGGATTATTGGTGAAGTTGATGGCGATGATGAAGCTATCT
TCAGGCCGATACAAAAATACATCAATGGCATATGGTATAACGTCGCACAGGTGTAAATTATGCAGCATTTAAAAAATATT
AAGTCTGGAAATCCAAAAACAAAAGAACAATATCAGCTAACAAAGAATTTTGATGTTATCTGGTTATGGTCCGAAGACGG
AAAAAACTGGTATGAGGAAGTGAAAAACTTTCAGCCAGACACAATAAAGATTGTTTACGATGCAAATAATATTATTGTCG
CCATCACCAAAGATGCCTCCACGCTTAACCCTGAAGGTTATAGCGTCGTTGAGGTTCCTGATATTACAGCTAATCGTCGT
GCTGATGATTCCGGTAAGTGGATGTTTAAGGACGGAGCTGTGGTTAAACGGATTTATACGGCAGACGAGCAACAACAACA
GGCCGAATCACAAAAGGCCGCGTTACTTTCCGAAGCAGAAAACGTTATTCAGCCACTGGAACGCGCTGTCAGGCTGAATA
TGGCGACGGATGAGGAACGCGCACGACTGGAGTCATGGGAACGCTATAGTGTTCTGGTCAGCCGTGTGGATACGGCAAAT
CCTGAATGGCCACAAAAGCCTGAATAAAAATTAAGGCCCGATAGCGGGCCTTGTTTCATTCTGGTTGTTCTGGAAACGTT
ACTGGCAGGCTGGAGGTGTCTGTGGATTCGACCTTCTGCGCATAGAGCATCCACTCGGTTAATTTTTGTTTATTCTCGTC
GGGAATGATACCCAGCCGTAGCTGTGAGTCCCATAGCTGGGTTTTATCCCTGACAAGTTGCAACAGGCTTTGCTTTTCAT
TCTCTGCCTGCTGCCTCTGTTCCTCCTCGGTATAAGTTCGCTTTATCACTACGCCATCTTTGAACATCCATTTACCCGAA
ATATCAGCCCGGCGATTTGCTGTAATATCAGGTAATTCAACGACGCTTGCGCCTTCCGGATTAATTGCTGAAACATCCTT
TTCAATACAAATAATAACGCCGTTATGGTCATAGACCATTTTCAAAGTGTCTGGCTGGAAATTCTTTTGTTCCTCATACC
AGTTTTTTCCATCATCTGAATAAAGCCATTTGATGTTAAATTGCTTTGTTAGCTGGTATTGCTCTTTTGTTTTAGGGTTG
CCAGCAGTAATGTTTTTTAAGTGCATCATCGTTAAATACTCCCCGCGTTATACCACGTCCCATTAATGCAATACTGAATT
GGCCTTGCCTGAGTTGTATCAATTAATTCATCACGGTTTCCGTTAACTGAACCCGTAACGACATAACCTGACCTGTCAGA
CCAGCCGGGGCCATTCCATGTCTGAACAGATGACAGACCGCCAAGGCGAATACCTGTAATAAACCTTGAGTTACATTCTG
CCTGCGTGTATGCACCAACATCTCCCGCAGAGGGTTTGCGGGTCGTGGTGTAAAACTCTGACCAGTCAGCCTCAAATCCA
TAACCATCACGCGCTGAACGATAAAAAATACCGCCGTTCCTGTAATTCACGCGGAACTGTACAGCAGGGCAGCTCCCCGT
ATTCATATTGAAGTGGAGGATTAATGTCGATGCGCCACCAATGTTTGCGTTATAGACCCCGCTATTCCAGTTCCAGCCAA
CAGCTTTATCATTTCCGACAGTGCTTCCTGTTTGCCCTAAAGCAAATGCAGGTTGTTGATTTTTCGTGTTGTAGTCTCGT
CGCCAGCCAGGAGCATAAGCATCACCATGATTAATATAAGTGAATTGAGCGTTAGTAATTCCGCCACCGCTGGACGTGCT
CGGCGTGGTAACGCGTATGGTCATTGCGCCGCGAGTGCCAATAACTTCCACCACAGCACCTGCAAGACAAATATTTCCGC
AACCTGTATCTGTAATGACCTTATTATTTGCATAAGCCCATGAGCCTTTGCACATCCAGTAAGGATGGTTAAATGCTCCC
TGACTCTCCAGCCACGAAATAAATTGCGCGGTTGTCCAGACCTGACTATCGCCACCAATATTCAGCCATGCGCTATATGC
GCGGCAGGCCCCAATATTTTTGGTGAAGGTATCTTTTCCCGGAATATCTGCGCCGTTCTGGTTTTTCTGTAATGCGCCAG
AAGCCTGATTTACCGTTTCCTGTAAACCGAGGTTTTAGATAATGGCCGTTTCTGACCTGCATGGCATGATTTACGCTTTT
GGACGGGAGATTCAGCGTGCTGATTGGCTATGTAAGGGTATCAACAAATGACCAGAATACAGACCTGCAACGAAACGCTC
TTGTTTGTGCAGGATGTGAACAAATATTTGAAGATAAATTAAGCGGGACAAAGACAGACCGACCGGGATTAAAACGCGCT
TTAAAGCGCCTTCAAAAAGGTGACACGCTGGTTGTCTGGAAACTGGATCGCCTCGGGCGAAGCATGAAACATCTGATTTC
TCTCGTCGGGGAACTACGGGAGCGAGGGATTAATTTTCGCAGTCTGACCGACAGCATAGATACATCTTCTCCAATGGGGC
GTTTTTTCTTCCACGTGATGGGTGCCCTGGCTGAAATGGAACGTGAATTAATTGTTGAACGTACACTGGCCGGACTGGCA
GCAGCGCGCGCACGGGGGCGCACAGGCGGACGTCGCCCGAAGCTGACAAAAGAACAGCATGAGCAAATAGCAAGGCTGAT
TAAAAACGGTCACGACAGAAAACAACTGGCAATAATTTACGGCATTGGTACATCGACGATTTATCGTTACCACCCCGCAG
GAGAATCAAGCGGAACAATAGAGAAGAGTCAGAAAACAAAATAACCGCTAATCTGACCATTAGCGGTTTTTGTGTTAAAT
CAGAACAGCCCTTTAACTGAACTGGCCGCGCTGTTAAGGGATGATGTCACCTTATCTTTGAAGCCGGACAGCATATCGCT
GAACGATGAGGATTGCAGGCGCTCCCGCAAATCCTCATCACAGCGTTCAAGGGTCAGTGAAAATTCTATCTTTTTCGCCT
TACCGTAGCGATCAAACTCGGAACGGGTCGTATTCGTTCCGGTCAGGACATACATGCCGTAAATCTGCCCGACGCCATCA
ATCAAAGGCCAGGGTCGTCCTGTATACGCCTGCGTGGTCAGCAGCGACAGCGACACTTCGCCACCTGTAATTTCAGGATA
AAGCACACCAGAAAGAACGATGCGATCATCACCTGCACCGATATACTGCCAGCTTGCTGAACGGTTAACGCGTTCATTTT
TCACATGCCGCCAGCTTTTGTTTTGCTGTAACTGCTGATGCGGCAGCGTGCGCAGCTCAAAAACAAACATGCCGTAGATC
ATCATCATGGCCATGACTCCTCAATCTTTATCGTAAAAACTGCCACGCCCGGCACGGGCGCGCCGTTCCATTTCTGCCCT
GACCATTTCACCGACCAGTTTCGCCAGTTCGCGGGGATTCTGTGTAACAACGTTATGCAGATGAACATGAATTTCACCGC
CAAATCCGGAGGCAACAGGCTCCCGGTTACGGGAAGTTGCAGGAACTGATGCCACTGGCGATCGTATGGCCTCTGCCACC
GGGCGAGAGCTGGCCGCAACAACAGGGACCAGCGCCGGAGGCAGCGGAGCCGGAACCACAGGTGTGATATTAATTGCGGG
GGCAGGCTTACTGACCTGCGCAATCTTCCGCTCCTGCCACTCCCCACGAACGGCAAGTGCGCGGGGCAGGTTCTTAAAGA
CAATATCGCCAGGGCCAATACGTTTTTTCGTCTCATCAACCAGCTTACCTGTGTTATCAGCAATTTTGCTGAGTCTGCGT
AGCGTACCGGTATTGCTGTCTGTGAGCGGTTTGTTGTCTTTGGGTTTATCACCTCCGGTGCCATTGCCATTTTCCACAGG
CTTCGGCGGATTGATTTTCGCCAGGTCCCCCTGAAGCAAGGCAACCTTGTCCTGAAGAATGGCCGCACGCTGTGCGTCTT
CGATTTTCTTGCGCGCCCTTTCCGCTTCATCCGGAAGCACACCGAGCTTTTCAAGTATCCACGCCAGCGTATCCAGCAAC
ATTTTTGCAGGTGTCAGAACAAGTTGTAACGCACCGCCAAGAACGTTACCGAATATCTCGCCAGCACTGGTACATTTATC
CAGCGTTTCCTTGCTGGACTCCATCGGTGACAGCAGCGATTTAAACCAGTTAAACACCTGGCTGATCCCACTCCCGATTG
CGTCAAAAACAGGACCAAACCGTTCAAAGGTTTCGCGCAACGGGGTCAGCCTTTCCATAATCCCGCTGAACACCCCGGCA
AAAAATGCCCTGATGGGATCCCAGTATTTCCAGATAAGAACGGCAGCTCCGGCAAGCGCAGCCACGATAAGACCAACCGG
ACTGAACAACGCCCCGATAGCGCCTCCCAGTAAAGAAACGGAACCCGTCACCATTCCCCACAGCGCAGGCAACACCCTGA
CGACATTCATTGACCGGGTAAGAATGTCAAAACCAAGACGCAGGGTGGCCAGCTTCCCGTAAAGCACCCCAATAACCAGC
GACAACGAGCCAATCGTTGCAGTCATTGCCAGCAGTGCACCGCCTGCAATCAGTAGCTGGCGCGTCAGTGCGGGATGGGC
CTGCGCCAGCGCCGTCACCTTTGATACCACACGCGTGAGCCACTGCGTGACAGAACGCAGCGGACCGTCAATCAGATCTG
CAATGCGGATGCGCAACCCTTCCCATGCACTGCTGAGTGATTTCAGATCGCCGTCAAGGTTGTTGGCCATAACCTTTGCC
GTGCGTTCAGCCTCACCGCGCGCGCCTTCAAGTTCTTTTCTCAGTTTGGGTAAGGAGCCGTCACCTGCCGCATCAACGAG
GGCCATAAATGATGTGAAAGCCTCTTCTCCGGCAATGTCCTTAAAGAACGATACCCGGTCAACTTCCCCGTATTTGCGGG
TAGCTTTATAAAGGTCAGCCAGCACATCCTCCATCGGGCGCATTTTGCCCCCGGCATCCGAGACAGACACGCCAAGCTCT
TTCAGCGCCTCTGCTGCCGCCTTTGGCGGTGATGCCAGACGAGCCAGGCTGGCACGCATTGCCGTCCCGGCATCACTCCC
TCTGATACCCATATTCGCCAGCACGCCCGCCATCGCTGCGGCCTGCTCCAGCGATATTCCCAGCTTACCCGCCACCGGAC
CTGCATATTTCATGGTTTCGCCCAGCGCGCGAAGGTCAGTGTTAGTACGGGTAAACGCTGCTGTAAGCGTGTCACCGACC
CGGTCCATCTGGTCAGCGGAGAGGCCGAACTGCGTCAGGATATTTGAGCCAATATCCGCCGTCTCGCCAAGGTCCATACC
GCCAGCCGTTGCCATGCTCAGCACGCCCGGAAGCGCAGCCTGAATGGCCTGCGGTGTGAAGCCAGCCATTGCAAGAAATG
CCTGCCCACTGGCGGCATCGCCTGCGGTGAACTGCGTTTCAGAGCCAAGTTTTAACGCCTGCTCACGCAGCGCCTTAAAC
TGCGGGCTGTTTTTGTCGATTCGCGTCAGTGCCTGAACGCGGGACATCTCTTTCCCGAACCCGATCGCAGGCTGCAAAAA
ACGCCCGGCAGCATAGCCGCCCGCCGCTGCCGCACCAATTGCCAGCGCACCACCTGTTTTCAGTTTTCCCGCTGTTTCCT
GCGCGCGCGAATACCGCTCACGCGCCCGCGTTACACGCGCAAGCGCCTGCCGTTCGCGTTCAAGCTGGTTGTTGTATTGT
TCGGTGCGTCTGATGGCCTGCTGGATGGTGTTATCGCTGCCTGTCAGGGAAATGCCGTGGCGTTTCAGCTCTCCGCCAAG
CTCCCGCATTTTCTGAATTTCCCGTGTGCGCGATTCATTCAGGCGTTCAAGCCGGGTGCTTAACTGCTGCATCAGCTTTT
GTTGTTTTTCGCTGAGCACTGTACCCGTGCGTTGTAACTGATTAAGGGCGTTAAGCTGGCGTCGTGCTTTCACGATACCC
GCATCCGCTTTACTGACAGCGTCGCGGGCGCGCTCAAATGAACGCGCCTGACGCTCGAGATTTTTGATCGCCCCCTGCGT
TCGCTGGATGGAGTCACCAAACTGCCCCATCAGGCGGCGTGCGTTTTCGGCAGGTCGGGTCAGCCTGTCAACGGCGCTGA
AAGCGACCCGGATATCAAGAGTCTTCATTGTCTGCATTCCCGCTGCGAAGTGCCGCCCGCTCACGCCAGCTAACCACTTC
GCCGGGCGTCATCATGAAGATTTCGGCGGGCGACCAGTTAAAAATAACGGCAATATCTGCCACAAAGTCTTCTATGTGCT
CAAAGCACACAACCGTGATCAGGCTTCCGTCGCCTGTTCGTTCTTCCCGCCAGAGTCCGCACCGCTCAAAAAATTTACGG
CAACCACACATAACTGAATAAAGTCACGGGATGCCATTTTTTTGATCGTCACTTCATCCAGTCGCGGTGATGTCACGCGT
GACAGCAGCGTAAACATGGATTCCGCTTTCAGACTCAGCACATCAGACAGCGACAAATCTCGCAGAGATCCAGCCTGCTC
AATAGCCCCGGTGATCTCCACATACGTGATTTTTTCGCCGCTTCGCTCAATTGGTTGGGTAAGTTTTACGCCACGCTCAC
TGGTTTCTTTCACAGTGTCAGTAACTACCGTGTTTTCGGTATCGATGTTTTTCGTCTCTTTCATCAGGAAACTCCTTTCA
GTCAGAGGCGACGCACTGCGCCGCCTGCATATTACTTATCAGCCAAGCCCAAGCGCGGAACGGATGCGATCGGGCACAAT
GTCCTTGCCGTCCTTCCGGTAAATGAAGTTCAGCAAGTCAATCTCCCACAACGGGCGATCGTTAACACTCAGCTTGTAGT
AGGTGTTTTTAATGGCATAAGTGTGTGATGTGGCTTCGCCCTGTTTGGCTTCCCCCATATCAATTTCCGTCACACGTCCG
CGCATTTCGACTTCATACAGGTCGCTTTCTGCATCGGTGTAGTATTCACCCGCAAAACGCAGCAGTGTGCCGTCAATCGT
GCCGCCATACTTAAGGAACAGCTCACGAACTGCGCCCCCCATGACAAAGCTCGCATCAAGCGCGGAGTCGTCCAGGCCGA
GATCAATACTTACCGCCCCCATCATGCCACCACCCCGGTAGCTGTCGGTTTTGCGCGTCAGCTTAGGCAGAGTGACGGAC
GTCACCTTACCCACTTCGTTTTCACCATCCACAAACAGCGTAAAAAAGCGAAGATGTTTTGGCACAGCCATCAGGCACCT
CCCAGCACCGCAAATGCGGGTTCAAAGTATTCATCAGTAAACGTCTGGTAAAGCTCCATGTCTTCCAGTGGCGGAACGGG
CGTATATTTGTAGCGAATACGCACACGTCCCTGACGTAAATCCGTGGTGCTGTTATCCACCACGTCATACCAGCACTCCG
CGCCAATCAGTTTCCCGGCAGTAACCAGTGAATCCAGTTTTGCCCTGATGGCACTGATAACATCCTTCACGTTCGCAGGC
GTCAGTGGACTGTCGATGGTTTCAAACTGCGCTTCCGCAATTGAATCAGCCAGCACCTGTGCGGTTCGGGTATACACCTC
AAAGATGTAGGCGTTCGTTTCCGGTGTGCGGTTGCCCCAGAAGCGGAACCCGTTGCGACGAATAATGGTCGTGATTTCTT
TGTTGTTGAGGCTGTTGGCATCGCTGTCTTCGGCCTGCAACGACCAGAACACATGCCTCGACATCCCCAGCACATTTTTA
ACCGGAACGTTGGACAGTGATTTGTGCCATCCCTGCTCATGGTCAATGTACGCACGAAGGCCGCACGCATAGGCAGACGC
GGGGAACGTTTCGTTTTTGCCACTTTTCGGGTTGTAGGCGATGAAGTCCGGCCATAAGAGCATCACCTCACGTTCGTTGA
ATTTCTGGCGGTAGGTAATCGCCTCAGCCATCGTGTTACAGCCGTGACATGAGGCATACACAAACGCGCGCAGTTTACCT
GCAATCACGCACAGGGATTTTGTTACAGCCTCCGTGTCCAGCTCCGGCGCGGCCAGAATACGCGGACGGTATCCGATGCT
TTCATCCTGCTCTGCAACAAGCAGCGCATACATCCCCGTATAGCTGCCGTCATCCTCAGAACCACCGATAACCAGTTGAT
CCTGCGTCTTTCCGTCTTCTTCTTTGTGTTCAGCCACGCGAACGACGATCACCTTTGTGCTCACCTGGTCTGCGATGGCC
TTAAGCGCACGATAAAGCGTCCCCGTTGTCCCGCATTTTCCCAGCACGTCATTGACGCGGGTCAGCAGTGTGGGCTTGTT
CAGCGGGAACAGCTTCGCGTCCGCATCATCCGCCGTTGCCACGATACCGATAACGCTGGAATCAACATCGTTAATCGCTG
TTACCAGGTCGGTATTTTCCGTAACACGGGCACCATGAAAACGAGTTTCACTCATAGCTTCAGCCCCTTGTATCCGTTAA
ATGATTCGGCAACAATCATCACCCACCACGCGCGTAATCTCACCCCTGCGCCGTTCTCCCGCCACGGCGACAACAAAAAG
CAGTAACCCCCTCCGCACGCACATGCGACCATGCCGCACAGGGAGGGAACAGATGACCGATACCACCATGCAATTGCTCA
GTCAGGGCACAGACCCCGTGAAAATGCCGGATTTTGATATTCTCGCGGAGGGTAAAACGCTGTCAGGCGTGGCAGAGCGC
CTGATGAGCCTGTCACTGACCGACAACCGGGGATTTGAAGCGGACCAGCTCACCATCACGCTGGATGATGCGGATGGTCA
GTTGCAGCTACCGCCACGGGGCGCGCGCCTGACGGTTCTCATTGGCTGGAAAGGAGAACCGCTGACAGAAAAAGGCACTT
ACATTGTTGATGAAATCGCTCACGAAGGACCGCCGGACAGGCTGACTGTTTCAGCCAGAAGCGCAGATTTTCGGGATGAA
TTTAACGTTAAACGTGAGGTGTCCTGGCATGATGTGACCGTTGAGCGTGTGGTATCCGCCATCGCTCATCGGTATGGTCT
GAAACCGCAAATCAGCGAAATGCTGATGGATATCGAAATCGACCACGCCGACCAGACCGAAGAAAGCGACATGTCCTTCC
TTACGCGCATGGCGGAAATGCTGGGCGCAATCACCACGGTAAAAAGCGGTAATCTGTTATTCATCATGCCCGGTGGTGGC
GTGAACGCACAGGGCCAGCCGTTGCCATCGTTCGCCATCACACGCAGCAGCGGCGATCGCCATCAGTTCCGCATTGCTGA
CCGCGAGGCGTATACGGGTGTACGCGCCTACTGGCTTGATCTTAATTACGGGAAAAAGAAAAAAGTCAGCGTGAAACGCC
GCAAACCGAAAAAAGAGAAAAGCAGCAGCCGTGAAGGTGACTATATGGAAGGTGCGGAAGGCAACGTGTTTGTGTTACGC
AAGACTTATCAGAACGAGCAGGCAGCAAGACGCGCAGCGGCGGCAAAGTGGCAGCAGCTACAACGCGGAGCCGCATCATT
CTCCATCACACTGGCACGTGGACGCGCAGAACTCTACCCCGAAATGCATGGCACGGTAACAGGATTTAAAAGCGAGATTG
ATAATCAGGACTGGATTATTGCAAAAGCCGAGCACACCATTGATAACAGTGGCTTTACCACACAGCTTGAGCTTGAGGCA
AAAATCCCGGAATGGATAGCGGAAACAGAGTGAGGAACTTAGAATAGCGACAGCACCACGTTAAGGGAGGTCGCTATGTT
CCGTTGTCCGCTTTGTGGCGCATCTGCCCGTATCCGCACCAGTCGTCCGGAAAATGATTCAAACACCGTGCGGCAAAAGT
ATTACCAGTGTAACAACCTGGAATGCGGCGTATGCTTCTCAACACTGGAAGCTTTCCATAAATTTACATCGAAACACGCC
TCCGGCGTTCACTCATCAGAAGGTATCCCATGGCATGATCTGCCAGCTTCACACAGGGGAAACAATCAGATGAGTTTGCC
TTTACCTCAGAATTAACAGGCAGAATTGCCGGAGTAACAAAAAAGCGATAGATTACGCGCGGGTGCCTTTCGGCTGATGG
TCGGAGGGAATACCCGAAGGCCAGATGTGGAAAGGCCCCGGAAAACATTTCTGTTTAACCGAGGCCCTAACATATCTACC
TTAAGCAAGTGATAGGTTAGCGCCTCTCCAACAAAGGAGCAAGCGCTATGTCGCAAAAATCGCTTACGGCCATCACGTTC
TGCGTGACGGTAATCCTCATCATCTGGATGCTGCACGGTTCGCTGTGTGAAATACGGATGAGCTTTTGGGGAGCGGAGTT
TGCGGCGTTCTTACAGTGTAAGCAGTAAGGAAACCGCGACGGGGGAGCAATCCCCCGTCAATCGGTTGCTAAGGTTGGCT
GAAGTGGCACCCTATCTCTCAGACATGAACAACAAACCCGCAGCGTAAAAACTGCGGGTTTTCTTTTTCCTGCGCACTCA
CGATTTGCGACATTTACAAATATGCGGGGGATAATCAGCACCACCATTAGGCGGACGACAGCGATAAATCCGGTTCAAGC
CTAATCGCCACCCTTCAAAAAAAACCAAAGCGCCTTATTGCAATCAAGGTATAAGCCGAGCAGCTTGGAGTATAACGACA
TCTGTTACGAATGCTTGCTGGCGCATGGGCGCGATAATAAAGAATCAGGCGAATACTAACCCATTTAAACATCTGGCACT
TTTTTTCGAAAAGTAATCACATAGTACTGAAAAACCTGTGCCTTTCCGCCATTGAAACATCCTGGCTGCTCTTCAATACC
AATGGTATCAACTCGCTGAAACTCCCAACCTTCAGCAGCCTGCTCATTGACCACCCCCTGAAGATATGCAGCAGCTACGC
CAGACTTATTATCCTTGGCTTTTACAGAAATATTAGGCGGCACCTGAATCATTTTATAGGTATACATTACCTGAGCTCCT
TTAATAAAAAAGACAGTAATAAACGCCCCTAAAACAGCCCGCACATCACGGCGCGGGCTTTAGTTCACTATGGCAATATG
TGGACAATGCGAAAAATAATCCATTATTTTTCATTGCATTACAGCAGTTTTCGT
