# Supplementary material for: Viral dysbiosis in children with new-onset celiac disease
Source: PLoS One. 2022 Jan 14;17(1):e0262108. doi: 10.1371/journal.pone.0262108 (PMC8759644; doi:10.1371/journal.pone.0262108)
Supplement: S2 Table — (ZIP) [file pone.0262108.s002.zip › Virus_Genomes/Enterobacteria_phage_mEp235_GCF_000903595.1_ViralProj183146.fasta]

>NC_019708.1 Enterobacteria phage mEp235, complete genome
ATGTCTGGACCACCGAAAACCCCGACCCATCTACGTTTGGTAAGGGGTAACCCATCTAAACGCCCGATCAATGAGAACGA
ACCAAAACCCCCTTCAGGGGTACCCACAACGCCGAAGCATTTCGACAAGCAGGGGAAATACTGGTTTAAACGGATGGCCG
ACGAGCTTGATGCTATCGGTGTGATGTCTCAGCTGGACGCCAGAGCCCTTGAGCTGCTGGTTGAGGCTTATACCGAATAC
CGGCATCACTGCGACACGCTTGAAGTTGAGGGCTACACCTACCGGACCGAAACGCAGAGCGGGGATGTGCTGATCAAGGC
TCATCCCGCCGCCATCATGAAAGCTGATGCCTGGAAACGTCTGCGCGCCATGCTTGGTGAGTTCGGCATGACGCCAGCCA
GTCGCTCGAAAGTGAATGCAAAAGGCCCTGATGCGGTTGACCCGCTGGCCGAGTTTATGAAAGCGAGGGATTAATGGCTA
AGGTTGCAGAAGGCATCCGCTACGCCGAGAGGGTGGTGGCGGGGGAAATTATTGCCTGTGAGTATGTGCGCCTTGCCTGT
CAGCGTTTCCTTGACGATCTGGCACACGGCGAAGAGCGCGGTATTTTCTTCAGTGAGCCGCGCGCACAGCACATTCTGAA
TTTCTATAATTTTGTGCCTCACGTAAAAGGCGCGCTGGCAGGACAGCCTATTGAGCTGATGGACTGGCACGTTTTCATCC
TGATTAATATTTTTGGTTTCGTTATCCCGCTGGTTAACGAAGAAACGGGAGAAACCGTCCTGCGTAATGACGGCAGCGGT
CGTCCAGTAATGGTTAGGCGCTTTCGTACAGCAGATGTTGAGGTAGCCCGTAAAAATGCCAAATCAACGCTTTGCTCCGG
CGTGGGGCTTTATATGGCTGGCGCCGACGGCGAGGGCGGTGCTGAGGTTTATTCCGCTGCAACCACCCGTGACCAGGCTC
GAATTGTTTTTGAAGACGCGAAGAATATGGTCAAAAAGGCGAAAGCCACGCTTGGGCGGATCTTCGAATTCAACAAGCTC
GCTATCTACCAGGAGCAAACGGCCTCCAAGTTCGAGCCATTATCATCAGATGCGAACAACCTCGATGGTCTGAACATCCA
CTGCGCTATCGTAGACGAGCTGCATGCTCACAAAACCCGTGACGTCTGGGACGTTCTGGAGACGGCAACCGGTGCGCGTC
TGCAATCGCTGCTTTTCGGTATCACCACCGCCGGTTTCAACAAAGAAGGCATCTGCTACGAATTGCGTGATTACGCCATC
AAGGTGCTGCGTGGGCTGGTAAAAGACGATACGTTTTTTGCCATTATCTACACCTTAGATGAAGGTGACGATCCCTTTGA
TGAAAAAGTCTGGCAGAAGGCGAATCCGGGGCTGGGTATCTGTAAGCGCTGGGATGACCTGCGCCGCCTGGCTAAAAAGG
CGAAAGAGCAAGTTTCGGCCAGAATTAACTTTTTCACCAAGCACATGAATATCTGGGTTACCGCTGAGTCAGCCTGGATG
GACATGATGAAATGGGAGAAATGTGAGTTTATCGCCCCGCAGCACGAACTTAAAACCTATCCCTCCTGGGTGGGCGTTGA
CCTGTCAAACAAAATTGATATCTGTGCGGCCGCTAAAGTCTGGCGGGCGCCAGATGGCCACGTTCATGCGGATTTCAAAT
TCTGGCTACCGGAAGGACGCCTTGAGAAATGTTCACGCCAGATGGCAGAGCTCTATCGTAAGTGGGCCGGGATGGACAAG
CTGATCCTTACCGACGGTGATGTAATCGACCATGCTCAGATTAAGGAAGAGCTACAGCTGTGGGTTGCTGGCGAGAGCCT
GAAAGAAATTGGCTTCGACCCGTGGAGTGCGACGCAGTTCAGCCTTGCGCTGGCAGAAGAAGGGTTGCCGCTGGTGGAAG
TGCCGCAGACGGTTCGCAATTTCTCTGAGGCGATGAAAGAGGTCGAAGCGCTGGTATACGGTGGCCGCTTCCATCACAGC
GATCACCCGGTGATGAACTGGATGATGTCCAACGTAACCGTCAAACCTGACCGGAACGAGAACATTTTCCCGAATAAGTC
CACACCAGAGGCCAAAATTGATGGCCCTGCGGCCTTGTTCACAGCAATGAGCCGCGTTCTGGTTAACGGTGGCAACGACC
AGCAGGATCTCTCCGGATTCTTCAATAATCCCATCATGGTAGGTTTCTGATGAAAAAAAACAAACAGCCAGGCAGGGTGA
AAAGCGCTCTGCTTAACTGGCTTGGTGTGCCTATCAGCCTGACTACCGGCACGTTCTGGGAGGAATGGTTTGGTACCAGC
AGCAGCGGAAAGGTGGTCACGGCCGATAAAGCCATCCAGCTATCGGCTGTATGGGCATGCGTAAGGCTGTTAAGCGAGTC
TATTTCAACCCTTCCGCTGAAAATATACGTTCGACAGCCTGACGGTTCGCGTAAAGCGGCAACAGATCATCCGGCTTATT
CGATACTGTGCCGCCGACCCAATTCAGAAATGACACCATCACGCTTTATGTTGATGGTGGTCGCCAGTATTTGCCTACGC
GGTAATGCCTTTGTCGAGAAGCTGTTTATCGGCAATAAGCTGGTTTCTCTGGTGCCATTGATGCCCCAGAACATGGTAGT
AAAGCGGCTGGATACCGGGAGGCTGGAATACACCTACACCGAGGACGGCAAAAAACGAGTTATTCCCGAAAAGAACCTGA
TGCACATCCGGGGATTTGGCCTTGATGGTGTCTGCGGCATGATGCCAATGATGACAGGTCGTGACGTGATCGGCGCGGCG
ATGGCCGTCGAAGAATCCGCTGCAAAGATTTTCGAAAATGGCCTGCAAAGCTCCGGGTTTCTTTCAGCTGACGTGGCGCT
TGATAAGGATCAAAGAGAGCGACTTCGGGGCTATATGCAGGCCTTTACCGGTTCTAAAAACGCCGGAAAAATTATGGTTC
TTGAGGGCGGGCTGAAATATCAGAACGTCACTATGAACCCGGAAGCAGCGCAGATGCTTGAGTCGCGGTCGTTCAGCATC
GAGGAAATCTGCAGATGGTTCCGCGTACCGCCATTTATGGTCGGCCACACATCGAAACAGAGCAGCTGGGCATCGAGTCT
TGAGGGTATGAACCTCCAGTTCCTGACGCACACCCTGCGCCCCCTGCTGGTGAACATAGAGCAGGAAATAGGACGGTGCC
TGCTGGACAGCGATGATGAGGTTTTCGCGGAGTTCTCTGTAGAAGGACTGCTGCGCGCCGACAGCGCGGGCCGTGCTGCG
TACTATACCAGTGCGCTCCAGAATGGGTGGATGTCCCGCAATGACGTGCGCCGTCTTGAGAATATGCCACCGATTGAAGG
GGGTGACATTTACACCGTTCAGCTCAACCTGACGCAACTGAAAAATCTCGAAAGCAGCAATCCTGCTGTTCAGGCTCTGG
CCCTGAGAGAACTGCATAACCACGTATTCCCCGATATTTCCTTTGAACAATCTCCGCTGAAACAGGCCGCTTAGGAGCAC
TTTCCTGATGAGCAAAAAACAACTTCCGGTAGCACCGGCGGGTCGCCCCTGCGCGCGCGTTACCTGTGAACCATTACCGT
CCGCACTGGACCGCTGGGACGGCGGGATCAAAGCTGCGGCCACCGACGACAACAGTATTTCTGTTTTTGATGTGATCGGG
CAGGACTACTGGGGTGAAGGCGTAACAGCCAAACGTATCGCCGGTGCGCTTCGGGCGATGAATGGCGCCGACGTCACGGT
CAATATTAACTCCCCTGGCGGGGACATGTTCGAAGGCCTGGCCATCTACAACCTTCTGCGTGAATACGAAGGCCGTGTGA
CTGTGAAGGTGCTCGGTATTGCCGCCAGCGCCGCCTCGGTCATTGCGATGGCCGGGGATGAAATTCAGATCGGCCGTGGT
GCCTTCCTGATGATCCACAACTGCTGGGTCTACGCGATGGGTAACCGCCATGACTTTGCGGAACTGGCACAGTCTCTTGA
GCCGTTCGATACCGCTATGGCAGACATCTACGCGGCGCGTTCCGGCCTTGATATGGCAGCCGTTCAGAAACTGATGGACG
CCGAGAGTTATATCGGTGGCAGTGACGCTGTGGCGAAGGGACTGGCAGACAGCCTGCTTTCTGCTGATGCAGTCAGTGAT
GGCGATGAATCACCTGCGGCCGCGATTCGCAAACTTGATGCGCTGCTGGCTAAAACCAACACCCCGCGCTCTGAGCGCAG
AAAACTCATTAAAGCCTTATCCGGGAGCAAGCCAGGCGCTGCTTCTGACCAAAAAGGCACGCCGAGCGCTGCCACCATCG
AAAACGAAACCATTGACCGACTGGAAGCCGCACTCAGCGGCCTGAAAGCGGCTGCCCAGTAAAACGGAGATATTATGTCT
GATGTAAATGAGATCCTGAAAAAAGTCAGCGCCAGCATTGAAGAGGCGACCGGAAAATTCAACGCGAAAGCAGAAGACGC
ACTCAAAGAGGCGCAGAAGTCAGGCAGGCTGTCAGAAGAAACAAAAGCTGCCGTTGATAAAATGGCTTCTGAGTTCAATG
CGCTGCGTGAAGCTGAAAAAACCCTGAAGGCCGCAATGGGCGAACTGGAGCAACATGTTGCCCAGATGCCACTGGCCAAC
GCTGCAAATGTGATCGAGACCGTTGGCCAGACAGTCATCAGCAGCGAAGCACTGAAAGCATTCGCGGCAAGCGTGGAAGG
CGGTAAGCGCGTCAGCGTACCGGTGAACGCCGCGCTTATTTCCACGGATGTCGTCACCGGCGTGGTTGAACCGCAGCGTC
TGCCGGGTATCGACACCGCACCGAAACAGCGCCTTTTCATCCGCGATCTGATCGCGCCTGGCCGCACCTCAGCACCGGCC
ATCTTCTGGGTGCAGCAAACCGGCTTCACCAATGCGGCGAAAGTTGTGCCGGAAGGCACCGCCAAGCCGTACAGCGATAT
CCAGTTCGCCACGCAGATCACGCCGGTCACCACCATCGCGCACATGTTCAAGGCGTCCAAACAGATTCTGGATGACTTCG
CGCAGCTGCAGTCCACTATCGACGCCGAGATGCGTTACGGACTGAAGTATGTGGAAGAACAGGAAATTCTCTTTGGCGAC
GGTACCGGTGCGCACCTGAAAGGCATCGTTCCGCAGGCCTCGGCATACGAGGCTGCGTTCGCCGTAGAACAACAGAACGG
CATCGACGATCTGCGCCTCGCAATGCTGCAGGCTCAGCTGGCACGCTTCCCGGCTTCCGGCCACGTCCTGCACTTCATCG
ACTGGGCGAAGATTGAACTCACCAAAGACACGCTGGGCCGCTATATCCTGGCGAACCCAGCGGCCCTGACTGGCCCTACC
CTTTGGGGCCTGCCGGTGGTAGCAACCGAAGCCGCAGCATTCCAGGGCAAGTTCCTGACCGGTGCATTCAACGCTGCGGC
ACAGCTGTTTGACCGTGAAGACGCCAACGTGGTGATCTCCACTGAGAACGCCGACGACTTTGAGAAAAACATGATCTCGA
TTCGCTGTGAAGAGCGTCTGGCCCTGGCGGTGAAACGCCCTGAGGCGTTCATCTACGGCTCCTTCACTGCGCCTTCAGCA
GGTGGCGGCGCGTAATCCTTAACGGCGGCCTGCGGGCCGCTTTTCTTTTTTTCTTTAAGGAGAAAGTCATGAAGCTGATT
GCTATCAAGCCCATCTACTTTGAAGGCAACGTGCTTACTGAAGGTACTGAGTTCGAAACGCTGGAACAGCATGGTCGCGA
GCTCATCAAAAAAGGCTATGCGATGCTCGATGAATCAGAAAATCCTGCAACGCAGGAACACCAGCAGAAACAGCCGGAAT
TAAAAGCGGAAAATAAGGCGAAAAAATAATGGTCGATCTTGATGTGGTGAAACAGCACTGCCGCATTGATACCGATTTTT
CCGGAGACGATGCCCTGCTGACTTTATACACCGGCGCGGCGGAGCGTTACGTCCAGACATGGACAAGGCGAACGCTCTAT
GAAAACCAAAACTCCCATGGCTACGCAGACGACCCGGACCCGATTCTACTGAATGATGATGTTAAAGCGGCCATGTTATT
GCTGATAGGTCACTGGTATGCCAACAGAGAATCAGTTGCCGTCGGTCAGACCGTTGCAGAGGTCCCGTTTGCAGTTGAAG
CGTTGCTGCAGCCGTATCGAATTTACGGGGTGTAATTATGTCTTGTTCTGGATGCGCGCAACGGCGCGAGTGGATAAAAA
AGTGGGCAAAAATAGCTTATGAACGAGCAACTGGTAAACGAACTGATAGCAGTGATACGGGAACAAATCACAGCGCAGAG
GGAGCAGACGGAAGCGATAAGCCGTCTGGCTGAATCAAATATGGCGCTTTGCGATATCATTATCCAGTCGCTGGCTGGTG
AACTAGATGAAACTGCAGAGCAACAAACCTATCTGAGCGGTAAACCCAGGGGGTAACATGCAGGCCGGGAAATTGCGCCA
CAGGATTACTCTGCAGGAGCCAGTAAAAGTGCAGAACCCGACAACGGGAGCCGTAATTAATACCTGGCGAGATGTTGCGA
CTGTCTGGGCCGAAGTTTCACCATTGTCAGCACGTGAATTTATTGCTGCGCAGGCTTCTCAGGGTGAAATAACCACCCGT
ATTGTTATTCGCTACCGTGCCGGAGTTACCAGAAAACATCGCATCTTGTTTCGTGGTGCTGTGTATAACATCCATGGTGT
TCTGCCCGATCCAAAAAGCGGACGTGAATACCTGACGCTTCCCTGTTCTGAGGGTGTTAATGATGGCTGATAGTGTTGAG
GTAAGTCTTACCGGGCTTGAATCACTTCTTGGGAAAATGGAGGCCGTATCAGAAGTCACCCGTAATAAAGCCGGTCGGTT
TGCATTGCGTAAGGCGGCAAACATTATAAGGGATCGGGCCAGAAGCAACGCGTCACGAGTTGATGATCCTCTGACTAAAG
AAGCAATCCACAAAAATATCGTCGCCAGCTTCAGCAGCAAGCAATTCCGCAGGACAGGTGATCTGGCATTCCGTGTCGGG
GTAATGGGCGGTGCCAGGCAGTATGCAAATACAAAGGCAAACGTCAGAAAAGGCAGAGCGGGTAAAACATACAAAACCTC
AGGAGATAAAGGCAATCCAGGAGGAGATACCTGGTACTGGCGTTTTCTTGAGTTTGGTACTGAGCACACATCAGCGCGGC
CTATCCTCCGACCTGCAATGAACGGCGTAGATAATGACGTGATTAATGTTTTTTCTACGGAAATGGGAAAGGCTATTGAT
CGCGCTATCAGGCTGGCCACGAAGAAAGGAACCACTGCATGATTGCCCCTATTTTTTCTGTTTGCGCGTCGAGTCCTGAA
GTCACTGACTTACTCGGAAGCAATCCGGTAAGAATTTATCCTTTCGGAATTCAGGACGACAACGTGGTCTATCCCTATGT
GGTCTGGCAGAACATCACCGGTTCTCCAGAGAACTACATTGCCCAGCGCCCTGACGCAGACTTTTTCACGCTGCAGGTGG
ATGCATATGCCGACACCGTGGATGAAGTGATTGCCGTGGCTACTGCGCTGCGGGATGCCATTGAGCCGCACGCGCATATC
ACGCGCTGGGGCGGACAGGAAAGAGACCCCGAAACAAAACGCTATCGCTACTCATTCGATGTTGACTGGATAGTCACTCG
ATAAACGTATTATTCAACCACCGGCCTTGAGCCGGTTTTTTTATGACCGGAGATAACAATGTCTGTATTGACGCAAGGTA
CGCAGCTCTTTGTGCTCGTAAAAGGCAAGGTGAGCGAAGTTGAATGTATCACTGCATTTTCACCCGGCAGCAATCCGGCT
GACCAGATTGAAGACACCTGTCTTTCTGAGCGCTTTGATCGCAGCTATAAGCGTGGTCTTCGAACGCCTGGCACAGCATC
ACTGACGCTTAACGCTGATCCTAAAAATACCAGCCACATCATGCTCTACAACCTGTCCATTTCGGACGACGAAAAGGATC
AGGACCTGACCTTCGCGATTGGATGGTCAGACGGAACCGCATCGCCAACTGCGGCTGAAAATGGTACACCAGGTGCAGTC
GATGGCCTGGTGCTACCTGATAGCCGCACATGGTTCGTATTCAAAGGCTATGTGTCCGACTTCCCGTTTGATTTTGCAGC
AAACACGGTTGTTTCTACTTCTGCATCTATCCAGCGCTCCGGCTCTGCTGTATGGGTGCCAAAAGTCGTGACCCCATAAA
ATCAGGGCGGCAACGCCCTTATTAATCAGGATTAATAATGAAATTAACACTTGATGCACTCAAGGAGTCCGGCGCGTTTA
CCGGTCGCCCGGTTGAGAAAGAAATCACCTGGACGCAAGGCGATAAAAAAATCACCGCGACCGTGTATGTTCGCCCGATG
GGTTATCACACAGCAACGTCCGATGTGCTGGCTTTTGGTGGTAAGGTCGATGGTGTGGCAGGGCGTATCGCCGCATCCAT
CTGCGATGAACATGGTAAACCCATCTTCACCCCGGCTGACATTACTGGTGAGGCAGATCCTGAACGTGGTGCACTGGATG
GCGGCCTGACGGTAGCACTGCTTCTGGCCATTCAGGAAGTTAACGATCTGGGAAAGACTTCGAGCTCAGCGCCGAAGACG
AATTCTGGTGCGAGCTCGTCCTCAACGGAATCGGAGGCAGAACAATCGCCGAAGCGCGGGAAGTCCTCTCATTCAAAGAG
TCCCAACTCTGGGCAAAGTACCGGGAACGATACGGGAGTCTGAACCCTATGTTGCGGGTTGAGTGGGGTGCCGGGCTGGT
GAGCAGCATGATAGCCAACGTTAACAGAGACCCCAAGCGCCCACCATTCAACCCGACCGATTTCACACTTCACTTTACCA
AAGTCAAAGCTGCTGATGGACCAATCTCGTTAGAGGAAGCCAGAGCCAGCTGGACATAATGCCGCCAACGGAGAGTTTAT
GGCTTCCAAATCACTGGGCACGCTGACGATCGACCTGATTGCCAAAGTGGGCGGTTTTGTCTCAGGCCTCTCGCAGGCTG
AGCGAGCTTCACAAAAATGGCGTAAGCAGGTAAAGGAGGATGCCGCTGCCGCTGCAGCTGCCATGACCGGATTCGCAACA
GCAGTCGGGGCTGCAGCCATCGGAGCCGGAGTGGCGGGGTATAACCTGCTCAAAACCACTTCACGTCAGATTACCGAATC
AGACCGCTGGGCAAAGTCACTTAACATGTCCACGCAGTCCCTGTTAGCCTGGCAATATGCTGCAGAAAAAGCAGGTGTTT
CCGGCGATCAGATGGCCGATATCTTTAAAGATGTCGGAGACAAAATCGGTGATGCCGTTCTTAATAAATCTGGTGAGGCG
GTCGGTGCGCTGGACGCTCTGGGTTTGTCGGCTAAGAAACTGGCCGGAGAATCTCCCGACAAGCAACTCCTGGCTATCAG
CGACGCACTGGAGAAAGTTAAGTCCAACGCCGAGAAGACTACCATCCTGGAGAGTCTGGGTAATGACCTGTCAAAGATGC
TGCCGCTCCTGGACAATGGCAGTGAAAAGCTGCGTCAGTATATGGATGCCGCGAAGAAGTTTGGTGTGGCGCCCGATGAC
GCAGATATTGAAAAGCTGGTCAGAGTCAACGCCCTGTTTGAGGATATGGAGACGCAGGTCAACGGCGTCAAAATTGAACT
TGCTGCAGGGCTCGCCAGCGTAGATTTGAGTGGGCTCCAGAAGTCTATTGGAGATATGGGGGATGTATTTAAAGACCCGG
ATGTTATTCAGGGTCTGACTGATCTGGTTGGTGGGGTAGTGGACCTTGCCACCTGGCTGGTAAGGGTAGGGGCCGAGGCC
GGAAAGCTGATAGACCAGTACAAAGGTGGGAGTTCGGTCGGCCTGAATGCCTCCATTCCAGAAATTGAACGGCGCATCAA
GAACCTGAATGCAGATCTCGATGATAAAGGCATACTGGCGAGTTTCAACAGAATAGGTATGGACGTATCCGGTAAGGAGG
CCGAAAGGGCTGAGCTCCAGAGGCGACTGGCCTTTTTGAGAAACTCCCAATCTACTCTACCGAAAATAAAACTGCCCGAG
CCAGTCAAAACAAACTATACCCTTGGCGCCGGGGAAACAAACGGTAAGCCGCAAAAAAATACCTCTGGTCAGAAACTGGA
TTCAGCGTTTAAAAGCGCTGAGCGCAGTTACATGCGTCAGATTGAGCTGATCGATACCACCGGCAAAAAAACTGCTGTGG
TGACCGAGCAGCAAAAACTGCAGTTCGATATAGCTGACGGCAAGTTGCAGGGGCTTAACGAAACCCAGAAGAAACGACTT
GCGTCTCTGGCTCAGGAAGTTGATCGCCTTAATGCCGTCAAAAAAGCTAATGAAGAAAACGCGAAGGTAGCGGCGTTCGT
GGCAAATCTGCAGGAGCAGAACGAGAATGCACGTGCAGATTTGGGCGTGGATATTCAGGGGGCCGGACTCGGTGACAAGC
AGCGTGAAAGGCTGAGGGAAAGGCTGAGTATAGAGCGCAGTTATCTCGATCAGCAGCGCGATCTGCAAAAGCAGTATCAG
TCAGGAGATATCAGCCAGACAGTTTATGACCGCGAAACCCAGGCATTAAAGGATGCACAAGCTGAGAGGCTGGGCATCCA
GGAGGATTATTACAGTCAAATTGATGCGCTGCAATCTGACTGGGTGACTGGCGCCAGAGACGGTCTCGCTGACTGGGTAG
ATGATTCAACTAACTATGCGACGCTGGCGGCGGACGCTATGAAAAGCGCGCTTTCCGGTATCAGCAGCAATATCGTCGAC
ATGCTCAACGGCAATAAAGCGAGCTGGAAAGACTGGGGTGTCAGTGTTCTGAAAATCATCGAACAGGTGATGGTTAACAT
GATGATCGCCAATGCAGCCAGCTCGATAGGCTCATTGTTCGGTGGTGCCGCATCGTCTTCCGCCAGCAGCGGTACTGCGA
TTCAGTCCTACGGGGCGAGCCTGCAATTCAACGCCAAAGGCGGCGTTTACTCTTCTGCCGATCTCAGTCAGTACAGTAAC
TCTGTCGTCAGCTCTCCAACACTGTTTGCCTTTGCCAAAGGGGCCGGATTGATGGGGGAGGCTGGGCCGGAGGCTATTAT
GCCACTGACCCGCGCCGCTGACGGATCGCTGGGCGTGCGTGCTATGGGAATCTCAGGCTTAACACCGGGTGGTAGTAGTG
CTCCTCAGGTCAGTATTCAGATTGATGGCAATGGGAATACCCAGACTCAGGCTAGCGGTGGATATGAGCAATTCGGGCGG
GAGGTAGGTAGTTTTGTTGATCGGCGATACCGCGAGTTGATAGGCCGTGACCTTTCACCCGGTGGCGCGGTCTGGAATCT
GGCAAAAGGAGGGCGGTGATGGCTATAGAAACATTCAGCTGGTGTCCGCGCCCGAACGCGGAGCAGGAAGTGACATTCCG
ACGGCGCACCGCGCAGTTCGGTGACGGATATCAGCAGGTTTCCGGCGACGGGATTAATCCCCGCTCGCAGAAATGGACTC
TCCAGTTTACCGGTACCGAAACGTATATCGGGGCGATTAAAGACTTTCTCGATCGCCATGCGGGCGTGACGGCGTTTCAG
TGGCGCCCGCCGCTTGAGCCTCTCGGGCTTTACCGCTGCGACACCTACACACCAACGCCACTTGGTGCCGGGTTATTTAA
TCTTTCTGCAACTTTTGAACAGGCCTACAAACCATGAGTCTTAACGCAGATTTTCAGAAGCTCGAACCTGGCGATGTGGT
CAGGCTTTTCGAAGTGGATGGCACGGCATTTGGTACAGGTGATGTGCTGCGATTTCACAGCTACAGTCTTGCGCACTCTG
AAGCCGAAATTATCGCTGCTGGCGGTGATGAAAATAAACTGCCAGCAAAATCTATCTGGTGGCAGGGTGAGGAGTATAAA
GCGTGGCCATGCCAGATTGAGGGGATCGAAGCTTCAACCTCGGGAAGTAGTGCCCAGCCAAAACTTTCGGTTGCTAACCT
CGACAGTTCGATCACCGCGCTTTGCCTGGCTTACGACGATATGCTGCAGGCGAAGGTGACGATACATGACACCCTTGGTA
AGTATCTCGATGCGAGAAACTTCACCGGAGGCAATCCGACAGCCGATCCGACCCAGGAGAAGCTGAAGGTTTTCTACATC
GATGCAAAGAGCAGTGAAACCAATGAAGTTGTTGAGTTCACACTATCCAGCCCTATGGATCTGCAGGGGCTGATGATACC
TACCCGCCAGCTTCATTCTCTGTGCACATGGTGCATCCGGAACAAGTACCGAACCGGCGACGGCTGCGACTATGCCGGTA
CGCGCTATTTCGACAAAAACAACAACCAGGTAAGCGATCCGTCACTGGATGAATGCAACGGAACGCTGACGGCCTGCAAA
CTTCGGTTCGGTGAAAACAACGAACTCTCGTTTGGTGGGTTCCCGGGTACGTCGCTGATCAGGAGTTGATATGCGTCAGA
AAACCATCGATGCGATTATGGCGCATGCTGCAGCTGAATATCCTCGTGAGTGTTGCGGCGTGGTGGCGCAAAAGAGCCGG
GTAGAGAAATATTTTCCATGTAGTAACCTCGCTACCGAGCCGACAGAACATTTTCACCTGTCGCCAGAAGACTATGCAGC
TGCTGAGGACTGGGGTACGGTGATCGCCATCGTTCACAGTCACCCTGACGCCACTACGCAGCCGAGCGAACTGGATAAAG
CGCAATGCGACGCAACGCTTTTACCCTGGCATATTGTGAGCTGGCCGGAGGGGGATTTACGCACCATCCAGCCGCGCGGA
GAACTGCCACTGCTGGAGCGTCCGTTTGTGCTTGGACACTTCGACTGCTGGGGGCTGGTAATGAGCTATTTCCGGCAGAC
CCACGGTATCGAGCTCCACGATTACCGGGTTGATTATCCCTGGTGGGAAAACGACTATCCGGACAACTTCTATCAGGATT
GCTGGTATGAGTGCGGATTCCGGGAATTCGACGGGCCACCGAAACCCGGCGATATGGTGATCATGCAGGTCCAGGCTGAT
AAGTGGAACCACGCTGGAATTCTGCTGGAGGGCAATATGCTGCTGCACCACCTGTACGGACATCTGAGCCAACGCGTGCC
GTATGGTGGCTACTGGCAGGAAAGGACGATGAAGATTCTTAGACATCAGAATTTTATTTAACAAACTGTCACTGATACTA
TCGTGTAGTACACGGCAAGGAGAACGATATGTATACAGTTGGGTTTGGTTGGATCTTCGTCGGTATTTTTATTGGGTTAA
TTCTCTGGTTTTTCATCAACCGCGCCAGCGTCAGAGCGAACAGGCAGGTTGAATTACTTGAGTCTATCGACCAGAAATTA
TCAAAAATAGTAGATCCAAACTTCGAGGCAAATAACAAAGACCAGTCGAAAGAAAACTACCTTGAAGAAGCAAGGAAAAA
AGCTGGGCTTTGAGAGCGTAAATTAACAAACCACCTACGGGTGGTTTTTTTATGGGGGCAGCATGCAAGAGGTAATGACA
AGAATTGAGCTAAGTGGCGTGCTAGCTAAGACATATGGAAGGGTTCATCACCGTCTTGTTCGCACTACTGCTGAAGCCAT
TAATGCACTCGCGAAAACCATCAATGGATTCGAGAAATTCTTAAACACAAGCAAAGCCCGAGGGCTGACGTATGCCGTTT
ATAGAGATAAAAAGAATATTGGCGTTGATGATCTCGGCTTTCCCGTCACCGGCGAAGTGATCCGGATTGTCCCTGTAGTA
ATAGGGAGTAAAAAGGCTGGTCTTTTGCAGACGATCTTGGGGGCCGTGCTTATTACTGCTGCTGTGTTGACTGGCCCCGG
CGGTATTGGCGCTGCTTTCGCTGCTGGTGGATTGACGGGGTTTGCTGCTGCCACTGGTGCCTCGTTGGTCCTCGGTGGGG
TTATTCAGCTGCTTTCACCGCAGCCATCAGGCATAGCCAGTAAACAAAGCGCAGATAACCGTGCATCGTATGCGTTTGGC
GGGGTAACCAACACTGCAGCGCAAGGCTACCCGGTGCCTCTGCTTTATGGTAAGCGTCGAATCGGCGGAGCGATTATTTC
TGCCGGAATTTATGTCGAAGATCAGCAGTAGATAACTAACCTTTTTTCTGGCCACCTTCGGGTGGCTTTTTTATGGGCGC
AATATGGCTACAGATAAAGTGTTAAAAGGCCGCAAGGGCGGCAGCTCAAGTTCCCGAACTCCTACCGAACAGCCTGATGA
TCTGCAATCTGTAGCGAAGGCAAAAATCCTCGTTGCGCTTGGGGAAGGTGAGTTTGCAGGGCAGCTCACCGGCAAAGATA
TCTACCTGGACGGAACAGCGCTGGAGAATGCTGACGGCTCCCAAAACTTCAGCGGGGTAACGTGGGAGTTTCGCGCGGGA
ACTCAGGCGCAAAAATATATTCAGGGTATTCCCGGTACCGAAAACGAGATCAGCGTAGGAACTGAGGTATCAAGTGCCAC
AGCCTGGACGCGCACGTTTACCAATACGCAGCTTTCAGCAGTTCGCCTGCGTCTTAAATGGCCCTCGCTTTTCAAACAGG
AAGACGACGGCGATCTGGTGGGTTACTCGGTCAATTATGCGATTGACCTACAGACGGACGGCGGCACATGGCAGACGGTA
CTCAATACCAGCGTGACCGGAAAAACGACGTCTGGTTATGAGCGCAGCCACCGTATCGATTTACCGCAGGCTGGCAGCAC
CTGGACAATACGTCTGCGTAAGATTACCTCTGACGCCAACAGCGCGAAGATCGGCGACACGATGATGCTGCAGAGCTTCA
CCGAGGTGATTGACGCCAAACTGCGCTACCCGAACACCGCGCTGCTCTACGTCGAATTCGACTCAAGCCAGTTCAACGGC
TCTATTCCTCAAATTTCATGCGAACCGCGCGGCCGCGTTATCCGCGTTCCAGATACCTACGACCCTGAAACCCGCACTTA
TAGCGGTACATGGACCGGTGCGTTTAAGTGGGCATGGACGGATAACCCTGCGTGGATTTTTTACGACCTGGTTGTTTCTG
ACCGGTTTGGCCTCGGGCACCGTTTGACCGCTGCGAATATTGATAAATGGACTCTTTATCAGGTTGCTCAGTATTGTGAT
CAGATGGTACCAGACGGCAAAGGGGGCAACGGTACAGAACCACGTTATACCTGCAACGTGTACATTCAGGACCGGAACGA
CGCCTACACAGTCCTGCGTGATTTTGCCGCTATCTTCCGTGGCATGACCTACTGGGGCGGGGATCAGATTGTGGCCCTGG
CTGACATGCCGCGCGATGTTGATTACAGCTATACGCGCGCTAACGTTGTTGGCGGTCGCTTCACCTATTCGAGCAGCACC
ACGAAAAGCCGCTACACCACAGCGCTGGTTTCATGGTCAGATCCGGGTAACGCTTATGCCGACGCAATGGAGCCGGTATT
TGAGCAGGCGCTGGTGGCGCGATACGGCTTCAATCAGCTGGAAATGACAGCCATCGGCTGCACCAGGCAGTCAGAGGCGA
ACCGAAAGGGGCGCTGGGGTATTCTCACCAACAACAAGGATCGCGTTGTTTCGTTTGATGTCGGGCTGGACGGAAACATT
CCGCAGCCGGGCTACATCATCGCCGTGGCAGACGAGCTGCTTTCCGGAAAGGTTATGGGCGGCCGCATCAGCGCCGTTAA
CGGTCGCGTTATCAAACTTGACCGCGTAGCTGATGCAGCACCAGGTGATCGCCTTATTCTCAACATGCCTTCCGGAGCGT
CGCAGAGCAGGACCATTCAGGCCGTGAACGGGGAATCAGTCACAGTCACCACGGCATACAGTGAGACGCCACAGGCCGAA
GCTGTTTGGGTGGTTGAATCTGACGAGCTTTACGCGCAGCAGTATCGTGTTGTCAGCGTCTCCGACAACGGTGATGGCAC
TTTCTCAATCACCGGCGCATGGCACGACCCGGATAAATATGCCCGCATCGATACCGGAGCCATCATTGACCAGCGGCCGG
TGAGCGTGATCCCGCCTGGTAACCAGTCGCCGCCTGCGAACATCGTGATCAGCTCGTTTTCCGTGGTGCAGCAAAATATC
AGCGTCGAAACGATGCGCGTGAGCTGGGACCAGGCGCAGAACGCTATCGCCTATGAAGCGCAATGGCGCCGCAACGACGG
GAACTGGGTTAACGTGCCGCGCACCTCCACCACGTCATTCGACGTCCCGGGGATTTATGCCGGGCGCTACCTGGTGCGGG
TGCGCGCAATCAATGCCGCAGAAATTTCATCCGGATGGGGCTATTCAGAAGAGAAAACGCTGACGGGTAAAGTGGGCAAT
CCACCGAAGCCGGTTGGCTTTATCGCCTCTGAAAACGTGGTGTTCGGTATCGAGCTGAACTGGGGATTCCCGGCGAATAC
CGACGACACGCTGAAGACGGAAATTCAGTACAGCCTGACCGGTACTGAAGACGATGCCATGCTGCTGGCCGATGTGCCTT
ACCCGCAGCGCAAATATCAGCAGATGGGCCTTAAGGCTGGGCAGATTTTCTGGTACCGCGCGCAGCTGGTTGACCGCAGC
GGTAACGAGTCAGGTTATACCGGCTGGGTTCGTGGGCAGGCCAGTATCGATGTTTCTGACATCACAGATGTGATCCTTGA
AGACATCAAAGGGGCTGAGACGTTCAAAGACCTGATCGAGAACGCTGTGGACAGCAATGAAAAAATTGCTGGCATGGCTG
ACGACATCAAACAGGCCAACGATGAACTTGAACTCCAGGCGCAGGAAATCGCAAAAAACGCGCAGGACATCGGGCAGGTT
CAGACCAGCGTTAATGAGCTTTCTAGCACGGTCGGTGATGTGTCGTCTTCTCTCTCAGATCTTGAGCAGACTGTTGCGAC
TGCTGATACCGCACTGGGCCAGCGAATCGACAGCATCAGCGTATCTATGGACGGCATGACGGGCGGGGTGAAGAACTCTG
CTATCGCAATTATCCAGAACGGGCTGGCACAAGTGGCTACGCGTAAATCGTTGTCAGCTTCGGTCGCAGGGAACAGTGCG
CAGCTGGATCGTATTGATGAGGTAATCGTTAACGAGAAGGAGGCAACGGCGCGTTCTCTGCTGAGCCTGCAGACGGATGT
CAACGGCAACAAGGCATCCATAAACAGCCTGAATCAGACGTTCTCCGACTATCAGCAGGCTACGGCCACGCAGATAAACG
GCATAACGGCGACGGTGAACGGGAATACCTCCGCCATCACCACTAACGCTCAGGCGATAGCCAACGTTAATGGCGACCTC
AGCGCGATGTACAACATCAAGGTTGGCGTTTCCAGCAACGGTCAGTATTACGCCGCGGGGATGGGTATCGGCGTGGAGAA
TACGCCATCCGGCATGCAGTCGCAGGTTATCTTCCTGGCTGATCGCTTCGCCGTCACCACGGCAGCCGGTAACAGCGTGG
CTTTGCCGTTTGTGATCCAGAATGGACAGACATTCATCCGGGCCAGTTTCATCCAGGACGGCACTATCAGCAACGCAAAG
ATTGGTAATTTTATCCAGTCGAACAATTATGTTGCTGGTTCTGCTGGCTGGAAGCTTGATAAAGGGGGGACGTTTGAGAA
CTACGGTTCGACTGCTGGTGAGGGAGCCATGAAACTGACAAATCAGACGATCAGCGTCAAAGATGGCAGTAATGTTCTTA
GGGTGCAGGTTGGCCGATTAACGGGAGTATTCTGAAATGGCTTATGGAATACAGACCTGGGATGCTTCAGGAAAACCCAA
CAACTATGGCATCAAACCCGTTTCCGTCGTTGGGCGAATACAGCTGGCTGCCGGGCAAACCTCAGGCAGCTGGTCTTTTA
CGGTGCCCTCAGGAATGAAAGTTGGTTTTGTTCTTTCACTTGATGAAGGAGGTAACAGCGTAGGGCGGCGCATTGTCGCG
TCAGGGAGCACAATAACCGTAAGCGCTGCATCTTCTGTAGGTCTGGGTAATTATCCGGCCTCAAAGTGTGAAGTGGTCGT
TTTCATGGAGAAAGCATAATGGCCGAATTTGGCGCGATGATATTAATGGACAACGGGAACCCATTTGTAACGCCCCAGTC
AACGCCTTTTTGTCTTTACGGCAAGTACACTTTCAACTCCTCTGCTAATGGCAGTTCGCAGCAGGTTGCTCAGAATATTG
CATTAAATGCTGACTACCCTGTGATGGTATTTATCAGGACCACAAATACCGCCCAGCCCACGCCAGTAATATCTTACCGG
AACGGCGGAAATATATATGTCGCGGGGGTTAATCCCTATAACCAGAGCTTCACGTTAACCGCATATATTTTTGCCATATT
TCCCCAGACGTTACCGAAATGGGGGATGGCCATCTGGGATTCGAGCGGGAAGCTGGTACTCACTAATGAGTCCCGCGTGC
TGTCAGACTTGCAGACAATCGGAACGCCTGGAGCAAACGGCGGGATTAACATTGACCAGACGCTTGATGGTTCATGGGCA
GTGGCTCCATCAAGGCTGGGGCAAGTGAACAGAAACGACGCTTACTCATCTTGTAGGTATTCAGGCACAAGTACAAGAAT
AAACGCCGGTACAGCCGCAAATACACCTGGCGGTGCTGGAGGGGTGATAAATAATGGAATTATCCTGACAGCAATTAAAA
CAGACGCCTATGACTGATTGTTTTGAGCGATCAATAACAAATAATTTATCTATCTAATCAATTATACCCATCGATTATGT
ATTGGTATCTTCGAAGCTACTGAATACCTCTGGATACTATCAAAATGAAAAGGCTAATTATCTGCATAGCGGGCGCTTTA
ATGCTGTCTGGTTGCGCTGGTGTACTTGAGAAACAGAAACCGATTTGCAGCGGCACGGCATATATGGGTGGCCATGAGAA
TACCGTTATGATTTACGCCGTTCGAAAGCAAAACAACCAGACGCAATACCGGGCCGGATATCCCTTTAACTGGCGCTGGG
TAAGTGCGAACACATTCACAAGCACGACATGTAAATAACTCATGATTTTCAATGCAAACCTCGCCTCGGCGGGGTTTTTT
ATTGCCTGGAGAAAATATGCTTTATAACACTGGAACCATCGCCATTAACGGAAACAGCGCCACCGGCACGGGCACGAACT
GGACGGCACCCGCCAGCCAGGTTCGCGCTGGCCAGACGATTATCGTGATGTCTAACCCGGTGCAGCTGTTTCAGATTTCA
TCCGTGAACAGCGCCATGTCAATGACGGTTACTCCAGCTGCTTCCCCGGCGCTGAGCGGCCAGAAGTATGGAATTCTTGT
GTCGGACATTATCTCGGTTGATGGGCTGGCACAGGCCATGTCACAGCTCATCAAAGAGTACGACGAGAATATTGGCGCGT
GGGAGACCTTCGCCAGCACCTCAGCAAACCAGCTGGTCACTGTGACAATCAACGGCACCAGCCTCAGCATTCCTGCCATC
GGTGGTCTCGCCCGGAAAGGGGCAAATAGCGATATCACAGAGCTGAAAGGGCTAAGTACAGCATTGAGTGTTGCTCAGGG
TGGGACAGGTGGCAAAAACGCTACGGACGCAGCAAATAATATTGGTGTTGGGCCTGCCAGTTATCCATTATTTTCTGGAG
CGACCGTTTCGACAACAGGCTATGCAATTCTCGGAGCGCAAAATACTTCGCGAGAAGCAACGGATGTTGGGGCACGCGTT
CAGCTTGAAGCGTCTATTGCTGCAAACGCTCCCGCAGTAATCATACAAAGGAATAATCAGAATAATCAGACAGGACAAAT
ACGCTCAGTACTGCCATCAACATCTGGCACACTTGCTGTGCAGGGAACATCAGGAAGAGACTATAAAAAGAACATTTCTC
CTGCGAATCCAGAAGAGGCTTTAGGAAGAATACTTGCGCTTGAGCTTGTCAATTTTGTTTACAAGGATGATGAGAAGGAT
CGCCAGAGATTTGGGATTATTGCGGAAGACGCAGAAGTTATTGCTCCACAATATATTAAACACAACCAAGAACCGATTCC
AGGAACGGAGGTTTTCAATGAAGATGGACACAAGATAGGAGAGGAGTTCCGTGATCGCCCATCAGTAGACAATAATCCTA
TTGTGATGGACCTGATTGGGTGTATTCATGGGTTGCAAAGACAAATTACCGATCTTAGACAGGAGCTTGTTGACTAAAGC
CTTTTAGTAAAATCTTGATTTCAGGAATCAAAACTTCCATTGGTTAGATAGGTTGGATTAGTGAAAAAACCGCAAATCCT
AGACCGACAGAGCGAGGAACATTCACGGATTGTTTACAATATGCAATGCTGCAGTCACGCAATAATTAACGGGCTGCGGC
AGCGGCCAGGTTGTTCATGCCCTGGCGAGTGCAGAAAGTATATAATTTAATAATGCGGTCACCACATGTTTTGCCCGATT
TTGGTTGCCGTACTGATAGCCTCAGCCGGTTCTTTGAATAATCTTGCGGTAGCCAGACTCCAACTCCCACTCCTTTGACA
AAAAATTAGCGCAAGAAGACAAAAATCACCTTGCGCTAATGCTCTGTCTCAGGTCACTAATACTATCTAAGTAGTTGATT
CATAGTGACTGGATATGTTGCGTTTTGTCGCATTATGTAGTCTATCATTTAACCACAGATTAGTGTAATGCGATGATTTT
TAAGTGATTAATGTTATTTTGTCATCCTTTAGGTGAATAAGTTGTATATTTAAAATCTCTTTAATTATCAGTAAATTAAT
GTAAGTAGGTCATTATTAGTCAAAATAAAATCATTTGTCGATTTCAATTTTGTCCCATTCCCGTCCACGGCTGTCCCTAT
ACCGCGCCGCCATTGAATCTGATTTATGCCCGAGAAGACGTTGAGCAAACTTATCGCCAATCTGGTTCCGGTATAGCCTC
GCTGACAGGCTACGCAGTTCATGGAATGTTGGCGGGTTTCCATCAAATGAGAGTCCAGATGCATTTCTCGCCTTTGTAAA
ATACTTTGATACTGTTTTCGGGGAAAGCGGATCGTGATGCTTTGATGCGATTATAGTTTCACTGCTGCTGGCCTCCCTGC
ATTGCTGTAGTGTATCAGCCAATGAGATATTGAGCGCGTCAATCGTTAGCGTTAGTGGAATGGCGAGTTTAGCCCCTGTT
TTACTCTGTTCAATGTGAAGATGGTTGTCGTTTATGTCTGACCATTTCATTCTGCACAAATCGCCTACTCTCTGCCCTGT
AACGACAGCCAAATCCATTGCCAGTCTCAGCCAGATTGGGAGCGGTTCGGCCGCATGGTATATCGCGACATATTCATTAG
CTGTCAGTCTTGAACGCCTTACTTCTGATTTTGCTGTGCGGGTTGCTGTTACCGGATTCGTAGCCACATGCCCCTCGGCT
ATTGCCTCACGAAAAACGTCAACAAGGGTTGACCTGATTAATTTTGCGGAAGCCGATTTGCCTTCTGCTACGTAGGTGTT
TAGCATTGCTGCCACCTCTTTCGTTGATATGTCAGCGAGCGGTTTGTCAGGCAATTTTCTTCGGATTGCTCTGATTTTGC
TGGCGTAGTCGAGTAGAGTTTTCGGCCTGATACCCCTCTCGCTGAGGATTGTTTCATATCGGTCAAGCCACGCATGAAGA
GTGATTGCGTCAGCGCCTTTAATTCTGTCTATCAGTGACTCACGCCTGTTCCCGGATAGCAACTCAATGTTGGCCTGTAT
AGCTTCAGTGATTGCGATTCGCCTGTCTCGGCCTAATCCAAACTCTTTACCCGTCCTTGGGTCCCTGTAGCAGTAATATC
CATTGTTTCTTATATAAAGGTTAGGGGGTAAATCCCGGCGCTCATGACTTCGCCTTCTTCCCATTTCTGATCCTCTTCAA
AAGGCTATCTGTTACTGGTCGATTTAAGTCAACCTTTACCGCTGATTCGTGGAACAGATACTCTCTTCCATCCTTAACCG
GAGGAGGGAATATCCTGCACTCGCGTACCCATCGACGAACTGTTTCAAGGCTTCTTGGGCGTCGCTGGCGAGCGTTCCAC
TCCTGAAGTGTCAAGTACATCGCAAAGTCTCCGCAATTACACGCAAGAAAAAGCCGCATTGATGCGGCGATGGTAGGTCT
GGATATCATTGAGCAATGAACAGGCCTCATCGAGTGTGAGGCGTTAGTCATTGCGTAGCTCGCTGATTATTCTGTAAGTC
TCTGGTGCTTTGCTATCTCACGCAGTGCCTGATAGTCAATCTTGTTCACTGCTTGCCTCCTTTGCGCCACATCGCATTCA
GATATTTGTTGTCATTAACAGAACCGAAACTATTTCTCTTAAGCAATTCCTCTCTCGATGGCATTGGCTTTACGCGTTGG
CGAATAATCATTTCTGCCGGAAGAATGCCGGGATTGTATGCAAGTCCTCTCATGGTAAATTCCTCAGTCATTACTGATAG
CGCCATAGCGTGAGCGGTAATTACGCAGGCGCGGGTCGATATATTCAGGGAAGTGGGTATATGTTGCTTTGCGGAATGGT
CGGATTGATGTCTGGTAAATTCGCTCGCGTTCTTCTTTCTCTGCAAGCCATATACAGTGGCGAAATTCCTTTTCCTCTTT
CGTTTCCTGCGGTAGAGACATTATTCGATCGTAGTTTTTTCTGAATTTATCCAGCACCTCCGATACGGAATTGCCGGAAC
AGCGGCGTGGGTCATCCGCACCATACAGAGGCGCTGGCATGGTTTTCTCCTGTTGATTATTTAGCTAACTTTTTCCAGAT
CGCTGAAACGTATTTGGCTTGGTGGATGGCATCATCAAGCGCGTTGTGGCGAGTTCCTTTGAATGGCATATCTCGCTTAG
GGTCGAATCCTATTGCCTTCCCAAGTTCGACGATTGTTCTTACGTCGCGGTCATTCCACCACTGCCACGGAACTGGCTGC
CCTGTCAGCGAATAACTGTTGCGGAGAATAACGCAGTCAAATGATGCTCCATTCCCCCAAACCTGAACGAGTTTGTGGTT
GGCGTTCTTTATGATGAATTCAGATAACCATGAAAGAGCCGTTGAAAGCTCTTGAGTGTTGCTGGTTAGCGATTTTCTGG
CTTCTTCACTCTGTTCCATCCACCATAAAATCGTTGAAGCGTCAGGACGCGCCCGATATCGCATTGATGACTCAAGCGAG
ATATTTACCGAGAACTCTTCTCCTGTTTCTCCGGTATTCGGGTCAAAGAATACCGCCCCAATAGAAATAACTGGCGCATA
TGGCCCGTTGCCCATTGTTTCAAGGTCAACCATTAAGTGATTCATGTAAGTCCTTAAATTGCGTGAATAGCGTGACGAGG
GAAGGGGAGAGTTACTGGTGCAAAGGGTATATCGTCGTCAAAATCCATCGGAGGTTCGTTGTGTTGTGCTGGTGATGATT
GCTGCTGTGGCTTCTGTGATTGCCTGCTGGCTGCTTGTTGTTTGCTGTCGCCAATTCCGCCAAGCATTTGCATCACGCCA
TTAATTCCGACATGAACCTCGGTTGTGTAACGGTCTTGCCCTGACTGGTCTTTCCACTTTCTGGTTCTCAGCATTCCCTC
GAAATAAATCTGATCACCTTTTTTCACATACTGCCCCACGACCTCAGCCAGTTTCCCGGATACAGCAACACGATGCCATT
CAGTCAATTCCTTTTGCTCGCCAGTATTTTTATCTCGCCATTGTTCTGACGTGGCTATTGTCAGGTTAGCGAACGCTGTA
CCTGATGGTGAGTATCGAACTTCCGGGTCTTGTCCTACCCGACCAAGGATAATCACCTTATTTACGCCTCTGCTTGCCAT
TTATGCCGCCTGTTTTAGTTCGTTAACTCTGATGTTCATTACCTGAACGCATTTAGCCTGCGCCTCCTCATTGCCAGCCA
TTAATTGCCAGTCACGCTGATAACGCTCGATGAGTTTTTTCTTGTCAGTTTCTGTTGACGCATAATCGCTGAAGTCTTTC
AGGATTTGTTCGCAGTCAACCGATGGAGATTTCTGGTTGGTATTTTCTGGTGATGGTTTGTTATCTGATGCTGGTATTGC
CCATCCCGGCAGCGATGGAGGGAGCCAGTAAAATCCTGTTCCATCCTTGAGTTTTGCCCTGTGCCATCCCTGCTTTTTAT
CGAGAGATGTTTGTGCGAAACCTTCCTCAAGGTTATACAGATACCGACCGATTCCCCACTGAACGGCAGCGCGCTTCATT
GCACCGGAACGACCACCTTTGACGGCTTCTACCTGCGTGTTTTCAGCAGCATCCCATTTGGTTACCCATTCGGAATCAAT
CTTTATTGATATGCCGCATTCAACGCCGCCGTTGTTGGGAATATCGCGGTATTCATTGCGCCATCCTGCTTTGCCGCAAA
CATCGTCCAGGCGTTTCATGATTGCCCTGTTCGTGACATAAGCCAGCACCATAGCCCACACCTTGCCATCGCGTGTTTTA
CCGCTTTGCTGTATTCGCCATTCGATATCTTCAGGGCTGAATGGCTCATCGAATTTATTCAAATCCATAATTCACCTCAG
AATGGACATGGACCAAGGAAATAACGCTGATTTAATACTTCGGTCTTTGCCGCATTTAAAAAGACGCGAACACCTTCACG
ATCTCCCTTCTGGCGATACATTAACGCCTGCTGCGTGTACATGCGTCTCTGTAACTTGCTCTCCTTCACTGTGGTTGCAA
GTGACATGAATATCTCCTTCGTTACCGATTAATTCTTTCATCTGACGAATGAATTCTTCGTCTGACCAGTTATCTGTAAA
ACTCATTTCCTGCGATACCACGGATGGTTGATAGCTGATTTCATCGCTTTATTTGCTTCAAGCCACATTTTTGAATCACC
AATAAATCTGGCTATTACTGCTTTGTTCTGTGCAGCACGAAGCATCTGGTGATTAATGGCTATTTCATTGCGCATAACGC
CTCCAGTTGTTTCTTTGCTGCTCTGATTAATTGTTTAACTCGGCGTGATAATTCAGATTCGTGCGGGTAGAAAGCGGACA
TGACGCCGCTACCCGCGAGCTGAAAGTGCATCATGGGTAACTCCTTATATTTGATTGCATAACGAAAACGCCTCGAGTGA
AGCGTTATTGGTATGCATATAAAAAGGCCCTCACATCGGAGGGCAAAGAAGATTTCCAATAATCAGAACAAGTCGGCTCC
TGTTTAGTTACGAGCGACATTGCTCCGTGTATTCACTCGTTGGAATGAATACACAGTGCTGTGTTTATTCTGTTGTTTAT
GCCAAAAATAAAGGCCGACTATGCGGCCTCGGAAGGAAGTCCAATCATCTTATTCAAATCTTCTACCCGTAAAGCAGGAA
GTGCTGTACTTGCTTTATCTGCTTCTTTTGGTAGCAACTCTTTGCTTTCAGGCCAAACTTCAATAAGTCGCTTAACTGTT
GTGACTGAGTTCAAAGCAGCCCATACATTTGATTCGATATCCTTTTTCTTGGCTTCAAGTTTTTGTTGCAATGCGCAGAT
TTCATCAAACCTTTTTGTTATTTCGTGTTCTGCATCAAACATGCATTTATCTTTGGTTGGAGTAGGGAGCAATATATCTT
CGCCGTTGCCGTCTTTCCCATATGAATGCCATCCAACCCTTCTGCCAGATACAGTCAGATAAATTGAAGTAGAACGAACA
TCGTATGAGTAAAATGAACATCCCATCTTTTCAAGTTCTTCACTTATAGCTACTAACCTGGATGATAACTGATCCACTTC
CTCAGTTTTCTTTTTACCGCCAAACGCAATAACTCTGGCGTCAAGTGCAAGCTGGTTCTTTAACTTTGTTACTTCTTCAA
GTTCAGTGAAAACCCCAGACTTAATTAAAGCGTTACGAGCGATTTTCTCTTTCATTCTCGTAGTTAAGCGGATTGATGAC
ATATTAATTCCTCTCAAATAAGTGGTTTGCTGCCTAATTTCATTTTCTGGCGACCAACACAAGTCACACCCATTTCACTG
CGTGGCTTGCTGTAATAAATTAGGTTAGTTCAGACAATAAAAAACCCACCGAAGTGGGCTATGACCATTTTTTATTTGGA
TTTCGTTGGTGAGCGTGATTAACAACTCTGTGCATTACATCCTCATATTTTTCATCTTCAATTTTTTCGACATCGCGAGG
AAATGGTGTTGCTAATGCTTTGTCAACTTTGTCCATTGGTTCTTCATTAATCTTATATTCAGGACCGTCATCTATAGCAT
TAAATCCAGGTGTTACACCGTTTTTTAATGCATATGCTATCCTTTTTTCCCATCTCGCTATTCTCCTCCTGTCTCGAGAT
GTAAGACCTCTATCAGATACTTTTCTGTTTTGTCCGCGGTCAGGATTAACATAAATAGTCTTTTTCACCATAAGCATACT
CAACAAGCACCGTACGGTAGTTTACTGTACAATTTTATTTTTTGGACTGCATGTATTTTGTTTCCTAACGGGTTTGAATC
TTTGTAATAAATACTTCTATTTTTTCGAACGACTTCTTCTTTCTTCTTGCAGCAAAGGCTTCCTAGTGATGCTGCTTTGT
CTGCTCTGACGCAACCAGAGAGCTTTAGCGCAATTTTTCGCGCCAGTGCTTCATTACTGCGTCGCTCGGCAATAAGTTCT
GCTCTGCGAGCTTTGTAGCGGCTTTTTGCCGTACCTTTGGATTCTTTCCAGACAATGGTTACCATGATGGTCTCCTTTAA
GTGGCTTTGGCGCATGACGCGTCGAGGTGCTTATCTTCTCGATCGCTGTCTTGCAGCTGCAATTCGCGCCATCCCCAAAA
CCACTCAAGTTCTGGTCTCAACGGTTAGGTTGAGAGTCCGTCGATGTTAAAGAGCCTGCCAATCTGTTCCGTTTGGCTTC
CAGCGTCCTGCTGATGGCTTAAATTTAAGACTTCTTAATTTATTGGTCAAGTGCATTTTTGAAGAAAACTTAATTTTATG
GGCGTGAATTTAGTTTGTCTTTGATTTTTAACGGGAAATAAAAAAGGGGCGAAAGCCCCTTAAGGAAGGTTTGCTAGCTT
GGCATCAACGACAACGCCAATGATTTTACAGTTCCCATTGATTTCAATCATTGGGTATTGTGGATTGAGTGGTTTCAGGA
ATTTTCTCCCGGCATCAATAACTAACTTTTTGAATGTCGCCTCGTTTTCTCCTTCAAGTTTGGCGACTACCAGCTTTCCA
TTACGTGGTTCGACTTCTGGGTCGACGAGAATAATCATCCCCTCAGGAATACTCAGTCCTGCCGGGGCAGTCATTGAGTC
GCCTTTAACGTCGAGCCAAAAAGAGTCTTCAGAACAATCTACCGTTGTGTCGTACCAGTTATCTATTGCACGCCTATGAT
ATGGCTCTACAGCTTCCATCCAACATCCTGCGCTTACCCAACTAATTAGAGGATACGAACCTCTTGGATCATGCCTGCTG
TGATAGGCAATGTTTGAAAGACTATCCTCTCCTTTCAACAGGTAATCAGGGGAGCACTGCAAAGCCTTGGCTAAGGCCAA
TAGGTTTTCGCCATTGGGCTCAGTTTCAGATCGCTCCCATTGGGAAATAGCAACATTAGACACGCCAACCATCTTGCCAA
GGGCAGCCTGCCTAATCTTGAGTTCTTTTCTGCGAGCGCGAATACGCTCACCCATCAGTTGTGTATTCATAGTTAAGACA
TCTTAAATAAACTTGACTTAAGATTCCTTTGGTGGATAATTTAAGTGTTCTTTAATTTCGGAGCGAGTCTATGTACAAAA
AAGATGTTATTGACCACTTCGGAACCCAGCGTGCTGTTGCTAAAGCACTAGGCATTAGCGATGCAGCAGTCTCTCAGTGG
AAAGAAGTTATCCCAGAGAAAGACGCCTATCGATTGGAAATCGTTACAGCTGGCGCCCTGAAGTATCAAGAAAGTGCTTA
CCGCCAAGCGGCATAAGCAAATTGCTCTTTAACAGTTCTGGCCTTTCACCTCTAACCGGGTGAGCAAACATCAGCGGCAA
ATCCATTGGGTGTGCCGCTATAACTCAATATCAATATAGGAAAATTAACAAATGGCACAAGCAAGCTACAGCAAGCCAAC
ACAGCGAGAAATTGATCGCGCTGAAACTGATTTACTCATCAACCTGTCAACGCTTACCCAGCGCGGTCTGGCAAAGATGA
TTGGCTGTCATGAATCGAAGATAAGCAGAACGGACTGGAGATTTATTGCTTCGGTCTTGTGTGCTTTCGGAATGGCATCA
GACATCAGTCCGATTAGCAGGGCTTTTAAGTATGCGCTTGATGAAATCACAAAGAAAAAATCCCCGGCCGCCACCGAGGA
TTTTAAGCAAATTGATATGCAATTCTGAGGGAATTACTGGATCAATCCACAGGAGTCATTATGACAAAACAACTCAGTCC
TTACCAGGACAAAATTCACAAACACATACTACGTGATCGCTTCCTGTCCAGCTTCAAGCAGCCTGGTCGATTCCGGGCTG
AGTTGGAAAAAGTGAAGCTGATGCAGAAGGAGAAAGGTCATGAGTAACATATCTAATCTAGCCGAAGCCAGAGAGGCCAG
AAGGCTACAACAACCGCATCAAAGCAGCGGTAAGGGGTATGCCTTGCTGCACCGTAAAATTATGGATGTGCCGTTTTACA
AGGACGCAGAAGCAGCGCATCTGTGGGTTCACTTAATCCTCAAAGCAAAGCATACGCCTGAGTATGTAATGACTGACGCA
GGAGAAATTCTGGTAGGCAGAGGGAAGCTACTTGGCGGTAGAAACTCTCTGGCGTTTGAAACAGGACTCAAACCAGATCG
CGTTCAGTACCTGCTTAGAAAGTTCAAAAAACTCGGCATGATTGACTGGGTTTCACACGGTAAATTCTCAGTTTTCTCGG
TAGAGAAATATGACGATTATCAGTCAAATTTTGTACCAGCAGATTACCAGCAAATTACCACCTCAAAGCCAGCAATACCA
ATGCCTGCAAGCAATACTGTACCAGCAGATTACCAGCAAATTACCACAGATAAAGAATATAATAATATTATCTCTAATAC
TGACGTATTAGAGAGTACCGCAGCAGACAAAAAGTCTGACAAGAAAAAACCTTCCGTTAGCTGTCAGGATGTTGTCGATG
CTTACCACGAAATCCTTCCTGAAGCGCCAAGAATCCGCGCACTGAATGACAAGCGTAAAAACCAGATCCGAACGTTCTGG
CGCAAAGCCGGAGTGATAACCCGCCAGCTTGACGGGCATGGGTTCACGATGCAGGACTGGAGAAATTATTTGAGCTACGT
AGGCGAAAATTGCCGATGGATGTTCGAAGAGCGCCCAAACCATCAACGCGGAACCGTCTGGCACAAAAAGGGATTTGATT
TCCTGCTTAACGATAATACCTACCTGAAAGTTCGTGAGGGTGAACACGATGACCGATAATTTTTATGCGCCGCCCCATAG
TATCGAGGCAGAGCAGGCGGTGATTGGTGGATTGCTTCTGGATGATGACAGCAGTGAGCGCGTCCAGAAAGTTCTGGCGA
TGCTGAAGCCTGATTCATTTTACAGCCGACCACACAAAATCCTTTTCGAAGAAATAACCAGAATGCACCGTGAGCAAAAG
CCAGTAGATGGCCTGACGCTTTTCGATGAACTGGAGCGTAAATCGTTAACGGCGTCTGTTGGCGGTTTTGCTTATATCGC
TGAGATCGCAAAGAACACGCCAAGCGCAGCAAACATCGTTGCTTATGCAATGCAGGTTCGTGAAACCGCAATGGAACGCT
ACGCCATCAACCGCATGACTGAAGCGACGGAATTGCTCTATTCCCGCAACGGAATGACTGCAACGCAGAAGTACGAAGCT
ATTCAGGCGATTTTCACGCAACTGACAGACCATGCAAAAACCGGATCGCGTCGCGGCCTTCGCTCATTTGGTGAGGTCAT
GGAAGACTGGGTTAGCGACCTTGAGAAGCGATTTGACCCGTCAGGCGAACAACGAGGAATGAGCACAGGGATCCCATCTC
TGGACAGGATGCTGTCACCGAAAGGTCTGGTGAAAGGCTCTCTGTTCGTCATTGGCGCTCGCCCTAAGATGGGGAAAACG
ACGCTATACAGCCAGATGGCAATCAACTGCGCAGTGCATGAGAAAAAGCCCGCTCTGATGTTCAGTCTTGAAATGCCAGG
CGACCAGATACTGGAAAAGCTGGTAGGACAGAAGTCAGGTGTTAACCCGAATATTTTTTACCTTCCGGCGACAAATGACG
CTGATGACGGCTATCAGGGTGATTACGATGGTGACTTCAACAGGGCGATAGAAACAGCAAATCGCTTGAGTGAAATCGAC
ATGCTTTACATCGACGACACGCCGGGATTATCTCTGGCTCAAATCGTCAGCGAAAGCCGTCGAATCAAGCGAGAAAAAGG
ATGTGTTGGCATGATTCTGGTCGATTACCTGACACTAATGACCGCTGAGAAGGCCGATCGCAACGACCTTGCTTACGGCA
TGATCACCAAAGGACTGAAGAACCTTGCCAAAGAGCTTGATTGCGTTGTTGTGCTTCTGACGCAGCTTAACCGCGCACTG
GAAAGCCGAACCAATAAACGCCCATTACCAAGTGACTCACGAGATACAGGGCAGATTGAACAGGATTGCGATTATTGGGT
TGGGATCCATCGTGAAGGCGCTTTTGATGACAGTGTTCCACCTGGTGAAACCGAACTAATCCTTCGTCTCAATCGTCATG
GCAATACCGGCACGGTGTATTGCATTCAGGCAAATGGCGCTATTTATGACACAGACCAACAGTCTGCTGAAATGCGCCGA
CGTGAACGCGAGGAACCGCAGTCCAAGAAGAAAGGAGGATTCTGATGAACATCTACGTCACTGAGCTAATAACAGGCCTG
CTGGTAATCGCAGGCCTTTTTATTTGGGGGAGAGTAAATCGTGGTTGAGTTGATTTTCTCTGCATTGAGGCTTCTCGGTG
CGTCGTGGATGGTGGTGACGTTCATTGTGGTGGCCAGCAGTTTTATCCGGTTGGTAGGTGAAGGTAAAGACATGGTGGGT
GTGCTTTTCGGTAGCATTCTCATGTGGGTGATTATCGGTGTTGCGCCTGTCGCTGTAGCAAAAATGGCGTGGCGTTTTGT
GAGTTGAACTGAGGGTAAGTATCGATGGACGAATCAAGAAAGCAGTTTGAGGAATACGTTGCCAAAAAATTGAGATTACC
ATTCGAGATGATAACCGAGGCAAGAAATGGTGATAGGTACTTCGCATTTTCAAGCATGGATATTCGTCACTCCTTAAATG
AGTGGTGGACTTTATGGCAGGCATCGCGAGCAGATATTGAAATAACCGCGCCAAAGTTTATCGACAGCAGAGAAGCATTA
GCCAAAGGGTTTACCGTTGATTATTCCAATGGCTTCGGTGATGCAATGGATGCTTATGAGGAAAACATCCGCTCTGCTGG
AGTCAAAGTGAAGGAGTAACGATGAAGCAAACAATCTTCCTCCGAAGTAAGCAACAACAGCAAGCCGCAATCAACGCCAT
CCTCGAAACTCCTCTCGATAAAGACAAGCCAGTCACCATCCGCATTACTGACTACAAGCGCAACCTTGACCAGAACGCAA
AATTTCACGCGATGCTGGCGGATATCGCTCGTCAGGTTCAATGGTGCGGCAAATGGTTAAAACCGGAACAATGGAAGGTT
TTGTTGATCAGCGGTCATTCAGTGGCAACAAAGCAGGAAGCTGATGTTTTGCCCGGCCTTGAAGGCGAATACGTCAACAT
TAGGGAGAGCAGCGCACAGATGAGCGTGAAGCGTATGGCAAGTCTGATCGAGTACACAACAGCATGGGCTATTGGTCAGG
GTGTCAGATTTACCGACAGGAGGTACGAATGAGACGACAGCGACGAAGTTTCACCGACATCATCTGCGAAAACTGCAAAT
ACCTTCCAACGAAACGCTCCAGAAATAAACGCAAGCCAATCCCGAAAGAATCTGACGTAAAAACCTTCAACTACACGGCT
CACCTGTGGGATATCCGGTGGCTTAGAGAACGTGCGAGGAAAACAAGGTGATTGACCCAAATCGAAGTTACGAACAAGAA
AGCGTCGAGCGGGCTTTAACGTGCGCTAACTGCGGTCAGAAGCTGCATGTGCTGGAAGTTCACGTGTGCTCCGATTGCTG
CGCAGAACTGATGAGCGATCCGAATAGCTCAATGTACGAGGAAGAAGACGATGAGTGATTTCTCTGAGCTTATTTCCTTC
AAAAAAGACAGAGAAGAAATGCGGACTGAATCTGTCTATTACGTTCAACACCGGAATAAACGCTCAGTGCTTGATCAGGA
GTTGGTTATTACCGGAGACCTGGCATTCAGAACATATAAGGCCAGCATGGAAATGAAGGATTTCCCTAAATGTGGTTCTG
AAAGAGAAGCCGCGTTAAAGCTGGCTGAGTGGATGCAGAGAATGGCTGCTGCAATTGAGAATTACTGGAGTGAACCATAA
TGGCTAACCTACGCAAAGAAGCACGCGGCAGAGAATGCCAGGTACGTATTTACGGCGTATGCAATGGCAACCCTGAAACT
ACAGTTCTGGCACATTACCGGATGGCTGGAATTTGCGGAACGGGAATGAAGCCTGACGACCTGATCGGCGCATGGGCTTG
TAGCGCGTGTCACGATGAAATCGACCGACGCACCCATAATCTCGACAACAAAGACGCCAGACTTTACCACCTCGAAGGCG
TGATCAGGACGCAGGCGATACTGCTGAAGGAGGGGAAGATTAAGCCATGAACGAATATCAGTTTGTGCTTCCATATCCGC
CGTCGCTGAATACTTACTGGCGAAGACGAGGAAGCCAATACTACATCAGCGATAAAGGCCAGAAATACCGAAAAGACGTT
CAGCAAATCATTCGCCAACTCAAGTTAGACATTTTCACCAAATCACGACTCCGTATCAAAGTCATCGCAGACGTTCCAGA
CTCCCGCCGCCGCGACCTCGACAACATCCTGAAAGGTTTACTCGACTCCCTTATCCACGCCGGATTTGCGGAAGACGACG
AGCAATTCGATGACATTCGCGTAATTCGTGGTGTGAAAGTACCAGGCGGAAGGCTTGGAATAAAAATCACCGAACTGGAG
AACGCATGAACGCCACAATTCAAACGATACCAGAGCTTCTTATCCAGACACGAGGCAATCAGACCGAAGTGGCAAGGATG
CTTTCCTGCGCAAGAGGAACAGTGCTCAAGTACAACCGAGACAGTAAAGGCGAGCGTCACGTAATAGTTAACGGCGTCCT
GATGGTCAAACAGGGAAAAAGGGGAAGGCCATGAGACTCGAAAGCGTAGCTAAATTTCATTCGCCAAAAAGCCCGATGAT
GAGCGACTCACCACGGGCTACGGCTTCCGACTCTCTTTCCGGTACTGATGTGATGGCTGCTATGGGGATGGCGCAATCAC
AAGCCGGATTCGGAATGGCTGCATTCTGCGGTAAGCATGAACTCAGCCAGAACGACAAACAAAAGGCTATCAACTATCTG
ATGCAATTTGCACACAAGGTATCGGGGAAATACCGTGGTGTGGCAAAGCTTGAAGGAAATACTAAGGCAAAGGTACTGCA
AGTGCTCGCAACATTCGCTTATGCGGATTATTGCCGTAGTGCCGCGACGCCGGGGGCAAGATGCAGAGATTGCCACGGTA
CAGGCCGTGCGGTTGATATAGCCAAAACGGAGCAGTGGGGGAGAGTTGTTGAGAAAGAGTGCGGAAGATGCAAAGGTGTC
GGCTATTCAAGAATGCCAGCAAGCGCCGCATATCGCGCTGTAACGATGCTAATCCCAAACCTTACTCAACCCACCTGGTC
ACGCACTGTTAAGCCGCTGTATGACGCTCTGGTGGTGCAATGCCACAAAGAAGAGTCAATCGCAGACAACATTTTGAATG
CGGTCACACGTTAGCAGCATGATTTCCACGGATGGCAACATATTAACGGCATGATATTGACTTTTTGAATAAAGTTGGGT
AAATTTGACTCAACGATGGATAAATGCACTCGTTAAATAAAGCCCTGAGTTAATAGCTCGGGGCTTTTTGCGTTTTAATC
ACGACCTTTCTGAAAGCACATCAAACCAAATACCAGACAGACAAAAATAATCACCTTATCCGCTGTGGCTACGGTGCGGT
GTGCTTTGCATAAAAGAAAACCAGCACAATGGCTGGCTTCGTGAAAGCGGGTGGCAAGAGGTTGCGCTAACAACCTCCTG
CCGTTTTGCCCTTATTCCTAATTAAATAGAGCAAATCCCCTTATTGGGGCTAAGACATGAAGATGCCAGAAAAACATGAC
CTGTTAGCCGCCATTCTCGCGGCAAAGGAACAAGGCATCGGGGCAATCCTTGCGTTTGCAATGGCGTACCTTCGCGGCAG
ATATAATGGCGGTGCGTTTACAAAAACAGTAATCGACGCAACGATGTGCGCCATTATCGCCTGGTTCATTCGTGACCTTC
TCGACTTCGCCGGACTAAGTAGCAACCTCGCTTATATAACGAGCGTGTTCATCGGCTACATCGGTACTGACTCGATTGGT
TCGCTTATCAAACGCTTCGCTGCTAAAAAAGCCGGAATAGAAGATGGTGGAAATCAATAATCAACGTAAGGCGTTCCTCG
ATATGCTGGCATGGTCAGAGGGAACTGATAACGGACGTCAGAAAACCAGAAATCATGGTTATGACGTCATTGTAGGCGGA
GAGCTATTCACTGATTACTCCGATCACCCTCGCAAACTTGTCACGCTAAACCCCAAACTCAAATCAACAGCAGCCGGACG
TTACCAGCTTCTTTCCCGTTGGTGGGACGCCTACCGTAAGCAGCTTGGCCTGAAAGACTTCTCTCCTAAAAGCCAGGATG
CTGTTGCATTGCAGCAGATTAAGGAGCGTGGCGCTTTGCCGATGATTGATCGCGGTGATATCCGTCAGGCAATCGACCGT
TGCAGCAATATCTGGGCTTCACTGCCTGGCGCTGGTTATGGTCAGTTCGAGCATAAGGCTGACAGCCTGATTGCAAAATT
CAAAGAAGCAGGCGGAACGGTCAGAGAGATTGAGGTATGAGCAGAGTCACCGCGATTATCTCCGCTCTGGTTATCTGCAT
CATCGTCTGTCTGTCATGGGCTGTTAATCATTACCGTGATAACGCCATCGCCTACAAAGAACAGCGAGATAAAAAAGTCA
GTGAGCTGAAGCAGGCGACCGCCACCATCGCTGACATGCGGAAGCGTCAACGTGATGTAGCAGAACTCGACGCAAGATAC
ACAAAGGAGCTTGCTGATGCTAACGCGACTATCGAAAGTCTCCGTGCTGATGTTTCTGCTGGTCGTAAGCGCCTGCAAGT
CGCCGCCACCTGTGCAAAGTCAACGACCGGAGCCAGCAGCATGGGCGATGGAGAAAGCCCAGGACTTACAGCAGATGCTG
AACTCAATTATTACCGTCTCCGAAGTGGAATCGACAGGATAACCGCGCAGGTTAACTACCTGCAGGAATACATCAGGACG
CAATGCCTGAAATAATTTTTTTGCAAATCACAAAGTCAATTTAATGAGCCTCGCGATGCGGGGCTTTTTTATGTCCGCAG
TAAACGCGCATTCTCGTGCGCATATCAACCAAGAGCTTTTCGGGATATGAGACAGAGACAGGACGGTGGCTTACATCGTG
CCGCTCTTGGGCTGTCCATGTCTGCGAGAACTGGCTCATATCACCAAAAAGGTAAATACGATGTCCAATATCATCCCGAT
TGATTTCGAAGGCCATCCCATGCGTTTTTCTGACGATGGCTGGTTTGACGCGACTGCGGCAGCTGACAAGTTCAACAAGG
AGCCGGCTCAGTGGCTTAGGCTTCCTGAGACTGTCCGTTACATCGAGGCGTTAAAGAGTAGATATGGGAATATCACATAT
GTAAAAACCAGCCGCGCTCGCAAAGACCGTGGCGGCGGAACATGGCTTCACCCAAAACTGGCGGTCAGATTTGCTCGATG
GCTTTCTGTAGATTTTGAGATCTGGTGTGATGAGCAAATTGACGCAATCATTCAGGGTTCCGTTCATCATATCGACGATG
AAAGAATAAAGGCTATTTTCCTTCTGGATAAATCTCAGCCATGGGAAAAGAGGTTTAGCGATCCGTTTTATTCTGCGATG
TTCAAAATGTCAGGGCTGCCCCGTCATCGACCAGGTCGTCGCCCCGCACTATTTGGGATGATCAGTGCCAAGTGGGTATA
TGGCCAGGTATTACCACCAGAAGTATATGCAGAGGTTAAAAGACGGCTGGCTGCGGGAGACAAAATCCATCAGCACCTTA
AACCTGACGCGCTGACATTGGTTGAGCGACAGATCATTGCCGTTACCAGCATTGCCAATGGGTGCTCTGATTATCGTGAT
TTCGAAGCGCGTTGCATGTCGGCATTCCCGGTGAAAGGGCAGATGAAATTGCTCTATGCGGCGGCCTGATCATGAGCACC
CGAATAATAGAATGCGCCTCCAGAGCGGGGCGCGACTTCTCAGAGTTCATGAAAGGCGAGAAGGGCATGATGGAAGCATT
GGCCTCGGTGGATGAGTTTGGCGAGCAACTCCGTATTAACGGTTGCGTCAACCATCACTTTGTCAGCTACATGATGCGGA
ACTCGATCATGCAGGCATTCATGGACATGGCAAAAGCCGAGAGGAAAGAAGAGCGCCGGCGTAAGCGAGCGGAAGCAAAA
GCGAAGTAACCATTACAAAGCTCATCTGCGGGTGGGCTTGATAATGAAACCGGAGTTAATTTCTGGTCACTAATTAACGG
CAGCACCGCGAAACAACCCAAGCCAGAAAGTGGGGAAATAACACTGGCAGCCACTGAAAGATAAACCTCCTGCCTTATGG
CAAAAAAGATTCTTTGTGGTGGCGGACTGATGGAAAGACATCGGTTATTGCAGAGGCCATTCAATGAGTGGTCTCGACAA
TGGCTTATACCCTACACGGGATAACTTAACTGATATCCCTTTTAACGGATAAACGGAGCCAACAATGGCAGAGATTATTC
TCATGACTGAAGAACAGAAATTCCAGTTAGAGATTTATAAACTGGTCATGAACCAGAACGCCGTCTGGCGTGGAGGTTAG
CCTGATGCCTGCGTTAATACCGAGAGCATGCCGCAAGCGTGGCTGCCCTGGCACAACCACTGACCGCTCAGGCTATTGTG
ATAAACACCGCAATGAAGGCTGGCAACAGCATCAACGAGGTCAGAGCCGACAGCAACGGGGATATGGTAGCAAATGGGAT
GTTCTAAGAGCCACCGTGCTTACTCGGGACAAACATTTGTGCCAGAACTGCAAGCGCAACAATCTGATCTCTCCCGCAAA
GACCGTTGACCACATCATCGCTAAGGCCAATGGTGGCACGGACGACATGAGCAACCTCGAATCTCTTTGCTGGCCCTGTC
ATAGGTCGAAGACTGGCCGCGAACGGTTCAAATGAGAATCAATATCAAATATTTGATTTCAAATGCAATCATTTCATATT
TAATGAAAACGATTATCATTTGCTGGGGGGGGGCGGGTCAAAAGTTCAGACCCCATGCTGCTAAGGACCGCCGCCTAGCC
TCTTTTCACATCGCCGCAGGTTAGAAAACTTTTTTATGGGGTCCCCCATTCGATGATTAATAGGAGTTTTCGATT
