# Supplementary material for: Viral dysbiosis in children with new-onset celiac disease
Source: PLoS One. 2022 Jan 14;17(1):e0262108. doi: 10.1371/journal.pone.0262108 (PMC8759644; doi:10.1371/journal.pone.0262108)
Supplement: S2 Table — (ZIP) [file pone.0262108.s002.zip › Virus_Genomes/Enterobacteria_phage_mEp460_GCF_000902715.1_ViralProj183148.fasta]

>NC_019716.1 Enterobacteria phage mEp460, complete genome
ATGTTTAAAACATTCTGGAGCGGGTACGGATCGAGAGTTAAAAATCTGACGCTGAATATCAGTCAACTGGCGGCACTGTC
AGGTGTACATCGCCAGACTGCTGCGGCAAGGCTGCAAAATCTACCCGTTGCAGGGGGGCATGAAAGCAACCTCAAGCTTT
ATCGGGTGGTTGATATTGTGTCGGCATTTCTGGCATTACCACCGCCGGTTGCAGAAGGCGAAATGGACGCGCATGAGCGC
AAAGCCTGGTATCAGTCTGAACGTGAGCGTCTTAAGTTCGAACAGGAAACGGCACAACTCATTCCGGCCAGTGATGTCAG
ACGGGAGTTTGCCATCTGGGCAAAAGCGGTCGTGCAGGTGCTGGAGACATTACCGGATATTCTTGAACGTGACTGCGGTC
TGCAGCCTGCCGCTGTGAGCCGTGTTCAGTCCATTATTGATGATCTGCGCGATCAGATAGCCCTGCGGGTGACTGAAGCA
GGTGCGGATGATGAGGAGGAATTACAGCAGGAGGAGTAATGCTGAATCAGGAAACCGCAAAGGCAGCACGAACCGATTCA
GGTTATATCCTTCGCGCACCGAGACGAATGCGGGTTGCTGATGCCGTTGCTCAGTATATGCGGGTGCCCATGGGGGCAGG
GAACTCAGTCCCGTGGGATCCGCTGGTGGCACCGTATGTTATTGAGCCGATGAACTGCCTGGCCTCGCGTGAATACGACG
CAGTGATATTTGTTGGTCCGGCACGAACCGGCAAGACTATCGGCCTGATTGACGGCTGGGTGATTTACAACGTGATTTGC
GATCCTGCGGATATGCTGATCATTCAGATGACGGAGGAAAAAGCCCGCGAACACTCCAAAAAACGACTTGCCAGAACGTT
TCGCGTCAGCCCGGAAGTGGTCAGTCGCCTGAGTCCGAACAAAAATGACAACAACGTTTATGACAGAACATTCCTTGCTG
GCAACTACCTGAAAATCGGCTGGCCGTCAGTCAATATCATGTCCTCATCAGATTATAAATGCGTGGCGCTGACGGATTAT
GACCGTTTTCCGGAAGATATTGATGGCGAGGGGGATGCCTTCTCTCTTGCCTCAAAACGTACCACCACATTTATGTCCAG
TGGTATGACGCTGGTGGAGAGTTCCCCCGGCAGGGATGTGAAGGATGTGAAATGGCGACGGACTTCACCGCATGAGGCTC
CACCAACCACGGGGATACTGTCGCTCTATAACCGTGGCGATCGCCGTCGCTGGTACTGGCCCTGTCCACACTGTGGTGAG
TATTTTCAGCCCTGCGGCGATGTGGTTGCTGGTTTCCGTGATATTGCCGATCCCGTGCTGGCAAGTGAGGCGGCTTATAT
TCAGTGTCCTTCCTGTTCAGGACGGATTATGCCTGAACAAAAACGTGAGCTGAACGGACGTGGGGTCTGGTTGCGGGATG
GTGAATCCATCAATGCGGATGGTAGTCGTTATGGTGATCCCCGACGCTCACGTATTGCGTCATTCTGGATGGAGGGGCCG
GCAGCTGCTTACCAGACACTCTCGCAACTCGTTTACAAACTGCTTACTGCAGAACAGGAATACGAGACAACCGGAAGTGA
AGAAACACTCAAGACGGTTATCAATACCGACTGGGGATTACCTTATCTTCCCCGCGCCAGCATGGAGCAACGAAAAAGTG
AACTGCTTGAGCAGCGGGCAGAGCCAGTTCCTTCCCGCAGTGTGCCGGATGGCGTTAATTTCCTTGTGGCGACAGTGGAT
GTGCAGGCGGGACGTCATCGCCGTTTTGTGGTTCAGGTAACGGGCTATGGCAGCCGTGGCGAACGCTGGATTATTGATCG
TTACAACATCACGCAGTCATTGCGCGGTGACAGCGACGGGGAGAGCCAGCGAATTGATCCGGCCAGCTATCCGGAAGACT
GGGATGTCCTGCTGACGGATGTTTTTCATAAAAGCTGGCCGCTGGCCTCCGATCCTTCTCAACAAATGCGACTGATGGCA
ATGGCGGTGGACTCCGGCGGTGAGGACGGGGTCACTGATAATGCCTATAAATTCTGGCGTCGTTGCCGTCGTGATGGCCT
TGGTAAACGTATTTACCTGTTTAAGGGCGACAGCATCCGGCGCGCAAAACTGATCAGCCGTACATTCCCTGATAACACCG
GACGAACGGGCCGACGGGCGCAGGCCGCAGGTGATGTGCCGCTCTGGCTTCTTCAGACGGATGCCCTGAAAGACCGGGTG
AATAACGCGTTATGGCGTGACTCGCCAGGTCCCGGCTATGTGCATTTCCCTGACTGGCTGGGAAGCTGGTTTTACGACGA
ACTGACGTATGAAGAGCGGAGCAGTGACGGGAAATGGAGTAAGCCGGGTCGCGGTGCCAACGAAGCTTTTGACCTGATGG
TGTATGCCGAGGCTCTGGTCATTCTGCATGGATACGAAAAGATCCGCTGGCCGGATGCACCGGAGTGGGCGAGCCGGGAA
ACCTGGCTGGAGTGTGTCCCGGACAGTACCGAACCGTCACCCACACCGGAACCGGTATCCACGCCTGTTAAAAAACAAAA
ACGGAAGAAAACAGTAACTGACGATGTTAACCCCTGGCTGACTTCCGGAGGATGGTTATGAACCAGAATGATATTGAAGC
CATGATTCAGCGTTATACGGAAGCTGAAATGGCGGTGCTGGACGGAAAATCCGTCACTTTTAATGGTCAGCAGATGACCA
TGGAAAACTTATCTGAGATCCGGCAGGGTCGGCAGGAGTGGGAGCGCCGCCTTGCGGCTCTGATTACACGACGACGGGGG
CATCCCGGGTACCGGCTGGCGAGGTTCTGATGGCAATTCTTGATGATGTGATTGGCGTTTTTTCACCTGGATGGAAAGCG
GCAAGGCTGCGTTCCCGTGCGGTGATCCAGGCTTATGAGGCCGTAAAAACGACGCGGACACACAAAGCCCGGCGGGAAAA
CCGAACTGCCGACCAGTTAAGCCAGTACGGGGCCGTGTCGTTACGTGAGCAGGCCCGTTACCTTGATAACAACCACGATC
TGGTTATTGGTGTATTTGACAAGCTGGAAGAACGGGTGGTGGGGAAAAACGGGATTATTGTCGAGCCACATCCGGTATCA
CGCAATGGGGCCATTGCCCGTGACCTGGCAGCGGAGATACGCACCCGATGGAGTGAATGGTCTGTCAGTCCGGAAGTCAC
CGGGCAGTTCACCCGCCCGATGCTGGAACGTCTGATGCTGCGTACCTGGCTGCGCGATGGTGAGGTGTTTGCCCAGATGG
TTTCCGGGCGCATAAACAGCCTGACGCCTTCTGCCGGTGTTCATTTCTGGCTGGAGGCGCTCGAGCCGGACTTTATTCCC
ATGACCAGTGATGAGAGCAACAGGCTGAATCAGGGCGTGTTTGTTGATGACTGGGGGCGTCCCGAAAAATATCTGGTGTA
TAAAAGCCGTCCCGTATCCGGACGGCAGATGGAAACCAAAGAAGTGGATGCAGAGCGAATGCTGCATCTTAAATTTGTTC
GCCGTCTGCACCAGATGCGCGGGACGTCTTTGTTGTCCGGTGTGCTGATCCGCCTCAGTGCCCTGAAAGAGTATGAAGAT
TCTGAGCTGACTGCAGCAAGGATCGCCGCTGCTCTGGGGATGTACATCCGCAAAGGCGACGGGCAGAGCTATGAACCGGA
TGGTAATGGCAGCAAGGATAAGGAACGCGAGCTTACCATTCAGCCAGGCATTATTTACGACGATCTGAAACCCGGCGAAG
AAATCGGAATGGTGAAGTCGGATCGTCCCAATCCTAACCTTGAAACTTTTCGTAATGGTCAGTTGCGTGCCGTGGCGGCG
GGCAGTCGTCTGAGTTTTTCCAGTACAGCGCGCAACTATAACGGCACTTACAGCGCCCAGCGTCAGGAGCTGGTTGAATC
CACTGATGGCTACCTGATCCTGCAGGACTGGTTTATTGGTGCCGTCACCCGCCCGATGTATCGTGCCTGGCTGAAACAGG
CTGTGGCATCCGGTGTTATCAGACTACCCCGCGATCTTGACCGTTCTTCACTGTATACCGCGGTGTATTCCGGACCGGTG
ATGCCGTGGATTGACCCTGTTAAGGAGGCTGAGGCCTGGAAAATTCAGATTCGTGGTGGAGCAGCGACAGAATCAGACTG
GGTACGTGCAGGTGGTCGTAATCCGGATGATGTCAAACGTCGGCGCAAGGCCGAAATTGATGAAAACCGCAAGCTGGATC
TGGTATTTGATACCGATCCGGCCAGTGATAAAGGAGGCAGCAGTGCCGCAACGAAACGACAGGAGCCGCAGCACACCGAC
GACCAGTCCGAAGAATAATTCCTGGTTCAGGATGCAGGCTGGTCACCAGAGTGACGCGGATATTTATATTTATGACGAGA
TTGGTTTCTGGGGTGTTACAGCGAAGCAGTTTATCAGTGATCTGAATGCACTGGGCGATATCACCCACATTAATCTCCAT
ATTAATTCACCGGGTGGCGATGTCTTTGAAGGCATCGCCATTTTTAATGCGCTGAAAACACATGGTGCGTCCATTACCGT
TTATGTCGACGGTGTGGCGGCGTCAATGGCGTCGGTCATTGCGATGGTGGGAAACCCGGTCATTATGCCGGAAAACACCT
TCATGATGATTCATAAACCATTTGGCTTTACGGGCGGTGATGCGGAGGACATGCGCACCTATGCCGACCTGCTCGATAAA
GTTGAGGCGGTTCTGTTACCCGCTTATGCACAGAAAACCGGGAAAACCACCGATGAAATTGCTGCCATGCTGGCGGATGA
GACCTGGATGTCCGGTGCCGAATGTCTGGCACATGGATTTGCTGATCAGGTGACACCAGCCGTTAAGGCAATGGCATGTA
TTCAGTCAAAACGTACAGAGGAATTTAAAAAGATGCCGGAATCCATTCGAAATATGATTACTCCGCCACGCAACAGTGCT
CCACGCGTACAGGATGATGGACCTGCAGCCTCCCGGACGCCAGTGCAGGCAGCAGCACCCGTGGTGGATGAAAACAGCAT
CCGTGCGCAGGTCCTGGCAGAGCAAAAAGCGCGTGTAAACGGTATTAATGATCTGTTTGCCATGTTTGGCGGGCGTTATC
AGTCGTTGCAGGCTCAGTGTCTTGCCGATCCTGAATGTTCGCTGGAGCAGGCCCGCGAAAAGCTGTTGAACGAGATGGGG
CGCGAGTCCACGCCATCCAATAAAAATACCCCGGCTCATATTTATGCCGGTAACGGTAATTTTGTGGGGGACGGGATCCG
CCAGGCGCTGATGGCGCGCGCCGGGTTTGAAAAAACCGAACGTGATAATGTCTACAACGGGATGACCCTGCGTGAATATG
CCCGTATGTCACTAACTGAACGTGGTATTGGTGTTTCCAGTTATAACCCGATGCAGATGGTCGGTGCGGCGTTCACACAC
AGTACGTCTGACTTCGGTAATATTCTGCTGGATGTTGCGAACAAAGCCATTCTGCAGGGCTGGGAAGATGCCCCTGAAAC
CTATGAACAGTGGACGCGGAAAGGTCAGTTGTCTGATTTTAAAATTGCCCATCGTGTGGGTATGGGGGGCTTCAGTGCTC
TGCGTCAGGTGCGTGAAGGGGCAGAATATAAATACGTCACCACCGGAGATAAACAGGCCACTATTGCACTGGCGACCTAT
GGCGAGCTGTTCAGTATCACCCGTCAGGCCATTATCAATGATGATCTGAATATGCTGACCGATGTCCCGATGAAGCTGGG
CCGTGCGGCGAAATCCACTATTGCCGATCTGGTTTATGCCATTCTGACGTCTAACCCGAAAATCTCCACAGATAATGTAA
GTCTGTTCGATAAAGCGAAACATGCAAACGTACTGGAGAGCGCGGCAATGGACGTGGCATCGCTGGATAAAGCCCGCCAG
TTGATGCGCGTTCAGAAAGAGGGGGAGCGTCATCTGAATATTCGTCCTGCGTTCGTACTGGTACCGACGGCGATGGAGTC
TGTTGCTAACCAGGTCATTCGCTCCTCAAGTGTCAAGGGGGCTGACATTAACGCCGGTATTATTAACCCGGTGAAAGATT
TTGCGACCGTTATTGCAGAGCCTCGTCTTGATGATAACAGCCAGACCACCTTCTACCTGGCTGCGTCAAAAGGCTCCGAT
ACGATTGAAGTGGCTTATCTCAACGGTGTGGATACGCCATATATTGATCAGATGGAGGGCTTCAGTGTGGATGGCGTGAC
AACGAAAGTGCGTATTGACGCCGGTGTCGCGCCAGTTGATCACCGCGGTCTGGTGAAATGTACGGCGTAAACGTCGCAGA
CAACAACTCTGATGGCCCGTAAGGGCTTTTTTTGTACCTGAAATCAGCCCCTGAACGGGGCTGTGCGGAGACAGTTATGG
CAAAGAATTTTGTAGAAGAAGGAAAAACGGTGGCGATTGTTGCCAGTGCAGCCATCAGCAGCGGAGATCTGGTGCAGGTG
GGTGATGTTTTTGCGGTGGCACTGACCGATATTCCACAGGGTGAAACAGGCGACGGCCTGACCGAAGGTGTATTTATGCT
GCCTAAGCTGAAAACGGATGACATGAAAACGGGTAAGAAGGTTTATCTGAAGTCCGGAAAAGTTCAGCTGACTAACAGCG
GCTCTGATCCGCTGGTCGGGGTTGTCTGGGCAGATGCCGGAACCAGTGCAGAAGAAGTGCCGGTAAAACTCAATGTCTGA
TCCCTTTTCCCGGCTGGCAGCGCGTATGGATGCGATCACGGTCAGAAAGATGGGAAAGACAGCCTCGATTAATGATGTCG
ATATGACTGTGATCCCGGGAGAAACACTGGCAGAGCTGAATGCTCTGTCCGGACCTGCGGTATCTCTGGTGGTGTTTTCT
TCGGGATACCGCCCACGGCGCGGGGATCGCGTTGTTTATGACGGACAACAATGGACGGTCACACGGCATGAACGCTTTAA
CGGTAAGCCAATGATCTTTATTGAGTAAAGAGGTGTGGGATGAAGGGGCTTGAGAATGCCATCCGCAATCTGAACAGCCT
TGATACCCGTATGGTGCCACAGGCCAGCGCATGGGCGATAAACCGTGTGGCACAGAAAGCGGTCTCGGTTGCCACCCGGC
AGGTTGCCGGGAATACCGTTGCGGGAGATAACCAGGTGAAAGGGATCCCCCTGAAACTGGTACGTCAGCGTGTCCGGGTG
TTTAAAGCCAGTCCGTCAGGAAAAATGACGGCCAGGATCCGCGTTAACCGGGGCAATCTGCCCGCCATTAAGCTGGGGAC
AGCCCGGGTCAGACTGGCCCGGCGTGGTGGAAAACTGCAGTACCGTGGCAGTGTGCTGAAGGTGGGTAAATATCTTTTCC
GGGATGCGTTTATTCAGCAACTGGCGAATGGTCGCTGGCATGTGATGCGGCGTATTGATGGCAAAAATCGTTACCCCATT
GATGTGGTGAAAATCCCGCTGTCCGGACCGCTGACACAGGCATTTGAAGATGCCCGCGACCGCATCATTGCTGCGGAAAT
GCCGAAACAGCTGGGGTATGCACTGAAACAACAACTGAGGTTATGGCTGACCCGATGAACCGACATACACAAATCCGCCA
GGCCGTACTGGCACGCCTTCGGGAACAGTGTGGAGACAGCGCCACGTTTTTTGACGGGCTTCCGGCATTTGTTGATGCGC
AGGAACTGCCTGCCGTGGCGGTGTGGCTGAGTGATGCTCAGTACACCGGAAAAATGACGGATGAAGATGACTGGCAGGCT
GTTCTGCATATTGCTGTCTTCATCCGGGCACAGGCACCGGATTCAGAGCTGGATATGTGGATGGAGAGCACCATTTTCCC
GGCCCTGAATGATGTACCGGCACTTTCCGGACTCATCGACACCCTGATCCCACTCGGTTTTAACTATCAACGTGATAATG
AGATGGCCACCTGGGCGATGGCGGAAATCACGTACCAGATCACGTACACGAATTAAGGAGGTGGCAATGACCACACCAAA
TCCACTGGCAAAAACGAAAGGTGCGGGAACGACGTTCTGGATGTACACCGGCAAGGGTGATGCGTTTGCGAACCCTTTAT
CGGACACTGACTGGCTGCGTCTTGCGATGGTGAAGGATCTGCAACCTGGCGAAATGACCGCTGATGCAGAAGATGACACT
TATCTCGATGATGAAGATGCAGACTGGAAAACGACAACCCAGGGGCAGAAATCCGTCGGTGATACTTCGGCGACGCTGGC
CTGGCGTCCGGGTGACAGCGGGCAGAAAAAACTGGTTCAGTTGTTCGACTCCGGTGAAGTCTGCGCGTTTCGTATCAAAT
ATCCCAACGGTACTGTTGATGTTTTCCGTGGCTGGCTGAGTTCACTGGGTAAAACCATTGCCTCAAAAGACGTGATGACC
CGCACCGTGAAAATCAGCGGTGTGGGGCGTCCATATCTGGCAGAGGAGGGCACTGAAACTGTGGGCGTTACCGGGCTGAC
GGTGGCACCGGCATCCGCCAGTGTCAATGTGGGAGCAACCACCACGCTGACCTTTACAGTAAAACCTGACGGAGCCAGTG
ACAAAGCGATCAGTGTGCATTCGACAGATCCACAGACAGCCACTGTGACCCTGAACGGACTTGTGGCCACGGTGAAAGGC
GTGAAGCAGGGCAGTGTCAGCATTGTGGGCATGACTTCTGACGGCGATTTTGTGGCAGTGGCTACGGTGGCTGTCAGCGC
CGCAGGTTAACAGGATGATACTCATCATTTGCCCCGGTTATTCGGGGCTTTTTTGCAGGTGGAGAATATGATGTTTCTGA
AACAGGGCACGTTTAATTATGAAAAACAGTCCGTGGTGCTCAGTGAGCTGTCCGGGCTGCAGAGAATTGAATATCTGGCG
TTTGTTCAGCAGCGAACGGCAAAGTTTGATGCCGGGGAGGGAGAACTGCCGGAGGCTGAACGACAGATTGCTTTTCTGCG
GATGGGGATGGATATCAATGCCTGGCTGGTTTCCCGCTCACTGTGGAATGCGGATCAGTCTAAGGATGTAGAGACGCTTT
GCGCATCCGTTATTACAACATGGTCGTATGATGCCCTGGGTGCGGGGGCGGAGATGGTTCTGTCGCTGAGCGGTATGGGG
GCCATTGATAATGCCGGGGATGATGAGCATGAGGCGCTGACGCCGGAAAAGTCCTGACGCGGGAAATGCAGTTTGTCATG
CGGCTTGCCCGGGAGTTCCGGCGGGCAGACTGGCGGCGGATGCTGTCGGAAATGTCGGCCACTGAGCTTGGTGAGTGGGG
CGATTATTTCCGGATGCAGAGCTTCAGTGATGTGTGGATGGATGCGCAGTTTGCCTCGCTGAAGGCATTGATCGTGAGAA
TGGTGTCCGGCAGCAGTGATGCTGCGGTGGCTGATTTCAGCCTTTTACCGGAAGAGAACGGGATACCGGAGCGAACGGAC
GAAGAACTGATGCATCTTGGGGAAGGTATTTCCGGAGGTGTGCGTTATGGACCAGATAGCCAACCTGGTCATTGATTTGG
GGATTGATGCGGCAGAGTTTAAAAATGAAATTCCCCGTATCAAAAACCTTCTGAATGGTGCAGCCAGCGATGCAGAACGG
TCTTCTGCCCGTATGCAGCGTTTTATGGAGCGTCAGACTCAGGCCGCCCGGCAGACAACGCAGGCGGCTTCTTCGGCTGC
AACAGCCGCATCCGTCCATGCGCAGACGGTGGAGAAGAACGCACAGGCTCATGAACGCATGTCCCGCGAGGTGGAGAAAA
CCCGCCAGCGCATGGAGGCACTGAGCCAGAAAATGCGCGAGGAACAGGCGCAGGCCATGGCTCTGGCGGAGGCTCAGGAT
AAAGCGGCTGCTGCGTTTTATCGTCAGATTGACAGTGTGAAACAGGCCGGTGCGGGGCTGCAGGAATTACAGCGTATTCA
GCAGCAGATCCGACAGGCCAGAAACAGTGGCGGGATTGGTCAGCAGGATTATCTGGCGCTGATTTCTGAGGTTACGGCGA
AAACCCGTGTTCTTACACAGGCTGAGGAAGAGGCTACCCGACAGAAAGTGGCGTTTATCCGTCAGCTTAAAGAGCAGGCA
ACCCGCCAGAATCTTTCATCTTCTGAGTTGCTTCGTGCTAAGGCTGCCCAGCTGGGGGTAAGCAGTGCTGCAGAAGTGTA
TATCCGCAAAATGGAGCAGGCAGGAAAAGCCACGCATTCGCTGGGTCTGAAAAGTGCAGCGGCCCGCCAGGAGATAGGCG
TTCTGATAGGTGAACTGGCCCGCGGCAATTTAGGGGCGCTGAGGGGATCCGGGATAACGCTGGCTAACCGTGCCGGATGG
ATAGACACACTGATGTCACCGAAAGGCATGATGCTGGGCGGGGTTATTGGCGGTATTGCCGCGGCTGTCTATGGTCTGGG
TAAAGCCTGGTATGACGGTCAGAAGGAGGGGGAAGAATTTAACCGCCAGTTGTCGCTGACGGGGCATTATGCCGGAGTCA
CTGCCGGGCAGCTGTGGACGCTTAGTCGTGCTATTTCCGGGAATGGTATCACGCAACATGCTGCAGCCGGTGCGCTGGCT
CAGGTGGTGGGGAGTGGTGCATTTCGTGGAAACGATATCGGTATGGTGGCGAGAGCTGCCGCACAGATGGAGCGATCGGT
TGGCCAGTCGGTCAGCGATACCATAAATCAGTTTAAGCGGCTGAAGGATGATCCTGTAAATGCCGCGAAGGCTCTGGACA
ATGAGCTGCATTTTCTTACTGCCACTCAGCTTGAGCAGATACGCGTCCTTGGGGAACAGGGGCGGTCCAGTGATGCGGCA
CGGATAGCCATGTCTGCTCTGGCAGAGGAAACCGGTCGGCGTACTGCGGATATTGATAATAACCTCAATGCGCTGGGCAG
TACGCTGAAGTATCTGTCTGATTTATGGAGTCGTTTCTGGGATGCGGCCATGAATATTGGTCGTGAAGACTCGCTGGATG
AACAGATTTCCGCTTTACAGGAGAAAGTGTCGCGGGCGAAAAGACTCCCCTGGACGGCATCATCTTTTCAGGTTGAGTAC
GATCAGCAGCGTCTTAACGAGCTTCAGGAGAAAAAACGCCAGAAGGATTTGCAGGATGCAAAAGAGCAGGCAGAGCGGAA
TTATCAGGAGCAACAGAAACGCCGTAATGCTGAAAATGCTGCACTGAACCGGATGAATGAAACGGAAGCAGCACGACATC
AGCGTGAAATTGCGCGTATTAATGCCATGCAGTACGCCGATCAGACTGTCAGGGATGCGGCGATACAACGTGAAAATGAA
CGTTACGAGAAAGCCCTGGCATCCGGTAAGAAAAAAACACGCGAAACCCGTAATGATGAGGCCACCCGGTTATTGCTGCA
GTTCAGTCAGCAACAGGCACAGGTGGAAGGACAGATTGCTGCTGCCAGACAGTCAGCAGGCATTGCCACGGAAAGGATGA
CAGAAGCGCATAAACAGCTTCTGGCTCTGCAGCAGCGCATCAGCGACCTGGACGGGAAAAAACTGACGGCAGATGAAAAG
AGTTTGCTGGCCCGTAAAGATGAACTGATTCAGGCACTGGCGCTGCTGGATGTAAAACAGCAGGAGCTTCAGAAACAGAC
GGCACTCAACGAGCTGAAGAAAAAAACAATTCAGCTGACCAGTCAACTGGCTGAAGAAGAGCGCGCTCAGCGTCAGCAAC
ATGACCTGGATATCGCCACGGTGGGTATGGGTGATCAGCAGCGGCAGCGATATCAGGTACAACTGAGTCTTCGCCAGAAA
TACCAGCAACAGCTGGAGCAGTTGAGGCGGGATAGTGAGCAGAAAGGGACATATAACACGGATGACTACAGAAAGGCCGA
GCAGGCGCTGACGGAGAGCCTGAACCGACAACTGAATGAGAATCGCCGTTACTGGCAACAGCTTGAAGTTGTGCAGGGTA
ACTGGAAAAACGGAGTCCTGCGTGCATTTCAGGATTTTACCGTGGATGCAGATAATACGGCAGGAACAGCAGAACAGGTG
TTCTCGTCAGCCTTCAGCAACATGGGAAATGGCCTGGCAACTTTTGTCACTACCGGCAAACTCAATTTCAAATCCTTCAC
CTCTTCTGTGCTGTCAGATATGGCGAAAATCCTGGCGCAGGCAACCATGATGAAATCGATAAAAGGGATTGGCAGTGTAC
TGGGATTTGATCTCAGCAGCCTTTCCCTGAATGCCAATGGGGGGATTTATCAGTCTGCTGATTTGAGTCGTTACAGTGGC
ACGGTGGTTAACCGTCCGACGTTTTTTGCTTTTGCAAAAGGCGCGGGTGTGATGGGGGAAGCGGGACCTGAAGCCATTCT
GCCTCTGCGTCGTGGTGCTGACGGTAAGCTGGGGGTTGTGGCGGATATTGGTGGTTCAGGTATGGCGATGTTTGCCCCGC
AGTACAACATCGAGATCAATAACGATGGCACGAACGGGCAGATAGGTCCGGCTGCCCTGAAGGTGGTTTATGACCTTGGG
AAAAAAGCAGCAGCGGACTTTATGCAACAGCAGGCCCGTGATGGTGGTCGGTTAAGTGGAGCATATCGGTAATGGAGACG
TTTCACTGGAAAGTGCGCCCGGATATGAATGTGGTATCAGAGCCGAAAGTGGTGACAGTGAAGCTGGGCGATGGTTATGA
ACAGCGTCGTGCGGCGGGACTGAATAACCAGTTGTCGACTTACAGCGTGACGATACGTGTTCGTAAATGTGAACACCCAT
CTTTAAAAGCCTTTCTGGAACGGCACGGTGGCGTCCGCGCATTTCAGTGGACGCCACCTTATGACTGGAAACCGATTAGG
GTGGTTTGTCGTAAATGGTCGGCAAGCGTGGGGGCGCTGTGGGTAACCATAACGGCAGATTTTGAACAGGTCGTGGCATA
GGAGGCTCTGATGCAGGATATTCCACAGGAAACACATCATGAGACGACACGCCTCACTCAGTCAGCCCAGGTGGTGCTCT
GGGAAATCGATCTGACAGAGGTCGGTGGTGAACGTTATTTTTTCTGTAATGAGCAGAACGAAAAAGGTGAGCCGGTTACC
TGGCAGGGGCGGCAGTATCAGGCATACCCCATTCAGGGGACAGGATTTGAACTGAACGGCAAGGGCAGTGCTGCCCGTCC
GACACTGACGGTTTCTAACCTGCACGGCATGGTCACGGGGATGGCGGAAGACCTGCAGAGTCTGGTCGGCGGAACGGTGG
TCAGGCGTAAGGTTTACGCCCGTTTTCTGGATGCGGTGAACTTCGTCAACGGAAACAGCGACGCCGATCCGGAGCAGGAG
GTGATCAGCCGCTGGCGCATCGAGCAGTGCAGCGAACTGAGTGCGGTCAGTGCCTCCTTTGTGTTGTCCACACCGACGGA
AACGGATGGTGCCGTTTTTCCGGGGCGCATCATGCTGGCTAATACCTGCACCTGGACCTATCGCGGTGATGAGTGCGGTT
ATCACGGTCCGGCTGTCGCGGATGAATATGATCAGCCGACGTCCGATATCACGAAGGATAAATGCAGCAAATGCCTGAGT
GGCTGTAAGTTTCGCAATAACGTCGGCAACTTTGGCGGCTTCCTTTCCATTAACAAACTTTCGCAGTAAATCCCATGACA
GAGACAGAATCAGCGATTCTGGCGCACGCCCGGCGATGTGCGCCAGCGGAGTCGTGCGGCTTCGTGGTGAGAACGCCGGA
AGGGGAAAGATATTTTCCCTGCGTGAATATCTCCGGTGAGCCGGAGGCGTATTTCCGTATGTCGCCGGAGGACTGGCTGA
GGGCAGAGATGCAGGGTGAGATTGTGGCGCTGGTCCACAGCCACCCCGGTGGTCTGCCCTGGCTGAGTGAGGCCGACCGG
CGGCTGCAGGTGCAGAGTGATTTGCCGTGGTGGCTGGTCTGCCGGGGTGAGATTCATAAATTCCGCTGTGTGCCGCATCT
CACCGGGCGGCGCTTTGAGCACGGGGTGACGGACTGTTACACGCTGTTCCGGGATGCTTACCATCTGGCGGGGATTGAGA
TGCCGGATTTTCATCGCGAGGATGACTGGTGGCGTCACGGTCAGAATCTCTATCTGGATAATCTGGAGGCAACGGGGCTA
TATCAGGTGCCGTTGTCAGCGGCGCAGCCGGGCGATGTGCTGCTGTGCTGTTTTGGTTCATCGGTGCCGAATCATGCCGC
TATTTACTGCGGCGACGGCGAGCTGCTGCACCATATTCCTGAACAACTGAGCAAACGAGAGAGGTATACCGACAAATGGC
AGCGACGCACACACTCCCTCTGGCGTCACCGGGCATGGCACGCATCTGCCTTTACGGGGATTTGCAACGATTTGGCCGCC
GCATCGACCTTCGTGTGAAAACGGGGGCCGAAGCCATCCGGGCGCTGGCCACACAGCTCCCGGTGTTTCGTCAGAAACTG
AATGAGGGCTGGTATCAGGTGCGCATTGCCGGGCGTGATGCAGGCGAAAATGAATTATCTGCCCGTCTTAATGAGCCGCT
GGCAAATGGTGCCGTGATCCACATCGTGCCGCGTCTGGCGGGAGCTAAAAGTGGCGGTGTGTTTCAGGTGGTGCTTGGGG
CGGCGCTGATTGCGGTGGCATGGTGGAACCCTGTGGGCTGGCTGGGGGCCGCGGCTGTATCGGGCATGTATGCGGCAGGG
GCCAGTATGATCCTGGGCGGAGTGGCGCAGATGCTGGCACCGAAAGCCAGGACGCCCACGGCAGCCAGTACAGATAACGG
CAAACAGAACACCTATTTCTCCTCACTGGATAACATGGTTGCCCAGGGCAATGTTCTGCCTGTTCTGTACGGTGAAATGC
GCGTGGGGTCACGTGTGGTTTCTCAGGAGATCAGCACGGCAGACGAAGGGGATGGTGGTCAGGTTGTGGTGATTGGTCGC
TGATGCAAAATGTTTTATGTGAAACCGCCTCCGGGCGGTTTTGTCGTTTATGGAGCGTGAGGAATGGGTAAAGGCAGCAG
TAAGGGGCATACCCCGCGCGAAGCAAAGGACAACCTGAAGTCCACGCAGTTGCTGAGTGTGATCGATGCCATCAGCGAAG
GGCCGATTGAAGGTCCGGTGGATGGATTAAAAAGCGTGCTGCTGAACAGTACACCGGTGCTGGACAGTGAGGGGAATACT
AACATCTCCGGTGTCACGGTGGTGTTCCGGGCAGGTGAGCAGGAACAGACACCGCCGGAGGGATTTGAATCCTCCGGTTC
CGAGACGGTACTGGGTACGGAAGTGAAATACGACACGCCGATCACCCGGACCATCACGTCGGCAAACATTGACCGTCTGC
GCTTTACCTTCGGTGTGCAGGCACTGGTGGAAACCACCTCAAAGGGGGATAGGAATCCGTCGGAAGTTCGCCTGCTGGTT
CAGATACAACGTAACGGTGGCTGGGTGACGGAAAAAGACATCACCATTAAGGGCAAAACCACCTCGCAGTATCTGGCCTC
GGTAGTGGTGGATAATCTGCCGCCGCGCCCGTTCAACATCCGGATGCGCAGGATGACGCCGGACAGCACCACAGACCAGC
TGCAGAACAAAACGCTCTGGTCGTCATACACCGAAATCATCGATGTGAAACAGTGCTACCCGAACACGGCACTGGTCGGC
GTACAGGTGGATTCGGAGCAGTTCGGCAGCCAGCAGGTGAGCCGTAATTATCATCTTCGCGGGCGTATTCTGCAGGTGCC
GTCGAACTATAACCCGCAGACGCGGCAATACAGCGGTATCTGGGACGGAACGTTTAAGCCAGCATACAGCAACAACATGG
CCTGGTGTCTGTGGGATATGCTGACCCACCCGCGCTACGGCATGGGTAAACGTCTTGGTGCGGCAGATGTGGATAAATGG
GCGCTGTATGTCATCGGCCAGTGTTGCGACCAGTCGGTGCCGGACGGTTTTGGCGGCACGGAGCCGCGCATCACCTGTAA
TGCCTGGCTGACCACACAGCGTAAGGCGTGGGATGTTCTCAGTGATTTCTGCTCGGCGATGCGCTGTATGCCGGTATGGA
ACGGGCAGACGCTGACGTTCGTGCAGGACCGACCATCAGATAAGGTGTGGACCTATAACCGCAGTAATGTGGTGATGCCG
GATGATGGCGCGCCGTTCCGCTACAGCTTCAGCGCCCTGAAGGACCGCCATAATGCCGTTGAGGTGAACTGGATTGACCC
GGATAACGGCTGGGAGACGGCGACAGAGCTTGTGGAGGACACGCAAGCCATTGCCCGTTACGGTCGTAACGTCACGAAGA
TGGATGCCTTTGGCTGTACCAGGCGGGGGCAGGCGCACCGCGCCGGGCTGTGGCTGATTAAAACGGAACTGCTGGAGACG
CAGACCGTGGACTTCAGCGTGGGTGCCGAAGGGCTTCGCCATGTGCCGGGCGATGTTATTGAAATCTGTGATGATGACTA
TGCCGGTATCAGCACCGGCGGGCGCGTGCTGGCGGTGAACAGCCAGACGCGGACACTGACGCTCGACCGTGAAATCACGC
TGCCATCCTCCGGCACCACGCTGATAAGCCTGGTTGACGGGCAGGGTAATCCGGTGAGCGTGGAGGTCCAGTCCGTCACC
GACGGCGTGAAGGTAAAAGTGAGCCGTGTTCCTGACGGCGTTGCCGGATACAGCGTATGGGGGCTGAAGCTGCCGACGCT
GCGCCAGCGCCTGTTCCGCTGCGTGAGTATCCGTGAGAACGATGACGGCACGTATGCCATCACTGCCGTGCAGCATGTAC
CGGAGAAAGAAGCCATCGTGGATAACGGGGCGCACTTTGACGGTGACCAGAGTGGCACGGTGAATGGTGTCACGCCGCCA
GCAGTTCAGCACCTGACCGCAGAAGTCACCGCAGACAGCGGGGAATACCAGGTGCTGGCGCGCTGGGACACGCCGAAGGT
GGTGAAGGGGGTGAGCTTTATGCTTCGCCTGACCGTGGCAGCGGACGACGGCAGTGAGCGGCTGGTCAGCACGGCCCGGA
CGACGGAAACCACATATCGCTTCACGCAGCTGGCGCTGGGAAATTACAGGCTGACAGTCCGGGCGGTAAATGCATGGGGA
CAGCAGGGCGATCCTGCATCGGTATTGTTCCGGATCGCCGCACCGGCAGCGCCGTCGCGGATTGAGCTGACGCCGGGCTA
TTTTCAGATAACCGCCACGCCGCATCTTGCCGTTTATGATCCGACGGTACAGTTTGAGTTCTGGTTCTCGGAAAAGCGGA
TTGCGGATATCAGGCAGGTTGAAACCACAGCCCGCTATCTTGGTACGGCGCTGTACTGGATAGCCGCCAGTATCAATATC
AAACCGGGCCATGATTATTACTTTTATATCCGCAGTGTGAACACAGTCGGCAAATCGGCATTTGTGGAGGCCGTCGGTCG
GGCGAGCGATGATGCGGAAGGTTACCTGGATTTTTTCAAAGGCCAGATAACCGAATCCCATCTCGGCAAGGAGCTGCTGG
AAAAAGTCGACCTGACGGAGGATAACGCCAGCAGACTGGATGAGTTTTCGAAAGAGTGGAAAGACGCCAACGATAAATGG
AATGCCATGTGGGGCGTCAAAATTGAGCAGACCGAAGACGGTAAGCATTATGTCGCGGGGCTTGGCCTCAGCATGGAGGA
TACAGAGGAAGGCAAACTGAGCCAGTTTCTGGTTGCCGCCAATCGTATCGCGTTTATTGACCCGGCAAACGGGAATGAAA
CGCCGATGTTTGTGGCGCAGGGCAACCAGATATTCATGAACGACGTGTTCCTCAAACGCCTGACGGCCCCCACCATTACC
AGTGGTGGAAATCCACCGGTATTTTCCCTGACACCGGACGGAAAGCTGACCGCTAAAAATGCGGATATCAGTGGCAGTGT
GAATGCGAACTCCGGGACGCTCAACAACGTCACGATAAATGAAAACTGTACGATTAAGGGTATGCTGGAGGCGAATCAGG
TCAGAGGTGATTTTGTTAAAACAGTATCCAAATCATTCCCGAAAAAGGCAGGTACGTGGGGTAACACGGAAACACCAGAC
GGGACGGTTACAGTCACCATCAGCGATGATCATAACTTTGACCGTCAAATCATTATTCCGCCCATTATCTTTAACGGTAT
AGCGTATGACGATCCGGGAAGTGGTAATAACCCGGGAGGTACAAGGTACACGGGGTATGGTTTTGAAGTTCGCAAAAACG
GCGTATTAATCGCATCCAGAGAAACTAAAGGGGCCATTCCCGGTAGTTACAGTGCGGTTATTGATATGCCGAGTGGCAGG
GGAAGCGTCACTCTGGAGTTTAAGGTTTTCCAGAAAGGCAATCAGGGGGCAGGCAATATCACCGACTGTACGGTGATTGT
GACCAAAAAGGCTGCTTCCGGCATCAGTATTCGTTGAAATATTTATAACCCCAATAAAGGGCGTCAGGAATGACGCCTTT
TTTATTGCAGAAAAGCGAGAGGTAATTATGCGTAAAGTTTGTGCAGCCATTTTGTCCGCAGCCATCTGTCTGGTCGTATC
CGGTGCGCCTGCATGGGCGTCTGAACATCAGTCCACGCTAAGCGCGGGGTATCTTCATGCCTCGACGAACGTTCCCGGCA
GCGATGATCTTAACGGGATTAACGTGAAATACCGTTATGAGTTTACGGACACGCTGGGGATGGTGACGTCATTCAGCTAT
GCAGAAGACAAGAATCGCCAGCTGACTCATTACAGCGATACCCGCTGGCATGAAGATTCCGTGCGTAACCGCTGGTTCAG
CGTGATGGCGGGGCCGTCTGTGCGCGTGAATGAATGGTTCAGCGCGTATGCGATGGCGGGTGTGGCTTACAGCCGTATTT
CGACTTTCTCCGGGGATTATCTCCGCGTAACTGACAACAAGGGGAAAACGCACGAAGTGCTGACCGGAAGTGATGACGGT
CGCCGCAGCAACACGTCTCTGGCGTGGGGGGCTGGCGTGCAGTTTAACCCGACCGAATCCGTGGCCATTGATATTGCTTA
TGAAGGCTCCGGCAGTGGCGACTGGCGCACTGACGGTTTCATCGTGGGTGTCGGTTATAAGTTCTGATTAGCCAGGTAAC
ACAGTGTTATGACAGCCCGCCGGTTCAGGCGGGCTTTTTTGTGGGGTGAATATGGCAGTAAAGATTTCAGGTGTACTGAA
AGACGGTGCAGGTAAACCGGTACAGAACTGCACAATCCAGCTGAAAGCAAAACGTAACAGCACCACGGTGGTGGTGAACA
CGGTGGCCTCCGAAAATCCGGATGAAGCCGGGCGTTACAGCATGGACGTTGAGTACGGTCAGTACAGCGTTATTCTGTTG
GTGGAAGGCTTCCCGCCGTCACATGCCGGGACCATCACCGTGTATGAAGATTCCCGACCCGGTTCGCTGAATGATTTTCT
CGGTGCCATGACGGAGGATGATGCCCGTCCGGAGGCACTGCGCCGCTTTGAACTGATGGTGGAAGAGGTGGCGCATAACG
CGTCCGCAGTGGCACAGAACACGGCTGCCGCAAAGAAGTCAGCCAGCGATGCCGGCACATCTGCCCGTGAGGCGGCAACC
CATGCAACCGATGCCGCAGGCTCAGCACGTGCCGCCAGCACGTCAGCCGGACAGGCTGCATCATCTGCTCAGTCAGCATC
TTCCAGCGCAGGAACGGCATCAACAAAGGCCACTGAAGCATCAAAAAGTGCTGCCGCTGCAGAGTCCTCAAAAAGCGCGG
CAGCCACCAGTGCCGGTGCGGCGAAAACGTCAGAAACGAATGCCGCAGCATCACAACTATCAGCAGCCACTTCTGCATCC
ACCGCGACCACGAAGGCGTCAGAAGCTGCCACCTCAGCCCGGGATGCGGCGGCCTCAAAAGAGGCAGCGAAATCATCAGA
AACGAACGCATCATCAAGTGCCAGTAGTGCAGCTTCCTCGGCAACGGCGGCAGGAAATTCCGCGAAGGCCGCAAAAACGT
CTGAGACGAATGCGGATAACAGCGCACAGGCGGCAGCAGACTCACAAACTGCATCGGCAAACTCCGCGACAGCAGCCAAA
AAATCAGAAACCAACGCGAAAAATAGCGAGGCAGCAGCAAAGAGCAGCGAAACCAACGCTAAAGCCAGCGAAACTAATGC
TAAATCCAGTGAAACAAACGCGGCGAAATCTGCAGCGGACGCACTTAATTATCGCAACCAGGCGCAAGGGATTGTAGGCA
CCAGCATCGGCCTCGGGGCATCACCGCGTGATTGTCCTGATATTTCCGGCAACCCATCAGGGTATATCGGATTTATGCGC
ATTATGAGTAATGCAAAAGGCTTTCCATCGATTGCATCCGGTGAAAGCAGTCTTACGGGGTTTATTAGTCAGGTAGATGG
AACACCAGCGTATACAGGTGTATTTCAGGGATGGGCTACGCGCTCGCTTTATACTTATCGCTGGAATCCGACAACAGGCC
CGCAATGGACACGCCACGCTCGCAAAAATGAAGTGGACCGTCTTGACCAATGGAATAGCGAAACATGGTTATATAACCAT
GATAAATCCATGCGCCTGGGTTTAACCGGATCAACATGGGGGTGTTACAGCGACACACAAAAAAAATGGATACCGCTTGA
TGTTTCTCATGGTGGCACTGGCGCAAATAGCCTTGATGACGCCAAAACTAATTTGCAAATCCCTGAGGGTGGATTAACAA
AAGCGATGACCCTTAATGCCCCTGGTGGTGCAGTGGATGGCAAATACTACCCTGTCATAATAGACACATCCGCAATGAAT
GGGAGCGGTGCTATGTTATGTCCTGTTGAAATAAAAACAGCAGGAGGTCCGGCATCAAATCCGCTTAATAGTAACTCATT
TTTTGGGTTCATTCGATGTGGTGGCTGGAGTGACGTTCGCGATGTGGCTTACGGGTCATTTGTTTGCTATGAAAAAAATG
AACTCGGGATACTTTGCATTAAAGCGTCGCAAAGAGATTATGCGCAGCATGTAGCTTTCTACATCCATAAAAGCGCTTTT
CCTGTCGTTGTGCAAACTGGCTACAAGGCGAAAGTTAAGGTTCCAACAGAAGACTACGTAATTGGTGACAACGGGGTTAG
ATATAAGTTTGGTGTATCAACGTCAACGGAGGATAACGACAAGAACTTTGTTAAAAATGTTCTTGACTTCACTGGCGGTG
AACATGGCTTCTACAGCAACCTTCCGTTCAGACAAGGGGTGTCAGAAAGGATTGCATTAACAAATGGCCTGAGTTTTGAC
AAAAATTTTACCGTCACTATTCCTATATTTGTAAACAATGGTCAGATTAAAGCAACACAATCTTTCACCGCGTACGGTAC
AGACGCTTCAAACAGAACATTTGTTTCTCAAAGATTACAATCCGAAGGAGGTCCGGTTGTCGATCAAACTGAACTAAGGG
CCGCTAACGCTTCTGGTGAAATTATTGTCAGGGACATAAATAATTCAGGGAACAGTAAGTTCTTTAATTTTAACCTTGAT
GGTACCTTCAGTTCTTATCAGGGATTGGTTGTTCACACAGGGCAAAACTGGAGCACTCAACATACAGATAATGTAAATAA
GTTTAAGCCAATAGCAGGGAGCGCAGGCGGTCCTGACGGAACAATGGTTGTTGGCGGATTCCATGCTCAATTTAGCGGTA
ATTACGTCACACAATTCGCCGGTCGCAACTCCAAATTTTGGGCAAGAAGCTTTGAGGCTGGGGTTGATAAGGGATGGAAA
CGACTATTAACAGTAGACGATCTCAATTCATCTACCGATCTTGCTGTCAGGTCATTAACCACATCTAACCCGGTAAAATC
TGGCGGAGGGCGAATTGATGTCCTTGGAAGCACGTCAGACTATAGCAAAATGGATTGCTTTGTACGTGGGTTTGATAGCA
CCGGTAATTCTCTCGCGTGGGCGTTGGGTTCATCAGTCGGCGTAAGTAAGATGCTGTCGCTAAAAAATTTCTTTAGCGGA
GCTGAGATACTGTTAAATGGTAATGACGGCGCGGTTCAACTCAAAACAGGTGCTGTTAACGGGGCTAAAGCGCAGGCGCT
CACTATCAACAAGGATGAGGTTAATTCAACTGTTGATTTAACTCTTACAAAACAAACAGGGACTGGCAATCGTTTTGTTT
TACAGAACTTAGGTAATACAGAACTATCATTTGCCGCAAAAGTATGGGGATCAAGTGATCGACAAAACGTTTTTGAGGTT
GGAACGTCTGCTGCGTATCTGTTTTATGCGCAAAAAACGTCAGCAGGCCAGTTGTTTGATGTAAATGGCGCTATTAATTG
CACAACGCTGAATCAGTCATCAGACCGCGACCTTAAAGACGATATTCTCGTTATCAGCGACGCGACGAAAGCAATCCGTA
AAATGAACGGATACACCTACACGCTCAGGGAAAACGGGATGCCTTATGCTGGCGTTATTGCACAGGAAGTAATGGAGGCG
ATACCAGAAGCTGTAGGATCGTTTACTCATTACGGTGAAGAGTTGCAGGGACCAACGGTTGACGGCAATGAATTACGTGA
AGAAACACGTTATCTGAATGTTGACTACGCCGCCGTGACGGGGTTACTTGTTCAGGTCGCCCGTGAAACAGATGGTCGCG
TTACCGCGCTGGAAGAGGAAAACATAACGCTACGTAAAAATCTGGCAACAGCAGGCACCCGGATCAGCACTCTGGAAAAT
CAGGTAAGCGAACTGGTTGCACTTGTCGGGCAGTTAACAGGAAGCGAACATTGATATCCTTCAAGCCCTGAAGGAGGCTG
TTCCTGGTACGTTCAGACTGTTGTTGAGCTGGAAATCGCAACGGAGGAAGAAACTTCGTTGCTGGAAGTCTGGAAAAAGT
ATCGGGTGTTGCTGAACCGTGTTGATACATCAACTGCACCTGATATTGAGTGGCTGGAAGAACCAAACACAATGTAAGCG
AAAAAGAAAAACCGCAGACACGACGTATGCAGGACGTGCTGCGGTTGGCTGGTGAGCTTTCGATAGTGCGAGTATTGAAT
GATTTCCAGCCGTTACCGATTTTACGTGTTAATTAGTGAACAAACCACTCGTCAGCAGATTCCCAGGTATCTTTCAGAGT
CTCCTGAACAAAAGTTTTTGCAGAATCCTTATCTGCGGTGCGTGTAACAGAAAGGCCATCGTTGCTGGTGGCTTTTACGA
TCACCTCTACATCGTCATAACGTTTACTGATGCGTCGGGTTAATTCTTCCTTTAACGCATCCACAGCACCGGTTGGCATT
TTAGTCATTTTTTCTTTGGCTATGCAGATTTCAATACGCATAAAAGTCCCTCTATACTGTGTTTGTATACAGTATTATTT
TTAACTGTATGGATAAACAGTGTCAAGAGGTCTTATTTCTGCTCCTTTGGAGCTCTTCAAAACGATTATGTAAAGATTTC
GGATACAGTTCGGTATATACCTGCCATAGCACGTTTAATGAACGATGCCCTGTAACCTGGGCGACTTCCTCAATACTAAA
ACCAGCCTCAAATAAGCGACTTGCCCCTCCTCTACGCAAATCATGGTATCGCAGATCTTTAATACCTAATTTGCTTCTTA
CCCTCTGGAATCCCGCAGTAACAGAAGTGCTGTTATATGGAAAAATGAATTCCGATTTTTGGGGCTGTCGTTGGGCGATA
TCCCAGGCTTCCCCAAGCAAGGCTACTTTCATGTGGTTGCCTTCCTTTTTGCGTGGATCTTTCCTGTCTCTTACGAGTAT
AGATTTTTGTTCCTGGTCGAGATCTTCCCATCGTAACCGGCATACTTCTCCGATTCGCATACAGGACCACACAGAAAATT
TGAGGATATCAACGAACGGAATTTTTGAGCATTTATGAGTAGATCGTTGTTGAAGGCCTTCAATGAGCATGTCCAGTTCA
TCAGATGCTGGTCTACGATTACGACGGTTTGATTTTCCAATCAAACCAAGTTTAAGTAGATATGGACGAGCACTTTTCGC
CGGGTTTGATGTGTAATTAATTCCGTATACAGGTTTGGCCGCATCCAGAACACTGCCAAGATAACTAACATCGTGGCTGA
CTGTTGCTGGACCTGCGCCAGCGTTGTTTCTTAGCCTGCAATGTTCAATTACGTCATTTTCTGTCAGTTCAGATAGTTTG
ATCGCGGAGATGTCACTATCCATAAGCAGTTCTAGCACATATCTTTTAGTACGGCCTGCTTTACCTCCGGCATTTGGGTC
ATTTAAATATTTGTGTAGTAAGTCACGGACTGTAAGTCCGTCAACTGCATTTGATGATGGAATGCCATATAGATCTAATT
CCATCACTTTCTGTGTGCCCCATGTTTTGGCATGAGCATGTTTAGGGAATGTTTTGCTTTCCCTGTAAGTGATAACACCT
TTTTCATTGATAATCACATTACAGCGATAGCGTGGTGTGCCAACGGATTTTAGTCGTTTCTCTATGTTATAGTACGCCAT
TACACGACCTCGTTATTTCGGGTTCCCATAAAACGTGGGAACCTGTGCGGGAACCTAACGCGAGAAAAATAGCCTGAAAT
GTTCAAAAATGCACGATAATCCTGAAATACAGAAAACTAATCAAACCAGCGTGATGCCTGAAAAAACTGGCGCTTACTGG
AGTTCTCGGTTTAGCATTGCTCCTATGCTCGATAGGATGTACCGTTTTTGAAAAACAAATAGTTATATACTTTGTGGGAG
CCTATTGGGAACCCGGCGTTTTCATTTCAAGGTGTAATCCATACGCGGCTTAAGAATGAGATATAATGCGACTTTTAGTG
TTCCGCTTGAGAGGCCATGATGCTTACCCTGGACGAGATAGGTCAATCAGTACGTAACAATATCCAGTTGATTATTGATC
ATGTCGGCTTACCTCTTGCTGTTGGTCCGCTCAGTGATGATGATTACAAGATTCTGTGTGGTGGCTATGGTGAGCTTGAA
TGGGACTATGCGTTAAGTACCTATGGCAACTCCAGAGAAAAGTATGAGTTCTGCATAAAACTTGTTCAGCAAGGTCGGGT
TCAGGGAATACCATCAGGAGCAGCAATTTGTGTTTATGGGGTTGAAGAAAACATCTTTCGTATCCATATGATCGAAAGGT
TTTCTAGAGAAGATGAATCTCACCCATTGAAAGGGCGCATGGTTTTACTCACTCTTATGAGTGCTTTTATATTTTGTAAA
GCTGTTGAATGTAAAGTTGTCCACATTGTAGAGCCAGTACCAGAACTGGTGCAGTATTACGAGTCTTTTGGTTTCCGCAT
GGAACAGTGCGGTTATGTGATGTCGGCAGTCATTGATGAGCTGCAGGATATCTTTCTTAAATTTGCTCAGTAGGTATAGA
CGAGAAGGGTCTACAAATTGTAGGATACCCGTCCAGATTACCTTAAAGGTACATCTATGGCAGTCGTTTTGTGCTTAAAC
TACTAAGAAACGATGTCACCAATCGACATGATCGATTGGCATAAGTTAGCGAAACAAGCTAGCTTTAAAGAAAGGGTTAG
AGACGCCTTTACTGTCTCGGGAGTTTTCTATGAAAGATCAAAAAGCAACCAAGCCACAGGTTAAGTTCGACACAATGAAA
GCATTCGCAGGTATGGGTGCTGCTGTTGAAGTTCTGATGAAGGCTGCTCCTAATGCGTTCACTCACGCTACTGTCTCTGG
TAAAGAGCAGCAGGGTAAACTTCGTCGTCGCAAAGCAGCATGATCATAGCTGGTGCTTTTTGAAAACCCGCCTTCAGGCG
GGTTTTTNCTTTAGTGATGTTCTTTGTCCTTCTGTTTGACTGTTCTGACCTGTTCCCACTCAGCACGCCCTTCTTCTCGC
CTTTTGTCTATGTATTCCGCAAGATCCTGAATATTGATGCAACGTTTTGCTTTTTGTGATGTGCCGATGCGATATGTTGG
AACGGGCAACTTACAAGCGTTTGCTTTTGCTTCTGCCGTGGCTGGACTCATGCCAAAGTACTTTTGGCTAACTGCTGAGA
GTTCAATGTTTGGGGTATTGAATTCAGCCATCAGTAAAAACAAGGTGTTCATAATTTTCTCCATCAAAACCGGCTGCACC
CGGGAAAATCATAATTCTGTGCTGGTGGCAGGAATTAATTTCTGCCAGATAGCGGAAACATATTTTGCCTGATGACGGGC
ATCGGCCAGGGCGTTGTGCCGTTCGCCATCGAAAGGCATGTCCATTTTGGGGTCGAATCCGATGGAACGCCCAAGCGTAA
CGATCGTGCGTACATCGTGGTCATTCCAGTATGCCCACGGGCAGATTTGTCCTGCTCGCTCATAAGCTCCACGTAAAATT
ACGTTGTCGAAGGTGGCCCCGTTACCCCAGACTTTTAAATATTTCGTATTGGCTGCGTGCCGGTTAATGAAATGATTTAG
TTCTGAGAGAGCATCGCTGATCGACAAAGTATCATCAATACAGATTGCAGCTCGTGCTTCAGGGCTTTGTTTCAACCACC
ACAGGATGGTATCGCCGTCAGGTGTAGCTCCTTGCCCCATAGCACTTTCCAGGCTAACAACCGTATAGAATTCTTGTCCG
ATGTCTCCGGTTTCTGGAGTGAAGAACACCGCGCCAATGGAAACGATCGGTGCATCCTTATTTTTCCCCATCGTCTCAAG
GTCGATCATTAAGTTGTTCATCACTTCACCTCCTGCGGCGGTTCCGGTAGCGGCATCCAGTGAGTTGCTTGCTCAATACC
ATTACCCGGCTTAATCGTTGCATCTCCTCTCCGAAAGGTGCTTCCGGTATAGCGTGCGGAGCATATTAGCGGTTCAACCA
GAGAGCTATCGAAATTCACCGAAATAAGCACGTTCTGGCCCTTTTCAGGCATTCGATCACTACAGCTTATCCAACTATCC
GGAGTTCCCGGAGAGTTGCCATTTACATCGAAGTTTGGCTCTGCGTCCTGAACCAGGAGGATGTAACCATTCTTGGCCGT
ATCAAGTTCTAACGCCTCGGTGACGGTGCCGAAATAGCGATTACCTAAATCAGCATCACAAGTGCTAACATCAATGGAAA
CTTCCATGCCTTCGATTAATTCTGGCAAGTTGTAAGTTTGGTTTACAGGTTGGCCTCCCTGAAGCATGGCGGCGCGGTGA
CACCAGATAATCCAGCCAAGCGCCATATCCCATGCCATGTATTCTCTATCACCATTTTTTGCCCTGCGGCGATCTACAGA
TTCCCCGAAACGCTTCTCCATAAATAATTCATAGGCTGCCCGTTCATCCGATACTGCTGCCAGCGATGCCAGTGCAATTT
TAAATGCGGTAAGTATGTTGTTAACCTGACCTATTTCGAATGCTATTTCACTACATACAAACGATTTATCGTCTATTATC
GACTCAATTCCGGTAATCGTGTTCTGTAACCATTCTTTGGTAATAGTATTCATAACTATTTCACCTTAATCTCAACATTT
CGCAGCTTTAGCTCTACTGGCAGGTCTGACTTTCCTGTTAATGCTAATGCGAGATTTTCAGGAGTAATGAGAGCAGTTAT
TGTTTTCCCCCTCGCCAGACGAATAATCATTCGTATCTCGCAATCGTCACATGCTCCCGGTCGAACAATTGAGATTTGTC
CGTTCATCTCACTTCCCCTTCACACCAATGTTGGCGGCGGCGCGATCGGCTTCACTTTGTTCCCAAAACCACTTGTGAAG
CGCCATAAGCTTTTCGTCAATCGGTGCATATTTGCGATTAAAGTAGGCCTGAGCATCTTTCTCAGATTCGTCCGGTAATT
CGCCAGGGCCAAACAGTGTGTTATAAATCCATGCCAGTCCGCTCTTAGCGTCGCCAGTTGCCTGCCATTCGATAATGGCA
GCCTGCATGACCAGAATGTTTTTCCCGATTAATAGGTCCAGTTCTTTGTACCGGTTGCGGATGTATGCATTCTCGCTTTG
TAATTCAGCGTTTCGCTTCTCTGCTGCTTCCAGCTCATCCAGCAGCGCCAAGACGGTGGCAGGATTGGCGGCGGCTATGA
ATCGTTTATTGGCGCGATTATCTGGTCCTGAGCATGATGCTATGTAGTAATTGGCGTTCAGTCCGGCATCGGCAATTACT
CCATGGTAGTCATCAGCACACCATTCGCCTGGTGTTGCATTTTCTGCCGCCAGTCGCAGAGCCTGATAGTTAATCTCGCT
CACTGGTTGCCTCCTTTACGGATCTGCGCTGCGATGCGCGNAAAAAAAGACTCCCGCGTATGACTGTTAAGAGCTGGCGC
GAACGCTGCGTTAAGAACGGCAGCATCACAGCCGTCATCGATATAGAGCGCAATTTTTTTCTCCAGGCGCGCTTTGGCTT
CCTGCAACTGCATACCCCGGCACGCACGCGGGATATACTCAGCAATTTGAGCGATAGATTTTTCGTTCTTTTTAAACATG
CTTCACCTCGATAGGCTTGATGCTGTCGATCAGCAGTCGGCGGCGCGTATTTTCTGCAAAGTGGCGGCGTCCGGTTTCTT
TGTGGTAAAACTCGTTTTTTCCGACGACCCACATCCGCTTTGTCTGGTGCAGTTTTTTTACCTGCGGACCGTCTCGGGTG
ATAACAATTCCTGTATGAGTTTTTATTACGCTCATTTCTTATTCTCCGGTGCTTTCGGCATTACTGCCCAGTGAGTGATA
TTGACGTTTTCAAGGTCCCCGATCTGAAATGTCCACTGCCATTCTCCGGTTTCTTTTTGTCCCCAGGTGTACCAGAGAGA
ACGCCAGCCAATTAGCCAGCCTTCTCCGTTAGCATCAAATAACAGAACACTTTCATTTGCTGGTGGCAGTTCAGCTGACA
CTGGTATTATTTTGTTTTCCAGTGCCGCACATTTAGCTTCAAGCGCATCGAATTTACGTACCAGGTACTCAGCATTTGTT
TCGTTCACTTTCAGATCTCGTGGTACACATTTCCCGCGAAGAAACCCTTCCATTTCGAAAACATTCATGCGCATTTGCGT
AACTCCGATAACTCGTTAAAACGTTCCATAAACATCCCGTAGGCATGGCCCGGTGTCAGTGGAATCACGTTGAACATCTC
TGTTGCCGGGATGCCTTCCAGTACAGGCCAGAAAGAGCCATCATCAAGCCCGAGATCGCGGCGTTCGGTTGCCAGCATGA
TGAGATCGGCATATTTCACAGGCGTGCTCATAACCGGGGGTAACCCGTATTTCTCACGGATTACGGCATCTATTTTTTCT
TCCATCCGTTTATAGTCAGGAAGAAGTCGTTTCAGTGGCGCGGGGATGTCCTGGCAATATGCTTCTGTTGCATCATGCAT
TAACGCTTCAAAAGCAAATTCCTGCGGCACCAGCTGGCTGCAAAGCACCGCATGCTGGGCGACACTGTAGAAGTGTGAAA
GATGTCCTGCAAAGCGACAGATATTTGAAAGGGAAACTGCGATATCGTTAATCACGATGTCGTCTTTATTTATCTTGTCA
TAATAAAAATGCTTCCCGGAAAAAGTTTTAATAAATGACATTTCGTTCTCCACTTTATATGCGCTGCACCGCGCTGAATT
CTGCTAAAAGTGAGCTCTCACCATCCGGTGATTATTGAGTTAATTACGTTTCCATAAATGCCCCCGCAGGGGCATTTGCA
GTAATGAAATCAGGCGGTGAAAGTACCAATAAAGGTTTCTACTTTGCTGTCTTTGAATTTCTCAACAAGCAGATCACGAA
ATTCGTTAGCCATATCTTCCTGCACCGCTTCCAGCTGAATAATGCGCAGAACCAGTACAGGACGATCGCCAGTGATAATG
CTGAGGCGTAATTTAAACGGACGTTCTTTCAGACCTTCAAACGGAACGCATTTAAATTCAAATGCCACTGGCATAATGTC
TTTGGTCTTCGCTTCGACAGATTCCATCAGGGAGCGTTTGCCGCTGAAGTCATTATCTTCAAAATCAGCGGTCTGGTTTG
CTTCAATCGTGATTTTACGGACTGCCGCAGCCGCTTTTGTTGCCTGAATAGCGTCACCATTAGCATCAAAGCCCACAAGG
TAGTCGGCCCAGTCTTCAATCCATTCTGCCAGTGACTTCTGGGAGTTACGCTCGCCGTTAACAGACAACAGGGCAGAGAA
CGGTGCTGTCTTTTTCAGTTTGAGAGTGGCGGTGTTATCTGCGTGACCTGGTTCATCAATAGTACCCAGGTTAAGTACAC
TGACGGCACGCATATTATCAGCATCGATAAAGCAGCGGGTGCCTTCATCTGCAAGATCTTTAGAATAACGGGTAAAGTCA
TCGATGTTGGCAGTGGAAAGCGCACCACGGAAACGGAAGCGATTTAAATTAAATTTTTCCAGATCATGAATGCGGAAATT
CTCAGGCAATGCCACAGCATCGGCACCAATCTTACTGATAATTTCATTAACACCCTGAGCAGAAATAAGGGCATGGATTT
GATTAATTGCGGTTGCGTCTAAGTTCTGAGACATAATAAGTCCTCACTATATAAAGATATTCAGTGATGAGATAAATAAT
CAGTTAATTAAGAACGATATTAATGACCTGCTGCGCGTAGTTTTCCGTCAGGTTCACCGGCAAGAGTCAGTAATTGTCCC
TGGTCTTCCTGCAGAATAGTCAGGCGACCACCGCGATTGACATACATCGGCGTTTCGGTGGTGTCTTCTTCGGAAATTTT
CCCGCGGTTAGTCGGGCGAACATATGAGAGTTTGTGTTTGATTTTCACACGGTTCTCATCAAATGGTTCGATTTCCAGGT
TGAGTGAGACCTTACCTTTGGTTTTCGTGTTCATCACACCTGAAGCGACTTCACTGAGAACTGCGCCGATTTTGGTTTCA
AATACGCCGCCGTCCAGCTCCCCGATAAATGCCTGCACATCAGTACTGCGTTCGCTAGCCATTTTGCTGCTCCTCATCAT
ATCGACCCTGCAAGGTCGGTTGGTTTCTCCACAAAACAGAGAAGAACACCTGCGGTGGCAGCCGCCCGGATGGATTGGGT
TATGAGCCCGTCGTCCGGTGATGCTCTTCTCTGTTTTGTAAAAAGAGCGGTACCAGCCGGAAGCAAGTGTACAAACTGGT
ACCGCCAAAGCAGTGGCTGTTGTGGTGACCGGTGCTGATCTCCGGCTTGCGGTTATTTCAGACTCTCACGGGCGTTTAAT
TGCCCCGCCGAACAGCTCTTTTCCGCAATAGCTGCAATGTCTTTCGCGCATCAGCCTGCGCATTCACCACAACGCTGAGA
GCACTTAGCCAGTTACGGCACCACACTTTGTCGCGGCTCCATAAATGCCCTCATCGTTGCACCCTGGTCTCTTCCCAGGC
GTCAAACCGAATCGCCACGCTGGTTAGGCGTCTTATCAGCATCATCATTGACTTGCACATTCCGGCTACCTGGTTTGTTT
GCCCGAGCAAGGAGTGGATTGTCCCCTTTAACGTCCCCAGACCGCTAACGACGCATGTGCCATACGCCGTGTTACAACCA
AATTTTGTTAGTACCTTGTTTGTAGGTCTGGAAAGAAAGATAAAATGAAGTTGCGCATTATGCAAGTGTTTTTATTGCGA
GATATGCAATTTGGTGGGTAATGAAAAGCCACCTTCTGGTGGCTAATTGATGTTGAGGTAGGGGGTTAATTGTGTCGCTT
AAGGGTTTGTGACTGACTGATTAAGACCTTTCCAAAGACCATAAACCGATGTTCGTTTTCGCTGGTAATTCCCCATTCGC
GGTAAATCTGATTATCAGAAATTACCAGCAGTTTATCAGGTATCATTTGCAGTCGTTTGACGTAAATTTTATCATCAAAA
CCAAATACATATATACCATCCCCATCAAACTGATTGATACTGATATCAACGAAGATGAGATCTCCTGGCTCAATGGTTGG
ACACATACTGTCCCCACGAACGTTGATAACTTTAATGTGATTGGCTGGTCGTCCGCCAAACATCGATACAGCATTATCAG
TTCTGTATTCAATGGCATGAATCACATCAATGACATCACCGCCCTGGATAAGGCCATTTCCCGCACTGGCACTGACATCC
AGCATTTCAATACGGAATACATCCTTCACCTGCGCAACATCCTCACTAATACTGTTTTTACATACAGTATTACTTTTGAC
GTCTGAGGTAAAGAGATCAGCAATATCAACACCTAAGCTCCTGGCAATATTACTCAGGGCTTGTTCAGTGAATTGTTTCT
GCTTACCTGTTTCCAGGCGCGAGATATTCGCCGCATCCACTCCTATTGCTTCAGCGAGATCGGCGATTTTCATGTTCTTC
GCCTGGCGAAGTTGTCTGACTCGGTTTCCTATGTTCATGCGTTTATTACATTTCTTTATTGCGCGTTAAGCAAATCAACT
TGCGCAAAATATTTGCGTGAAATAATATGCTCATCACGCAATATGTGGAGGTTATATGCAATCACCATTACGAAATGTGC
GTAAGGCGCACGGATTTACTTTGCAGCATGTTGCTGCGGGCGTTCAGGTCAATCCAGCGACGCTGAGTCGTATTGAAAGA
CTGGAACAAATTCCATCTATCGATCTTGCAGAACGTCTGGCCAATTTTTTTAAGGGTGAAATCAGCGAAATGCAGATTCT
TTATCCGGCACGTTTTCAATCTAGCCAAAACCAGAATGGGTTTAAACCACAGGAACAGGAGGTAAGCCGTGGGTAAGCAT
CACTGGAAAGTGGAAAAACAACCTGAGTGGTACGTGAAAGCTGTCAGAAAAACTATCGCGGCATTGCCTGGGGGTTACGC
TGAAGCTGCTGACTGGCTGGATGTAACAGAGAACGCTTTATTCAACCGCCTTCGTGCAGATGGCGATCAGATTTTCCCGC
TGGGATGGGCAATGGTTTTACAGCGCGCGGCTGGCACTCACTACATTGCGGATGCTGTCGCACAGTCTGCCGGTGGGGTG
TTCGTATCGCTTCCTGAAATTGAGGAAGTAGAGAACGCCGATATAAACCAGCGCCTGCTGGAAGTCATCGAACAGATCGG
GAATTACTCAAAGCAGATTCGTTCGGCAATCGAAGATGGGGTCGTGGAGCCACACGAGCAGACAGCAATTAATGATGAGT
TGTATCTGTCAATTTCGAAGCTCCAGGAGCATGCAGCACTGGTCTACAAAATCTTCTGCGCTCCAGAAAAGAGTGACGCC
CGCGAGTGTGCAGCTCCGGGCGTCGTGGCGTTTTGTGTCTGTGGAGAAACTAACGCATGAACAGTTTAACGGCAAATAAC
CGTTTGTCGCAACAGCTGGTGGTCAGTGTCGCTGAACACCTGTTGTTACGGCATGAATGCAGATTACCAAATCACTTGGC
TGTAAGTAACCACAGAGAACTTTACCTGACTGTGGGGGGCGAGTTGTGCAGGAACTTAACCGCTGGTTTCGTGACGGAAG
AGGGCTTTATGTCCATGTTATTCGTTGGGAGCCAGAAACACAGCGCGTTATCTATCTTCGCAAAGACTACCCGCATGAGT
GCTTTAGTCCTTTGTGGAAATTCAGGCGTGATTTTGTTGAGTGTGAAGGACCACCAGCACATTGATTCTGCCATTCCGGG
ACGTTACACTGTTCAGGCACCTTATAAAGCGGGTGCCGGGCGTGGAAACCCGGAATTCACCAAAGCGCACAACCGCGCTC
TTGCGGTTTTTTTGTGTAATGAGCAGCATTACGCCCAAATTATGGTGGGGCGTGCAGGGCCAACTTCGGTTGGGCCGGGT
TCTTTGGTGACCGGTATTTCCACCCCTGTACGTCTCACCACCAATAAGGTCGTGGAAAGCCTTGGTGGTGAGTTATTAAA
AATCACCAAAGAGGCTGCCATCATGGCTACGATCCCAACCCTCACTCAACCTGAAATTGCCATCGTTGATGGTCAGGCTG
TTACTTCATCCCTGGCTGTTGCCAACTTCTTCTCCAAACGTCATGACGATGTACTGAAAAAGATCCGCACGCTTGAATGC
TCTGCATCATTCACTTCCCGCAATTTTTCGGTGAGTGATTACACCGATTGCACAGGCCGCAAACTACCTTGCTATCAAAT
AACCCGCGACGGCTTTGCGTTTCTTGCTATGGGTTTCACGGGTAAACGTGCTGCCCAGTTCAAAGAGGCATACATCAATG
CCTTTAACCAGATGGAGAAACAGCTTTCAAATCCCTCTGTACTGAGCGACGTTGCACATAACGCCAGCGTTCTCTATTCC
TACATTTCATCAATTCATCAGGTCTGGCTGCAGCAGCTTTATCCTATGTTGGCAAAAGCCGAATCTCCGCTGGCTGTTAG
CTTGTATGACTATATTAATGATGCTTCGGCACTGGCCTGCCTCATAAATTTGTCGCTGAACCCTTCAGAGGTAAGGGGGC
GCAAATGATCCGGAATATTTTCAAACGGTTTACCAATCAGACTTTCCGTTGTCCTCGTCCGGGTCAGTGGTACACCACAC
CTGCAGGGCATGTTCTACGTGTTAGCCTGGTTGACCGTGAATGCCAGAAGGTGATTTGTGAACCGCTGGGCCGTAATTAC
CGCGTCAGTATGCCGCTTATAGCCTTTCGCTCCGGAAAAAACATGAAGCATCTCGGAGGTGCAGCATGAGTATGGAGCTG
ATGGTTAAAGCGATGAAAATTCGAGTGGGTAATCCATTGCGAAAACTGGTTCTGATCAAGCTGGCTGATAATGCCAGCGA
TCAGGGTGAGTGCTGGCCCAGCTACCAGCATATTGCTGACCAGTGCGAGATTAGCAAACGTTCTGTGATGAATCATATTG
CGGCCCTTTGTGAGTCCGGGCTGGTAAAAAAAGTCACCCGGAAAGGTGAAAAAGGTAACTCAAGTAATATCTATCTCCTT
CATCTGGATGGTGCAGGAGATTCACTAGGGGGTAGTGCAAATAATTCACTATCTGGTGCAGCAAATTCACCAGGTAGTGC
AGGAGTTGCACCAGGGGGTAGTGCAGGAGATTCACCCAGAACCAGTCACTCTTTTGAACCAGTCAAAGAACCAGTCAATG
AACCAATAGCTGTTGGTGCATCAGTTGATGAGTCCGTGCGAGTTCGTTCAAACCGACCGGAATACTCTCCGGAGTTTGAG
CAGGCATGGCTGGCATATCCCAAACGTGCTGGTGGCAATTCAAAATCTGCAGCCTTCAAAGCCTGGAAAGCCCGTTTGAA
CGAGGGGGTAAACCCCGAAACCATGCTGGAAGGTGTGAAACGCTACGCGGGCTGGGTATCTGCGATGGGCAATAGCGGCA
CACAATTTGTGAAACAGGCTGTCACGTTCTTTGGTCCAGATCGTCATTTCGAAGAATCCTGGGAAGTTCCTGCGGTATCT
GCAGCCAGACGCGAGGACCCGTACTTCAAAGCCAGTTACGACAACGTGGACTACAGCCAGATCCCGGCAGGATTCAGGGG
GTGATCATGAGTCTTTTGAATGAAGTTCAGAAATTCATTGAAGCCCATCCGGGGTGTACTTCCGGAGACATTGCGGATGC
TTTTGCAGGTTACTCACGGCAGCGCGTTCTGCAGTCAGCAAGCAAGTTACGTCAGAGTGGGCGTGTGGCTCACCGTTGTG
AAGGAGATACACGCAGACATTTCCCACGCCTGACTGAGAGAGCGCAGGAGCCGGAACCACAACCAGTTCGTGAAACCAGA
CCTGTGCGCAATTTCTATGTCGGCACTAACGATCCCCGGGTGATTTTGTGCCTGACCCGCCAGGCGGAAGAACTGGAGTC
CAGGGGCTTATACCGTCGTGCTGCAACGGTGTGGATGGCGGCATTCCGTGAAAGCCACTCCCAGCCAGAACGAAACAATT
TTCTGGCGCGTCGTGAGCAGTTTTTACGGAAAAGCAGCAAGCGCGCTGTATCGGGTGATGAGTGGTATCTGTCAGGGAAT
TACGTGGGGGCTTAATGAGTAATAAATATTGCCAGGAGCTGGTGGAACTGCGGAACAAACCAGCCCATGAACTGAAGGAA
GTGGGTGATCAGTGGCGCACGCCGGACAACATTTTCTGGGGAATTAACACCCTGTTTGGCCCGTTTGTTCTGGATCTGTT
CACTGACGGTGATAACGCCAAATGTGCCGCGTATTACACGGCGGAAGACAACGCGCTGGCGCATGACTGGTCAGAACGCC
TTGTGGAGCTTAAAGGTGCTGCCTTTGGTAATCCTCCATACAGCCGCGCCAGTCAGCATGAGGGGCAATACATCACCGGC
ATGCGTTACATCATGAAACATGCCAGTGCCATGCGTGATAAGGGCGGGCGCTATGTTTTCCTGATCAAAGCTGCCACCAG
CGAAGTGTGGTGGCCGGAAGATGCAGATCATATTGCTTTTATTCGCGGGCGTATTGGTTTTGAACTGCCTGTCTGGTTTA
TCCCGAAAGACGAGAAGCAGGTACCGACAGGAGCTTTTTTCGCTGGTGCTATTGCTGTTTTTGACAAGACCTGGAAGGGA
CCGGCAATCAGCTACATCGGGCGCGATGAACTTGAGGCATGTGGTGAGGCGTTTCTGGCGCAGGTTCGCCAGCAGGCGGA
AAAACTGGTCAGGGAGATGGTGGCATGACGACGTTAACTCAATGCCAGCAGCAGGTGCTGGATATGCTGATTTCTTATCA
GAAAGAACGTGGCTTCCCGCCAACCAATCAGGAGGTGGCAACCATGCTGGGATACCGTTCAGTGAATGCAGCGGTGGAGC
ATCTTCGCGCACTGGAGAAAAAAGGCGTCATCACGATAAAGCGTGGCGTGGCCCGGGGGATAACGCTTCATACCGCGGTG
AAGGACGACGACAGCGAGGCGGTCGGGATTATCCGCTCACTGCTTGCCGGTGAGGAAAACGCAAGGCTGCGTGCAACCCA
CTGGTTACATGAGAGGGGCCTGAAAGCATGAAGCTGATCCTGCCTTTTCCGCCCAGCGTGAACACGTACTGGCGACACCC
CAACAAAGGGGCGTTTGCTGGTAAGAGCCTGATAAGCGCGGCGGGGCGCAAATTCCAGAGCGCGGCGTGTGCAGCAATAG
TTGAGCAGTTACGTCGTCTGCCGAAACCAACGTCGGCACCTGCTTCAGTGGAGATCGTGTTGTTTCCTCCGGATAACCGG
ATCCGCGATCTGGACAACTATAACAAGGCGCTGTTTGACGCCCTGACCCACGCGGGTGTGTGGGAAGACGACAGTCAGGT
GAAAAGAATGCTGGTGGAGTGGGGACCGGTTATCCCGAAAGGGAAGGTCGAGATCACTATCAGTAAGTACGAGAAAACGG
CGGGTGCAGCCGCCTGATCAAGAGGAGAAACGAAGTATGAATAATCTGATGGTCATTGATGGTATTGAAGTTCGTCGTGA
TGCTTATGGGCGTTACAGCCTGAACGATCTGCATCGCGCAGCAGTAGCATCTGGTGCAAATGCCAGAACCAAGGAGCCGG
GAAAGTTTCTTTCCAGCCAACAAACTGTTGAGCTTGTTCATGAATTGACCAACACCCAGAATTTGGGTGTTGACCCGGTG
AGTGTGATTCATGGGGGAAATGAACGGGGAACGTATGTCTGCAAGGAACTGGTGTATGCCTATGCAATGTGGATCAGCCC
GTCATTCCATCTGAAGGTGATCCGTACTTTCGATATGGTAACCAGCGCACCGGAAAAATTATCCGGACAGGCTGCTGACA
AGATGCAGGCTGGCGTGATCCTGCTGGACTTTATGCGCCGGGAGTTAAACCTGTCTAACTCTTCAGTGCTTGGTGCCTGT
CAGAAACTCCAGGAGGCTGTTGGCTTACCGAATCTGGCACCGCGCTATGCCATTGATGCTCCTGCTGATGCACACGATGG
CTCAAGTCGCCCGACACTGTCACTGAGTGCACTGCTGAAACAGTATGGTATACGCCTGACAGCTAATCAGGCATATCACC
AGATGGTGAAACTGGGGATCGTCGAGCAGCGCGAACGATACAGCCGTACCGCGATTAACAACATCAAAAAATTCTGGTCG
CTGACAGCGAAAGGTTGCATGTTCGGCAAGAACATCACCAGTCCCGCAAATCCGCGCGAGACGCAGCCGCATTTCTTCGA
ATCCCGATTCCCTGAGCTGTTAAAGCTGCTCGATACCGTTCATTGAGGTGACCGTGAGAGCACTACTGACCCCTGAAATT
GCCCCGCGTATGGGGATCGTATTGTTCAGGCCAGGTTCAGAGCTGATGCCCCTGTTTATGCAGGGGCGTGTCCTGCTGGA
GCCTGAGCCGGAGCGTTATTCATCTTTCGCCAGTGGTGCCGTTCCGGCGGCATCACAACCGCTGGCGGATGATCCTGCCG
TTCGGGCCGTGTTCCGCAATGAGGCAGTGATCCGTCGTGCTGGTGGCGTGGAATGTCTTGAAAGCTGGTTACTTCGTGAA
AAAGGCTGCCAGTGGCCTCATTCCGACTGGCACAGCGAGAACATGACCACAATGCGACACGCTCCGGGTGCAATCCGTCT
GTGCTGGCACTGCGATAACCAGCTGCGCGATCAGTTCACGGAACGGCTGGAATCAATGGCAACGGATAACTGTGCCCGCT
GGGTGTTGTCTGTTGTGCGTCGGGATCTCGGTTTTGATGACAGTCACGTTGTGACAATGCCTGAACTGTGCTGGTGGCTG
ATTCGTAATGATCTGGCGGATGCCTTACCGGAAAGTGCAGCCCGTAAGGCACTGAGATTACCGAAGCCTGTTGTGCCGTC
TGTTACCCGGGAAAGTGACCTTGTGCCTTCGGTTCCTGCCACCAGCATCATCCAGGATAAGGCGAAAAAGGTGCTGGCGC
TGAAAGTGGATCCGGAGTCGCCGGAGTCTTTTATGTTACGCCCAAAACGTCGCCGCTGGGTTAATGAAAAGTACACGCGC
TGGGTTAAGACACAGCCGTGTGCATGTTGTGGAAAGCCCGCTGATGATCCCCACCACCTGATAGGTCACGGTCAGGGTGG
AATGGGAACAAAAGCGCATGACCTTTTTGTGTTGCCTTTGTGCAGAAAGCATCACGACGAGCTGCATGCGGATACCGTGG
CATTTGAAGAGAAGTATGGCTCCCAGCTGGAGCTGATATTTCGTTTTATCGATCGTGCGCTGGCAATTGGCGTATTGGCG
TAAGTGGAGAACGAGCATGAACCTTGAAGCCTTACCAAAATATTACTCCCCAAAATCTCCAAAATTGAGCGATGACGCAC
CGGCGACAGGCTCAGGTGGTTTAACGATTACGGATGTGATGGCTGCGCAGGGGATGGTGCAGTCGAAAGCACCGCTTGGG
TTTGCCTTATTCCTGGCAAAAGTTGGTGTTCAGGATCCTCAATTTGCGATTGAAGGTCTGCTCAATTACGCGATGGCACT
GGATAACCCGACATTGAACAAATTGAGTGAAGAAACCCGGTTACAGATCATCCCTTACCTTGTGAATTTTGCCTTTGCTG
ATTATTCCAGGTCTGCGGCAAGTAAGGCTCGCTGTGAGCATTGTGCTGGTACTGGATTTCATAATGTATTGCGCGAAGTG
GTGAAACACTCCAGAAGCGGGGAATCTGTTATCAAGGAAGAGTGGGTGAAGGAACTATGTCAGCATTGTCATGGTAAGGG
AGAAGTCAGCACAGCGTGCAGAGGGTGTAAGGGTAAAGGTATTGTCCTGGATGAAAAAAGGACCCGGCTTCATGGCACGC
CTGTTTATAAGATTTGTGGGCGTTGCAATGGAAACCGGTTTAGCCGTTTACCAACCACACTGGCGCGGCATCATGTCCAG
AAGCTGGTACCAGACCTGACGGATTATCAGTGGTACAAAGGATATGCAGATGTCATTGATAAACTGGTTACAAAGTGCTG
GCAGGAAGAAGCATATGCAGAGATACAATTGAGAAAGGTGACAAGATAAATGGTTTTCGCCGAAGATGACGACATGATGC
TTGCATTTTTCAAAAAATATGGATAAGATTTTCCCAACGATGGGCTTTGTATGTCTACCGTTGATAAGATTTAAGAACCC
GCCCCTGAGCGGGTTTTTTTGTGCCTGATGTCTCATGAAACTATGAAATGGATTGGTGCGTTAAACATTTTTTCTTATTA
TCTTTTAGATTTTGGAGAGATGGTTAACGTCTGTATTCCAGAAACTCGATGATTATTTAATAAATTAGTTTCAATGATGC
TTCTAGGTTATGACTGTAATGAAAAAGGTATTAATAGCAGCGATAGGTTTTTGTTTAGTTGGTTGTGCAGGTATGAAATT
ACCTGAGTATTCGCAAGTTAAAGCAAGTCCGTATTATACAGATTGCCGTGCGTTTGCCATGGATGTTTATAAAAATGATG
GATACAGCAAAATTGCGAAAACTACTATCCTTAGCATGGATGATGTGAAGGCTAGATATATTGTGACAGGGTGTGTAGTT
GCTATGGGGAAAAACACTGTAGAGGAAATCAAAGCTGATCTCTCTGCTAAAGGGAGTTCTTTTGGGCTTATCAGTGGAGC
TTGTTCTAGTGCGGCATGTCGGGTTGATGTAGAGCAGCAAATGAACGCTTATGTACTTGGTAGTTATTATGCTGCAAATA
AAAAATTCCCGGATAAAATGAAAGCAGAGTTTTAAGTAAACCTTGTTTTCGATTATATGTCGAAGATAAATGTTAGTAAC
GGCATAATAAGTAAATATATAGCTGTAATAGCAACCCGCCACTGAGCGGGTTTTTTGTACCTGTAAACTTGGTGCAGTAC
AGTAAACACGCTGGTGGTCGTGAATACTGACTTTTTATCTTGCTGGCTTTTTAGACAAGAGTTATTGGTATGTCATGTTA
ACCAGAAGGGAAAAAGACATGCTAAAACAGCAAGATATGACAGAAACCGCCGCCGCAGTCCTTCATTTCTTACCTGCTGA
CAAGTGGGTAACGCCACGCATGATGACGAGAACTACCGGAGTAAGCGAAGCCCGGTGCCAGTTAATACTGACTCAGTTAG
TTCTGGCGGGTCTGGCGAAGGATAACGGCGGGTACGGGAATAAATTCAGACGCTGCCAGTAATGGCGGTTTCCTGCTGTG
AAAATGGGCGGCTGGTGGGTGTTGGTAGCACCTGCCAGCCATTCGCTCATGCTTACTGGTCACAAGCGAACCACGGCCCA
CTGCTTTAGCGCAAAAGCAGAGTGAGCCTACCAGAGTTACGCTTACTGATCCATGAAAAATACTGTAAAAATAAACAGTG
CTGATTTAATCAACGCTGATTGCCTGCATTTTATTCAGTCCCTGCCTGATGATTCCATTGACCTGATTGTTACCGATCCG
CCGTACTTCAAGGTGAAACCCAACGGCTGGGACAATCAGTGGAAAGGGGACGAAGATTACCTTAAGTGGCTGGACCACTG
TCTGGCCCAGTTCTGGCGGGTGTTAAAACCTGCCGGAAGCCTTTACCTGTTCTGTGGGCATCGCCTGGCATCTGATATTG
AGATCATGATGCGTGAACGTTTCAACGTGCTTAACCATATCATCTGGGCGAAGCCGTCCGGACGTTGGAATGGGTGTAAT
AAAGAAAGTCTGCGCGCATATTTTCCTGCCACAGAGCGCGTTCTGTTTGCTGAACATTACCAGGGGCCATATCGTGGCAA
AAGTGACGGCTATGCGGCAAAAGAAAGGGAACTCAAACAGCACATAATGGCACCGCTGATATCGTATTTCAGGGATGCTC
GTGCCGAACTGGGTATAACGGCAAAACAAATTGCCGAAGCCACAGGTAAGAAAAATATGGTTTCCCACTGGTTTGGTGCC
AGTCAGTGGCAGTTGCCGAATGAGGCTGACTATCGGAAGTTACAGGCACTGTTTTCCCGTATAGCGGCAGAGAAGTTTCA
GGAACAACAACTGGAACAACCACACCACCAGCTGGTGGCATCTTATGATTCACTGAATCGCAAATATTCTGAATTGCTGG
ATGAGTTTAAATCTCTCCGGCGCTATTTCTCCGTATCAGTCTCCGTGCCTTATACCGATGTCTGGATGCATAAACCCGTT
CAGTTCTACCCGGGTAAACATCCGTGTGAGAAACCGGCGGATATGCTCAGGCAAATAATCAATGCCAGTAGTCGACCCGG
TGATCTGGTTGCTGATTTTTTTATGGGATCCGGTTCCACAATAAAAGCAGCAATGGCGCTGGGGCGTCGGGCCTTAGGTG
TTGAGCTTGAGTCAGAGCGGTTTAACCAGACAGTGAAAGAGATAAACGAGCTGGTGGGGAAATAATCTGGTGGCCACGTC
AGGTGGCCTTTTTATTTCCATTACACAGCACCCGCATCTGCGAGGTGGGGTTATGAAATCCATGGATAAGTTAACAACGG
GTGTCGCCTATGGCACCTCAGCAGGTAGTGCCGGGTACTGGTTTTTACAGTTGCTCGATAAAGTCACGCCCTCACAGTGG
GCGGCAATAGGTGTGCTGGGTAGTCTGGTATTTGGCCTGCTGACGTACCTGACAAACCTTTATTTCAAGATTAAAGAAGA
CAAGCGTAAGGCTGCACGGGGAGAGTAATTCAATGACTCAAAACTATGAACTGATTGTGAAAGGGATCCGCAATTTTGAG
AATAAAGTTACGGTAACTTTAGCGTTACGGGACAAAAACCGCTTTGACGGTGAAATTTTTGACCTGGACATCTCGCTGGA
CCGTGTTGAAGGTGCCGCGCTGGAGTTTTATGAGGCAGCAGCCAGAAGGAGCATCAGACAGGTCTTCCTGGATGTTGCTG
CCGGGTTATGTGAAGGGGACGAGCTGTTGCCAGAAACGCGCCCCTGTTCAGAGGCGCGGTATACCATAAAAATTAACAGT
TCTGATAACTCGATTACGGGTTGTTAGCTTTTTGCAGTTGGCTTTCCAGTATCTTTCATTGGTAGCATCCTGATAAATAT
CCATGAGCGCAAAAATCAAATACGGCCTGTCAGCTGCTGTTCTGGCGCTGATTGCTGCAGGCGCGTCTGCTCCTCAAATC
CTTGACCAGTTTCTTGATGAAAAAGAGGGTAACCACACTACGGCATACCGCGATGGTTCCGGTATATGGACCATCTGTCG
TGGTGCCACAATGGTGGATGGTAAGCCCGTCATACCGGGAATGAAGCTGTCGAAGGAAAAATGCGACCAGGTTAACGCTA
TTGAACGTGATAAGGCGCTGGCATGGGTGGAGCGCAATATTAAAGTACCACTGACCGAACCACAGAAAGCGGGTATAGCG
TCATTTTGTCCCTATAACATTGGCCCCGGTAAGTGTTTCCCGTCGACGTTTTATAAGCGGCTGAATGCCGGTGATCGTAA
GGGTGCATGTGAGGCGATTCGCTGGTGGATAAAAGATGGTGGGCGCGATTGCCGCATACGTTCAAATAACTGCTATGGAC
AGGTTATTCGTCGTGACCAGGAAAGCGCATTAGCCTGTTGGGGGATAGATGAGTGAGCAGAGTCGCCGCGATTATTTATG
CTCTGGTTATCTGCATCATCGTCTGCCTGTCGTGGGCGGTCAATCATTACCGTGATAACGCCATCGCCTACAAAGAACAG
CGTGATAAAAAAGTCAGTGAGCTGAAGCAGGCGACCGCCACCATTACTGACATGCAGCAACGCCAGCGTGCTGCTGATGT
ACTCGATGCTAAATACACGAAGGAGTTGGCTGATGCGAAAGCTGAAAATGATGCTCTTCGGCGCAAGCTTGATAATGGTG
GTCGGGTGCTCGTCAAAGGAAAATGCTCTGTGCCATCCTCAGCCGAAACCTCCAGCGCCTCCGGCATGGGCAATGATGCC
ACCGTCGAACTCTCTCCAGTTGCTGGACGAAACGTTCTCGGTATCCGGGACGGAATCATCAGAGACCAGACAGCACTGAG
AACGCTTCAGGAATATATCAGGACGCAATGCCTTCGATGATAGCGATAATTTTACTCATCATCCTTCACATTTGGCTCTG
TAGACAGGGTGGTGATCACTTCTGGAGTGAATCCAGATTAAATATCTCATTGCTGATGCTTGATATTGAGCATCTTGCGC
GCGGTAAGGGGCTGCGTTGAGATAAGAGCCAGTCATTACAAATACCAGGATTTAGCCTCGCATTCGCGGGGCTTTTTATT
GCCATTACAAAAGCCACTCCCTACAGAGTGGCTTTGATAATGGCTTATACCCTACACGGGATAGCTTAACTGATATCCCT
TTTAACGGATAAAGGTATTCAAGCCTGACACATCATGCGCTGTATCGTCGCCGTATTCCCGTATTAACAGAGACCGTAGC
CCGACGGGGAACTCCTTCTGCGCGAGTGTGCGGGAATAATCAAAAACGATGCACGCCGGGTTTTTACCGCGTTTATGGTT
CGCGGGTTTGTCCCTCATGCTCGCCAGTCCTGTGCGGGGGTGGAAGAAACAGGACACTTACACAGATTCTTGTGGGCACG
ATGCTATGCCTTTCTGGATTATCCCGATGCCATTCATGCAAGGCGTTGTATCAGACGTTCGTCAGAGCTGTCAGGCTGAC
GGGTCCTCCCGGTGGGGTGGCCTGCCACGGGGCGGGAGCGGCGCGGAAAAAGGCTAGTTTTTGAAATTTCATTCGTCATC
ACCACTACTGTAATATATTGATATTACGGTGATTTTATTTTTATGGTGTCGATTTTGATTGTTTTTTGTTCGCCACTAAC
ACCGTTTGCCTAAAGTTGTTCGCAAGATGC
