# Supplementary material for: Viral dysbiosis in children with new-onset celiac disease
Source: PLoS One. 2022 Jan 14;17(1):e0262108. doi: 10.1371/journal.pone.0262108 (PMC8759644; doi:10.1371/journal.pone.0262108)
Supplement: S2 Table — (ZIP) [file pone.0262108.s002.zip › Virus_Genomes/Enterobacteria_phage_mEpX1_GCF_000902095.1_ViralProj183149.fasta]

>NC_019709.1 Enterobacteria phage mEpX1, complete genome
ATGGCAGATAAACGAATCCGTTCCGACAGTTCGGCGGCAGCGGTTCAGGCCATGAAAAATGCAGCTGTGGACACCATCGA
TCCGCCGTCCCATGCAGGTTTGGAGAAAAAAGCCGAACCATTCTGGCATGACAATATCAGATCGAAAGCTCTGGACAGCT
GGACGCCTGCCGACCTTCTAGCCGCCGTAGAACTTGCTAATAATCAGCTCTATATCACCGTTTTACGCAAGGATTTACGC
AAAGAAGAGCGCATACGCGGGGAGGAGCGAGACGAAGGCCTTATAAAAGACCTCCGCAAGCAAATTGTTGAGCTACAACG
AACTATCCTGGCTCAGCGCCGCGACCTCCAGATCCACTCCCACGCAACCAACGGCGAAAGTCGCGACCAGAAGAAACGTA
ATCAGAACGATCGTGATGCACGGAATACCAAAAACGAGCATCAGGACCAGGACGATAACCTGATCGCCTTTCCCAAGCAC
GGATAAAAGACTATGACGCGAGGTGAGCGTGTAATAGCGTTCATTGAGCGCTTTTGCATCGTGCCAGAAGGCAAGCTTAT
CGGCCAACCTATGCGGTTGGACCCCTTTCAGAAAGATTTCATTCTGGCGGTTTACGACAATCCAGCCGGAACGGATATGG
CGATCCTCTCCATCGCCCGAAAAAATGGTAAGACTGGCCTGATTGCCGGAATTCTGCTGGCTCACCTGGTGGGGCCTGAA
GCGGTGCAGAACACGCAGATTGTCAGCGGTGCACTCAGCCGGGAACAGGCGGCCATCGTTTTTAACCTCGCGGTGAAGAT
GGTTAACCTGAACCCCAAGCTGCAGGAGATTGTGCACATTACGCCCAGCGGCAAAAAGCTTATCGGCCTGCCGTGTAACG
TCGAATACAAGGCTTTATCCGCAGAAGGTAAGACGACGCACGGCCTTTCCCCCATTCTGGCCATTCTCGATGAAACCGGG
CAGGTTAGGGGGCCGCAGGATGATTTTATCGATGCAATAACTACCGCGCAGGGGGCTCATGAAAACCCGCTGCTAATCGT
TATCAGTACGCAGGCAGCAAACGATGCTGACCTGCTTAGCATCTGGATTGATGATGCGGTCAAATCGAAAGATCCGCACA
TCGTGTGCCACGTTTATGAAGCGCCAAAAGACGCTGATATCAGTAAACGCGAGTCCTGGCTGGCTGCGAACCCGGCACTG
GGAACATTCAGGTCAGAAAAAGACATGGCGCGCCAGGCTGAGAAAGCTGGCCGAATGCCAAGCTTCGAAAACACCTTCCG
AAACCTCAACCTCAATCAGCGCGTGTCTACCGTATCGCCGTTTATCTCCCGCAGCGTGTGGGAGCTTTGCGGAGAGATGC
CGATTAACACCCCGAGGAAGTGGTACGCGGGGCTGGATCTGTCAGCCAGGAACGACTTAACGGCGCTGGTTATCGCTGGT
GAAGCAGATGATGGTGTCTGGGATGTTTTCCCCTTCTTCTGGACACCGCAAAAGACTCTTGAAGAGCGAACCAAAACGGA
CCGAGCACCCTATGACGTTTGGGTGAGGGAGGGGCTGCTGCGCACCACGCCAGGAGCTTCGGTGGATTACTCATTCGTCG
TTGCGGATATCGCTGAAATTATCGGTGATTTCGACCTTACCTCGATGGCTTTTGACCGCTGGCGCATTGACCAGTTCAGG
AAGGATGCCGATGCCATTGGGCTGAGCCTCCCGCTGGTCGAGTTCGGCCAGGGCTTTAAGGATATGGGGCCAGCTGTAGA
CACGCTGGAGTCTCTGATGCTTAACGGGCGCGTGAGGCATGGCATGCACCCCGTATTAACGATGTGTGCTGTGAATGCGG
TGGTGGTGAAAGATGCTGCTGGCAACCGCAAGCTCGATAAATCCAAAGCAACGGGCCGTATTGATGGCATGGTCGCAATG
ACAATGTCCGTTGGTGCTGCTAATGGGGAAGTTACCGAACAGGGTGGTGACTTCGACGACTTCATTTTCCGACCGCTGAG
CATGTGATGGAAGAACCTAAATACACGATTGACCTGCGAACCAATAACGGCTGGTGGGCAAGGCTGAAGTCCTGGTTTGT
CGGCGGGCGTTTAGTCACCCCAAATCAGGGCTCACAGACGGGGCCTGTTTCGGCCCACGGATACCTGGGCGATTCATCCA
TTAACGATGAACGGATACTGCAAATTTCGACTGTGTGGCGCTGCGTGAGCCTGATTTCAACGCTCACGGCATGCTTACCG
CTTGATGTCTTCGAAACAGACCAGAATGACAACCGTAAAAAAGTGGATTTGAGCAATCCACTGGCGCGACTGCTGCGCTA
CTCACCGAATCAGTACATGACCGCCCAAGAATTCAGGGAGGCCATGACGATGCAGCTCTGTTTCTACGGTAACGCATATG
CACTTGTGGACCGCAACAGCGCAGGTGACGTGATCAGCCTTCTCCCGCTTCAGTCTGCCAATATGGATGTGAAGCTCGTC
GGAAAAAAAGTGGTTTATCGCTATCAACGCGACAGCGAATACGCCGACTTTTCGCAGAAAGAGATTTTTCACCTTAAAGG
CTTCGGATTCACCGGGCTTGTAGGCCTGTCACCCATTGCTTTTGCCTGTAAATCGGCAGGTGTGGCAGTTGCGATGGAGG
ACCAGCAGCGAGATTTCTTTGCCAACGGCGCCAAGTCTCCGCAAATCCTCTCAACTGGCGAAAAAGTGCTAACTGAACAG
CAGCGCTCCCAGGTCGAAGAGAACTTCAAAGAGATCGCCGGCGGCCCGGTAAAAAAACGCCTCTGGATTCTGGAAGCGGG
TTTTTCTACATCGGCAATTGGCGTAACTCCGCAGGATGCCGAAATGATGGCGTCCCGAAAATTTCAGGTAAGTGAACTGG
CGCGATTCTTTGGCGTACCGCCTCACCTTGTCGGCGACGTCGAGAAATCAACGAGCTGGGGATCGGGCATCGAGCAGCAG
AATCTCGGCTTCCTGCAGTACACCCTGCAGCCCTATATCTCCAGGTGGGAAAACAGCATTCAGCGGTGGCTTATTCCTGC
TAAGGATGTTGGCCGCATTCATGCTGAGCACAACCTCGACGGCCTGCTGAGGGGCGATTCGGCATCCCGCGCTGCCTTTA
TGAAGGCAATGGGAGAGGCAGGGCTACGCACCATCAACGAGATGCGACGAACGGACAACCTCCCGCCATTGCCGGGTGGC
GATGTGGCAATGCGCCAGTCGCAATACGTGCCGATCACCGATTTAGGAACCAACAAAGAGCCCCGTAATAACGGGGCTTA
ATTTTTATGGGGGCCGTAATGCCTGAAATCGTAAAAACGCTGTCCTTCGACGAGACAGAAATCAAATTCACCGGTGACGG
TAAACAGGGGATTTTTGAAGGCTACGCCTCTGTTTTTAATAACACCGATTCCGATGGCGACATCATTCTGCCCGGGGCGT
TTAAAAACGCGCTGGCGAACCAGACCCGAAAAGTGGCGATGTTTTTTAACCACAGGACGTGGGAACTGCCGGTTGGCAAA
TGGGACAGCCTGGCTGAGGACGAAAAAGGCCTGTATGTGCGCGGTCAACTTACCCCAGGACACAGCGGCGCCGCTGACCT
GAAAGCGGCAATGCAGCACGGTACGGTTGAAGGTATGTCGGTTGGCTTTTCCGTTTCGAAAGACGATTACACCATCATTC
CAACAGGCCGCATTTTTAAGAATATCCAGGCTCTGCGCGAAATCAGCGTCTGCACTTTCCCCGCCAACGAACAGGCTGGC
ATCGCAGCCATGAAAAGTGTCGATGGCATTGAAACGATTCGTGATGTGGAGAACTGGCTGAGGGATTCAGTCGGCCTCAC
CAAATCACAGGCAGTTGGGCTAATTGCCCGGTTTAAGTCAGCGATTCGGAGCGAGTCCGAGGGCGACGGAAACGAAGCAC
AAATAAACGCTCTGCTTCAGAGCATCAAATCTTTCCCTTCTAACTTAGGTAAATAATTATGTCTGAACTCGCTCTCATTC
AAAAAGCTATCGAAGAATCCCAGCAGAAAATGACCCAGCTTTTCGATGCGCAGAAAGCAGAAATCGAAAGCACAGGCCAG
GTTTCCAAACAGTTGCAGTCCGACCTGATGAAAGTACAGGAAGAGCTGACCAAATCCGGCGCTCGCCTCTTCGATCTGGA
ACAGAAACTGGCATCCGGCGCTGAGAATCCTGGTGAGAAGAAATCCTTCTCTGAACGGGCTGCTGAAGAGCTTATTAAGT
CATGGGACGGTAAACAGGGCACCTTTGGCGCTAAAACGTTTAACAAGTCACTAGGCAGTGACGCTGGTTCGGCTGGCTCA
CTGATCCAGCCTATGCAGATCCCAGGCATCATCATGCCAGGCCTGCGCCGTCTTACCATTCGTGATCTGCTGTCTCAGGG
CCGCACTTCCAGTAACGCTCTGGAATATGTGCGTGAAGAGGTGTTTACCAATAACGCCGACGTGGTGGCAGAGAAAGCAC
TGAAGCCAGAATCGGATATCACCTTCAGCAAACAAACCGCGAACGTGAAGACCATCGCGCACTGGGTGCAGGCATCACGT
CAGGTGATGGATGATGCGCCAATGCTTCAGTCCTACATTAACAACCGCCTCATGTACGGCCTGGCACTGAAGGAAGAGGG
CCAGCTGCTGAACGGCGACGGTACCGGGGATAACCTGGAAGGGCTGAACAAAGTGGCAACCGCCTATGACACCTCGCTGA
ATGCCACCGGCGACACCCGCGCTGACATTATCGCTCACGCTATTTATCAGGTGACCGAGTCTGAGTTCAGCGCTTCCGGT
ATCGTCCTGAACCCGCGCGACTGGCACAACATCGCGTTGCTGAAAGACAATGAAGGCCGCTATATCTTCGGTGGTCCTCA
GGCATTCACCAGTAACATCATGTGGGGCTTGCCAGTGGTTCCGACTAAGGCGCAGGCCGTCGGCACCTTTACCGTAGGCG
GTTTCGATATGGCCTCACAGGTCTGGGATCGCATGGATGCCACCGTGGAAGTTAGCCGTGAAGACCGCGATAACTTCGTG
AAAAACATGCTGACCATCCTGTGCGAAGAGCGTCTGGCGCTGGCGCATTATCGCCCGACAGCAATCATCAAGGGCACCTT
CTCTGCTGACTAATGATGGAGGGGGCGGGGAAACCCGCCCTTTTAACGTATGGCGATAGATGTTCTGGATGTAATTCCCC
TCAGTCTGTTTAAGCAGCAGATTGAGTTTGAGGAAGACGACAGGGACGAGCTGATCACGCTGTACGCCCAGGCCGCTTTT
GACTACTGCATGCGCTGGTGCGATGAACCAGCATGGAAGGTTGCGGCTGATATTCCTGCCGCCGTTAAGGGCGCCGTTCT
GCTTGTCTTTGCTGACATGTTTGAACACCGGACGGCACAAAGCGAAGTGCAGCTTTATGAGAATGCAGCCGCCGAACGCA
TGATGTTCATTCATCGCAACTGGCGCGGTAAATCTGAACCTGAGGAGGGCTCCTGATGGAACCTGGACGATTCAGGCACA
GGGTAAAAATTCTCACCTTCACGACTTCGCGCGATCCATCTGGTCAGCCGGTTGAATCGTGGACAGGTGGCAACCCGGTC
CCGGCTGAGGTAAAGGGGATCAGCGGCAGAGAGCAGCTTTCAGGCGGCGCGGAAACGGCGCAGGCAACGATTCGCGTCTG
GATGCGCTTCAGGTCAGAGCTGAATGCCTCTTCTCGTCTGGAAGTGCTCAGCGGACCGTATAAAGGTCAGGTGCTAAATA
TCATCGGTCCTCCTGTAGCAAATTCGACCGGCACTCGCCTGGAAATTCTTTGCAAAACGGGAGCTGAAAAATGATTGAGA
CGAGCCTCGATTTTTCCGGGCTGAATGACATCGCAAAGGATCTGGAGGCGCTTAGCCGCGCTGAAAACAACAAGGTTCTG
CGTGATGCCACGCGCGCTGGCGCCGAAGTGCTTAAGGAAGAAGTGATCGCCCGCGCGCCGGTGCGCACCGGGAAACTGAA
AAAAAACGTGGTGGTGGTGACCCAAAAAAGCCGCCGCCGCGGGGAAATTTCTTCCGGTGTCCATATTCGTGGTGTTAACC
CGCGCACCGGGAACAGCGATAACACTATGAAGGCGAGTAACCCAAGAAACGCCTTTTACTGGCGATTCGTTGAAATGGGT
ACCGCGAACATGCCTGCACATCCGTTTGTGCGACCCGCTTACGATACTCGCGAGGAAGAGGCCGCCAGCGTCGCCATTGC
CAGGATGAATCAGGCTATTGATGAGGTATTGAGCAAGTGAATGAAGATAATATCTACGCCTTGCTTTCTCCCCTGGCAGA
AGGACGGGTATATCCCTATGTTGCGCCATTAGGTAGTGACGGTAAACCGTCTGTCTCTCCACCCTGGATTATCTTTTCCA
TCGTCGATGATGTTTCCGCTGACGTGCTGTGTGGTCAGGCAGAGAGCAGGGTTTCCGTTCAGGTCGATGTGTATTCCACT
TCGATCGCTGAATCACGATCCCTGAGAGATTTGGTGCTCGCTTCGCTTGAGCCGTTAACCCCTACAGAGGTGGTAAAAAT
CCCCGGGTACGAGCCAGATTATCGGCTCTACCGTGCCACCCTGGATTTTAAAGTTACCCCCTGACAATTAATTCACCCAA
CGAACCCGCCAGATGGCGGGTTTTCTTTTTCCAGGAGACAGCTATGTCTGCACTTTATGAAAAATCGCAGCTGACGAAGA
TCCTTATTTCCTCCCTGCCGTCCACCAAAGAAACGATGGATTCCGCCACCTTTCTCGATCTGAGTTGCACCATCAAAGAA
ATTCAGTTCACTGGTGGCCAGAAGCAGGATATCGACGTAACAACACTTTGCTCTACCGAGCAGGAGAACATCAACGGCCT
GCCTTCTCCGTCAGAAATCTCTCTGTCCGGCAACTTCTACAATAATCCAGCGCAGGACGCCTTGCGTGATGCGTATGACA
ACGACACCACTTACGGCTTCCAGATCATCTTCCCGTCAGGTAATGGTTTTAAGTTCCTGGCCGAAGTTCGCCAGCATACC
TGGTCATCTGGTACCAATGGTGTTGTGGCAGCTACATTCTCACTGCGCCTTAAAGGCAAGCCTGTCCCGATTGACTCTGT
ACTTAAACTGACCACTGATCTTCCTTCCTCACTGTCTGTAGCGGTGGGGGCTGCGATCAGCATGGCTGTAGTAGCTGCCG
GTGGTAAGCCTCCGTATGCCTACACCTGGAAGAAGGCAGGTAGCACCGTCAGCGGGCAGACATCCGATACCTTTAATAAA
GCCACCGCAGTTTCAGGTGATGCAGGTGATTACACCTGTGTGGTTACGGATTCTTCTTCTCCGGTCAAAACGGTTACCTC
AGCTGCCTGCACCCTTACTATCAGTTAATGGAGATGCCGGGTTGTCCCGGCATGGATAAGCGATGTCGCAAACTTTAAAA
CAATTAGCCATGGCGAAAATGGCTGGCTTTCGCCATAAGACGGTCGTTGTCCCTGAGTGGGAAGGTGTCAAAGTGGTTCT
CCGTGAGCCGTCAGGTGAAGCCTGGCTGCGCTGGCAGGAGGTGGTGAAAGGGGGGGCCGACGATGAAAATGTGTCGGTAT
CGGAAAAGGCGCACCGTAATCTTTGCGCTGACGTGGTGCTCTTCATTGACGTTCTGTGTGACACCGATAAGCAACCGGTA
TTCAGCGTAGACGAAGAAGAGCAGGTGCGTGAAATTTACGGGCCCGTGCACTCACGTCTGCTCAAACAGGCGCTTGACCT
GATCAACAATGCGGACGAAGCGCGGGAAAAGTCTCAACCCCCGGCGTAAAGTTTCTGATGTCGCTTGCGCTCCGGATGGG
GCGCACGCTCTCAGAGCTTCGGCAGAATATGACGGCAAGCGAGCTTCTGATGTGGATTGAGTACGACAGGCAAAGCCCGG
TTGGCGATATTCGCGGTGATATCCATGCAGCGCAGATTGTCTCTGCCATCTACGGCTCGCAGGGGGCAAAAGTACCGCTG
GACGATGCGATCCTGCGCTGGGGTGGTGATGAGCAATCAGAACCGAAGGACCCGTTTGCAGGGCTTGAGGCGGCACTTAC
AGCTGCGACACAATAATTGCTTCACATGCCTTCAATGTAGCGATACGCTCTTTCCTTAAGTAAAGGAGGCGTTATGGAAC
CACTGGTAGTAGTGTTTGGAATATTCGGCTGGCTGATAAATCTAATTGTGATTTTTTATTTATTACGGTTTAGCACAAGG
GCAAATGAACAAGTTGAAGCCCTTAAAGAGATAAATAAAAAGCAAGATGCGCAAATAGATTTATTAATACAAGTCGCTCA
CCAAAGAAAAGACAGTTTATAACTCACGACCCGCTATCAAGCGGGTTTTTTTTATGGGTGAAAATATGGCTACGTTGCGC
GAACTGATCATCAAAATATCTGCAAACTCTCAGTCATTCCAGTCTGAAATTTCTCGTGCTTCAAGAATGGGGAATGACTA
TTACCGGGTAATGCAGACTGGAGGACGCCAATCGGCCGCAGCTTCGCGTGAAACTCAGCGTGCCTTGGCTGAGGTAACTA
GTCAAATAAACACCGCGAAGGCCTCAGCACTGGGAATGGCTGGTGCATTTGCTGGAGCATTTGCGACTGGTCATCTTATA
TCGCTGGCCGATGAATGGAGCTCTGTTAATGCCAGGCTAAAGCAGGCTTCCCAGTCGTCAGATGATTTCACGGAGTCCCA
GCGGGCGCTGATGGATATTAGCCAGCGAACCGGAACCGCCTTCTCTGATAATGCGAGTCTTTTTGCGCGTTCAGCCGCTT
CTATGCGTGAATATGGCTACAGTTCAGAAGAGGTTCTGAAGGTAACCGAGGCTATATCAACAGGGCTTAAGCTGTCAGGC
GCAAGCGCGTCTGAAGCGAGTTCGGTAATCACGCAGTTCAGCCAGGCTCTGGCGCAGGGTGTTCTTCGAGGCGAGGAATT
TAACTCCGTCAACGAAAACGGTGATCGAGTTATCCGTGCTCTTGCCGCAGGGATGGGTGTAGCTCGTAAAGATCTGAAGG
CAATGGCCGATCAGGGGATGCTAACCGCAGATAAAGTTGTCCCGGCCCTGATAAGTCAACTTGGCACTATGCGTGGTGAA
TTTGAGGCAATGCCGCAGACCGTTTCTGCTGCCACGACGAAAGTCGAAAATGCTTTCATGGCATGGGTAGGTGGCGCTAA
TGAAGCCACTGGTGCGACAAGTACTCTTGTTGCCGTATTGAATACGGTTTCTGACAATATAGACACTGTGGCTACGGCTG
CCGGAGCTTTGGCTGCGATAGGTGGAGCTCGCTATCTTGGAGGGATGTTTGGCGATCTTGGGAACCAGACGGCGCAATTA
ATAGATGCCAGAAAGAACGAAATTGCGCTCGCAGCTGCAAGGGCTGAATCTGCTACCCAATCACAACGCAAGGCCGCCGC
CGATGCTATTGCTGCTGAGCGAGCTTACCAGCTTGCTCAGTCAGAACTTGTGCTGGCAAAGAATACTAATGCTGAGGCTA
CTGCCACTCAAAATGCCATATCCAAGCGCCGGGCAATGATTACAGCAAATGCGGCACTGGTACAGTCAAACAGAGCCGTT
GCAGCCTCTCAGCAGGCACTTAACTCTGCAACATCAGTGCTGGGGCTTGTAAAAACTGGCGCTACGGGTCTTTTGTCGTT
AGTTGGTGGTTTGCCAGGAATTTTAATGTTGGGTGCTGGGGCGTGGTACACGATGTATCAACGCCAAGAACAAGCCAGGG
AATCTGCAATCCAATATGCGGACACAATCGAGCAGGTACGAGATAATCTGAAATCAATGTCTCAGACGCAGATATCCGCC
AACCTTGGACAGGCGAATATTTCACTGGATGCTCAGAATAGTGCGATTGAACAGCAGAAGCAGAAAGTTGCTGAATTATC
CAATCAACTTTATAACGCAAAATTAGCAGCCAATTCTGCTTCAGAGGGGACATGGCTGTATAACGATGCGGTTGAGAAAG
CCGCAGACTTTGCTTCAGAACTTGCGGTTGAAGAAGGCCGACTTGAGCAAATGCTCAATAAAAGAAAGCAAACACAACAG
TTAATAAACGACATAACTGATCAGGCTATAAATAAAACAGTAGAAATGGCTGGCGCCGTAAGTTCTCTTACAGAGATGTA
TGACCGGCTGAACAAGGTTTCCAGACAGTCTACAGCAGTGTCCCCACCAAAATATGCAGGACCTGTACTTCCTGCGCTTG
ATAATAAGCAACAACAAGCTATTGAGAAAGCACAGCGACAGCTTGAGCTATCTGGCCTTCAGGGTTTGGATAAGGCTCGA
AAGCAGGCAGAATTCGATGCATCTGATCTGAACCTTCCAGCTGGTTGGCGTGAGAAATATGTCAGCATGGAAGTTGAGTC
TGCCAGGCAATTACAAGCAATTCGTAACTCAAGCCGCCATAAGGGTGGAAAATCCGAGGCGGAAAAAACAGCTGATACCT
ATGACAAGCTGATCAAGCAGCAAAAAGAGCAGATCGCTCTGCAAGGGCAGAATACCGAGCTGGCAAAGGTTAAATATCAG
GTAAGCCAGGGTGAGCTTTCTACGCTAAGTCAGGCCCAGAAAGCCGAAGTTATGCGTAATGCTGCTCTCATCGATCAGGT
TAAATTGCGTGAGCAACTGCGAAATTACGAAGCCAACCTTGCTGACAGTAACGCCAGCGCCCGCGCAGCCAATGAAGCGC
AACTGCTGGGCTACGGGCAGGGAACCAGGTTCCGTGAAAGACTTCAGGAGCAGTTCAGTCTGCGTAAGGAGTTTGAGCAG
AAGAATACCGATCTTCTCCGCCAGCGTCAGGCTGGTGAAATCGACGAGACGTTCTATCAGCAGGGGCTGGCACTTAATAA
GCGCTACCTCGAAGAGCGCCTGCGCGACCAGGAGGGATATTACGCAGCTTCTGATGCGCAGCGTGACGACTGGATGACGG
GACTGTCTGAGGGTTATGCGAACTGGGTGGATGAAGCGACAGATTACTCCTCCATGGCAGCTGACGGGATGAAGCAGGCA
ATGGGTGGGGCGGTAACTTCGATTACTGACATGCTCAATGGTAACGTCGACAGCTGGAAGGACTGGGGTGTCAGCGTACT
GAAGATCATCCAGAATGTTCTGGTCAATATGGCTGTTGCTAACGGCGTCAGTTCAATTGGTTCTCTCTTCAGCTTTGGCG
CATCTTCCGCCGCTGCCGCCAGTAGCGGTACTGCAATTCAGAACGCTGGCGCGAACTTCACCTTTAACGCGAAGGGTAAT
GTTTACGACTCTCCGTCCCTGAGCGCATACAGCAATGGCGTGTTTCAGACCCCTCAGCTTTTTGCTTTTGCCAAAGGAGC
GGGTGTGTTTGCAGAGGCTGGACCTGAAGCCATTATGCCGCTTACCCGTGCTGCTGATGGTTCGCTTGGCGTTCGGGCTG
TTGGCACTGGTGGTGGTCAGGCTGTATCTTCGGCTCCACAGGTTTACATCACCATCGATGGCAACGGAAATACTTCCACG
CAGACTTCACCCGGCCTTGAGCAATTTGGTGCTGATGTCGGTAAATATATTGATCAGCGATATAAGCAGAACATCATGCG
AGATATTCGGCCTGGCGGTGACATCTGGAACGCAATGAAAGGAACCCGATAAAAATGGCTATCGAAACTTTCACCTGGTG
CCCACGACTTAACGCTGAGGCAGATATAAATTTCCGCGTCAGGAAAGCACAGTTTGGTGATGGATATGAGCAGGTTTCAG
GGGATGGATTGAATACCAGAACCCAGCAGTGGACGCTCAACTTTACTGGCAACGAAACCTACATTTCCGCCATTAAATCT
TTTCTCGACAGGCATGAAGGAACGAAAGCCTTTCAATGGAAGCCGCCGCTCGAGCCTTTGGGTTTGTATCGTTGCGAAAC
GTATAAACCCACTGGGCTGGGTGCGGGAAAATTCAACCTTGAAGCAACATTCATCCAGGCATTTAAACCATGAGCTTAAA
CGCAGACTATCAGAAGCTTGAATCCGGAAACGATGTTCGTCTGATTGAGGTGGACGGTTCTTCCTTTGGGCTAACGGACG
TTCTCCGCTTTCACAATTACCGCATTCCCCACACGGAAGCGGAAATCATCGCCGCTGGTGGGGATGAGTCCAAGCTTCCG
GCGAAACCAATCTGGTGGCAGGGAAATGAATACGCCGCCTGGCCGTATCAGCTGGAAGGCCTGGAAAAATCAACCAGTGG
GAGCAATGCAACGCCATCACTGACGGTTGCGAACATCGAAAGCTCTATTTCTGCCATGTGTCTTGCGTATGACGATCTGC
TGCAGGCGAAAGTCACTATTCACGACACAAAAGAGAAATATCTCGATGCCAGAAATTTCGCGGACGGCAACCCCACAGCA
GACCAGACTCAGGAAAAGCTGCAGGTCTGGTATATCGACGGGAAAACTGGCGAGCTTGCCGGTGAAACCGTTGAATTTGT
TCTGTCCAGCCCGATGGACCTGCAGGGGCAAATGATCCCGACGCGACAGCTTCATTCCCTGTGTACCTGGTGCATCCGGA
ATAAATATCGTACCGGCGACGGCTGCGACTATGCCGGCACCCGCTATTTCGATAAAAACAACAACCCGGTAAGCGATCCG
TCGCTGGATGAATGCAATGGCACGCTGACGGCCTGCAAACTCCGATTCGGCGAAAATAACGAACTCTCGTTTGGTGGCTT
CCCTGGTACGTCGCTGATCAGGAGTTGATATGCGTCAGAAAACCATCGATGCGATTATGGCGCATGCCGCCGCTGAATAT
CCTCGTGAGTGCTGCGGTGTGGTGGCGCAAAAAAGCCGTGTTGAACGTTATTTTCCTTGCCGGAATCTTGCCGCTGCGCC
GAAGGAAAATTTTGTCCTCTGCCCGGAAGATTACGCAGCTGCTGAGGACTGGGGTACGGTGATCGCCATCGTTCACAGCC
ACCCTGACGCCACTACGCAGCCGAGCGAACTGGATAAAGCGCAATGCGACGCAACGCTTTTACCCTGGCATATCGTGAGC
TGGCCCGAGGGGGATTTACGTACCATTCAGCCGCGTGGTGAGTTGCCACTGCTGGAGCGTCCGTTTGTGCTTGGACACTT
CGACTGCTGGGGGCTGGTAATGAGCTATTTCCGGCAGACCCACGGTATCGAGCTCCACGATTACCGGGTTGATTATCCCT
GGTGGGAAAACGACTATCCGGACAACTTCTATCAGGATTGCTGGTATGAGTGCGGATTCCGGGAATTCGACGGGCCACCG
AAACCCGGCGATATGGTGATCATGCAGGTCCAGGCTGATAAGTGGAACCACGCTGGAATTCTGCTGGAGGGCAATATGCT
GCTGCACCACCTGTACGGACATCTGAGCCAACGCGTGCCGTATGGTGGCTACTGGCAGGAAAGGACGATGAAGATTCTTA
GACATCAGAATTTTATTTAACAAACTGTCACTGATACTATCGTGTAGTACACGGCAAGGAGAACGATATGTATACAGTTG
GGTTTGGTTGGATCTTCGTCGGTATTTTTATTGGGTTAATTCTCTGGTTTTTCATCAACCGCGCCAGCGTCAGAGCGAAC
AGGCAGGTTGAATTACTTGAGTCTATCGACCAGAAATTATCAAAAATAGTAGATCCAAACTTCGAGGCAAATAACAAAGA
CCAGTCGAAAGAAAACTACCTTGAAGAAGCAAGGAAAAAAGCTGGGCTTTGAGAGCGTAAATTAACAAACCACCTACGGG
TGGTTTTTTTATGGGGGCAGCATGCAAGAGGTAATGACAAGAATTGAGCTAAGTGGCGTGCTAGCTAAGACATATGGAAG
GGTTCATCACCGTCTGGTTCGCACTACTGCTGAAGCCATTAATGCACTCGCGAAAACCATCAATGGATTCGAGAAATTCT
TAAACACAAGCAAAGCCCGAGGGCTGACGTATGCCGTTTATAGAGATAAAAAGAATATTGGCGTTGATGATCTCGGCTTT
CCCGTCACCGGCGAAGTGATCCGGATTGTCCCTGTAGTAATAGGGAGTAAAAAGGCTGGTCTTTTGCAGACGATCTTGGG
GGCCGTGCTTATTACTGCTGCTGTGTTGACTGGCCCCGGCGGTATTGGCGCTGCTTTCGCTGCTGGTGGATTGACGGGGT
TTGCTGCTGCCACTGGTGCCTCGTTGGTCCTCGGTGGGGTTATTCAGCTGCTTTCACCGCAGCCATCAGGCATAGCCAGT
AAACAAAGCGCAGATAACCGTGCATCGTATGCGTTTGGCGGGGTAACCAACACTGCAGCGCAAGGCTACCCGGTGCCTCT
GCTTTATGGTAAGCGTCGAATCGGCGGAGCGATTATTTCTGCAGGAATTTATGTCGAAGATCAGCAGTAGATAACTAACC
TTTTTTCTGGCCACCTTCGGGTGGCTTTTTTATGGGCGCAATATGGCTACAGATAAAGTGTTAAAAGGCCGCAAGGGCGG
CAGCTCAAGTTCCCGAACCCCTACCGAACAGCCTGATGATCTGCAATCTGTAGCGAAGGCAAAAATCCTCGTTGCGCTTG
GGGAAGGTGAGTTTGCAGGGCAGCTCACCGGCAAAGATATCTACCTGGACGGAACAGCGCTGGAGAATGCTGACGGCTCC
CAAAACTTCAGCGGGGTAACGTGGGAGTTTCGCGCGGGAACTCAGGCGCAAAAATATATTCAGGGTATTCCCGGTACCGA
AAACGAGATCAGCGTAGGAACTGAGGTATCAAGTGCCACAGCCTGGACGCGCACGTTTACCAATACGCAGCTTTCAGCAG
TTCGCCTGCGTCTTAAATGGCCCTCGCTTTTCAAACAGGAAGACGACGGCGATCTGGTGGGTTACTCGGTCAATTATGCG
ATTGACCTACAGACGGACGGCGGCACATGGCAGACGGTACTCAATACCAGCGTGACCGGTAAAACGACGTCTGGTTATGA
GCGCAGCCACCGTATCGATTTACCGCAGGCTGGCAGCACCTGGACAATACGTCTGCGTAAGATTACCTCTGACGCCAACA
GCGCGAAGATCGGCGACACGATGATGCTGCAGAGCTTCACCGAGGTGATTGACGCCAAACTGCGCTACCCGAACACCGCG
CTGCTCTACGTCGAATTCGACTCAAGCCAGTTCAACGGCTCTATTCCTCAAATTTCATGCGAACCGCGCGGCCGCGTTAT
CCGCGTTCCAGATACCTACGACCCTGAAACCCGCACTTATAGCGGTACATGGACCGGTGCGTTTAAGTGGGCATGGACGG
ATAACCCTGCGTGGATTTTTTACGACCTGGTTGTTTCTGACCGGTTCGGCCTTGGGCACCGTTTGACCGCTGCGAATATT
GATAAATGGACGCTTTATCAGGTTGCTCAGTATTGTGATCAGATGGTACCAGACGGCAAAGGGGGCAACGGTACAGAACC
ACGTTATACCTGCAACGTGTACATTCAGGACCGGAACGACGCCTACACAGTCCTGCGTGATTTTGCCGCTATCTTCCGTG
GCATGACCTACTGGGGCGGGGATCAGATTGTGGCCCTGGCTGACATGCCGCGCGATGTTGATTACAGCTATACGCGCGCT
AACGTTGTTGGCGGTCGCTTCACCTATTCGAGCAGCACCACGAAAAGCCGCTACACCACAGCGCTGGTTTCATGGTCAGA
CCCGGGTAACGCTTATGCCGACGCAATGGAGCCGGTATTTGAGCAGGCGCTGGTGGCGCGATACGGCTTCAATCAGCTGG
AAATGACAGCCATCGGCTGCACCAGGCAGTCAGAGGCGAACCGAAAGGGGCGCTGGGGTATTCTCACCAACAACAAGGAT
CGCGTTGTTTCGTTTGATGTCGGGCTGGACGGAAACATTCCGCAGCCGGGCTACATCATCGCCGTGGCAGACGAGCTGCT
TTCCGGAAAGGTTATGGGCGGCCGCATCAGCGCCGTTAACGGTCGCGTTATCAAACTTGACCGCGTAGCTGATGCAGCAC
CAGGTGATCGCCTTATTCTCAACCTGCCTTCCGGAGCGTCGCAGAGCAGGACCATTCAGGCCGTGAACGGGGAATCAGTC
ACAGTCACCACGGCATACAGTGAGACGCCACAGGCCGAAGCTGTTTGGGTGGTTGAATCTGACGAGCTTTACGCGCAGCA
GTATCGTGTTGTCAGCGTCTCCGACAACGGTGATGGCACTTTCTCAATCACCGGCGCATGGCACGACCCGGATAAATATG
CCCACATCGATACCGGAGCCATCATTGACCAGCGGCCGGTGAGCGTGATCCCGCCTGGTAACCAGTCGCCGCCTGCGAAC
ATCGTGATCAGCTCGTTTTCCGTGGTGCAGCAAAATATCAGCGTCGAAACGATGCGCGTGAGCTGGGACCAGGCGCAGAA
CGCTATCGCCTATGAAGCGCAATGGCGCCGCAACGACGGGAACTGGGTTAACGTGCCGCGCACCTCCACCACGTCATTCG
ACGTCCCGGGGATTTATGCCGGGCGCTACCTGGTGCGGGTGCGCGCAATCAATGCCGCAGAAATTTCATCCGGATGGGGC
TATTCAGAAGAGAAAACGCTGACGGGTAAAGTGGGCAATCCACCTAAGCCGGTTGGCTTCATCGCTTCTGAAAATGTGGT
TTTCGGCATCGAGCTGAACTGGGGATTCCCGGCGAATACCGACGACACGCTGAAGACGGAAATTCAGTACAGCCTGACCG
GAACCGAGGACGATGCGATACTGCTGGCCGATGTGCCTTATCCGCAGCGCAAATATCAGCAGATGGGCCTCAAGGCTGGG
CAGATTTTCTGGTACCGCGCTCAGCTGGTGGACCGCAGCGGCAACGAATCAGGGTACACAGAATGGGTGCGAGGACAGGC
CAGCATCGATGTTTCCGACATCACAGATGTGATCCTGGAGGACATGAAAGGCTCCGATACGTTCAAAGACCTGATCGAGA
ACGCTGTGGACAGCAATGAAAAAATTGCTGGCATGGCTGACGACATCAAACAGGCTAACGATGAACTTGAGCTCCAGGCG
CAGGAAATCGCAAAAAACGCGCAGGACATTGGGCAGGTTCAGACCAGCGTTAATGAGCTTTCTAGCACGGTCGGTGATGT
GTCGTCTTCTCTCTCAGATCTTGAGCAGACTGTTGCGACTGCTGATACCGCACTGGGCCAGCGAATCGACAGCATCAGCG
TGTCTATGGACGGCATGACGGGCGGGGTGAAGAACTCTGCTATCGCAATTATCCAGAACGGGCTGGCACAAGTGGCTACG
CGTAAATCGTTGTCAGCTTCGGTCGCAGGGAACAGTGCGCAGCTGGATCGTATTGATGAGGTAATCGTTAACGAGAAGGA
GGCAACGGCGCGTTCTCTGCTGAGCCTGCAGACGGATGTCAACGGCAACAAGGCATCCATAAACAGCCTGAATCAGACGT
TCTCCGACTATCAGCAGGCTACGGCCACGCAGATAAACGGCATTACGGCGACCGTGAACGGGCATACCTCCGCCATCACC
ACTAACGCTCAGGCGATAGCCAACGTTAATGGCGACCTCAGCGCGATGTACAACATCAAGGTTGGCGTTTCCAGCAACGG
TCAGTATTACGCCGCGGGGATGGGTATCGGCGTGGAGAATACGCCATCCGGCATGCAGTCGCAGGTTATCTTCCTGGCTG
ATCGCTTCGCCGTCACCACGGCGGCCGGAAATAGCGTGGCTTTGCCGTTCGTGATCCAGAACGGGCAGACATTCATCCGG
GCCAGTTTCATCCAGGACGGCACTATCAGCAACGCAAAGATTGGTAATTTTATCCAGTCGAACAATTATGTTGCTGGTTC
TGCTGGCTGGAAGCTTGATAAAGGGGGGACGTTTGAGAACTACGGTTCGACTGCTGGTGAGGGAGCCATGAAACTGACAA
ATCAGACGATCAGCGTCAAAGATGGCAGTAATGTTCTTAGGGTGCAGGTTGGCCGATTAACGGGAGTATTCTGAAATGGC
TTATGGAATACAGACCTGGGATGCTTCAGGAAAACCCAACAACTATGGCATCAAACCCGTTTCCGTCGTTGGGCGAATAC
AGCTGGCTGCCGGGCAAACCTCCGGCAGCTGGTCTTTTACGGTGCCCTCAGGAATGAAAGTTGGTTTTGTTCTTTCACTT
GATGAAGGAGGTAACAGCGTAGGGCGGCGCATTGTCGCGTCAGGGAGCACAATAACCGTAAGCGCTGCATCTTCTGTAGG
TCTGGGTAATTATCCGGCCTCAAAGTGTGAAGTGGTCGTTTTCATGGAGAAAGCATAATGGCCGAATTTGGCGCGATGAT
ATTAATGGACAACGGGAACCCATTTGTAACGCCCCAGTCAACGCCTTTTTGTCTTTACGGCAAGTACACTTTCAACTCCT
CTGCTAATGGCAGTTCGCAGCAGGTTGCTCAGAATATTGCATTAAATGCTGACTACCCTGTGATGGTATTTATCAGGACC
ACAAATACCGCCCAGCCCACGCCAGTAATATCTTACCGGAACGGCGGAAATATATATGTCGCGGGGGTTAATCCCTATAA
CCAGAGCTTCACGTTAACCGCATATATTTTTGCCATATTTCCCCAGACGTTACCGAAATGGGGGATGGCCATCTGGGATT
CGAGCGGGAAGCTGGTACTCACTAATGAGTCCCGCGTGCTGTCAGACTTGCAGACAATCGGAACGCCTGGAGCAAACGGC
GGGATTAACATTGACCAGACGCTTGATGGTTCATGGGCAGTGGCTCCATCAAGGCTGGGGCAAGTGAACAGAAACGACGC
TTACTCATCTTGTAGGTATTCAGGCACAAGTACAAGAATAAACGCCGGTACAGCCGCAAATACACCTGGCGGTGCTGGAG
GGGTGATAAATAATGGAATTATCCTGACAGCAATTAAAACAGACGCCTATGATTGATTGTTTTGAGCGATCAATAACAAA
TAATTTATCTATCTAATCAATTATATCCATCGATTATGTATTGGTATCTTCGAAGCTACTGAATACCTCTGGATACTATC
AAAATGAAAAGGCTAATTATCTGCATAGCGGGCGCTTTAATGCTGTCTGGTTGCGCTGGTGTACTTGAGAAACAGAAACC
GATTTGCAGCGGCACGGCATATATGGGTGGCCATGAGAATACCGTTATGATTTACGCCGTTCGAAAGCAAAACAACCAGA
CGCAATACCGGGCCGGATATCCCTTTAACTGGCGCTGGGTAAGTGCGAACACATTCACAAGCACGACATGTAAATAACTC
ATGATTTTCAATGCAAACCTCGCCTCGGCGGGGTTTTTTATTGCCTGGAGAAAATATGCTTTATAACACTGGAACCATCG
CCATTAACGGAAACAGCGCCACCGGCACGGGCACGAACTGGACGGCACCCGCCAGCCAGGTTCGCGCTGGCCAGACGATT
ATCGTGATGTCTAACCCGGTTCAGATGTTCCAGATTTCATCCGTGAACAGCGCCACGTCAATGACGGTAACGCCTGCTGC
ATCACCGGCGCTGAGCGGCCAGAAATACGGGATTCTGATTACTGACAGCCTGTCAGTTGATGGGCTGGCTCAGAGCATTT
CTCAGCTGATAAAAGAATACGATGAGAATATTGGGGCATGGGAATCTTTTGCCACTACCTCAGCAAACCAGAACATCACC
GTTACCATCAATGGCACCCCTGTAACGATCCCCGGCATCGGCAAATTACTGCAGAAAGGGACAAATGGTGCACTGGCCGT
AAAGGACGGCGGTACCGGCGCAACGAATGCTGCCGACGCTCGCACAAACCTCGGTTTAGACAAAACGGTAAGTACCGAAG
GAGACCAGTCCATTTCAGGAGTGAAAAACTTCACTGGCACTTTCAAAATCACAGCAAACTATCCGCAAGTCACTTTATGG
GCTACATCCAAGCCAAACGGCACTTATGGCAGGGTAGTTACTTTTGGTAACGATGGCAATAAAGCATTCATTGCTGCAAG
GCAATGGGAGGGCGGTAACAACACATGCGTGACCTATCTGCCCGCTTTTAAGGATGGATATTTCACATTCTGGACAACCT
CAAACACGACAGTAACCTCTGATGGGACCATCAAGCAGGCGTCCCCCATTGCCAGAATCGTCAAGTCTGAGCAAGAGAAT
CAGCGAGCGGATGTTGGGGATGATGGATTCACGTGGTGCGGTTGCGGCACGTCTAACGCGGAGGCTGAGGGAGTATCCAT
TTCTCGCCTTGACGTAGGTGTTTACGTGATCACCGGCTCTGCAGGGCTGGCTTCCGAGGGCTGGCAATTACTACCACCGA
TGGACCCCGGCGGCATGGGGGAGTTGGGTATAGTCGAGGCAGAGCAAACCGACAACGGCGAGCTGACAATCCGCCTGTTT
AGGCGCAAATATATTCTGAGCGATGAAGGAGAGATCGTCAAATCGAAAGGTGAACCGATGGACGTGCCGGCGAACAGCTG
GATCGATGTTCGCCTTGGTATGCCTGACGATTCCCTGTTTAACCAGCGGATGAGTCAGGATCCTCAGAAATAGTGGAACG
CTGATTCCAGATGCTGTTCTGCGGCATCTGGACACGTACAGAAATATACTGGTCATATGGAATATCTACCGGATCGCCAT
CGTTGATACCCTGCAGTTCGTTCCTGGCAAATGCTGGCGCTCCAGGATGTGTGCGGTGATAGGTTTTCACCAGCACCGAG
CCATCTGCGTTGACCTCATAATCCAGCCAGATAAGCGGTTGCTTGTTGCGGTCGGTGGGGATGTCAAAACCGCCATTGAT
GCCGCCCCAGGCCGCGTCAGAGTTAAGCCCCTCACAGCCTTCTACCAGAATTCACCTGTGGTCAGACGCGTTACGTTGCA
GCCCTCCGATTCTTCATTGGTATGGTATGAGCCATCAGAAAAAACCTTTACCACAGGCGATGCGGCTTTTAGTGTGCCAT
CACTGGCCTTGGTCGTATTGCCGGTGGTGTATGCCTGCACCCAGGAGGACCATTTAGATAGTGCCATACCCCTAGCGGCA
ATCCTGCCGTCAGAACTAATCTGAAGCTGACCAACGCTACCATTTCCATCTGAACCTCCAGTACGAGTCATGGCCAGAAT
GCCCGCGTACTGATCGAACCAGTTAACCCCCGTGCTACCACCACCGGATGAAAAGCCATTGTATTTAATCTCATTTGCAT
CAGTGACGGCTGATGCGTTCAAATAGGTGGAACCAATACCAAAAGCCCCTACCTGAATTACGTTCCCCGCTAAAGAACCT
ACGTCCCTGATAGCACTACTTCCCAAACCGACATTTTATAGATTGCTCTTGAGTAGCCTGGCCGATAACTTCACCTGATT
TTTTTGCAGAATTAACTGGGTGAAAAATATGCAAATTGGCTATGTAAGGGTGTCAACAAATGACCAAAATACAGATCTCC
AGCGCCAAGCTCTCGAACGCGCAGGATGTGAACAGGTTTTTGAAGAAAAAATGAGCGGGACGGTAGCGAACCGGCCAGCG
CTCAAAAAGCTTCTGCGGACTCTGAATGCGGGCGATACACTGGTGGTGTGGAAGCTGGACAGGATAGGCCGCAACGTTCT
GCATGCGCTGTTGATGTTCCAGCAGTTACAGGAAAAGGGTATCAACTTCCGCAGTATTACCGATGGCGTGGATCTCAAAA
CAGCCAGCGGCCGCTATAACTTTCGTAACATCCTTTCCGCAGCACAATATGAATCTGATCTTAATAGCGAACGTACCTTA
GCAGGGCTGGCCGTAGCCAGGGCAAAAGGGCGAGTTGGTGGTCGCAGGCCTAAGTTCACGGATGAGCAATGGCGGGAAAT
GGGGGAGCGGATGGCAACCGGTGAATCACGACAAAGCGTATCAAAAACGTATGGAGTAGGGCTCTCAACTCTGTATAAAA
AGTTTCCAGCTAGCTAATAACGGGAAAGAAACAGAGAAGGGCACAAATATTGTGTACTTTAATGTGCCCTTTAATTTATT
GATTGGTGGTTGAATTGTCCGTAACTTTTTGATTTAAGTGCAAATTTCTAATAAATTAGAACACTTTCTTAAATTGTCAT
TTGGCATATTACGAACAATTCCGCGTAAAAACGTTCTGTTACGCTAAACCCTTATCCAGCAGGCTTTCAAGGATGTAAAC
CATAACACTCTGCGAACTAGTGTTACATTGCGTGTAGCTTTGAGTGGGCAACTTTGTGTACACTTTTGTGTACCCAAAAA
CAAAAATGTGTACCCATTCAATGATCACAGACACAAAGCTCAGGAAGGCGCTCGGCAAGAAAAGAGATAATATCGAGATT
ATTTCTGATTCGCACGGGCTCAACGCCAGAATCAGCCAGGCCGGAAAAATATCATTTTTCTATCGGTATCGCTGGGCCGG
TAAAGCGGTAAAACTCAATGTTGGTGATTATCCTGCAATGAGTATCACCCAGGCAAGAGAGCGTCGCCAACAATTCAGAA
ACTGGTTAACTGAGGGACTGGATCCGCGAGAGCAGGTGAAGCTGGATAAGCAGACCCGACAGGAAGCGATGTCCGTTGCC
GAAGCGTTCAATTACTGGATTGAAAGGCACTGTATCGCTAACGGGCTAGTTAAAGTCGATTACTATCGCCAGGTGTTTGA
GAAACATATCGCCGAACCGATGAAGAATGTCAAAGTCGATAACACAGCGAAAATGCACTGGATCAACGTCTTCGATTCTA
TAGAAAGCAGGGTGATGGCTCATTACATGCTTTCGCTGTGCAAACGGGCGTTTAGGTTCTGCGTTAACAGAAGTGTGATC
GCCTCAAACCCACTCGAGGGATTACTGCCATCTGATGTCGGGCAAAAGCCTAAAAAGAGAACTCGCAGGATGGACGATGA
CGATCTGCGCAAAATCTATCAGTGGTTGAAAAGCCATATGTCGATAGAGTCCGTTTTCCTGGTGAAATTTATTATGCTTA
CCGGATGCCGTACGGCTGAGATTCGACTTAGTGAGAGATCATGGTTTCGATTGGATGATAATGAGTGGGTCGTGCCTGCG
GGCAGTTATAAAACTCGGATACATATTAGAAGGGGACTCTCAGACGCCGCCGTTAACCTGGTCAGAAATCACCTCAAGAA
AATAAACACCAATCACCTGGTGACTTCACAACGTAAAATTGATGGCGGGATCAAAGATTCGCCCGTTCATTCACCTGTGG
CATCCAATTACGCCCGTTCTATTTGGAATGGAACAGGTATGGCAGAGTGGTCGCTTCATGATATGAGGCGGACGATAGCC
ACAAATCTCTCTGAGTTAGGTTGCCCGCCGCATGTAATTGAAAAGCTGCTCGGGCATCAGATGGTGGGGGTTATGGCGCA
TTACAACCTTCATGACTATATCGATGATCAGAAACACTGGCTCCGCGTTTGGCAGAGCCATCTTGAAGAGATCATCGGAG
AGCCCTTCAGTTAATTTATCTTCTTTTTATCCTCCCACTCTTTGATTGACTCAGAGCGCCAGCGGTTAGGGTTGCCGGGC
CAGTCAGGGGGTGGGAACGGGCATACGAAGCCCCGAGGCATTGTGTCTGCACTTTGCCATGACCAAAGGGTTTTGCGTGA
AATTTTGTAGCGACTGGTCAGGTCTGACGTTACCAAAATATCATCCATAGCTCTCTCCAGTTGCCCGTTCGGGCCATTCA
AAATCTTTATCAACCAACCTGTCCGGGCAGGGAGCGGAGACGGCGCTGTGCATCCCACAACAGGAACTGCATATCAGCCC
ACTCGCTGAGATCGTCAGGTTCGGCTGCGGCTTCCAGCTCAACGCGCAACTTCCCTACCGTTAGCGCAATATCCTCGTTC
TCCTGATCGCGGCGTTTTATGTATTGCTGGTTTCTTTCCCGTTCATCCAGCAGCGCCAAGACGGTAGCCGGATTGGCTGC
GGCGATGAATTCAGCATTGGCCTGCTGTTCCATTTGGAAATCTTCATCGAAACCGCTTTCTGGATGCGCTCCTTCAATTC
TGCAAATAGGAATATATCCAGCAACTTCACGGTGAATTAGCGCATCATCACCATTAAATCGGCCCTTTCCATATTCGAGC
GACCACTCACCACACGTTGCTTTTTCTGCCGCTTCACGCAGTGCCTGATAGTCAATTTTGCTCACTGGTTGCCTCCTTTG
CGAAGCTGGTCGGCGAACAAACGTACACTAGACGCTTCACTGCGTAGAAACTTAACGGCATAATCAAAACCACCTCGTTC
TGCGTCGTCTGCTCCGTTGTCGAGGTTATCTGCGTACATCTCTACCCCCTGCGCCCGTACTTCAGCCAGGAAAGCATCGG
TGGCTGGAGTTTCAGTAACATCATCTTCCCATTCGCTAAACTCCTCACGACAAAAGTCATTAAATTCCTTCTCAGATTGC
TTAAACGAGGTATTTTCAGCAGCCATCTTCGCGCATTTAGCCTCAAGGTTATCAATCGTGATTCCAGCAGAACGACACTC
CCGCAACGCCGTTTCCAGTTTTGATTCAAGTTCACCGAACTTACGGACAAGGTATTCAGCGTTTGTTTCGTTAACCTTTA
AATCTCGTGGGATGCATTTACCTTTCAGAAATCCATCCATCTCAATTAGTGACATTTGTTTCATTTCTTCCCACTCCGCC
ACATCGCATTCAGATATTTGTTGTCATTAACAGAACCGAAACTATTTCTTTTAAGCAATTCCTCTCTCGATGGCATTGGC
TTTACGCGTTGGCGAATAATCATTTCTGCCGGAAGAATGCCGGGATTGTATGCAAGTCCTCTCATGGTAAATTCCTCTTT
GTTAATTTATTCGTATGCCTGCTCTTTCTTCATCGAGTTTTTTTAGCTTGTATCGCATAGCTCTTACTGAATAAATTGAG
CGGCAGGTTGCAATTGCTATTTCTTCTGCGGAGAACTTACCGAAAAGTGATACTTCGGCTCTTGTCCATCGTCTTCCACG
AAGTCGGCTAACAATGTCAGCGCCAATCCTTGTTGCTTTCGCCATTACTGCTTTTTCAGTCCTTTCCAGTTTTTCAGCGA
TAACTTCAACTGGCATTGTCGCCGCTACTTCGCGCAAGAAATCGACTTCCCATTTCTCCCATGGAGTCTTTTTCATAGGC
GATACCGTTATTTGATAAGAAGTGAAGGTTTCCCAACCTTGAGTTGAGCGCCGGGGATATTTATTCCTGCTTTTAGTTGG
TGCTTGATTGCCAACTTGTCGGCTTTAATTGTCGTTTCAAACTCAACGTATTCTTGAGGAATGGCGCTTGAGTCGATGAT
TTCTACAGTTTCTGACGGTTTGCGGATTGTTACCTGGTGGATACCTGCTCTAATCTTTTTCTTGCCAACCATTTCAAGCG
ATGACGCTATATACGCCATAATGCTGTCAATCTTATTTTGAATTACTGCTGCTCGTTCATTCAGTGACTTTGCCTCTTCC
TTGAGGCGTTCAGCATAACCAGATTCATTTTTAATAATGGCAAGAAGTTGCTCTACTTTATCGGTAAATTCTCCTTCCAT
GCCTTCTATTGTGTCAGCAATCATCTCTGGTTCTAAATCTGAATCCATCAATTTTGCGTATTCATTGGCAATTTCATACA
GTTTGCTCACTGGCAACCTCCAGTTTCGCTTTGCATTCTATGTAAATGGCTTGTACGTTCTGCTGCAATTTCATTCCAGA
TGTCAGGCGATATGCTTCTGCAAAATATCGCTTCAAATCATCCATGTTTTCTGCCTGAGCCATTTCATCGCAAAGAAGTT
GTGCTTTATCCATTATTTCCTGCTGGCGTTTCCGTTCATCTTCGCGGATATCTTCCTCTGATTTGTGCGGCATAACTGGC
TCAGTCCATACACCTTCTTCTTCGTTTAGTACGTGAATAGCACTATCAAGACGTGATGCCTTAGGCCAATACTTGCTTGC
ACGCTTTACGACCGTCTTTCGCGCCATCTCATTCCAGTGATTTACCCATGGTCCTTTATCGCTGAATGCTGCCTTGCTTG
TTTTCCTTACAGCCTCAATTTCAGCCAGACTCATCTCTTCCGTTAGATAATCACCTGCTGGCGTCTTAACTGTGCAGTAA
ACACCAACGATATCGCCACGATCACCGAAGGCGTTGTATTTATGGGTTGGTGCTTTATCAAGCCCGTTTGACTCATAGGT
ATCGTTAGCATGAACAAGTTTTGCCTGACCCCATGAGATAACACCAGACTCCATTGCAATATGGAGCAATCCCATATAGC
TGATATCAAGGCAAACCATGCCGTCGCGAGGAACCAGATAAGCCAGTTTGCTAGCCGGGTTTAAGGTGATACCGATCGCC
GCAACATTGATGATGGCGTTCTGTGCGCTGGTTGGATTTGCCAGTGCTGTTTTAGCCAGGTAATCGTTTTTCTGGAAATA
CTGAATTGCAAACTGGCTTTCCTTAGCCCATGTCACCGTCTGTTCAGTCAATGCTCCGCAGAATAACTGCTCTTGCTGTT
TAACGAATTCAACGATATTGCTCATGCAGCTTCTCCATAAATATGTCTGCGTTTGAATATTGCGAAGGCATATTCAGCCT
TAACTCTTTCGGTTATTGCATCCCAGAACCATTCAGCGGCTTTTTCCTGATAGTTACAGTCATCATCTTCCAGCCAGTCG
ATAGCGTCCTTAGTGTGTTCATCTGGTTTATATGAGCGAAGCATTTCGCTTATTGGGTCGCAACGTTTGCAGAGGCGATC
AACTTCACTGTTGATTCGCTCGTAATCTTCATCAGTAAAACTTGCGATTATTTGCGATATTTCACGCTTATCATTCAGAG
TCAGAATCATCATCTTTCTCCTGTTCTTTGTGCTGATTGAGCATTTTGTTCATCTGACGAATGAATTCTTCGTCTGACCA
GTTATCTGCAAAACTCATGGACGTCCTTGTTGTTTCAAAATATCCCAAAGCTTTTCGAGCAAACTTTTCATTCTTGGTTG
TTTAAAATCTGCTCCGGTTAAAATATTTTTTCGTGAATGCTGTACCGATAAAATCGGGTTGAAAGGGCGAACCGATGCCG
CCCCTGCAATAGCGAACTGTTGCATAGGATGCTCCTTCTGTTTGATTGCATAACGAAAACGCCTCGAGTGAAGCGTTATT
GGTATGCATATAAAAAGGCCCTCACACTGGAGGGCAAAGAAGATTTCCAATAATCAGAACAAGTCGGCTCCTGTTTAGTT
ACGAGCGACATTGCTCCGTGTATTCACTCGTTGGAATGAATACACAGTGCTGTGTTTATTCTGTTGTTTATGCCAAAAAT
AAAGGCCGACTATGCGGCCTCAGAATGGTTTGTATCCATGTTTAAAGGCGAAATCGTATGCCTCATCCTTAGTGCTGAAG
TATTCATAATCAGCAAATCCATCACGATAAAACTTGCAGCACCAATGAGGCGGAATGCCATCCTCAGGGCCATAGTTTTG
ATGGAAAACATCCTCGACGATTATATTTTCATCTTTTCCCATATCTCACCTCAAATAAGTGGTTTGCTGCGAAAGTAAAT
ACGCTTAAGTTACCTGTTATTTATCCCACCAAGTTCCGCATCTATCTATCCAGTTACACCAATCATCGACACTCCATTTT
GTTGTGTCGCATTTTGGCAACTGGCATGAATATCTACCTTCTTTGTAAAGTCGGCGTTTGACTTTCTTGAGCATGGCTCA
CCTCAATCGTAATAAGCTGGAATTGATTTTCTGCGTTGCTTCTGGCGGCCTGAGCAAGTCACACCCATTTCACAGCGTGG
CTTGCGGTAGTAAATTAGGTTTGTTCAGACAATAAAAAACCCACCGAAGTGGGCTATGACCATTTTTTATTTGGATTTCG
TTGGTGAGCGTGATTAACAACTCTGTGCATTACATCCTCATATTTTTCATCTTCAATTTTTTCGACATCGCGAGGAAATG
GTGTTGCTAATGCTTTGTCAACTTTGTCCATTGGTTCTTCATTAATCTTATATTCAGGACCGTCATCTATAGCATTAAAT
CCAGGTGTTACACCGTTTTTTAATGCATATGCTATCCTTTTTTCCCATCTCGCTATTCTCCTCCTGTCTCGAGATGTAAG
ACCTCTATCAGATACTTTTCTGTTTTGTCCGCGGTCAGGATTAACATAAATAGTCTTTTTCACCATAAGCATACTCAATA
AGCACCGTACGGTAGTTTACTGTACAATTTTATTTTTTGGACTGCATGTATTTTGTTTCCTAATGGGTTTGAATCTTTGT
AATAAATACTTCTATTTTTTCGAACGACTTCTTCTTTCTTCTTGCAGCAAAGTCTTCCTAGTGATGCTGCTTTGTCTGCT
CTGACGCAACCAGAGAGCTTTAGCGCAATTTTTCGCGCCAGTGCTTCATTACTGCGTCGCTCGGCAATAAGTTCTGCTCT
GCGAGCTTTGTAGCGGCTTTTTGCCGTACCTTTGGATTCTTTCCAGACAATGGTTACCATGATGGTCTCCTTTAAGTGGC
TTTGGCGCATGACGCGTCGAGGTGCTTATCTTCTCGATCGCTGTCTTGCAGCTGCAATTCGCGCCATCCCCAAAACCACT
CAAGTTCTGGTCTCAACGGTTAGGTTGAGAGTCCGTCGATGTTAAAGAGCCTGCCAATCTGTTCCTTGTGGCGTCTCAGC
GTCCTGCTGATGGAAATGATAGTCACATATTGTGATTTAATGGTCAATCACAAAATGTGTAAAATAAAGGTGTGACACGT
TATGTGTATGATTTTTTTGTGTAAATAGTTTTACCCGCGATGGTTTTGCTTACTTAAGTCGGTGGCAACAGCAGGATGGG
TGCTGAAAAGTTCGAAAAACGAGCGAATGGGGTGGTGGCGAGATGGCGGGATATGGGAGTTGTATTAAGAATTATAGTAA
TTTAATCAATAGTTTGGACCGGCTGGCAGGTGCTGTCCTGATAGTGATCGGCGGGCAATAAAAAACCCGGCGCGGTGGCC
GGGTGAGATATTAAAGAACCGATTTAACAAGATGGTTTTTACGGTACAGACCTATGCGATCATTGTGAATCTCAGTAGTC
TCCACTAAAAGAGAAACAATCTGTCCGACCTTGTGTTTTTTTTGTATTAAATCTAGCATTTCAATTGGATAGGAAGCCTT
TAAATGTTCACCACCAACATCAAGCTCCAGCTTCCCATATTTGGATAGAACGACCAGTTCGCCTGTAACCGTTTCAGTAA
TGGGAGGGGATGAAATGGTTGATGTAAGTCTACTCACCAAGTACTTAATTTTATTGGAGTCAATAGTTGCCACCTTGGTG
CCATTACTAAATGGACCGGTCCAACTTGCATCAAATGTTAAGTTGTGTTTATCGCATTCCTCTACGATTCTCTTAAGGCT
TACAGTGGAATTGTATCCAATTTCAGCGACGTGATTCATGAAGTTGTTGTCGTCATCGCTTAACAACAAATCGAATATGC
CTTTTACAGCCTTGCTGGGTACTGTTTCTACTAATTCTGCTATTCCTGTAGAGAAGGTGACGCCCAATTTTGTAGACCCA
GGGGATAAATCAGCCAGCCTGAGGTTTAAGGAGCTTTTCACGTCGTAGGGAACTTTTTTTGAGTCCTTGCCTGAGGCAAT
TTTGTGTGTTGCTCTTTGTATTAGCGCTGCAAGATTTGTTGAAATAGCCCCAAGCAGCTCTAAAGGAATAGAGCCAAAGT
CAACCTCAGAGCCTTTCAGCCGCAGCTCAAAAAAATCGATAAGTGGGTGCCGACTATCTTGCTTTAATTTTTCGGCCTTC
AAATCGCTCAGATGAGAATCCATGGAGCGATAAAGAAGCATGTCAGCAAAAGACCTGGTTTTGTTTTGCTTCATTGCATC
GACTTCTTTTTGAATGAAATCAATGCGTTTATCGCAATTTTTAAACATTGATTTATCATTCATAAAAAAATCCTCACTAA
CCCTTTCGGGTTTTCACTGCGATCAAAACCAAACCAACCGCGCCAGTAGCTACGCCAGTACTCATAATCATAGTTAGGGT
CATCTAAATTCTTCATGAGTAGTAGGACATCAATTTTGTAGTTTTGTTTGATGTAGTTTCGGTCAAGCAAATTATCGACG
CGGCCCCGAAGCATGACAGGTATTGAGTTTATATTGCTATAGTCACATACCAACAAAATATCAATATCATCAGGCTCTGG
TTTAGACGTGGTGTATGAACCATCAACCCATATTTCTGTAAAACAGCCATATTGAGCAGATAATTCTCGAATAGATTCGA
GTAGCTGTATAAAATTACAGTATAGCATGCCTCGCCTGGATGATGAAGGAAAGCAATCGACACAATACGATTTTAATCCA
GCTTCATCCATGTCATGGAACCCTGGCTCAAACAGGGGTGGGTAATTAATTTTATCCATAAAAAACCTTGCTATACATTT
GTTTTTTTTATTAAAAATCTAACCACCGAAATGGTGACGGCAAGATGTTACATGGGGTTACAATCAGCCAATACACCGCA
TTAAATAATTTTTTCACCAGCTATGCGCCGACCAGAACACCTTGCCGATCAGCCAAACGTCTCTTCAGGCCACTGCGCCT
TAACTACCTTGCCTATGATGCGGCAGCTATGGTCGCAATCCAGGGTTCTATATGCCGGGTTTAAAGGTACCAGGTAACTA
ACCCCTGCATCCTTCTCATACTTCTTGAACGTTGCCTCTGAATCACCATTTGCAGAAGCCACGCAGAAATCCCCAGACTC
TACCGGCTCAGCCGGATCAACGAGTATCAGCATGCCTTCCGGAAAACTTGGACGAACCCCCTGAGGCGCCGTCATTGAAT
GCCCCTTCACCTCAAGCCAGAAAGCTTTTTCGCTGGCTTTTGTGGTCGTTGGGACCCATGCCTTTGCATCGCTGGCTGTG
TAGCTTCCCACCTCCGAAAATGGCCCGGCCTGCACTGAAGAAAATAACGGGTATTCATATTGGCGAAATACGGCGTCTGA
ATCCTCGCCAAACATTATTTTTGCCGGAGATACGCCGAGTGCCGCCCCAAGAACCAGCGCGTCATCCGCGCTAACCTTTC
TTGTTCCTAACTCGTAGTTCCCCAGGCGTGAAGGCGCAGCCCAGCCGCAAAGCTTGGCCAATTGAGCCTGGCTAAGTCCT
TTAGCTTCTCTAAGGGACTTTATCCTTTCCCCGATAATTTCATGCATCGTTTTCATCCCTTAAATGTAACACGCAACGTG
ATTGAACTCTGTACACGAATTGAGGTTGACTGTTAATCACAAATTGTGTGTAATGGGTGTGTGATTAATGCTAGGGAGAC
CGCAATGAACAAAATTGCCCAGCAGCGAAAAAAAATCGGAGTTTCGCAAGCTGTACTAGCTTCGGCAATTGGTTGGGGGC
AATCCCGCATCGCCAACTATGAGCTGAATATCCGTACTCCTGGCCTTAACGATTGCCGAATGATCGTAGAAGGCCTCAGG
AAGTTAGGGTGCCAATGTTCTTTGGATGATGTTTTCCCTCCATCCAGTAACAAAGCCGCCTAAGCAGTACCCGCTCTTTA
ACAGTCATGGCCTTTCACCTCTAACCGGGTGAGCAAACATCAGCGGCAAATCCATTGGGTGTGCCGCTATAACTCAATAT
CAATATAGGAAAATTAACAAATGGCACAAGCAAGCTACAGCAAGCCAACACAGCGAGAAATTGATCGCGCTGAAACTGAT
TTACTCATCAACCTGTCAACGCTTACCCAGCGCGGTCTGGCAAAGATGATTGGCTGTCATGAATCGAAGATAAGCAGAAC
GGACTGGAGATTTATTGCTTCGGTCTTGTGTGCTTTCGGAATGGCATCAGACATCAGTCCGATTAGCAGGGCTTTTAAGT
ATGCGCTTGATGGAATCACAAAGAAAAAATCCCCGGCCGCCACCGAGGATTTTAAGCAAATTGATATGCAATTCTGAGGG
AATTACTGGATCAATCCACAGGAGTCATTATGACAAATACAGCAAAAATACTCAACTTCGGCAGAGGTAACTTTGCCGAA
CAGGAGCGAAGAGTGGCTGATATCGATGATGGTTACACCAGATTCGCTAACGAGCTGCTGGAAGCTATCGCAAGTGCCGA
TTTAACCGCTCGCCAGTTGAAAGTTATGCTGGCCTACGTCCGGAAAACATATGGATTCAATAAGAAAACAGATCGAATAG
CCGATGAGCAAATTTCTCAGTTAACAGGACTGTCAAGGCAGAATGTTAACAAGGCTAAAAAAGAACTGATTTCAATGAAT
TGCCTGTTTATGGATGGAAATCAAATCGGTGTAAACAGGGAGGTATCTGCGTGGCAATTCAGCAAGTGTCTCCAAGTTAG
CAACTTTGTCTCGAAGTTAGAGACAAAAAATGTCTCCAAATTAGAGACACTCAATGTCTCGAAGTTAGAGACACACAAAA
GACATTCTTTAAAGACAAAAGAAAATATTAATAAACCCCCTATATCCCCCAAAAAAGTTTCTCAGAAGTTCGACCCGCTA
GAAACAGAGTTGCCTGATTGGTTATCAGCAGAAACATGGTTGTCGTGGGTTACCTATCGCAAGGAGATAGGTAAGTCGAT
CAAGTCTAAGCAAAGTGTCACTCAGGCTATCAACGTTCTAAGCAGAAGTCTGGAGAAGGGATATACACCTGAAGAAATTA
TAAACCAGAGCATCGCCAGTGGTTGGCAGGGGATTTTTGAACCCAAGACTCCAAAGGGGAAATCTCAACCGAGGCCGCAG
CAGCGAGCTATGCAGGAAAACTTTACCGCCAAAGATTACGGGCAAACTGAAATGCCTTCATGGGCGCAGGAGTGAATATG
AATACGACAAATGGTTACAATCTGGCACTGCAAAGGCAACTTGTAGACTCAAAAATCAATGACATTTCTGATCTGAAACA
GAAACTTGAGTTTAGCAAAATTGGATCAGCATCAGATGGAATGTCAGTTACCAGCACAGTGGAAGAGTGCGAGAAACACG
GTAAATATACTTCCTATGAGAAATATCTGACCATCTCAGGAAAAAGAATTACTTCAAGTAAATCTGAGTGCCCACAGTGC
CTTGAGGAGAAAATTCGTAAGAAAGAGATTGAACGTGAGCAGGCAGAACAAAGAGCAAGACAATCAAAAATTGAATATTT
GTTGAATTCTCTCAATATTCCAGAGAGGTTCAAAAATTGCACTCTTCAGAATTATGAGCCTGTTAACGATGATGCAAAGC
GAGTTCTTAAGGTATGCCAGGCATATGCCAGTAAGTGGCCTGAACGCCTTCAAAAAGGTGGCGGACTGGTCATGTGTGGT
AAGCCTGGAACTGGAAAGAACCACCTTGCACTGGCTATCGCTAGGCACGCCATTATCGAGCATCAAAGCTCTGTGATATT
TACCACTGCGTTGAAAATTGCCAGAGAGTACAAATCAACATGGTCTAAGGCCGCAACCAGAACTGAAGAAGAAGTCATTA
GGCAATTTACGCATCCTGACTTGTTAATAATCGATGAGGTTGGCGTGCAGTTCGGCAGTGATGCTGAAAAGCTAATCATG
TTCGAAATTATCAACACCAGATATGAATACATGAAGCCAACAATCCTGATTAGTAATCAGAGCAAAGATGAACTGTCTGC
ATTCATTGGTGAGCGTGTTATTGACAGGATGAATGATGGCGGCGGGTGCACTCTTGCGTTTACATGGGATAGTTACAGGA
GCAGATCGTGACTGGAAAAGAAATCATCCTGGAATATCTGAAAACTCATGAACAATTCTCCCCACATGAATTAGCACTGA
TCACAGGAATACCAAATAACAGAATCGCTCAAGCAGCAAGGCATATGGTGAAACAAGGGCATTTGAGTGTTGTTGAGCGT
AAGTGGAAGACGGTTATTTATGCAAAACGCAAAGTGAAGAAGGAGCCAATTAAAAGAAATCCAGATGGTACTGGGTGGGG
ATGTGCAAATCCAATGACGGCGTTTATTAATAGGGCGCTTATGGAGGTAAGGCAATGACCATCTACATCACTGAGCTAAT
AACAGGCCTGCTGGTAATCGCAGGCCTTTTTATTTGGGGGAGAGTAAATCGTGGCTGAGTTGATTTTCTCTGCATTGAGG
ATTCTCGGTGCTATGTGGATGGTGGCGACGTTCATTGTGGTTGCTGGCTGTTTTGTCCTGTTGGTAGGCGAAGGTAAAGA
CCTGGTGGGTGTGCTTTTCGGTAGCATTTTTCTGTGGGTGATTATCGGTGTTATGCCTGTTGTCGTAGCAAAAGTGGCGT
GGCGTTTTGTGAGTTGAGGTAACGATGAAGCAAACAATCTTCCTCCGAACTAAGCAACAACAGCAAGCCGCAATCAACGC
CATCCTCGAAACTCCTCTCGATAAAGACAAGCCAGTCACCATCCGCATTACTGACTACAAGCGCAACCTTGACCAGAACG
CAAAATTTCACGCGATGCTGGCGGATATCGCACGTCAGGTTCAATGGTGCGGAAAATGGTTAAAACCGGAACAATGGAAG
GTTTTGTTGATCAGCGGTCATGCAGTGGCAACAAAGCAGGAAGCTGATGTTTTGCCCGGCCTTGAAGGCGAATACGTCAA
CATTAGGGAGAGCAGCGCACAGATGAGCGTGAAGCGTATGGCAAGTCTGATCGAGTACACAACAGCATGGGCTATTGGTC
AGGGTGTCAGATTTACCGACAGGAGGTACGAATGAGACGACAGCGACGAAGTTTCACCGACATCACCTGCGAAAACTGCA
AATACCTTCCAACGAAACGCTCCAGAAATAAACGCAAGCCAATCCCAAAAGAATCTGACGTAAAAACCTTCAACTACACG
GCTCACCTGTGGGATATCCGGTGGCTTAGGGAACGTGCGAGGAAAACAAGGTGATTGACCCAAATCGAAGTTACGAACAA
GAAAGCGTCGAGCGGGCTTTAACGTGCGCTAACTGCGGTCAGAAGCTGCATGTGCTTGAAGTTCACGTGTGTGAGCACTG
CTGCGCAGAACTGATGAGCGATCCGAATAGCTCAATGTACGAGGAAGAAGACGATGAGTGAGTTAATAAATGGCAACGCC
ATCAAAATGACAAGCATTGAAATCGCTGAGTTGGTAGAAAGCCGCCATAGCAATGTAAAAGTATCCATAGATAGATTGGT
GAAGCGTGGCGTTATCAAGCCTCCTGCATTGCAGCACACTAACATAATCAATGATTTAGGTGTTATTACCGGGAAGCGTG
ATTTCTACGTCTTCGAAGGCGAAAAAGGTAAGCGCGATAGCATTATTGTCGTTGCCCAGTTGTCGCCGGAATTCACCGCT
CGCCTTGTTGACCGCTGGCGAGAGCTTGAAGAAGCTGCGGTTAATATCCCCAAAACGCTACCGGAAGCGTTGCGCCTTGC
TGCTGATCTTGCTGAGCAGAAAATGCAACTGGAAAACCAGCTCGCAATTGCCGCACCTAAAGTTGAGTTTGCCGATCGAG
TTGGCGAGGCCAGTGGAATTTTGATTGGAAACTTTGCAAAGATTGTTGGTATTGGTCCAAACAAACTGTTTGCGTGGATG
CGCGATCACAAAATCCTTATTGCTTCAGGTTCCCGGCGCAATGTGCCAATGCAGGAATATATGGATCGCGGCTATTTCAC
AGTGAAAGAAACAGCGGTCAACACAAATCACGGAATACAGATATCGTTCACCACAAAAATCACCGGGCGTGGTCAACAGT
GGCTGACCAGAAAGCTGCTCGATAACGGAATGCTGAAAGTAACAGGTGAGGCTGCTTAATGGCTAACCTACGCAAAGAAG
CACGCGGCAGAGAATGTCAGGTACGTATTTACGGCGTATGCAATGGCAATCCTGAAACTACAGTTCTGGCACATTACCGG
ATGGCTGGAATTTGCGGAACGGGAATGAAACCTGACGACCTGATCGGCGCATGGGCTTGTAGTGACTGCCACGCGGAGAT
CGACCGGCGCACCCATAACCTCGACAACAAAGACGCCAGACTTTACCACCTCGAAGGCGTGATCAGGACGCAGGCGATAC
TGCTGAAGGAGGGGAAGATTAAGCCATGAACGAATATCAGTTTGTGCTTCCATACCCGCCGTCGCTGAACACCTACTGGC
GAAGAAGGGGAAGCCAATACTACATCAGCGATAAAGGCCAGAAATACCGAAAAGACGTTCAGCAAATCATCCGCCAACTT
AAGTTAGACATTTTCACCAAATCACGACTCCGCATCAAAGTCATCGCAGACGTTCCAGACTCCCGCCGCCGCGACCTCGA
CAACATCCTGAAAGGTTTACTCGACTCCCTTATCCACGCCGGATTTGCGGAAGACGACGAGCAATTCGATGACATTCGCG
TAATTCGTGGCGTGAAAGTACCAGGCGGAAGGCTTGGAATAAAAATCACCGAACTGGAGAACGCATGAACGCCACAATTC
AAACGATACCAGAGCTTCTTATCCAGACACGAGGCAATCAGACCGAAGTGGCGAGGATGCTTTCCTGCGCAAGAGGAACA
GTGCTCAAGTACAACCGAGACAGCAAAGGTGAGCGTCACGTAATAGTTAACGGCGTCCTGATGGTCAAACAGGGCAAGAG
GGGAAGACCATGAGACTCGAAAGCGTAGCTAAATTTCACTCGCCAAAAAGCCCGATGATGAGCGACTCACCACGGGCCAC
GGCTTCTGACTCTCTTTCCGGTACTGATGTGATGGCTGCTATGGGGATGGCGCAATCACAAGCCGGATTCGGAATGGCTG
CATTCTGCGGTAAGCATGAACTCAGCCAGAACGACAAACAAAAGGCTATCAACTATCTGATGCAATTTGCACACAAGGTA
TCGGGGAAATACCGTGGTGTGGCAAAGCTTGAAGGAAATACTAAGGCAAAGGTACTGCAAGTTCTCGCAACATTCGCTTA
TGCGGATTATTGCCGTAGTGCCGCGACGCCGGGTGCAAGATGCAGAGATTGCCACGGTACAGGTCGGGCGGTTGATATTG
CCAAAACAGAGCAGTGGGGGAGAGTTGTTGAGAAAGAGTGTGGAAGATGCAAAGGCGTCGGTTATTCAAGGATGCCAGCA
AGCGCCGCATATCGCGCTGTAACGATGCTAATCCCAAACCTTACTCAACCCACCTGGTCACGCACTGTTAAGCCGCTGTA
TGACGCTCTGGTGGTGCAATGCCACAAGGAAGAGTCAATTGCAGACAACATTTTGAACGCGGTCACACGTTAGCAGCATG
ATTGCCACGGATGGCAACATATTAACGGCATGATATTGACTTTTTGAATAAAGTTGGGTAAATTTGACATCAACGATGGA
TAAATGCACTCGTTAAATAAAGCCCTGAGTTAATAGCTCGGGGCTTTTTGCGTTTTAAGCGCGGCCTTTCTGAAAGCACA
TCAAACCAAATACCAGACAGACAATACCATCACCTTATCCGCTGTGGCTACGGTGCGGTGTGCTTTGTATAAAAGAAAAC
TAGCTCAATGTCTGGCTTCGTGAAAGCGGGTGGCAGGAGGTTGCGCTAACAACCTCATGCCGTTTTGCCCGTGCATATCG
GTCACGAACAAATCTGATTACTAAACACAGTAACCTGGATTTGTTCTATCAGTAATCGACCTTATTCCTAATTAAATAGA
GCAAATCCCCTTATTGGGGGTAAGACATGAAGATGCCAGAAAAAAATGACCTGTTAGCCGCCATTCTCGCGGCAAAGGAA
CAAGGCATCGGGGCAATCCTTGCGTTTGCAATGGCGTACCTTCGCGGAAGATATAATGGCGGTGCGTTTACAAAAACAGT
AATCGACGCAACGATGTGCGCCATTATCGCCTGGTTCATTCGTGACCTTCTCGACTTCGCCGGACTAAGTAGCAACCTCG
CTTATATAACGAGCGTGTTCATCGGCTATATCGGTACTGACTCGATTGGTTCGCTTATCAAACGCTTCGCTGCTAAAAAA
GCCGGAGTAGAAGATGGTGGAAATCAATAATCAACGTAAGGCGTTCCTCGATATGCTGGCGTGGTCGGAGGGAACTGATA
ACGGACGTCAGAAAACCAGAAATCATGGTTATGACGTCATTGTAGGAGGAGAGCTATTCACTGATTACTCAGATCACCCT
CGCAAACTTGTCACGCTAAACCCCAAACTCAAATCAACAGCAGCCGGACGTTACCAGCTTCTTTCCCGTTGGTGGGATGC
CTATCGTAAGCAGCTTGGCCTGAAAGACTTCTCTCCGAAAAGCCAGGACGCTGTGGCACTGCAGCAGATTAAAGAGCGTG
GCGCTTTACCGATGATTGATCGCGGTGATATTCGTCAGGCTATCGACCGTTGCAGCAATATCTGGGCTTCACTGCCGGGC
GCTGGCTATGGCCAGTTCGAGCATAAGGCTGACAGCCTGATTGCAAAATTCAAAGAAGTTGGCGGAACGGTCAGAGAGAT
TGAGGTATGAGCAGAGTAACCGCGATTATCTCCGCTCTGGTTATCTGCATCATCGTCTGCCTGTCATGGGCTGTTAATCA
TTACCGTGATAACGCCATGACCTACAAAGAGCAGCGCGATAAGGCCACATCCACAATCGCTGACATGCAGAAGCGTCAAC
GTGACGTAGCAGAACTCGATGCCAGATATACAAAGGAGCTTGCTGATGCTAACGCGACTATCGAAAGTCTCCGTGCTGAT
GTTTCTGCTGGGCGTAAGCGCCTGCAAGTCGCCGCCACCTGTGCAAAGTCAACGACCGGAGCCAGCGGCATGGGCGATGG
AGAAAGCCCAGGACTTACAGCAGATGCTGAACTCAATTATTACCGTCTCCGAAGTGGAATCGACAGGATAACCGCGCAAG
TTAACTACCTGCAGGAGTACATCAGGACTCAGTGCCTGAAATAATTTTTTTGCAAATCACAAAGTCCATTTAATGAGCCT
CGCGAAAAGCGGGGCTTTTTTATGTCCGCAGTAAACCGCGCATTCTCGTGCGCATATCAACCAAGAGCTTTTCGGGATAT
GAGACAGAGACAGGACGGTGGCTTACATCGTGCCGCTCTTGGGCTGTCCATGTCTGCGAGAACTGGCTCATATCACCAAA
AAGGTAAATACGATGTCCAATATCATCCCGATTGATTTCGAAGGCCATCCCATGCGTTTTTCTGAAGATGGCTGGTTTGA
CGCGACTGCGGCAGCTGACAAGTTCAACAAGGAGCCGGCTCAGTGGCTTAGGCTTCCTGAGACTGTCCGTTACATCGAGG
CGTTAAAGAGTAGATATGGGAATATCACATATGTAAAAACCAGCCGCGCTCGCAAAGACCGTGGCGGCGGAACATGGCTT
CACCCAAAACTGGCGGTCAGATTTGCTCGATGGCTTTCTGTAGATTTTGAGATCTGGTGTGATGAGCAAATTGACGCAAT
CATTCAGGGTTCCGTTCATCATATCGACGATGAAAGAATAAAGGCTATTTTCCTTCTGGATAAATCTCAGCCATGGGAAA
AGAGGTTTAGCGATCCGTTTTATTCTGCGATGTTCAAAATGTCAGGGCTGCCCCGTCATCGACCAGGTCGTCGCCCCGCA
CTATTTGGGATGATCAGTGCCAAGTGGGTATATGGCCCGGTATTACCACCAGAAGTATATGCAGAGGTTAAAAGACGGCT
GGCTGCGGGAGACAAAATCCATCAGCACCTTAAACCTGACGCGCTGACATTGGTTGAGCGACAGATCATTGCCGTTACCA
GCATTGCCAATGGGTGCTCTGATTATCGTGATTTCGAAGCGCGTTGCATGTCGGCATTCCCGGTGAAAGGGCAGATGAAA
TTGCTCTATGCGGCGGCCTGATCATGAGCACCCGAATAATAGAATGCGCCTCCAGAGCGGGGCGCGACTTCTCAGAGTTC
ATGAAAGGCGAGAAGGGCATGATGGAAGCATTGGCCTCGGTGGATGAGTTTGGCGAGCAACTCCGTATTAACGGTTGCGT
CAACCATCACTTTGTCAGCTACATGATGCGGAACTCGATCATGCAGGCATTCATGGACATGGCAAAAGCCGAGAGGAAAG
AAGAGCGCCGGCGTAAGCGAGCGGAAGCAAAAGCGAAGTAACCATTACAAAGCTCATCTGCTGGTGGGCTTGATAATGAA
ACCGGAGTTAATTTCTGGTCACTAATTAACGGCAGCACCGCGAAACAACCCAAGCCAGTAAGTGGGGAAATAACACTGGC
AGCCACTGAAAGATGAACCTCCCGCCTTATGGCAAAAAAGATTCTTTGTGGTGGCGGACTGATGGAAAGACATCCTAATC
AAGCAACCACTCTACAGGGTCATAATTATGAACGACCAGCAAATCGAAAAAGAAATCGCAGCCAATGGTAAGACGGCGGC
TCGCGTTACTCCTGAACACATTGCCAGCATAATCGCCAGCGAACATTACTTTACGGCCGCTGATGGTGCTCGCTTTGCTC
ATGTGCAGAGAAGCGAAACATACAGCGTAAAAATCCCAGACCAGCCTGACGAGCTGGAGCTGCTGACATTCTGCGTTCTG
GTGCTGAAGAATGGCTTTACGGTCACCGGGGAAAGCGCCTGCGCCAGCCCAGAGAACTTCGATGAAGAAATCGGGCGCAA
GATTGCTCGCCAGAATGCTGTAAACAAAATCTGGATGCTCGAAGGTTACTTGCTGAAGCAGAAGCTAAGCGAACAGTAGT
TATTACAAAAGCCATTCCCTACAGAGTGGCTTTGATAATGGCTTATACCCTACACGGGATAACTTAACTGATATCCCTTT
TAACGGATAAACGGAGCCAACAATGGCAGAGATTATTCTCATGACTGAAGAACAGAAATTCCAGTTAGAGATTTACAAAC
TGGTCATGAACCAGAACGCCGCCGTGCATGGAGACTGGCATGAACAAAGAGCCCCGCGTATATGGCAGCCGATGGGATAA
GGCCCGTCTGCGTTTTCTCCAGCAGCACCCACTGTGTGTGATGTGCGAGCAGCAGGGGCGCATAACACCAGCAACGGTGG
TCGACCATATCGTGCCCCACAAACTGAAAGATGCGCTTAAGTCAGGTAACCCTCTGGCCATATCGAAAGCACAGCTCCTG
TTCTGGAGTAAAGAGAACTGGCAGCCACTGTGCAAAGCGCATCATGACTCAACGAAACAGAGAATGGAGAAGAGCGGCGC
GGTAATCGGTTGTGATGCCAACGGCTACCCGCTCGATCCTGCGTCTCACTGGAGCACGTAATGAAAGACCTCATCATTGA
ATACCGAGACGGTAAGTTTGTTCAGCTGGCGATTGATGGCGTGGAGATGAAGCGCGTAACGTCTATCCAGTTCTCCCACA
CCTTAGGCGAGGACGTACCGACATTGACCGTGTCAGGACATGTGTGGTCCGAGTATGGGAAAGGCGATCACAAACTCGAA
CAGGTAGACAAACATTCGGCATAGCGCGGCGGCGGCAAGTCGATTATCTATCATGTGAAATCATTTCAAATGCAATTACA
TCAAATGAGAATGAATCGCATCAGGGCAGGGGGGGGATCAAATCTTCAAAACCTTTGCCCCAAATGACCGCCGCCAAAGT
TTGAATTTAACGCTAACCCGATTTTTTTAGTTTTAAGGTGTTGACAT
