# Supplementary material for: Viral dysbiosis in children with new-onset celiac disease
Source: PLoS One. 2022 Jan 14;17(1):e0262108. doi: 10.1371/journal.pone.0262108 (PMC8759644; doi:10.1371/journal.pone.0262108)
Supplement: S2 Table — (ZIP) [file pone.0262108.s002.zip › Virus_Genomes/Enterobacteria_phage_mEpX2_GCF_000903615.1_ViralProj183150.fasta]

>NC_019705.1 Enterobacteria phage mEpX2, complete genome
ATGGCAGATAAACGAATCCGTTCCGACAGTTCGGCGGCAGCGGTTCAGGCCATGAAAAATGCAGCTGTGGACACCATCGA
TCCGCCGTCCCATGCAGGTTTGGAGAAAAAAGCCGAACCATTCTGGCATGACAATATCAGATCGAAAGCTCTGGACAGCT
GGACGCCTGCCGACCTTCTAGCCGCCGTAGAACTTGCTAATAATCAGCTCTATATCACCGTTTTACGCAAGGATTTACGC
AAAGAAGAGCGCATACGCGGGGAGGAGCGAGACGAAGGCCTTATAAAAGACCTCCGCAAGCAAATTGTTGAGCTACAACG
AACTATCCTGGCTCAGCGCCGCGACCTCCAGATCCACTCCCACGCAACCAACGGCGAAAGTCGCGACCAGAAGAAACGTA
ATCAGAACGATCGTGATGCACGGAATACCAAAAACGAGCATCAGGACCAGGACGATAACCTGATCGCCTTTCCCAAGCAC
GGATAAAAGACTATGACGCGAGGTGAGCGTGTAATAGCGTTCATTGAGCGCTTTTGCATCGTGCCAGAAGGCAAGCTTAT
CGGCCAACCTATGCGGTTGGACCCCTTTCAGAAAGATTTCATCCTGGCGGTTTACGACAATCCAGCCGGAACGGATATGG
CGATCCTCTCCATCGCCCGAAAAAATGGTAAGACTGGCCTGATTGCCGGAATTCTGCTGGCTCACCTGGTGGGGCCTGAA
GCGGTGCAGAACACGCAGATTGTCAGCGGTGCACTCAGCCGGGAACAGGCGGCCATCGTTTTTAACCTCGCGGTGAAGAT
GGTTAACCTGAACCCCAAGCTGCAGGAGATTGTGCACATTACGCCCAGCGGCAAAAAGCTGATCGGCCTGCCGTGTAACG
TCGAATACAAGGCTTTATCCGCAGAAGGTAAGACGACGCACGGCCTTTCCCCCATTCTGGCCATTCTCGATGAAACAGGG
CAGGTTAGGGGCCCGCAGGATGATTTTATCGATGCAATAACTACGGCGCAGGGGGCTCATGAAAACCCGCTGCTAATCGT
TATCAGTACGCAGGCAGCAAACGATGCTGACCTGCTTAGCATCTGGATTGATGATGCGGTCAAATCGAAAGATCCGCACA
TCGTGTGCCACGTTTATGAAGCGCCAAAAGACGCTGATATCAGTAAACGCGAGTCCTGGCTGGCTGCGAACCCGGCACTG
GGAACATTCAGGTCAGAAAAAGACATGGCGCGCCAGGCTGAGAAAGCTGGCCGAATGCCAAGCTTCGAAAACACCTTCCG
AAACCTCAACCTCAATCAGCGCGTGTCTACCGTATCGCCGTTTATCTCCCGCAGCGTGTGGGAGCTTTGCGGAGAGATGC
CGATTAACACCCCGAGGAAGTGGTACGCGGGGCTGGATCTGTCAGCCAGGAACGACTTAACGGCGCTGGTTATCGCTGGT
GAAGCAGATGATGGTGTCTGGGATGTTTTCCCCTTCTTCTGGACACCGCAAAAGACTCTTGAAGAGCGAACCAAAACGGA
CCGAGCACCCTATGACGTTTGGGTGAGGGAGGGGCTGCTGCGCACCACGCCAGGAGCTTCGGTGGATTACTCATTCGTCG
TTGCGGATATCGCTGAAATTATCGGTGATTTCGACCTTACCTCGATGGCTTTTGACCGCTGGCGCATTGACCAGTTCAGG
AAGGATGCCGATGCCATTGGGCTGAGCCTCCCGCTGGTCGAGTTCGGCCAGGGCTTTAAGGATATGGGGCCAGCTGTAGA
CACGCTGGAGTCTCTGATGCTTAACGGGCGCGTGAGGCATGGCATGCACCCCGTATTAACGATGTGTGCTGTGAATGCGG
TGGTGGTGAAAGATGCTGCTGGCAACCGCAAGCTCGATAAATCCAAAGCAACGGGCCGTATTGATGGCATGGTCGCAATG
ACAATGTCCGTTGGTGCTGCTAATGGGGAAGTTACCGAACAGGGTGGTGACTTCGACGACTTCATTTTCCGACCGCTGAG
CATGTGATGGAAGAACCTAAATACACGATTGACCTGCGAACCAATAACGGCTGGTGGGCAAGGCTGCAGTCCTGGTTTGT
CGGCGGGCGTTTAGTCACCCCAAATCAGGGCTCACAGACGGGGCCTGTTTCGGCCCACGGACACCTGGGCGATTCATCCA
TTAACGATGAACGGATACTGCAAATTTCGACTGTGTGGCGCTGCGTGAGCCTGATTTCAACGCTCACGGCATGCTTACCG
CTTGATGTCTTCGAAACAGACCAGAATGACAACCGTAAAAAAGTGGATTTGAGCAATCCACTGGCGCGACTGCTGCGCTA
CTCACCGAATCAGTACATGACCGCCCAAGAATTCAGGGAGGCCATGACGATGCAGCTCTGTTTCTACGGTAACGCATATG
CACTTGTGGACCGCAACAGCGCAGGTGACGTGATCAGCCTTCTCCCGCTTCAGTCTGCCAATATGGATGTGAAGCTCGTC
GGAAAAAAAGTGGTTTATCGCTATCAACGCGACAGCGAATACGCCGAATTTTCGCAGAAAGAGATTTTTCACCTTAAAGG
CTTCGGATTCACCGGGCTTGTAGGCCTGTCACCCATTGCTTTTGCCTGTAAATCGGCAGGTGTGGCAGTTGCGATGGAGG
ACCAGCAGCGAGATTTCTTTGCCAACGGCGCCAAGTCTCCGCAAATCCTCTCAACTGGCGAAAAAGTGCTAACTGAACAG
CAGCGCTCCCAGGTCGAAGAGAACTTCAAAGAGATCGCCGGCGGCCCGGTAAAAAAACGCCTCTGGATTCTGGAAGCGGG
TTTTTCTACATCGGCAATTGGCGTAACTCCGCAGGATGCCGAAATGATGGCGTCCCGAAAATTTCAGGTAAGTGAACTGG
CGCGATTCTTTGGCGTACCGCCTCACCTTGTCGGCGACGTCGAGAAATCAACGAGCTGGGGATCGGGCATCGAGCAGCAG
AATCTCGGCTTCCTGCAGTACACCCTGCAGCCCTATATCTCCAGGTGGGAAAACAGCATTCAGCGGTGGCTTATTCCTGC
TAAGGATGTTGGCCGCATTCATGCTGAGCACAACCTCGACGGCCTGCTGAGGGGCGATTCGGCATCCCGCGCTGCCTTTA
TGAAGGCAATGGGAGAGGCAGGGCTACGCACCATCAACGAGATGCGACGAACGGACAACCTCCCGCCATTGCCGGGTGGC
GATGTGGCAATGCGCCAGTCGCAATACGTGCCGATCACCGATTTAGGAACCAACAAAGAGCCCCGTAATAACGGGGCTTA
ATTTTTATGGGGGCCGTAATGCCTGAAATCGTAAAAACGCTGTCCTTCGACGAGACAGAAATCAAATTCACCGGTGACGG
TAAACAGGGGATTTTTGAAGGCTACGCCTCTGTTTTTAATAACACCGATTCCGATGGCGACATCATTCTGCCCGGGGCGT
TTAAAAACGCGCTGGCGAACCAGACCCGAAAAGTGGCGATGTTTTTTAACCACAGGACGTGGGAACTGCCGGTTGGCAAA
TGGGACAGCCTGGCTGAGGACGAAAAAGGCCTGTATGTGCGCGGTCAACTTACCCCAGGACACAGCGGCGCCGCTGACCT
GAAAGCGGCAATGCAGCACGGTACGGTTGAAGGTATGTCGGTTGGCTTTTCCGTTTCGAAAGACGATTACACCATCATTC
CAACAGGCCGCATTTTTAAGAATATCCAGGCTCTGCGCGAAATCAGCGTCTGCACTTTCCCCGCCAACGAACAGGCTGGC
ATCGCAGCCATGAAAAGTGTCGATGGCATTGAAACGATTCGTGATGTGGAGAACTGGCTGAGGGATTCAGTCGGCCTCAC
CAAATCACAGGCAGTTGGGCTAATTGCCCGGTTTAAGTCAGCGATTCGGAGCGAGTCCGAGGGCGACGGAAACGAAGCAC
AAATAAACGCTCTGCTTCAGAGCATCAAATCTTTCCCTTCTAACTTAGGTAAATAATTATGTCTGAACTCGCTCTCATTC
AAAAAGCTATCGAAGAATCCCAGCAGAAAATGACCCAGCTTTTCGATGCGCAGAAAGCAGAAATCGAAAGCACAGGCCAG
GTTTCCAAACAGTTGCAGTCCGACCTAATGAAAGTACAGGAAGAGCTGACCAAATCCGGCACTCGCCTCTTCGATCTGGA
ACAGAAACTGGCATCCGGCGCTGAGAATCCTGGTGAGAAGAAATCCTTCTCTGAACGGGCTGCTGAAGAGCTTATTAAGT
CATGGGACGGTAAACAGGGCACCTTTGGCGCTAAAACGTTTAACAAGTCACTAGGCAGTGACGCTGATTCGGCTGGCTCA
CTGATCCAGCCTATGCAGATCCCAGGCATCATCATGCCAGGCCTGCGCCGTCTTACCATTCGTGATCTGCTGGCTCAGGG
CCGCACTTCCAGTAACGCTCTGGAATATGTGCGTGAAGAGGTGTTTACCAATAACGCCGACGTGGTGGCAGAGAAAGCAC
TGAAGCCAGAATCGGATATCACCTTCAGCAAACAAACCGCGAACGTGAAGACCATCGCGCACTGGGTGCAGGCATCACGT
CAGGTGATGGATGATGCGCCAATGCTTCAGTCCTACATTAACAACCGCCTCATGTACGGCCTGGCACTGAAGGAAGAGGG
CCAGCTGCTGAACGGCGACGGTACCGGGGATAACCTGGAAGGGCTGAACAAAGTGGCAACCGCCTATGACACCTCGCTGA
ATGCCACCGGCGACACCCGCGCTGACATTATCGCTCACGCTATTTATCAGGTGACCGAGTCTGAGTTCAGCGCTTCCGGT
ATCGTCCTGAACCCGCGCGACTGGCACAACATCGCGTTGCTGAAAGACAATGAAGGCCGCTATATCTTCGGTGGTCCTCA
GGCATTCACCAGTAACATCATGTGGGGCTTGCCAGTGGTTCCGACTAAGGCGCAGGCCGCCGGCACCTTTACCGTAGGCG
GTTTCGATATGGCCTCACAGGTCTGGGATCGCATGGATGCCACCGTGGAAGTTAGCCGTGAAGACCGCGATAACTTCGTG
AAAAACATGCTGACCATCCTGTGCGAAGAGCGTCTGGCGCTGGCGCATTATCGCCCGACAGCAATCATCAAGGGCACCTT
CTCTTCTGGCTCATGATGGAGGGGGCGGGGAAACCCGCCCTTTTAACGTATGGCGATAGATGTTCTGGATGTAATTTCCC
TCAGTCTGTTTAAGCAGCAGATTGAGTTTGAGGAAGACGACAGGGACGAGCTGATCACGCTGTACGCCCAGGCCGCTTTT
GACTACTGCATGCGCTGGTGCGATGAACCAGCATGGAAGGTTGCGGCTGATATTCCTGCCGCCGTTAAGGGCGCCGTTCT
GCTTGTCTTTGCTGACATGTTTGAACACCGGACGGCACAAAGCGAAGTGCAGCTTTATGAGAATGCAGCCGCCGAACGCA
TGATGTTCATTCATCGCAACTGGCGCGGAAAAGCCGAATCAGAGGAGGGCTCCTGATGGAACCGGGACGATTCAGGAACC
GGGTAAAAATTCTCACCTTCACGACTTCGCGCGATCCATCTGGTCAGCCGGTTGAATCGTGGACAGGTGGCAACCCGGTC
CCGGCTGAGGTAAAGAGGATCAGCGGCAGAGAGCAGCTTTCAGGCGGCGCGGAAACGGCGCAGGCAACGATTCGCGTCTG
GATGCGCGCAACGGAGCGAGTGGATAAAAAAGTGGGCAAAAATAGCTTATGAACGAGCAACTGGTAAACGAACTGATAGC
AGTGATACGGGAACAAATCACAGCGCAGAGGGAGCAGACGGAAGCGATAAGCCGTCTGGCTGAATCAAATATGGCGCTTT
GCGATGTCATTATCCAGTCGCTGGCTGGTGAACTAGATGAAACTGCAGAGCAACAAACCTATCTGAGCGGTAAACCCAGG
GGGTAACATGCAGGCCGGGAAATTGCGCCACAGGATTACTCTGCAGGAGCCAGTAAAAGTGCAGAACCCGACAACGGGAG
CCGTAATTAATACCTGGCGAGATGTTGCGACTGTCCGGGCCGAAGTTTCACCATTGTCAGCGCGTGAATTTATTGCTGCG
CAGGCTTCTCAGGGTGAAATAACCACCCGTATTGTTATTCGCTACCGTGCCGGAGTTACCAGAAAACATCGCATCTTGTT
TCGTGGTGCTGTGTATAACATCCATGGTGTTCTGCCCGATCCAAAAAGCGGACGTGAATACCTGACGCTTCCCTGTTCTG
AGGGTGTTAATGATGGCTGATAGTGTTGAGGTAAGCCTTACCGGGCTTGAATCACTTCTTGGGAAAATGGAGGCCGTATC
AGAAGTCACCCGTAATAAAGCCGGTCGGTTTGCATTGCGTAAGGCGGCAAACATTATAAGGGATCGGGCCAGAAGCAACG
CGTCACGAGTTGATGATCCTCTGACTAAAGAAGCAATCCACAAAAATATCGTCGCCAGCTTCAGCAGCAAGCAATTCCGC
AGGACAGGTGATCTGGCATTCCGTGTCGGGGTAATGGGCGGTGCCAGGCAGTATGCAAATACAAAGGCAAACGTCAGAAA
AGGCAGAGCGGGTAAAACATACAAAACCTCAGGAGATAAAGGCAATCCAGGAGGAGATACCTGGTACTGGCGTTTTCTTG
AGTTTGGTACTGAGCACACATCAGCGCGGCCTATCCTCCGACCTGCAATGAACGGCGTAGATAATGACGTGATTAATGTT
TTTTCTACGGAAATGGGAAAGGCTATTGATCGCGCTATCAGGCTGGCCACGAAGAAAGGAACCACTGCATGATTGCCCCT
ATTTTTTCTGTTTGCGCGTCGAGTCCTGAAGTCACTGACTTACTCGGAAGCAATCCGGTAAGAATTTATCCTTTCGGAAT
TCAGGACGACAACGTGGTCTATCCCTATGTGGTCTGGCAGAACATCACCGGTTCTCCAGAGAACTACATTGCCCAGCGCC
CTGACGCAGACTTTTTCACGCTGCAGGTGGATGCATATGCCGACACCGTGGATGAAGTGATTGCCGTGGCTACTGCGCTG
CGGGATGCCATTGAGCCGCACGCGCATATCACGCGCTGGGGCGGACAGGAAAGAGACCCCGAAACAAAGCGCTATCGCTA
CTCATTCGATGTTGACTGGATAGTCACTCGATAAACGTATTATTCAACCACCGGCCTTGAGCCGGTTTTTTTATGACCGG
AGATAACAATGTCTGTATTGACGCAAGGTACGCAGCTCTTTGTGCTCGTAAAAGGCAAGGTGAGCGAAGTTGAATGTATC
ACTGCATTTTCACCCGGCAGCAATCCGGCTGACCAGATTGAAGACACCTGTCTTTCTGAGCGCTTTGATCGCAGCTATAA
GCGTGGTCTTCGAACGCCTGGCACAGCATCACTGACGCTTAACGCTGATCCTAAAAATACCAGCCACATCATGCTCTACA
ACCTGTCCATTTCGGACGACGAAAAGGATCAGGACCTGACCTTCGCGATTGGATGGTCAGACGGAACCGCATCGCCAACT
GCGGCTGAAAATGGTGCATCCGGTGCAGTCGATGGCCTGGTGCTACCTGATAGCCGCACATGGTTCGTATTCAAAGGCTA
TGTGTCCGACTTCCCGTTTGATTTTGCAGCAAACACGGTTGTTTCTACTTCTGCATCTATCCAGCGCTCCGGCTCTGCTG
TATGGGTGCCAAAAGTCGTGACCCCATAAAATCAGGGCGGCAACGCCCTTATTAATCAGGATTAATAATGAAATTAACAC
TTGATGCACTCAAGGAGTCCGGCGCGTTTACCGGTCGCCCGGTTGAGAAAGAAATCACCTGGACGCAAGGCGATAAAAAA
ATCACCGCGACCGTGTATGTTCGCCCGATGGGTTATCACACAGCAACGTCCGATGTGCTGGCTTTTGGTGGTAAGGTCGA
TGGTGTGGCAGGGCGTATCGCCGCATCCATCTGCGATGAACATGGTAAACCCATCTTCACCCCGGCTGACATTACTGGTG
AGGCAGATCCTGAACGTGGTGCACTGGATGGCGGCCTGACGGTAGCACTGCTTCTGGCCATTCAGGAAGTTAACGATCTG
GGAAAGACTTCGAGCTCAGCGCCGAAGACGAATTCTGGTGCGAGCTCGTCCTCAACGGAATCGGAGGCAGAACAATCGCC
GAAGCGCGGGAAGTCCTCTCATTCAAAGAGTCCCAACTCTGGGCAAAGTACCGGGAACGATACGGGAGTCTGAACCCTAT
GTTGCGGGTTGAGTGGGGTGCCGGGCTGGTGAGCAGCATGATAGCCAACGTTAACAGAGACCCCAAGCGCCCACCATTCA
ACCCGACCGATTTCACACTTCACTTTACCAAAGTCAAAGCTGCTGATGGACCAATCTCGTTAGAGGAAGCCAGAGCCAGC
TGGACATAATGCCGCCAACGGAGAGTTTATGGCTTCCAAATCACTGGGCACGCTGACGATCGACCTGATTGCCAAAGTGG
GCGGTTTTGTCTCAGGCCTCTCGCAGGCTGAGCGAGCTTCACAAAAATGGCGTAAGCAGGTAAAGGAGGATGCCGCTGCC
GCTGCAGCTGCCATGACCGGATTCGCAACAGCAGTCGGGGCTGCAGCCATCGGAGCCGGAGTGGCGGGGTATAACCTGCT
CAAAACCACTTCACGTCAGATTACCGAATCAGACCGCTGGGCAAAGTCACTTAACATGTCCACGCAGTCCCTGTTAGCCT
GGCAATATGCTGCAGAAAAAGCAGGTGTTTCCGGCGATCAGATGGCCGATATCTTTAAAGATGTCGGAGACAAAATCGGT
GATGCCGTTCTTAATAAATCTGGTGAGGCGGTCGGTGCGCTGGACGCTCTGGGTTTGTCGGCTAAGAAACTGGCCGGAGA
ATCTCCCGACAAGCAACTCCTGGCTATCAGCGACGCACTGGAGAAAGTTAAGTCCAACGCCGAGAAGACTACCATCCTGG
AGAGTCTTGGTAATGACCTGTCAAAGATGCTGCCGCTCCTGGACAATGGCAGTGAAAAGCTGCGTCAGTATATGGATGCC
GCGAAGAAGTTTGGTGTGGCGCCCGATGACGCAGATATTGAAAAGCTGGTCAGAGTCAACGCCCTGTTTGAGGATATGGA
GACGCAGGTCAACGGCGTCAAAATTGAACTTGCTGCAGGGCTCGCCAGCGTAGATTTGAGTGGGCTCCAGAAGTCTATTG
GAGATATGGGGGATGTATTTAAAGACCCGGCTGTTATTCAGGGTCTGACTGATCTGGTTGGTGGGGTAGTGGACCTTGCC
ACCTGGCTGGTAAGGGTAGGAGCCGAGGCCGGAAAGCTGATAGACCAGTACAAAGGTGGGAGTTCGGTCGGCCTGAATGC
CTCCATTCCAGAAATTGAACGGCGCATCAAGAACCTGAATGCAGATCTCGATGATAAAGGCATACTGGCGAGTTTCAACA
GAATAGGTATGGACGTATCCGGTAAGGAGGCCGAAAGGGCTGAGCTCCAGAGGCGACTGGCCTTTTTGAGAAACTCCCAA
TCTACTCTACCGGAAATAAAACTGCCCGAGCCAGTCAAAACAAACTATACCCTTGGCGCCGGGGAAACAAACGGTAAGCC
GCAAAAAAATACCTCTGGTCAGAAACTGGATTCAGCGTTTAAAAGCGCTGAGCGCAGTTACATGCGTCAGATTGAGCTGA
TCGATACCACGGGCAAAAAAACTGCTGTGGTGACCGAGCAGCAAAAACTGCAGTTCGATATAGCTGACGGCAAGTTGCAG
GGGCTTAACGAAACCCAGAAGAAACGACTTGCGTCTCTGGCTCAGGAAGTTGATCGCCTTAATGCCGTCAAAAAAGCTAA
TGAAGAAAACGCGAAGGTAGCGGCGTTCGTGGCAAATCTGCAGGAGCAGAACGAGAATGCACGTGCAGATTTGGGCGTGG
ATATTCAGGGGGCCGGACTCGGTGACAAGCAGCGTGAAAGGCTGAGGGAAAGGCTGAGTATAGAGCGCAGTTATCTCGAT
CAGCAGCGCGATCTGCAAAAGCAGTATCAGTCAGGAGATATCAGCCAGACAGTTTATGACCGCGAAACCCAGGCATTAAA
GGATGCGCAAGCTGAGAGGCTGGGCATCCAGGAGGATTATTACAGTCAAATTGATGCGCTGCAGTCTGACTGGGTGACTG
GCGCCAGAGACGGTCTCGCTGACTGGGTAGATGATTCAACTAACTATGCGACGCTGGCGGCGGACGCTATGAAAAGCGCG
CTTTCCGGTATCAGCAGCAATATCGTCGACATGCTCAACGGCAATAAAGCGAGCTGGAAAGACTGGGGTGTCAGTGTTCT
GAAAATCATCGAACAGGTGATGGTTAACATGATGATCGCCAATGCAGCCAGCTCGATAGGCTCATTGTTCGGTGGTGCCG
CATCGTCTTCCGCCAGCAGCGGTACTGCGATTCAGTCCTACGGGGCGAGCCTGCAATTCAACGCCAAAGGCGGCGTTTAC
TCTTCTGCCGATCTCAGTCAGTACAGTAACTCTGTCGTCAGCTCTCCAACACTGTTTGCCTTTGCCAAAGGGGCCGGATT
GATGGGGGAGGCTGGGCCGGAGGCTATTATGCCACTGACCCGCGCCGCTGACGGATCGCTGGGCGTGCGTGCTATGGGAA
TCTCAGGCTTAACACCGGGTGGTAGTAGTGCTCCTCAGGTCAGTATTCAGATTGATGGCAATGGGAATACCCAGACTCAG
GCTAGCGGTGGATATGAGCAATTCGGGCGGGAGGTAGGTAGTTTTGTTGATCGGCGATACCGCGAGTTGATAGGCCGTGA
CCTTTCACCCGGTGGCGCGGTCTGGAATCTGGCAAAAGGAGGGCGGTGATGGCTATAGAAACATTCAGCTGGTGTCCGCG
CCCGAACGCGGAGCAGGAAGTGACATTCCGACGGCGCACCGCGCAGTTCGGTGACGGATATCAGCAGGTTTCCGGCGACG
GGATTAATCCCCGCTCGCAGAAATGGACTCTCCAGTTTACCGGTACCGAAACGTATATCGGGGCGATTAAAGACTTTCTC
GATCGCCATGCGGGCGTGACGGCGTTTCAGTGGCGCCCGCCGCTTGAGCCTCTCGGGCTTTACCGCTGCGACACCTACAC
ACCAACGCCACTTGGTGCCGGGTTATTTAATCTTTCTGCAACTTTTGAACAGGCCTACAAACCATGAGTCTTAACGCAGA
TTTTCAGAAGCTCGAACCTGGCGATGTGGTCAGGCTTTTCGAAGTGGATGGCACGGCATTTGGTACAGGTGATGTGCTGC
GATTTCACAGCTACAGTCTTGCGCACTCTGAAGCCGAAATTATCGCTGCTGGCGGTGATGAAAATAAACTGCCAGCAAAA
TCTATCTGGTGGCAGGGTGAGGAGTATAAAGCGTGGCCATGCCAGATTGAGGGGATCGAAGCTTCAACCTCGGGAAGTAG
TGCCCAGCCAAAACTTTCGGTTGCTAACCTCGACAGTTCGATCACCGCGCTTTGCCTGGCTTACGACGATATGCTGCAGG
CGAAGGTGACGATACATGACACCCTTGGTAAGTATCTCGATGCGAGAAACTTCACCGGAGGCAATCCGACAGCCGATCCG
ACCCAGGAGAAGCTGAAGGTTTTCTACATCGATGCAAAGAGCAGTGAAACCAATGAAGTTGTTGAGTTCACACTATCCAG
CCCTATGGATCTGCAGGGGCTGATGATACCTACCCGCCAGCTTCATTCTCTGTGCACATGGTGCATCCGGAACAAGTACC
GAACCGGCGACGGCTGCGACTATGCCGGTACGCGCTATTTCGACAAAAACAACAACCAGGTAAGCGATCCGTCACTGGAT
GAATGCAACGGAACGCTGACGGCCTGCAAACTTCGGTTCGGTGAAAACAACGAACTCTCGTTTGGTGGGTTCCCGGGTAC
GTCGCTGATCAGGAGTTGATATGCGTCAGAAAACCATCGATGCCATCATGGCGCATGCCGCTGCGGAATACCCGCGAGAG
TGCTGCGGCGTGGTGGCGCAGAAAAGCCGGGTTGAGCGTTATTTCCCCTGCCGCAACCTTTCTGAAGAGCCGACAGAACA
TTTTCACCTTTCTCCCGAAGACTACGCAGCTGCCGAAGACTGGGGGACGGTGGTAGCCATTGTTCACAGCCACCCTGACG
CGACGACGCAGGCCAGCGAGCTTGATAAGGCGCAATGTGATGCAACGCTGCTGCCCTGGCATATTGTGAGCTGGCCGGAG
GGGGATTTACGCACCATCCAGCCGCGCGGAGAACTGCCACTGCTGGAGCGTCCGTTTGTGCTTGGACACTTCGACTGCTG
GGGGCTGGTAATGAGCTATTTCCGGCAAACGCATGGTATCGAGCTCCACGATTACCGGGTGGATTATCCCTGGTGGGAAA
ACGCCTATCCGGACAATTTTTATCAGGATTGCTGGTATGAATGCGGATTCCGTGAATTCGACGGACCACCGAAACCCGGT
GATATGGTGATCATGCAGGTCCAGGCCGATAAGTGGAATCACGCGGGAATTCTGCTGGAGGGAAATATGCTGCTGCACCA
CCTGTACGGACATCTGAGCCAGCGCGTGCCGTATGGTGGCTACTGGCAGGAAAGGACGATGAAGATTCTACGTTACAAAT
CTCTGTGCTAACCTTTTGCAAAACCAAAGGGGATAGGGATATGAAAAAAACATTATTGACACTTTCTTTGATAATCATGG
CTGGTTGTTCGAGTATGCAGGATCTCCGGAAGGAACCAGCGTCAAATACTTTTCAATCGAAGAAACAAATTGACGCAGTA
GCTGAATGCATACTCTCTGGCTGGCAAGAAGAAAGCCAAAAATATGGAAGCGTTTTTATTCAGCCTTATGACGGTGGTAA
AACTGTATTTACACAATCTCAACTTGAGATGGTTGATTTAATATCGGACGGCGGAATTACCAAGATTGAATTCCGTCATC
AAGGTGGGCTATTTGCTTATCGAATAAACAGCCGGATTAAAGTAATAGAACGCTGTATCTAACCAAGACTTAACCCGCTT
CGGCGGGTTTTTTTATGGTGAGAATATGAAAGAAGTAATGACAACAATTCAGCTCGGCGGAGTGTTAGGAAAGACATTCG
GTAGAACCCATCAACGACTGATAGCGCGAACTGGTGAAGCTGCTATTGCTTTAAGTAAAACATTGCCCGGTTTCGAAAGT
TTCATGATCAGCAGTAAACGTCGCGGATTAACTTTCGCGGTGTTCAAAGGGAAAAGAAATATTGCCGCAGATGAGATGGG
TTTTCCCTCTGAAGGCGATGTAGTAAGGATTATGCCTGTAATTATCGGTAGTAAACGCGCTGGTCTTTTTCAGACGATAT
TAGGAGCAGTTTTGATAACTGCTGCAGTCTTTGTTTCTGGCGGTATTGGCGCTGCTTTCGCTGCTGGTGGATTGACGGGG
TTTGCTGCTGCCACTGGTGCCTCGTTGGTCCTCGGTGGGGTTATTCAGCTGCTTTCACCGCAGCCATCAGGCATAGCCAG
TAAACAAAGCGCAGATAACCGTGCATCGTATGCGTTTGGCGGGGTAACCAACACTGCAGCGCAAGGCTACCCGGTGCCTC
TGCTTTATGGTAAGCGTCGAATCGGCGGAGCGATTATTTCTGCCGGAATTTATGTCGAAGATCAGCAGTAGATAACTAAC
CTTTTTTCTGGCCACCTTCGGGTGGCTTTTTTATGGGCGCAATATGGCTACAGATAAAGTGTTAAAAGGCCGCAAGGGCG
GCAGCTCAAGTTCCCGAACTCCTACCGAACAGCCTGATGATCTGCAATCTGTAGCGAAGGCAAAAATCCTCGTTGCGCTT
GGGGAAGGTGAGTTTGCAGGGCAGCTCACCGGCAAAGATATCTACCTGGACGGAACAGCGCTGGAGAATGCTGACGGCTC
CCAAAACTTCAGCGGGGTAACGTGGGAGTTTCGCGCGGGAACTCAGGCGCAAAAATATATTCAGGGTATTCCCGGTACCG
AAAACGAGATCAGCGTAGGAACTGAGGTATCAAGTGCCACAGCCTGGACGCGCACGTTTACCAATACGCAGCTTTCAGCA
GTTCGCCTGCGTCTTAAATGGCCCTCGCTTTTCAAACAGGAAGACGACGGCGATCTGGTGGGTTACTCGGTCAATTATGC
GATTGACCTGCAGACGGACGGCGGCACATGGCAGACGGTACTCAATACCAGCGTGACCGGCAAAACAACGTCTGGTTATG
AGCGCAGCCACCGTATCGATTTACCGCAGGCTGGCAGCACATGGACAATACGTCTGCGTAAGATTACCTCTGACGCCAAC
AGCGCGAAAATCGGCGACACGATGATGCTGCAGAGCTTCACCGAGGTGATTGATGCCAAACTGCGCTACCCGAACACCGC
GCTGCTCTACGTCGAATTCGACTCAAGCCAGTTCAACGGCTCTATTCCTCAAATTTCATGCGAACCGCGCGGCCGCGTTA
TCCGCGTTCCAGATACCTACGACCCTGAAACCCGCACTTATAGCGGTACATGGACCGGTGCGTTTAAGTGGGCATGGACG
GATAACCCTGCGTGGATTTTTTACGACCTGGTTGTTTCTGACCGGTTTGGCCTCGGGCACCGTTTGACCGCTGCGAATAT
TGATAAATGGACTCTTTATCAGGTTGCTCAGTATTGTGATCAGATGGTACCAGACGGCAAAGGGGGCAACGGTACAGAAC
CACGCTATACCTGCAACGTGTACATTCAGGACCGGAACGACGCCTACACAGTCCTGCGTGATTTTGCCGCTATCTTCCGT
GGCATGACCTACTGGGGCGGGGATCAGATTGTGGCCCTGGCTGACATGCCGCGCGATGTTGATTACAGCTATACGCGCGC
TAACGTTGTTGGCGGTCGCTTCACCTATTCGAGCAGCACCACGAAAAGCCGCTACACCACAGCGCTGGTTTCATGGTCAG
ATCCGGGTAACGCTTATGCCGACGCAATGGAGCCGGTATTTGAGCAGGCGCTGGTGGCGCGATACGGCTTCAATCAGCTG
GAAATGACAGCCATCGGCTGCACCAGGCAGTCAGAGGCGAACCGAAAGGGGCGCTGGGGTATTCTCACCAATAACAAGGA
TCGCGTTGTTTCGTTTGATGTCGGGCTGGACGGAAACATTCCGCAGCCGGGCTACATCATCGCCGTGGCAGACGAGCTGC
TTTCCGGAAAGGTTATGGGCGGCCGCATCAGCGCCGTTAACGGTCGCGTTATCAAACTTGACCGCGTAGCTGATGCAGCA
CCAGGTGATCGCCTTATTCTCAACCTTCCCTCCGGAGCGTCGCAGAGCAGGACCATTCAGGCCGTGAACGGGGAATCAGT
CACAGTCACCACGGCATACAGTGAGACGCCACAGGCCGAAGCTGTTTGGGTGGTTGAATCTGACGAGCTTTACGCGCAGC
AGTATCGTGTTGTCAGCGTTTCCGATAACAATGATGGCACTTTCTCGATTACCGGCGCATGGCACGACCCGGATAAATAT
GCCCGTATCGATACCGGAGCCATCATTGACCAACGGCCGGTGAGCGTGATCCCGCCGGGCAACCAGTCGCCGCCTGCGAA
TATCGTGATCAGCTCGTTTTCCGTGGTTCAGCAAAATATCAGCGTCGAAACAATGCGCGTGAGCTGGTACCAGGCGCAGA
ACGCTATCGCCTATGAAGCACAATGGCGCCGCAACGACGGGAACTGGGTTAACGTGCCGCGCACCTCCACCACGTCATTC
GACGTCCCGGGGATTTATGCCGGGCGCTACCTGGTGCGGGTGCGCGCAATCAATGCCGCAGAAATTTCATCCGGATGGGG
CTATTCAGAAGAGAAAACGCTGACGGGTAAAGTGGGCAATCCACCTAAGCCGGTTGGCTTCATCGCTTCTGAAAATGTGG
TTTTCGGCATCGAGCTGAACTGGGGATTCCCGGCGAATACCGACGACACGCTGAAGACGGAAATTCAGTACAGCCTGACC
GGAACCGAGGACGATGCGATGCTGCTGGCCGATGTGCCTTATCCGCAGCGCAAATATCAGCAGATGGGCCTCAAGGCTGG
GCAGATTTTCTGGTACCGCGCTCAGCTGGTGGACCGCAGCGGCAACGAATCAGGGTACACAGAATGGGTGCGAGGACAGG
CCAGCATCGATGTTTCCGACATCACAGATGTGATCCTGGAGGACATGAAAGGCTCCGATACGTTCAAAGACCTGATCGAG
AACGCTGTGGACAGCAATGAAAAAATTGCTGGCATGGCTGACGAAATCAAAAACCATGCCGACGAACTCGAGCAGCAGGC
GAAAGACATCCAGGAAAACGCTGACGGGCTGGCCCAGGCCGAAGTGAAGATCGACGAGATTTCTGTGTCGATGGATGGCA
TGACGGGAGGCGTGAAGAACTCGGCAATCGCGATTATCCAGAATGGGCTGGCGCAGGTTGTCAGTCGTCGTTCCCAGACC
GCGACAAACGCAGGGAACAGCGCCAGCATTGACCGTATCGACACGACCATAGCCGACACCAGCTCGGCGGTTGCTCGCGC
GCTGGTGACGCTGGATGCTTCAGCTGGTGGGAATATCTCCAACTCTACCGATCTCACTGAAACTCTGGCCGATTTCACGC
AGGCATCGGCGACAAAAATTAACACCCTGACTGTTAAATCTGGCGAAAACAGTGCCGCGATAAATGTCAACGCACAGGCT
ATCGCAGATGTAAACGGTAACCTAAGTGCGATGTACAACATCAAGGTTGGTGTCTCCAGCAATGGACAGTATTACGCCGC
GGGGATGGGTATCGGCGTGGAGAATACGCCATCCGGCATGCAGTCGCAGGTTATCTTCCTGGCTGATCGCTTCGCCGTCA
CCACGGCAGCCGGAAATAGCGTGGCTTTGCCGTTTGTGATCCAGAATGGACAGACATTCATCCGGGCCAGTTTCATCCAG
GACGGCACTATCAGCAACGCAAAGATTGGTAATTTTATCCAGTCGAACAATTATGTTGCTGGTTCTGCTGGCTGGAAGCT
TGATAAAGGGGGGACGTTTGAGAACTACGGTTCGACTGCTGGTGAGGGAGCCATGAAACTGACAAATCAGACGATCAGCG
TCAAAGATGGCAGTAATGTTCTTAGGGTGCAGGTTGGCCGATTAACGGGAGTATTCTGAAATGGCTTATGGAATACAGAC
CTGGGATGCTTCAGGAAAACCCAACAACTATGGCATCAAACCCGTTTCCGTCGTTGGGCGAATACAGCTGGCTGCCGGGC
AAACCTCCGGCAGCTGGTCTTTTACGGTGCCCTCAGGAATGAAAGTTGGTTTTGTTCTTTCACTTGATGAAGGAGGTAAC
AGCGTAGGGCGGCGCATTGTCGCGTCAGGGAGCACAATAACCGTAAGCGCTGCATCTTCTGTAGGTCTGGGTAATTATCC
GGCCTCAAAGTGTGAAGTGGTCGTTTTCATGGAGAAAGCATAATGGCCGAATTTGGCGCGATGATATTAATGGACAACGG
GAACCCATTTGTAACGCCCCAGTCAACGCCTTTTTGTCTTTACGGCAAGTACACTTTCAACTCCTCTGCTAATGGCAGTT
CGCAGCAGGTTGCTCAGAATATTGCATTAAATGCTGACTACCCTGTGATGGTATTTATCAGGACCACAAATACCGCCCAG
CCCACGCCAGTAATATCTTACCGGAACGGCGGAAATATATATGTCGCGGGGGTTAATCCCTATAACCAGAGCTTCACGTT
AACCGCATATATTTTTGCCATATTTCCCCAGACGTTACCGAAATGGGGGATGGCCATCTGGGATTCGAGCGGGAAGCTGG
TACTCACTAATGAGTCCCGCGTGCTGTCAGACTTGCAGACAATCGGAACGCCTGGAGCAAACGGCGGGATTAACATTGAC
CAGACGCTTGATGGTTCATGGGCAGTGGCTCCATCAAGGCTGGGGCAAGTGAACAGAAACGACGCTTACTCATCTTGTAG
GTATTCAGGCACAAGTACAAGAATAAACGCCGGTACAGCCGCAAATACACCTGGCGGTGCTGGAGGGGTGATAAATAATG
GAATTATCCTGACAGCAATTAAAACAGACGCCTATGATTGATTGTTTTGAGCGATCAATAACAAATAATTTATCTATCTA
ATCAATTATACCCATCGATTATGTATTGGTATCTTCGAAGCTACTGAATACCTCTGGATACTATCAAAATGAAAAGGCTA
ATTATCTGCATAGCGGGCGCTTTAATGCTGTCTGGTTGCGCTGGTGTACTTGAGAAACAGAAACCGATTTGCAGCGGCAC
GGCATATATGGGTGGCCATGAGAATACCGTTATGATTTACGCCGTTCGAAAGCAAAACAACCAGACGCAATACCAGGCCG
GATATCCCTTTAACTGGCGCTGGGTAAGTGCGAACACATTCACAAGCACGACATGTAAATAACTCATGATTTTCAATGCA
AACCTCGCCTCGGCGGGGTTTTTTATTGCCTGGAGAAAATATGCTTTATAACACTGGAACCATCGCCATTAACGGAAACA
GCGCCACCGGCACGGGCACGAACTGGACGGCACCCGCCAGCCAGGTTCGCGCTGGCCAGACGATTATCGTGATGTCTAAC
CCGGTGCAGCTGTTCCAGATTTCATCCGTGAACAGCGCCACGTCAATGACGGTTACGCCAGCTGCATCACCGGCGCTGAG
CGGCCAGAAGTACGGCATTCTGGTATCAGACAATATCTCGGTTGATGGGCTGGCGCTGGCCATGTCGCAGCTTATCAAAG
AGTACGACGAGAATATTGGCGCGTGGGAGACGTTCGCCACCACCTCAGCAAACCAAAGCATCACAGTTACCATCAACGGC
ACCGCCGTAACCATCCCAGGCATCGGTAAACTTGCGCAGAAAGGGAGCAACGGTGCGGTTACTGTCGCAGACGGCGGAAC
CGGCGCAACGAATGCCGCAGACGCTCGCACAAACCTCAGTTTAGGAAACAGCGCTACGAGGGACGTTGGAACTGAGACAG
GAACGGTGGCCGCCGGTGATGACCCCCGACTTAACACAGTGAACGGCAAGACGTCTGGTGTCGTAAAGGGTGATTTCTTT
ACCCTGGATAATAGGTACGGCCATACAACCCAGTTATTGACATACAACCCTGGAACAGTGGGGACGCATTTTGGCGGTAT
GTCTATGAAGCGACCCAATTCACAGGGATGGATTTTGTCGCAATACACTACGACTGATTATGAAGTTCAGTCAGTGACGA
TCGGCATCGATGCACCAGGCGCAAACGTTAACTGGATATTCAACCGCAACGGACAGGCAACCGGAACCTGGGTAAATAAC
AGTGACAGCAGGATTAAGAAAGACATCAAACCAATCCCGGATCCACTTGTTGCCATGAAGAAAATCAGAGGCTGTTCGTG
GACACGTCTTGACTCAGGTGTAACCGGCTTTGGTTTTATAGCGCAGGAGGTTCAGGAGGTATTCCCGGAGGCTGTTCATG
ATTTTGGACAGTCCATGACTATGGAAGATGGAAAAGAAGTTGAAAACGTCCTGTCGGTCGATACCAGTGGAGTATCAGCT
GCACTCCATCATGAGGCGATACTGGCATTGATGGTGGAAATTGAAGAGCTAAAAACTGAGATGAAATCCCTGACAGGAGT
GGGGCGGTGAAGCTGCCGCAACCATGCCGTATGCAAGAGCATGACTGCGGCTGACTGGCTCACGTCCGATAGTGCGAGTA
TTGAATGATTTCCAGCCGTTACCGATTTTACTATGTTTTCAGTAGAACGCTTAGACAAAACTGAGGCGCACAAAGCTTTG
CACTGGATTGCAAGACTTTGTGCTCTTCTGTGGATGTGTGTCTACATGTTTGAAGATTGTTGTGCCGTATTTGTGACATA
CACATGGCAACATCATGCATCAACTTTCTGTTTGTGCCATCAACTATAGATTAGTGAATGCGGTTAATGCTTGCTAAACA
GATAGTTATGATTGGTGCTACAGATTCGTAATGCGAAGGTCGTAGGTTCGACTCCTATTATCGGCACCATTTAAATCAAT
AAGTTACCTAGCATTTAAGTAAACTACGTTCTCCTCTTGTGCCGTATTTGTGCCATTGCGACTTATAATCGCATCGATTT
TGCTCGCGTGCTCGGTGAGATGCCCGGCTGAAAGGTGGGCGTATCTTTGAACCATTTCGAGAGTTTCCCATCCTCCCATC
TCTTTAAGTGCAAGAAGAGAGACACCGGACTGAACCAGCCAGCTTGCCCAAGTATGCCTCAGGTCATGGAAGCGGAAGTT
GCTAATGCCTGCCCGCTTTAACGCTCCCTTCCATGCCTTGTTGCTGTCGGTTCTCATCTTCCTTACCGCTGCTGTTTTTG
TTCCGTCGCTTCGGTAGGCAGGTTTGGTGTGGACAAACACCCATCTCTTATGGAGACCCTGCTGTTTTCTTAATATCTGG
CATGCGGTTTCGTTAAGAGGAACTCCGATCGCATTGCCAGCTTTTGTTTCATCAGGGTGCATCCATGCCATTTTCTTATC
CAGATCGACCTGTGACCACTCAAGGTCTGTAACGTTGGAACGGCGAAGGCCTGTCGTGATTGCAAACATGACCACAGGGA
AGAAATGAGGAGCAATTTCTGCAAACAGGCGCTTCGATTCCTCCTCTGTAAGCCATCTGATCCGTCCATTCTTAACGCGT
GGTGTTGATATTTTTGGCGCCCTGTCAAGCCATCCCCATTCAACAGCCATATTGAGAATAGCGCGAAGTATTGCCAGATG
CCGCGTCTTCGTTCCTTTGCTTGCCAGCTTTGGTTTATACTCCGGCACTGGCTTGCCAAGCCGCAAACACCTGTCCCGGC
TCATTTCCCAGTTCAGGCGATGGCGGCGGTTTTCCATCCCGTCTACCGCCTCCATTATTTTTTCTGATGTTATGTCTGAG
AGAATGGTTTCTCTGAAGTGCAACATCCAGAACGATATAATGCTCTTGTCATCATCAATGGACTTCTTATCCGATTTCTC
ACGCAGCCACCGTATGCAGGCTTCCTTGAATAGCTTTTTCGGTGATTCCCCGAGATTTTTTACTCTCCACGCTTCTGCTT
TCAGACGATCGTGAAGTTCTTGCGCTTGCCTTTTGTCCGATGTTTCAAGAGAGCGTCTAACTCTTGATCCATCTGGCGCG
ACGAAATCACAGTGCCACGTGCCACCGCGTAGTTTGATTGACATGCTTTAACCTCCTGCACATCAACCGCATTCACCGCG
CTATTGTGTCTTACAGACTTAAGCGCCGCAATGCAGTCTGACTTGCAAATGCGATATGGGCTTTTAGGTTTATCTGGATT
TATCTTTGCGGCCTGAAGTCGTCCACTTCGTATCCACTGCGTGATAGTGCCTTTGTCTACCTTCAGATACGACGCTGCCT
CTTCACGAGTGAAGATTTCTTCTTCCACCTGGAATCTCCATTTATTGAGTTGGTATTATTGCGGTAGGTCTGGATATCTT
GATAAATGAAAATGCCTCATCGAGTGTGAGGCGTTAGTCCTTGCGTAGCTCGCTGATTCTTCTGTAAGTCTCTGGTGCTT
TGCTATCTCACGCAGTGCCTGATAGTCAATCTTGTTCACTGCTTGCCTACTTTGCGAAGTAGGTCGGCGAACAAACGTAC
ACTAGACGCTTCACTGCGTAGAAACTTAACGGCATAATCAAAACCACCTCGTTCTGCGTCGTCTGCTCCGTTGTCGAGGT
TATCTGCGTACATCTCTACCCCCCGCGCCCGTACTTCAGCCAGGAAAGCATCGGTGGCTGGGGTTTTGATTTCGTTAAGC
GCATCACTGAATCCACCACGCTCCATACCTAGCTCTGCTTCGTAATCGGCATCGAATGCAGCGTCTTTGCAGAACTTCTT
CATCCCCGCATTCTCTGCTGCCAGCGCCGCACACTTGGCTTCAAGGTTATCAATCGTGATTCCAGCAGAACGACACTCCC
GCAACGCCGTTTCTAGTTTTGATTGAAGTTCACCGAACTTACGGACAAGATATTCAGCGTTTGTTTCGTTAACCTTTAAA
TCTCGTGGGATGCATTTACCTTTCAGGAATCCATCCATCTCAATTAGTGACATTTGTTTCATTTCTTCCCACTCCGCAAC
ATCGCATTCAGATATTTGTTGTCATTAACAGAACCGAAACTCTTTCGCTTAAGTAATTCCTCTCTCGATGGCATTGGCTT
TACGCGTTGGCGAATAATCATTTCTGCCGGAAGAATGCCGGGATTGTATGCAAGTCCTCTCATGGTAAATTCCTCAGTCA
TTACTGATAGCGCCATAGCGTGAGCGGTAATTACGCAGACGCGGGTCGATATATTCAGGGAAGTTGGTATATGTGGCTTT
GCGGAATGGTCGGATTGATGTCTGGTAAATTCGCTCGCGTTCTTGTTTCTCTGCAAGCCATATACAATGACGAAATTCCT
TTTCCTCTTTCGTTTCCTGCGGTAGCGACATTATCAGGTCGTAGTTTTTTCTGAATTTATCCAGCACCTCCGATACGGAA
TTGCCGGAACAGCGGCGCGCGTCGTCCGCACCATATAGAGGCGCTGGCATGGTTTTCTCCTGTTGATTATTTAGCTAACT
TTTTCCAGATCGCTGAAACGTATTTGGCTTGGTGGATGGCATCATCAAGCGCGTTGTGGCGAGTTCCTTTGAATGGCATA
TCTCGCTTAGGGTCGAATCCTATTGCCTTCCCAAGTTCGACGATTGTTCTTACGTCGCGGTCATTCCACCACTGCCACGG
AACTGGCTGCCCTGTCAGCGAATAACTGTTGCGGAGAATAACGCAGTCAAATGATGCTCCATTCCCCCAAACCTGAACGA
GTTTGTGGTTGGCGTTCTTTATGATGAATTCAGATAACCATGAAAGAGCCGTTGAAAGCTCTTGAGTGTTGCTGGTTAGC
GATTTTCTGGCTTCTTCACTCTGTTCCATCCACCATAAAATCGTTGAAGCGTCAGGACGCGCCCGATATCGCATTGATGA
CTCAAGCGAGATATTTACCGAGAACTCTTCTCCTGTTTCTCCGGTATTCGGGTCAAAGAATACCGCCCCAATAGAAATAA
CTGGCGCATATGGCCCGTTGCCCATTGTTTCAAGGTCAACCATTAAGTGATTCATGTAAGTCCTTAAATTGCGTGAATAG
CGTGACGAGGGAAGGGGAGAGTTACTGGTGCAAAGGGTATATCATCGTCAAAATCCATCGGAGGTTCGTTGTGTTGTGCT
GGTGATGATTGCTGCTGTGGCTTCTGTGATTGCCTGCTGGCTGCTTGTTGTTTGCTGTCGCCAATTCCGCCAAGCATTTG
CATCACGCCATTAATTCCGACATGAACCTCGGTTGTGTAACGGTCTTGCCCTGACTGGTCTTTCCACTTTCTGGTTCTCA
GCATTCCCTCGAAATAAATCTGATCACCTTTTTTCACATACTGCCCCACGACCTCAGCCAGTTTCCCGGATACAGCAACA
CGATGCCATTCAGTCAATTCCTTTTGCTCGCCAGTATTTTTATCTCGCCATTGTTCTGACGTGGCTATTGTCAGGTTAGC
GAACGCTGTACCTGATGGTGAGTATCGAACTTCCGGGTCTTGTCCTACCCGACCAAGGATAATCACCTTATTTACGCCTC
TGCTTGCCATTTATGCCGCCTGTTTTAGTTCGTTAACTCTGATGTTCATTACCTGAACGCATTTAGCCTGCGCCTCCTCA
TTGCCAGCCATTAATTGCCAGTCACGCTGATAACGCTCGATGAGTTTTTTCTTGTCAGTTTCTGTTGACGCATAATCGCT
GAAGTCTTTCAGGATTTGTTCGCAGTCAACCGATGGAGATTTCTGGTTGGTATTTTCTGGTGATGGTTTGTTATCTGATG
CTGGTATTGCCCATCCCGGCAGCGATGGAGGGAGCCAGTAAAATCCTGTTCCATCCTTGAGTTTTGCCCTGTGCCATCCC
TGCTTTTTATCGAGAGATGTTTGTGCGAAACCTTCCTCAAGGTTATACAGATACCGACCGATTCCCCACTGAACGGCAGC
GCGCTTCATTGCACCGGAACGACCACCTTTGACGGCTTCTACCTGCGTGTTTTCAGCAGCATCCCATTTGGTTACCCATT
CGGAATCAATCTTTATTGATATGCCGCATTCAACGCCGCCGTTGTTGGGAATATCGCGGTATTCATTGCGCCATCCTGCT
TTGCCGCAAACATCGTCCAGGCGTTTCATGATTGCCCTGTTCGTGACATAAGCCAGCACCATAGCCCACACCTTGCCATC
GCGTGTTTTACCGCTTTGCTGTATTCGCCATTCGATATCTTCAGGGCTGAATGGCTCATCGAATTTATTCAAATCCATAA
TTCACCTCAGAATGGACATGGACCAAGGAAATAACGCTGATTTAATACTTCGGTCTTTGCCGCATTTAAAAAGACGCGAA
CACCTTCACGATCTCCCTTCTGGCGATACATTAACGCCTGCTGCGTGTACATGCGTCTCTGTAACTTGCTCTCCTTCACT
GTGGTTGCAAGTGACATGAATATCTCCTTCGTTACCGATTAATTCTTTCATCTGACGAATGAATTCTTCGTCTGACCAGT
TATCTGTAAAACTCATTTCCTGCGATACCACGGATGGTTGATAGCTGATTTCATCGCTTTATTTGCTTCAAGCCACATTT
TTGAATCACCAATAAATCTGGCTATTACTGCTTTGTTCTGTGCAGCACGAAGCATCTGGTGATTAATGGCTATTTCATTG
CGCATAACGCCTCCAGTTGTTTCTTTGCTGCTCTGATTAATTGTTTAACTCGGCGTGATAATTCAGATTCGTGCGGGTAG
AAAGCGGACATGACGCCGCTACCCGCGAGCTGAAAGTGCATCATGGGTAACTCCTTATATTTGATTGCATAACGAAAATG
CCTCTCGTGAAGCATTATTGGTATGCGGTAAAGCCGCGCTCAGGCGGCTTTGATAGTCATATCATCTGAATCAAATATTC
CTGATGTATCGATATCGGTAATTCTTATTCCTTCACTACCATCCATTGGAGGCCATCCTTCCTGACCATTTCCATCATCC
CAGTCGAACTCACAAACAACACCATATGCATTTAAGTCTTTCGAAATTGCTATAAGCAGAGCATGTTGCGCCAGCATGAT
TAATACAGCATTTAATACAGCGCCGTGTTTATTGAGTCGGTATTCAGAGTCTGACCAGAAATTATTAATCTGGTGAAGTT
TTTCCTCTGTCATTACGTCATGGTCGATTTCAATTTCTATTGATGCTTTCCAGTCGTAATCAATGATGTATTTTTTGATG
TTTGACATCTATTCATTTCCTCATAGATAAAAAATCGCCCTCACATTGGAGGGCAAAGAAGATTTCCAATAATCAGAACA
AGTCGGCTCCTGTTTAGTTACGAGCGACATTGCTCCGTGTATTCACTCGTTGGAATGAATACACAGTGCAGTGTTTATTC
TGTTGCTTATTCCAAAAATAAAGGCCGACTATGCGGCCTCAGAATGGTTTGTATCCATGTTTAAAGGCGAAATCGTATGC
CTCATCCTTAGTGCTGAAGTATTCATAATCAGCAAATCCATCACGATAAAACTTGCAGCACCAATGAGGCGGAATGCCAT
CCTCAGGACCATAGTCTTGATGGAACACATCCTCGACGATGATATTTTCATCTTTTCCCATATATCACCTCAAATAAGTG
GTTTGCTGCCAAAACAATGAACCATCCGGAAATTCCAGATAGTTCATAATTCACTCTTCAATACTTCCAACTTACTAATC
GCCGATAGATATCCGCGCTGATAGGGCATCATCATTCCTTCGAGCTTGCCACTTCTTAACTCCTCCCTGAGCAATTGTAT
TGCTTGATCAATAACCTCTGCCTTAGCGTCCTTTATGGCTTGCTTGCGGGGCTTTGCTTTCTGCTTTGGCAGATTTCTCA
AGCATGATGGAATGTATGTCTGATTCATCACTTACCTCGCTGTAACCTGCTTACTTGTACGATGACCAGCTGCGAAAAGC
GCAACTTCTGGCAGGCAGACAGTACCACCTTCAACTTCCTTCTGAAGCGTTCCGGCAAGCGAAATGGCTTTTGTTACGCG
TGTACTGCATGTGCTATTTGCTACCCGGCGCGAAAGAGAAGCGTCCTGCATTGCCTGCTCACGTTGAGCCTGTCTGCGTG
CTCTGCGGCGATTTCTGGCGTTATCGTCAGCCAGATATGTAATGACTACTGTCATGTTGACCTCCGATGATTGACTTTGG
CGGTGACGCGCCGGGTGCTTATCTTCCGGTTGCCGTCGTGCAGCTGCACTTCACGTCACCCCAAAGCCAACTACTCTTTG
GTTCCCGCATTTCGGCGGGACAATCCCATCAATGTTAAAGAGCCTGCCAATCTGTTCCGTTTGGCTTCCAGCGTCCTGCT
GATGGCTAAAGAATACTGTAGGTATTTTATTGTGTAAATACCCAAGGTATTTATTTTTGATGAAATAATGATAAGCAAAT
GAATACAAAGGATATTTATTTTTTCGGTGTCTGCTTGTTCAGTGCTTTTTATGCGGGATATGTGAAGTGGATCCCGATAG
CTATTGCTGCCGGGATTATAGGTTAGTCAGCGAAGGTTAAGACGAGAATTACCTTAATGATGTCTGCTACAACAGACACG
GCCATAGATAAACCAAAGACGATCCAAGCCACAGTGATGTCTTCACTACCATCGTATAGAGTTCCGTAATCACTGGTGTA
AGGCGTAAATGTCGCGCCTTGATACAATAGGTATAAGCTTGATCCATAGAGGATAAATGCAGATATCCCTTGTATTGCTA
TGATCACCAGAATCATGAAACGAGCTGATCTATGCGCCCAAGCCTGGCTTATTTTTTCTGATAGAGATTTCGCAATAAAA
GCATGCGCTAAGCCGTAAATTGTCGAGATTGCCAACATCCCAAAAAAGCTTGCTATAGCGGTTCCAACCATAATCGCCCC
TTGCGTGATCAAACCAGCCTTAGTTTTGTCTCAATTGCAACGCCTATAATCTTGCAGTTTCCATTGATTGGCACGAGAGG
CCATGCAGGATTAAGTCCCTTGAGGTATTTATTTCCGCCGTCGATTATCAGCTTCTTGAATGTTGCTTCGTTAGAGTCAG
AAAGTTTTGCTATGACCAAGCTGCCGTTGATCGCCTCCCTTCCGGTATCGAAAAGAACGAATGTTCCCTCTGGAATGCTT
AACCCAACCGGTGCCGTCATTGAATCACCTTCCACTTTAAGCCAGAACGCATTACCTTGAATATGCGCGTCAGACTCAAG
CCAAACATCTATGTCTTTAATGGTGTATGGTTCGCATGCTTCACACCACGAGCCAGCCTGGATACTGCTTAACACCGGAT
ACCTCTTTCCTGCTCTGTATTCCCCTGCATACCTTACGTTGGCATCGCTCTTAAGGCTTTCTGCCTGTTCTGCAACCTTG
GCAGCAATTGACTGGCTAAAATCAGCAATTGAGACTTGCAACAGCCGTGCAAAACCAGATGCAACCTCAACGTTTAGCGC
GTTTCTGCCATTAAGATAATGCCCTACCGCTCCTTGGGTGATACCCAGTTCATCAGCGATTGAGTATTGGGTTATTCCCA
ATTCTTTCTTTTTTGACTCATACAAAGCCTTAAGCCGCTTAGCGTCTTCGAGCTGTTCTGTCGTCAGTGATTTTTTATTT
TCCATAGCTTAATTCTAATAGCTAAGGTACTTAAACTAAAAATACCCTGAGTATTGATTGCTTTGAATACCTGTAGTATT
CTTTGTTCATGGTTAATAACGGAGAGTGCATATGATTCGAATGACACTTGCCGATTACGCCAAAATCCATGGACAGGCTA
AAGCAGCCAGTGACTTTGGTGTAATCCAGTGCGCTATCAGCAAGGCCATTCTGGCAGGCCGTAACATTATGGTTACGGTA
AAGCCTGATGGCAGTGTGATTGGAGAGGAAGTTCGTCCTTTCCCAAGCAACAAGAAAAACAAATAGTAACACCGCTCTTT
AACAGTCATGGTCCTCATTCCCGCCGAAATGCGGGAATACAACGCGCATAAGTTGATGCGCATAACTTCTTATTAGTTAA
GGAAATACTTACATATGCAACTTACAAGTACTCGCAAGAAAGCGAATGCAATTACAAGCAACATCCTGAATCGAATTGCT
GTACGTGGTCAGCGAAAGGTTGCCGACGCGTTAGGGATTAATGAATCGCAAATTTCGCGATGGAAAGATAGCTTCATCCC
CAAAATGGGAATGCTTCTGGCTGTTCTTGAATGGGGTGTTGAAGACGAGGAGTTGGCGGAACTGGCTAAGAAAGTAGCCA
GAATGCTGACAAAAGAAAAAGCCCCGAAGAACGGCGAATTCTTCGAGGCCTGATGTAGAAAGACTGGATCAATCCACAGG
AGTAATTATGACAAAACGTCGTAAGAAATACCAGGAAAAAGAAGAGATTCGACACCCTGATTCACCTGAGGGATTAGTGG
TAGCCGCAGCAAATAACAGGGCGTTCGCAGAGCGCCTTGTTGGTGTTTACAGACTAGCCAAAGCAGGAGTGAAACATGGG
CGTCGTTAAGTTAGCTGATTACAGGCATAACCCTGTACAACATCAGGAGGCATCCAGTATGGGGTATGTCTCTATACACC
GCCAGTTTATGGACAGCAGGCTCTATAAGGACTCTCAGGCAGTACATCTTTGGCTTCACTTAATCCTCAAGGCTAATCAC
AAATCTACTGTCGTCAATACGGATATCGGGCCGATAACTGTTGATCGCGGTCAGATGATAACTGGACGCCCGTCGCTGGT
CAGAGAAACATTCATCCCCGACAACAAAGTTCGGAGCTTATTACGGACTTTTGAGTCGAAAGGGATGCTTAATATTTGCT
CGATGGGGAAGAAATTTAGCCTGTTTACAATCGTTAAATATGACGATTTTCAGGCAAAAAATTGTCCAACGGTTGTCCAA
CGGTTGTCCAACGCAAACACCAGTAATGGCGCGGCTCTCAGCGGAGATTGTCCAACGGTTGTCCAACAGTTGTCCATAAA
CAATAATATAAATAATATCTCTAATACTGACGTATTAGAGAGTGCTACAGCAGACAAAAAGTCTGACAAGAAAAAACCTT
CCGTCAGCTGTCAGGATGTTGTCGATGCTTACCACGAAATCCTTCCTGAAGCGCCAAGAATCCGCGCACTGAATGACAAG
CGTAAAAACCAGATCCGAACGTTCTGGCGCAAAGCCGGAGTGATAACCCGCCAGCTTGACGGGCATGGGTTCACGATGCA
GGACTGGAGAAATTATTTGAGCTACGTAGGCGAAAATTGCCGATGGATGTTCGAAGAACGCCCAAACCATCAACGCGGAA
CCGTCTGGCACAAAAAGGGATTTGATTTCCTGCTTAACGACAATACCTACCTGAAAGTTCGTGAGGGTGAACACGATGAC
CGATAATTTTTATGCGCCGCCCCATAGCATCGAGGCAGAGCAGGCGGTGATTGGTGGATTGCTTCTGGATGATGACAGCA
GTGAGCGCGTCCAGAAGGTTCTGGCGATGCTGAAGCCTGACTCATTTTACAGCCGGCCACACAAAATCCTTTTCGAAGAA
ATAACCAGAATGCACCGTGAGCAAAAGCCAGTAGATGGCCTGACGCTTTTCGATGAACTGGAGCGTAAATCGTTAACGGC
GTCTGTTGGCGGTTTTGCTTATATCGCTGAGATCGCAAAGAACACGCCAAGCGCAGCAAACATCGTTGCCTATGCAATGC
AGGTTCGTGAAACCGCAATGGAACGCTACGCCATCAACCGCATGACTGAAGCGACGGAATTGCTCTATTCCCGCAACGGA
ATGACTGCAACGCAGAAGTACGAAGCTATTCAGGCGATTTTCACGCAACTGACAGACCATGCAAAAACCGGATCGCGTCG
CGGCCTTCGCTCATTTGGTGAGGTCATGGAAGACTGGGTTAGCGACCTTGAGAAGCGATTTGACCCGTCAGGCGAACAAC
GAGGAATGAGCACAGGGATCCCATCGCTGGACAGGATGCTGTCACCGAAAGGTCTGGTGAAAGGCTCTCTGTTTGTCATT
GGCGCTCGCCCTAAGATGGGGAAAACGACGCTATACAGCCAGATGGCAATCAATTGCGCAGTGCATGAGAAAAAGCCCGC
TCTGATGTTCAGCCTTGAAATGCCAGGTGATCAGATACTGGAAAAACTGGTAGGGCAGAAGTCTGGTGTTAACCCGAATA
TTTTTTACCTTCCGGCGACAAATGACGCTGATGACGGCTATCAGGGTGATTACGATGGTGACTTCAACAGGGCGATCGAA
ACAGCCAATCGCTTGAGTGAAATCGACCTGCTTTATATCGACGACACGCCGGGATTATCTCTGGCTCAAATCGTCAGCGA
AAGCCGTCGAATCAAGCGAGAAAAAGGATGTGTTGGGATGATTCTGGTCGATTACCTGACACTAATGACCGCTGAGAAAG
CCGATCGTAACGACCTTGCTTACGGCATGATCACCAAAGGACTGAAGAACCTTGCCAAAGAGCTTGATTGCGTTGTTGTG
CTTCTGACGCAGCTTAACCGCGCACTGGAAAGCCGAACCAATAAACGCCCATTACCAAGTGACTCGCGCGATACAGGGCA
GATTGAACAGGATTGCGATTATTGGGTGGGGATCCATCGTGAAGGTGCTTTTGATGACAGCGTTCCTCCTGGTGAAACCG
AACTAATCCTTCGCCTCAATCGTCATGGCAATACCGGCACGGTGTATTGCATTCAGGCAAATGGCGCTATTTATGACACA
GACCAACAGTCTGCTGAAATGCGCCGCCGTGAACGAGAGGAACCGCAGTCCAAGAAGAAAGGAGGATTCTGATGAATAAA
AAACAATTAGCCATTCTCGAAAAGGCATGGGATGCACAAATATCATGCGCTTTGAAAGAACAGGCACTACCAATAATCCA
GACCAAATCGAAAATAGCCAGGCAGTTATGCGATGACGGATTCCTGAACGAAGTTGAGATTACGCACCAGATGGTAACGT
TCAAAGGGTATGAGATAAATCATCATGGTATAGCGGCGTATTGCTCCCATCTTCCTGATGACGTTGACATTGATGAAATG
GAAAGGGAGATGAAGCAATGATCATCTACATCACTGAGCTTGTAACAGGCCTGCTGGTAATCGCAGGCCTTTTTATTTGG
GGGAGAGGGAAGTCATGAAAAAACTAACCTTTGAAATTCGATCTCCGGCACATCAGCAAAACGCTATTCACGCGGTACAG
CAAATCCTTCCAGACCCAACCAAGCCAATCGTAGTGATCATTCAGGAGCGCAACCGCAGCTTAGACCAAAACAGGAAGCT
ATGGGCCTGCTTAGGTGACGTCTCTCGTCAGGTTGAATGGCATGGTCGCTGGCTGGATGCAGAAAGCTGGAAGTGTGTGT
TTACCGCAGCATTAAAGCAGCAGGATGTTGTTCCTAACCTTGCCGGAAATGGCTTTGTGGTAATAGGCCAGTCAACCAGC
AGGATGCGTGTAAGCGAATTTGCGGAGTTATTAGAGCTTATACAGGCATTCGGTACAGAGCGTGGCGTTAAGTGGTCAGA
CGAAGCGCGACTGGCTCTGGAGTGGAAAGCAAGATGGGGAGACAGGGCAGCATGATGCGATGTTATCGGTGCGGTGAATG
CAAAGAAGATAACCGCTTCCGACCAAATCAACCTTACTGGAATCGATGGTGTCTCCGGTGTGAAAGAACACCAACAGGGG
TGTTACCACTACCGCAGGAAAAGGAGGACGTGTGGCGAGACAGCGACGAAGTATCACCGACATCATCTGCGAAAACTGCA
AATACCTTCCAACGAAACGCTCCAGAAATAAACGCAAGCCAATTCCAAAAGAATCTGACGTAAAAACCTTCAACTACACG
GCTCACCTGTGGGATATCCGGTGGCTAAGACATCGTGCGAGGAAATGACAATGCTTTTAATTCAACCTGGATTTGGCCTT
AGCATCAAAAAAGGGCACATGTTTGGCGAGAAAGAGTCTCAACGAAAAATGGTGTCTATCCAGTTGCCATTTATCAGTAT
TTTATGGCTAAACAGGGAGGCAACAAATTATTGGTATACATGCGCCAGAGCAGCATTTAACGACCCTGACTGGTTTGTGG
AAAACCACCACGCAGTTCGTCAGGCAAAGAGAAAGGCCAATACGACATACATGAAGGCGTATCGAAAAGCATGGAAAGAA
CACCGCGATCGATACCAACAAGACATGGAAAAACTTGAATCAGAAAACATGGAATTAAGACGAAAGCTTGGTGAAGCAAA
ACGAGACATTGATGCTTACAAGCGACTTTTTAATGGTGAAAGCCATGCTTAGCCCATCCCAATCCCTTCAATACCAGAAA
GAAAGCGTCGAGCGAGCTTTAACGTGCGCTAACTGCGGTCAGAAGCTGCATATGCTGGAAGTTCACGTGTGCTCCGATTG
CTGCGCAGAGCTGATGAGCGATCCGAATAGCTCAATGTACGAGGAAGAAGACGATGAATGAGTTAATAAATGGCAATGCC
ATCAAAATGACAAGCATTGAAATCGCTGAGTTGGTAGAAAGCCGCCATAGCAATGTAAAAGTATCCATAGATAGATTGGT
GAAACGTGGCGTTATCAAGCCTCCTGCATTGCAGCACACTAACATAATCAATGATTTATGTGTTATTACCGGGAAGCGTG
ATTTCTACGTCTTCGAGGGCGAACAAGGAAAGCGAGACAGCATTATTGTCGTCGCCCAATTGTCGCCAGAGTTCACCGCT
CGCCTTGTTGACCGTTGGCGAGAGCTTGAAGAAGCTGCGGTTAATATCCCCAAAACGCTACCGGAAGCGTTGCGCCTTGC
TGCTGATCTTGCTGAGCAGAAAATGCAACTGGAAAACCAGCTTGCAATTGCCGCACCTAAAGTTGAGTTTGCCGATCGCG
TTGGCGAGGCCAGCGGAATTTTGATTGGAAACTTTGCAAAGGTTGTTGGTATTGGTCAAAACAAACTGTTTGCGTGGATG
CGCGATCACAAAATCCTTATTGCTTCAGGTTCCCGGCGCAATGTGCCAATGCAGGAATATATGGATCGCGGCTATTTCAC
AGTGAAAGAAACAGCGGTCAACACAAATCACGGAATACAGATATCGTTCACCACAAAAATCACCGGGCGTGGCCAACAGT
GTCTGACCAGAAAGCTGCTCGATAACGGAATGCTGAAAGTAACAGGGGAGGCTGCTTAATGGCTAACCTACGCAAAGAAG
CGCGCGGAAGAGAATGTCAGGTACGTATTTACGGCGTATGCAATGGCAACCCTGAAACTACGGTTCTGGCACATTACCGG
ATGGCTGGAATTTGCGGAACTGGAATGAAGCCTGACGACCTGATCGGTGCATGGGCTTGTAGCGACTGCCACGCGGAGAT
CGACCGACGCACCCATAACCTCGACAACAAAGACGCCAGACTTTACCACCTCGAAGGCGTGATCAGGACGCAGGCGATAC
TGCTGAAGGAGGGGAAGATTAAACCATGAACGAATATCAGTTTGTGCTTCCATACCCGCCGTCGCTGAATACCTACTGGA
GAAGACGGGGAAGCCAATACTACATCAGCGATAAAGGCCAGAAATACCGAAAAGACGTTCAGCAAATCATCCGCCAACTC
AAGTTAGATATTTTCACCAAATCACGGCTCCGTATCAAAGTCATCGCAGACGTTCCAGACTCCCGCCGCCGCGACCTCGA
CAACATCCTGAAAGGTTTACTCGACTCCCTTATCCACGCCGGATTTGCGGAAGACGACGAGCAATTCGATGACATTCGCG
TAATTCGTGGCGTGAAAGTACCAGGCGGAAGGCTTGGAATAAAAATCACCGAGCTGGAGAACGTATGAACGCCACAATTC
AAACGATACCAGAGCTTCTTATCCAGACACGAGGCAATCAGACCGAAGTGGCGAGGATGCTTTCCTGCGCAAGAGGAACA
GTGCTCAAGTACAACCGAGACAGCAAAGGTGAGCGTCACGTAATAGTTAACGGCGTCCTGATGGTCAAACAGGGCAAGAG
GGGAAGACCATGAGACTCGAAAGCGTAGCTAAATTTCATTCGCCAAAAAGCCCGATGATGAGCGACTCACCACGGGCCAC
GGCTTCTGACTCTCTTTCCGGTACTGATGTGATGGCTGCTATGGGGATGGCGCAATCACAAGCCGGATTCGGAATGGCTG
CATTCTGTGGTAAGCACGAACTCAGCCAGAACGACAAACAAAAGGCTATCAACTATCTGATGCAATTTGCACACAAGGTA
TCGGGGAAATACCGTGGTGTGGCAAAGCTTGAAGGAAATACTAAGGCAAAGGTACTGCAAGTGCTCGCAACATTCGCTTA
TGCGGATTATTGCCGTAGTGCCGCGACGCCGGGGGCAAGATGCAGAGATTGCCACGGTACAGGCCGTGCGGTTGATATAG
CCAAAACAGAGCAGTGGGGGAGAGTTGTTGAGAAAGAGTGCGGAAGATGTAAAGGCGTCGGCTATTCAAGGATGCCAGCA
AGCGCCGCATATCGCGCTGTAACGACGCTAATCCCAAACCTTACTCAACCCACCTGGTCACGCACTGTTAAGCCGCTGTA
TGACGCTCTGGTGGTGCAATGCCACAAGGAAGAGTCAATTGCAGACAACATTTTGAACACGGTCACACGTTAGCAGCATG
ATTGCCACGGATGGCAACATCTTTACGGCATGATATTGACTTTTTGAATAAAGTTGGGTAAATTTGACATCAACGATGGA
TAAATGCACTCGTTAAATAAAGCCCTGAGTTAATAGCTCGGGGCTTTTTGCGTTTTAAGCGCGGCCTTTCTGAAAGCACA
TCAAACCAAATACCAGACAGACAATACCCTCACCTTATCCGCTGTGGCTACGGTGCGGTGTGCTTTGTATAAAAGAAAAC
TAGCTCAATGTCTGGCTTCGTGAAAGCGGGTGGCAGGAGGTTGCGCTAACAACCTCATGCCGTTTTGCCCGTGCATATCG
GTCACGAACAAATCTGATTACTAAACACAGTAGCCTGGATTTGTTCTATCAGTAATCGACCTTATTCCTAATTAAATAGA
GCAAATCCCCTTATTGGGGGTAAGACATGAAGATGCCAGAAAAAAATGACCTGTTAGCCGCCATTCTCGCGGCAAAGGAA
CAAGGCATCGGGGCAATCCTTGCGTTTGCAATGGCGTACCTTCGCGGCAGATATAATGGCGGTGCGTTTACAAAAACAGT
AATCGACGCAACGATGTGCGCCATTATCGCCTGGTTCATTCGTGACCTTCTCGACTTCGCCGGACTAAGTAGCAATCTCG
CTTATATAACGAGCGTGTTCATCGGCTACATCGGTACTGACTCGATTGGTTCGCTTATCAAACGCTTCGCTGCTAAAAAA
GCCGGAGTAGAAGATGGTGGAAATCAATAATCAACGTAAGGCGTTCCTCGATATGCTGGCATGGTCAGAGGGAACTGATA
ACGGACGTCAGAAAACCAGAAATCATGGTTATGACGTCATTGTAGGCGGAGAGCTATTCACTGATTACTCCGATCACCCT
CGCAAACTTGTCACGCTAAACCCCAAACTCAAATCAACAGCCGCCGGACGCTACCAGCTTCTTTCCCGTTGGTGGGATGC
CTACCGTAAGCAGCTTGGCCTGAAAGACTTCTCTCCGAAAAGCCAGGACGCTGTGGCATTGCAGCAGATTAAGGAGCGTG
GCGCTTTGCCGATGATTGATCGTGGTGATATTCGTCAGGCAATTGACCGTTGCAGCAATATCTGGGCTTCACTGCCGGGC
GCTGGTTATGGTCAGTTCGAGCATAAGGCTGACAGCCTGATTGCAAAATTCAAAGAGGCTGGCGGAACGGTCAGAGAGAT
TGAGGTATGAGCAGAGTCACCGCGATTATCTCCGCTCTGGTTATCTGCATCATCGTTTGCCTGTCATGGGCTGTTAATCA
TTACCGTGATAACGCCATTACCTACAAAGCCCAGCGCGACAAAGCCACATCCATCATCGCTGACATGCAGAAGCGTCAAC
GTGATGTAGCAGAACTTGACGCCAGATACACAAAGGAGCTTGCTGATGCTAACGCGACTATCGAAAGTCTCCGTGCTGAT
GTTTCTGCTGGTCGTAAGCGCCTGCAAGTCGCCGCCACCTGTGCAAAGTCAACGACCGGAGCCAGCAGCATGGGCGATGG
AGAAAGCGCAAGACTTACAGCAGATGCTGAACTCAATTATTACCGTCTCCGAAGTGGAATCGACAGGATAACCGCGCAGG
TTAACTACCTGCAGGAGTACATCAGGACTCAGTGCCTGAAATAATTTTTTGCAAATCACAAAGTCCATTTAATGAGCCTC
GCGATGCGGGGCTTTTTTATGTCCGCAGTAAACGCGCATTCTCGTGCGCATATCAACCAAGAGCTTTTCGGGATATGAGA
CAGAGACAGGACGGTGGCTTACATCGTGCCGCTCTTGGGCTGTCCATGTCTGCGAGAACTGGCTCATATCACCAAAAAGG
TAAATACGATGTCCAATATCATCCCGATTGATTTCGAAGGCCATCCCATGCGTTTTTCTGACGATGGCTGGTTTGACGCG
ACTGCGGCAGCTGACAAGTTCAACAAGGAGCCGGCTCAGTGGCTTAGGCTTCCTGAGACTGTCCGTTACATCGAGGCGTT
AAAGAGTAGATATGGGAATATCACATATGTAAAAACCAGCCGCGCTCGCAAAGACCGTGGCGGCGGAACATGGCTTCACC
CAAAACTGGCGGTCAGATTTGCTCGATGGCTTTCTGTAGATTTTGAGATCTGGTGTGATGAGCAAATTGACGCAATCATT
CAGGGTTCCGTTCATCATATCGACGATGAAAGAATAAAGGCTATTTTCCTTCTGGATAAATCTCAGCCATGGGAAAAGAG
GTTTAGCGATCCGTTTTATTCTGCGATGTTCAAAATGTCAGGGCTGCCCCGTCATCGACCAGGTCGTCGCCCCGCACTAT
TTGGGATGATCAGTGCCAAGTGGGTATATGGCCAGGTATTACCACCAGAAGTATATGCAGAGGTTAAAAGACGGCTGGCT
GCGGGAGACAAAATCCATCAGCACCTTAAACCTGACGCGCTGACATTGGTTGAGCGACAGATCATTGCCGTTACCAGCAT
TGCCAATGGGTGCTCTGATTATCGTGATTTCGAAGCGCGTTGCATGTCGGCATTCCCGGTGAAAGGGCAGATGAAATTGC
TCTATGCGGCGGCCTGATCATGAGCACCCGAATAATAGAATGCGCCTCCAGAGCGGGGCGCGACTTCTCAGAGTTCATGA
AAGGCGAGAAGGGCATGATGGAAGCATTGGCCTCGGTGGATGAGTTTGGCGAGCAACTCCGTATTAACGGTTGCGTCAAC
CATCACTTTGTCAGCTACATGATGCGGAACTCGATCATGCAGGCATTCATGGACATGGCAAAAGCCGAGAGGAAAGAAGA
GCGCCGGCGTAAGCGAGCGGAAGCAAAAGCGAAGTAACCATTACAAAGCTCATCTGCGGGTGGGCTTGATAATGAAACCG
GAGTTAATTTCTGGTCACTAATTAACGGCAGCACCGCGAAACAACCCAAGCCAGAAAGTGGGGAAATAACACTGGCAGCC
ACTGAAAGATAAACCTCCTGCCTTATGGCAAAAAAGATTCTTTGTGGTGGCTGACTGATGGAAAGACATCGGTTATTGCA
GAGACCATTCAATGAGTGGTCTCGACAATGGCTTATACCCTGCACGGGATAACTTAACTGATATCCCTTTTAACGGATAA
ACGGAGCCAACAATGGCAGAGATTATTCTCATGACTGAAGAACAGAAATTCCAGTTAGAGATTTACAAACTGGTCATGAA
CCAGAACGCCGCCGTGCATGGAGACTGGCATGAACAAAGAGCCCCGCGTATATGGCAGCCGATGGGATAAGGCCCGTCTG
CGTTTTCTCCAGCAGCACCCACTGTGTGTGATGTGCGAGCAGCAGGGGCGCATAACACCAGCAACGGTGGTCGACCATAT
CGTGCCCCACAAACTGAAAGATGCGCTTAAGTCAGGTAACCCTCTGGCCATATCGAAAGCACAGCTCCTGTTCTGGAGTA
AAGAGAACTGGCAGCCACTGTGCAAAGCGCATCATGACTCAACGAAACAGAGAATGGAGAAGAGCGGCGCGGTAATCGGT
TGTGATGCCAACGGCTACCCGCTCGATCCTGCGTCTCACTGGAGCACGTAATGAAAGACCTCATCATTGAATACCGAGAC
GGTAAGTTTGTTCAGCTGGCGATTGATGGCGTGGAGATGAAGCGCGTAACGTCTATCCAGTTCTCCCACACCTTAGGCGA
GGACGTACCGACATTGACCGTGTCAGGACATGTGTGGTCCGAGTATGGGAAAGGCGATCACAAACTCGAACAGGTAGACA
AACATTCGGCATAGCGCGGCGGCGGCAAGTCGATTATCTATCATGTGAAATCATTTCAAATGCAACGATATCAAATGAGA
ATGAATCGCATTCATGGCAGGGGGGGGGATCAAATCTTCAAAACCTTTGCCCTAAATGACCGCCGCCAAAGTTTGAATTT
AACGCTAACCCGATTTTTTTAGTTTTAAGGTGTTGACAT
