# Supplementary material for: Viral dysbiosis in children with new-onset celiac disease
Source: PLoS One. 2022 Jan 14;17(1):e0262108. doi: 10.1371/journal.pone.0262108 (PMC8759644; doi:10.1371/journal.pone.0262108)
Supplement: S2 Table — (ZIP) [file pone.0262108.s002.zip › Virus_Genomes/Enterobacterial_phage_mEp390_GCF_000903635.1_ViralProj183154.fasta]

>NC_019721.1 Enterobacterial phage mEp390, complete genome
ATGGCAGATAAACGAACCCGTTCCGACAGTTCGGCGGCAGCGGTTCAGGCCATGAAAAATGCAGCAGTGGACACCATCGA
TCCTCCGTCCCATGCAGGTTTGGAAAAAAAAGCCGAACCATTCTGGCATGACAATATCAGATCGAAAGCTCTGGACAGCT
GGACGCCAGCCGACCTTCTGGCCGCCGTAGAACTGGCAAATAACCAGCTCTATATCACCGTTTTACGCAAGGATTTACGC
AAAGAAGAACGCCTTCGCGGAGAGGCGCGAGACGAGGGGCTAATCAAAGACCTCCGTAAGCAAATTGTTGAACTGCAGCG
AACCATCCTGGCTCAGCGCCGTGACCTGCAGATCCATTCCCACGCAACCAACGGCGAAAGCCGCGACCAGAAGAAACGCA
ATCAGAATGATCGTGATGCACGAAACACGAAAAACGAGCATCAGGACCAGGACGACAACCTGATCGCCTTTCCCAAGCAT
GGATAAAAGACTATGACGCGAGGTGAGCGTGTAATAGCGTTCATCGAGCGCTTTTGCATCGTGCCGGAAGGCAAGCTTAT
TGGCCAACCCATGAGGCTGGACCCCTTTCAGAAAGATTTCATCCTGGCGGTTTACGACAATCCGGCCGGAACGGATATGG
CGATCCTCAGCATCGCCCGAAAAAATGGTAAGACTGGCCTAATTGCCGGAATTCTGCTGGCTCACCTGGTAGGGCCTGAA
GCGGTGCAGAACACGCAGATTGTCAGCGGTGCACTCAGCCGGGAACAGGCGGCCATCGTTTTTAACCTTGCGGTGAAGAT
GGTCAACCTGAACCCCAAGCTGCAGGAGATTGTGCACATTACGCCAAGCGGCAAAAAGCTGATCGGCCTGCCGTGTAACG
TCGAATACAAGGCTTTATCCGCAGAAGGAAAGACGACGCACGGCCTTTCCCCCATTCTGGCCATTCTCGATGAAACCGGG
CAGGTTAGGGGGCCGCAGGATGATTTTATCGATGCAATAACTACCGCGCAGGGGGCGCATGAAAACCCGCTGCTGATTGT
TATCAGTACGCAGGCAGCAAACGATGCTGACCTGCTGAGCATCTGGATTGATGATGCGGTCAAATCGAAAGATCCGCACA
TCGTATGCCACGTTTATGAAGCGCCAAAGGACGCTGATATCAGTAAACGCGAGTCCTGGCTGGCTGCGAACCCGGCGCTG
GGAACATTCAGGTCAGAAAAAGACATGGCGCGCCAGGCCGAGAAAGCAGGCCGAATGCCAAGCTTCGAAAACACCTTCCG
AAATCTCAACCTCAATCAGCGCGTTTCTACCGTATCGCCGTTTATCTCCCGCAGCGTGTGGGAGCTTTGCGGAGAGATGC
CGATTAACACGCCGAGGAAGTGGTACGCGGGGCTGGATCTGTCAGCCAGGAACGACTTAACGGCGCTGGTTATCGCTGGT
GAAGCAGATGATGGTGTCTGGGATGTTTTCCCCTTCTTCTGGACACCTCAAAAGACTCTTGAGGAGCGAACAAAAACGGA
CCGCGCACCCTATGACGTTTGGGTGAGAGAGGGGCTGCTGCGCACCACGCCAGGCGCTTCGGTGGATTACTCATTCGTCG
TTGCGGATATCGCTGAAATTATCGGTGATTTCGACCTTACCTCGATGGCTTTTGACCGTTGGCGCATTGACCAGTTCAGG
AAGGATGCCGATGCCATTGGCCTGAACCTCCCACTGGTCGAGTTCGGCCAGGGCTTTAAGGATATGGGGCCAGCTGTAGA
CACGCTGGAGTCTCTAATGCTTAACGGGCGCGTGAGGCATGGCATGCACCCCGTATTAACGATGTGTGCTGTGAATGCGG
TGGTGGTGAAAGATGCTGCTGGCAACCGCAAGCTCGATAAGTCCAAAGCAACAGGCCGTATTGATGGCATGGTCGCAATG
ACAATGTCCGTTGGTGCTGCTAATGGGGAAGTTACCGAACAGGGTGGTGACTTCGATGACTTCATTTTCCGACCGCTGAG
CATGTGATGGAAGAACCTAAATACACGATTGACCTGCGAACCAATAACGGCTGGTGGGCAAGGCTGCAGTCCTGGTTTGT
CGGCGGGCGTTTAGTCACCCCAAATCAGGGCTCACAGACGGGGCCTGTTTCGGCCCACGGACACCTGGGCGATTCATCCA
TTAACGATGAACGGATACTGCAAATTTCGACGGTTTGGCGCTGCGTGAGCCTGATTTCAACGCTCACGGCATGCTTACCG
CTTGATGTCTTCGAAACCGACCAGAATGACAACCGAAAAAAAGTGGGTTTGAGCAATCCGCTGGCGCGACTGCTGCGCTA
CTCACCGAATCAGTACATGACCGCCCAGGAATTCAGAGAGGCCATGACGATGCAGCTCTGTTTCTACGGCAACGCGTATG
CACTGGTGGACCGCAACAGCGCAGGTGACGTGATCAGCCTTCTCCCGCTTCAGTCTGCCAATATGGATGTGAAACTCGTC
GGAAAAAAAGTGGTTTATCGCTATCAACGCGACAGCGAATACGCCGACTTTTCGCAGAGAGAGATTTTTCACCTTAAATG
CTTCGGATTCACCGGGCTGGTCGGCCTGTCCCCCATTGCTTTTGCCTGTAAATCGGCAGGTGTGGCAGTTGCGATGGAGG
ACCAGCAGCGAGATTTCTTTGCCAACGGCGCCAAGTCTCCGCAAATCCTCTCAACCGGCGAAAAAGTGCTAACTGAACAG
CAGCGCTCGCAGGTCGAAGAGAACTTCAAAGAGATCGCCGGCGGTCCGGTTAAAAAACGCCTCTGGATTCTGGAAGCGGG
CTTTTCCACATCGGCAATTGGCGTAACGCCGCAGGATGCCGAAATGATGGCGTCCCGAAAATTTCAGGTAAGTGAACTGG
CGCGATTCTTTGGCGTACCGCCTCACCTTGTCGGCGACGTCGAGAAATCAACGAGCTGGGGATCGGGCATCGAGCAGCAG
AATCTCGGCTTCCTGCAGTACACCCTGCAGCCCTATATCTCCCGGTGGGAAAACAGCATTCAGCGGTGGCTTATTCCTGC
TAAGGATGTTGGCCGCATTCATGCTGAGCACAATCTCGACGGCCTGCTGAGGGGCGATTCGGCATCCCGCGCTGCCTTTA
TGAAGGCAATGGGAGAGGCAGGGCTACGCACCATCAACGAAATGCGACGAACGGACAACCTCCCGCCATTGCCGGGTGGC
GATGTGGCAATGCGCCAGTCGCAATACGTGCCGATCACCGATTTAGGAACCAACAAAGAGCCCCGTAATAACGGGGCTTA
ATTTTTATGGGGGCCGTAATGCCTGAGATCGTAAAAACGCTGTCCTTCGACGAGACAGAAATCAAATTCACCGGTGACGG
TAAACAGGGGATTTTTGAAGGCTACGCCTCTGTTTTTAATAACACCGATTCCGATGGCGACATCATTCTGCCCGGGGCGT
TTAAAAACGCACTGGCGAACCAGACCCGCAAAGTGGCGATGTTTTTCAACCACAAGACGTGGGAGCTGCCGGTTGGTAAA
TGGGACAGCCTGGCAGAAGACGAAAAAGGCCTGTATGTGCGCGGTCAACTTACCCCAGGGCACAGCGGCGCCGCCGACCT
GAAAGCGGCAATGCAGCACGGTACGGTTGAAGGTATGTCGGTTGGCTTTTCCGTTGCGAAAGACGATTACACCATCATTC
CAACAGGCCGCATTTTTAAGAATATCCAGGCTCTGCGCGAAATCAGCGTCTGCACTTTCCCCGCCAACGAACAGGCTGGC
ATCGCAGCCATGAAAAGTGTCGATGGCATTGAAACGATCCGTGATGTTGAGAACTGGCTGAGGGATTCAGTCGGCCTCAC
CAAATCACAGGCAGTAGGGCTAATAGCCCGGTTTAAGTCAGCGATTCGGAGCGAGTCCGAGGGCGACGGAAACGAAGCAC
AAATCAACGCTCTGCTTCAGAGCATCAAATCTTTCCCTTCTAATTTAGGTAATTAATTATGTCTGAACTCGCTCTCATTC
AAAAAGCTATCGAAGAATCCCAGCAGAAAATGTCTCAACTTTTCGATGCGCAGAAAGCAGAAATCGAAAGCACTGGCCAG
GTTTCCAAACAGCTGCAGTCCGACCTGGCAAAAGTGCAGGAAGAACTGACCAAATCCGGTGCGCGTCTCTTCGATCTGGA
ACAGAAACTGGCTTCCGGTGCTGAAAATCCGGGTGAGAAGAAATCCTTCTCTGAACGTGCTGCGGAAGAGCTCATCAAGT
CATGGGACGGTAAACAGGGCACCTTCGACGCGAAGACGTTTAACAAGTCTCTCGGCAGTGACGCTGATTCTGCTGGCTCA
CTGATCCAGCCGATGCAGATCCCCGGCATCATCATGCCAGGACTGCGCCGTCTGACCATTCGTGACCTGCTGGCGCAGGG
CCGCATCTCCAGCAACGCTCTGGAATACGTCCGTGAAGAGGTGTTTACCAATAACGCCGACGTGGTGGCCGAGAAAGCGC
TGAAGCCCGAATCGGATATCACCTTCAGTAAGCAAACCGCGAACGTGAAGACGATCGCCCACTGGGTGCAGGCATCGCGT
CAGGTTATGGACGATGCGCCAATGCTGCAGTCATACGTCAACAACCGCCTCATGTACGGCCTGGCGCTGAAGGAGGAAGG
TCAACTGCTGAACGGTGACGGTACCGGGGATAACATCGAAGGTTTGAACAAAGTGGCCACCGCTTACGACACCTCGCTGA
ATGCCACTGGCGACACCCGCGCTGACATTATCGCTCACGCTATTTATCAGGTGACAGAGTCTGAGTTTAGCGCTTCCGGT
ATTGTCCTGAACCCGCGGGACTGGCACAACATCGCGCTGCTGAAAGACAATGAAGGCCGCTATATCTTCGGTGGTCCTCA
GGCGTTTACCAGCAACATCATGTGGGGCCTGCCAGTGGTTCCGACTAAGGCGCAGGCCGCCGGCACCTTTACGGTGGGCG
GTTTCGATATGGCCTCTCAGGTCTGGGATCGCATGAATGCCACCGTGGAAGTCAGCCGTGACGACCGCGACAACTTCGTG
AAAAACATGCTGACCATTCTGTGCGAAGAGCGCCTGGCGCTGGCGCACTATCGCCCGGCGGCCATCATCAAGGGCACTTT
CTCTTCTGGCTCATGATGGAGGGGGCGGGGTAACCCGCCCTTTTAACGTATGGCGATAGATGTTCTCGATGTAATTGGCC
TCCGCCTGTTCAAACAGCAGATTGAGTTTGAGGAAGACGACAGGGACGAGTTGATCACCCTGTACGCGCAGGCGGCTTTT
GACTACTGCATACGCTGGTGCGATGAACCGGCATGGAAAGTTGCAGCTGATATTCCTGCAGCCGTTAAGGGCGCCGTTCT
CCTTGTCTTTGCTGACATGTTTGAACACCGCACCGCGCAAAGCGAAGTACAGCTATATGAGAACGCTGCCGCCGAACGCA
TGATGTTCATCCATCGCAACTGGCGCGGTAAATCTGAACCTGAGGAGGGCTCCTGATGGAACCTGGACGATTCAGGCACA
GGGTAAAAATTCTCACCTTCACGACTTCGCGCGATCCATCTGGTCAGCCGGTTGAATCGTGGACTGGTGGCAACCCGGTC
CCGGCTGAGGTAAAGGGGATCAGCGGCAGAGAGCAGCTTTCAGGCGGCGCGGAAACGGCGCAGGCAACCATTCGCGTCTG
GATGCGCTTCAGGGCAGAGCTGAACGCCTCTTCTCGTCTGGAAGTGCTCAGCGGCCCGTATAAAGGTCAGGTGCTAAATA
TCATCGGTCCTCCTGTAGCAAATGCGACCGGCAATCGCCTGGAAATTCTTTGCAAAACGGGAGCTGAAAAATGATTGAGA
CGAGCCTCGATTTTTCCGGGTTAAATGACATTGCAAAGGATCTTGAAGCGCTTAGCCGCGCTGAAAACAACAAGGTTCTG
CGTGATGCCACGCGCGCCGGTGCCGAAGTGCTTAAGGAAGAAGTGATCGCACGCGCTCCGGTGCGTACCGGGAAACTGAA
AAAAAACGTGGTGGTGGTGACCCAAAAAAGCCGACGCCGCGGGGAAATTTCTTCCGGTGTCCACATTCGTGGTGTTAACC
CGCGCACCGGGAACAGCGATAACACGATGAAGGCGAATAACCCGAGAAATGCCTTTTACTGGCGATTCGTCGAAATGGGT
ACCGTTAACATGCCACCGCACCCTTTCATTCGTCCCGCGTTCGATGTACGCCAGGAGCAGGCGACGGAGGTCGCAATCAG
GCGCATGAACCAGGCCATTGACGAGGCATTAAGCAAATGACGGAAGACGATCTCTATCCTCTGCTGGCGCCGCTGGCCGG
AGGGCAGGTTTATCCCTACGTTGCGCCGCTCGGCAGTGACGGGAAGCCTTCAGTCTCTCCGCCATGGGTAATTTTCTCGA
TTATTACCGACGTGGCCGCAGACGTTCTTTGCGGTCAGGCTGAATCTGCCGTTTCTGTGCAGGTTGATGTCTATTCCAGC
ACCATCGCTGAAGCGCGCACGATCAGGAATATGGCGCTTGATGCTCTGCAGGTGCTGAAGCCGGAAGGCATTGTGAAAAC
GCCGGGCTATGAGCCTGATTTGCACTATCACCGGGCAACGCTCGAATTTCAGGTAACCGTTTAACCTTACTCACCATAAC
AGACCGCTCCGGCGGTCTTTTTTTTTAACTGGAGAAACCATGACCAGTAAGTATGAAGTCACAAAGGGGATGACCTTTGC
CGTCTCCGACGCACCAGTAACCGCTGATGATTTTAATTCACAAACTTTCCCGGGGGCTGGCATTACCTGGCTGGAAGCAG
CCTGTGCAACGAAGGAGATCACCTTCACCGGCGGGCAGAAAGGGGATATCGACGTAACCACGCTGTGCTCAACTGAACAG
GAGCAAACCAACGGCCTCGCCGCGCCTGCTGAAATGAGCATTACCCGTAACTGGGTTGGCGATGAAGCAGCACAGGAGGC
ACTGCAGACCGCTTACGAAAATGACGAACTGCGCGCGCTGCGCGTGGTATTCCCGTCTGGCAACGGTTTCTACGTGCTGG
TGGAGGTACGCCAGAGCTCATGGTCTGCCGCAACATCTTCCGTTGTTGGCGCTACCTATTCTCTGCGTGTACGCGGCAAA
CCTAAACGCATCTACGCGTCTGGTTCCTGAGCGGCTTCGGCCGCTTTTTTTATCCCTCCGATCATGTAACAAGAGAAAAA
TGAAATGCCGCAAAAAACATCACAGAATTCATTACGCAACGTGGCGCTTACAGCATCGAAAGCCTATCGCACCAAAGAAG
GTATCACGGTTCCTGAATGGGATGGCGCAAAGGTAACGCTGCGTGAACCCTCTGGCGATGCCTGGGTGAAATTCCGGGAG
ATCGTTAATCCCCAGCTCGCCGAGGGCGAAGAGGCACCGACGCTGACGGAGGCGGAAAAGTTTCTGCGTAACAAAGAGGC
TGATGTGGTTCTGTTTATTGACGTTCTGCTGGATGAAAACGGCGAGCGAGTATTCAGCGATGAGGATCAGGAGCAGGTAT
CTAAAATTTATGGTCCTGTGCACTCCCGCCTGCTGGCTCAGGCCCTAAACCTCGGCATGAGCCAGGAAGAAGCGGGAAAG
CCGTAAAGCAGCCGCTGACCTTCTTCCTGATGTCGCTGGCGCTCCGGTTGGGGCGTACTCTCCACGAACTGCGCCAGACC
ATGACCGCCAGCGAGCTCAAAATGTGGATCGAGTTCGACCGCATCAGTCCGATTGGTGACTGGCGCGCCGATGCACAGGC
GGCGCAGATCTCCGTTGCAATGCTGAACTCTCAGGGTGGGAAATTCACCATTCCTGATGTGATGCTGAAGTGGGGAGAGC
AGGAAGAGGTCGCAGAAGTCTCAGAACTCGAAAATTGGATATCCAGTCTTTGACGCCCGCGGCTGCGGGCTTTTTTATGG
GTGAAATATGGCAACGCTGCGCGAGCTAATCATCAAAATTTCGGCGAACTCATCTTCTTTCCAGTCTGAGATCGCCAGAG
CGTCCCGCATGGGAACCGATTACTACCGCACTATGGAACAGGGCGGGAAAAAAGCTGCAGCGGCCACGCGTGAAACTCAG
CGGTCTTTGGCTGAACTGAATTCTCAGCTTGCTAGCGTGCGCTCTTCTGCGACTGAGCTTGCCGGGGCATGGGCTGGGGC
ATTTGCCACGCATCAGCTCATCGCGTTTGCGGATACCTGGAACCAGCTGAGTGGCCGTCTGCGCCTGGCTGCCTCCTCAA
GCGAGGATTACGTGCAATCCCAGCGCGTGCTGATGGAGATTAGCCAGCGCACCGGAACATCCCTCGAGGCAAACAGCAAC
CTGTACAGCAGAATTGCGCAGTCCCTGCGTGATGCCGGTTACGCTTCTGCTGACGTCGCAAAAGTTACGGAAACCGTAGC
AACCTCACTGAAGCTGTCTGGCGCCAGTACCGAAGAGGCGAGTTCTGTTATCACCCAGCTTAGCCAGGCGCTTGGCTCAG
GTGTTTTGCGAGGCGAAGAATTTAACTCCATCATGGAGAACGGCGGTCGCCTGGCGAAACTGCTGGCTGATGGGCTGGGT
ACCACTGTTGGTGGCCTGCGAAATATGGCCAACAACGGAGAGCTGACGACCAACAAGATCGTCCCGCTGCTGACCAACGT
CGAGACCCTCCGTAAAGAATTTGACACCCTTCCTGCATCAATCAGCGGATCTGCACAGAAAGTGCAAAACGCCTTCCTTG
CATGGGTTGGCGGGGCTAACGATGCCGTCGGCGCATCATCCACTCTTTCTGGCGTGTTGGATGGTCTGGCGAACAACATC
GATGATGTGGCAAACACCGCAGGCATTCTGGTTGGTGTTGGCCTCGCTCGTTATTTTGGCAACATGGTCGGCAGCGTTGC
TCAGTCAACCCGGGCAGTGCTCGCTAATACGGCCGCCGAGGTCGCGCTGGCGCAGGCTCAGGTTCGCGGCGCTCAGGTTA
GCGTTGCTGCTGGTCGCCAGGCTGTTTACCGCGCTCAACAGGCGCGTGCAGCGGCGACGAGTATTGAGGCTCAGATTGTC
GCTGAGCGTAATCTTGCAGCTGCTCAGGCATCACTGAATACGGCGCTTGCTGGCAGAGCTTCGTCCGTTAATAACCTCAC
CAATACAGCCTCGGTGATGTCCCGCCTGGGTAGTGGCGTTCTTGGCATTCTCGGTGGCTGGCCTGGAGTGATTATCGGTG
CCGGCGCTGCGATGTATGGCCTTTATCAGCATACCCAGCAGGTGCACAAAGAGGCGGTCGGGTTTGCCAACAATCTGGAT
GAAATAAACGGTAAGCTGCAGCAGATGTCGGTGCTTGGGCTACGCTCTACGGCAGCTGATGCCCGTACATCATTACAGGC
ACAAAAGCAGGACCTGGCCGATCTTGACTCACAAATTGCGAAGGTAAAGGAAAGCCAGGCAGGACTGGCATTAATTCAGG
AAAAATATAATAAATCCCCACGTTTAACCTACCTGAATACCTTCATGGATCAGGCTGATATAACCGAAAAAAATATTTCT
TTAACTGATCGGTTGTCTCAACTTGAGTTTGAAAGAGAGAAGGTCGCCGCAAGAATAGCGGCCACTCAAAAGCTCGTAAA
TGAGGCGAGCGATCTCGCCACTCAGAGGGCTATACAGCAGGCTGGTGCAATTTCCATTTTAAATGGTGCATACAGACTCC
TGAATCAAACAATGGCAGTGATCCCAACGGTTGAGCCTAAGTTTGTCAGCCCCGTCGTGCCTGTTTCTAATGCTACGCCA
CAACAGCAAACGGCCCTTGAACGAGCACGCCGTGATAACGAGATGGCCAGCCTCAGCGGCTTAGAGAAACTCCATCAGCA
GCACGTCTACGAAGCAGAAGATCTGAAGCTGACGGGGGCTCTTTACACCCAGTACATCTACAACAAGGATCAGGCAGCCA
AAAAGGATGCAGCAGCTGCAGAGGCAAAAAAAACCTCCACTGCTGCCTCAAATGCGCAGAGTAAAGCCGAGCGCGAAGCG
GCCAGCACCGCCGAACAGTATTCCCGGAAAATGGCCGATCTGAGTGTGGCTATCGACGTGCAACGCGTTCGGGCCACGGA
AGGCGAAAAAGCCTCGGAGCTTTACTCTGCATCGCACCAGGCAGGCACTAAATGGACCGACGAGCAGCGCAAGGCGATCC
AGGCATCATCAGCAGAGCTGGCAAAATGGACGCAAAAAGCCGACGAGAACGTGCGCAAGCAGCGCGAACAAGCTGATGCC
CTGAAGGATTTAACTGAAGCGGCCCGAAAGTTCAGGGATGAGGCGACGCTGACAACCGAAACCGCAGGCATGAGTGATCG
CCAGCGCAGCCGGTTCGACGAGACGCAACAGATCGACCGTGTTTTCACTAAAGCCGGTGGAGACAAAAGCACCCAGGCGG
TGATTGCTCGAAATGAGGCCCTCGATGCTCTGGATAAGAAATACAAAGCTATCGCAGCAGCTGAAGCGGACTGGATGTCC
GGAGTATCAAGCGGCTATGCCAACTGGTTTCATGAAATCAGTAACGTATCCGGCACGGTCTCTGACGGGGTGAAAACCAC
GTTGGACAGCGCATTCAGTAACGTTACGTCGATGCTGGAAGGCAATAAAGTTAGCTGGAAATCGTGGGGTATTTCTGTCC
TGCAGATTATCGAAAAAGTGGCGCTGCAGATGGCGGTGGTTAGCGCGATGGGCGGGGCCTCTTCCGGCTCTGGCATCTTT
GGCTCACTCATAGGCAGTGTAGGCAGCTTCTTCGGGGGCGGGGCGGGAGCATCAGCCAGCACCGGTACGGCGGTTTCCAG
TTACGGATCGAACTTCCAGTTTAACGCCAAAGGCGGCGTTTATGACTCTCAATCCCTGAGTGCTTTCAGTAACGGGATCG
TCAGAAACCCCACCATGTTCGCTTTCGCAAAAGGCGGGGCCGGAATCATGGGCGAGGCTGGACCGGAGGCGATCATGCCG
CTTACCCGCGCGCCGGATGGTTCTCTCGGCGTTCGTGCGGTCGGCGGCGGTAGCGGTCAGTCTGTATCGTCTGCGCCACA
GGTTTATATCACTATCGATGGCAACGGCAACACCTCAACGCAAACCTCACCAGGCCTTGAGCAATTTGGTGCCGAAGTCG
GGAAATTTGTCGATCAGCGATATAAGCAGAATGTAATGCGTGATATCCGCCCCGGCGGTGATATCTGGAACGCAATGAAA
GGAGCCCGATAATTATGGCCATCGAAACTTTCACATGGTGCCCACGGATTAACGCTGAAGCTGATACAAATTTCCGCGTC
AGGAAAGCACAGTTTGGTGATGGATATGAGCAGGTTTCAGGGGATGGATTAAACCCTAAAAGCCAGCAATGGACGCTCAA
TTTTACCGGCGATGAAACCTACATTTCAGCGATTAAATCTTTTCTCGACAGGCATGAAGGAACGAAAGCCTTTCAGTGGA
AGCCACCGCTCGAACCTTTGGGTTTGTATCGTTGCGAAACGTATAAACCCACCGGGCTCGGCGCGGGGAAATTCAACCTT
GAAGCAACATTCATCCAGGCTTTTAAACCATGAGCTTAAACGCAGATTATCAGAAGCTGGAATCCGGAAACGATGTTCGT
CTTATTGAGGTAGACGGTTCTTCCTTTGGGCTAACGGACGTTATCCGCTTTCACAATTACAACATTCCCCACACAGAATC
GGAAATCATCGCCGCTGGTGGGGATGAGTCCAATCTTCCGGCGAAACCAATCTGGTGGCAGGGAAATGAATACGCCGCCT
GGCCGTATCAGCTGGAAGGTCTGGAGAAATCAACCAGTGGGAGCAACGCAACGCCATCCCTGACGGTTGCGAACATCGAA
AGCTCCATTTCTGCCCTGTGTCTTGCGTATGACGATCTGCTGCAGGCTAAAGTCACTATTCACGACACAAAAGAAAAATA
TCTCGATGCCAGAAATTTCGCAGACGGCAACCCCACAGCAGACCCGGCTCAGGAAAAGCTGCAGGTCTGGTATATCGACG
GGAAAACGGGCGAGCTTGCCGGTGAAACCGTTGAATTTGTTCTGTCCAGCCCGATGGACCTCCAGGGGCAAATGATCCCG
ACGCGACAGCTTCATTCCCTGTGTACCTGGTGCATCCGGAATAAATATCGTACCGGCGACGGCTGCGACTATGCCGGCAC
CAGCTATTTTGACAAAAACAACAACCCGGTAAGCGATCCGTCGCTGGATGAATGCAACGGCACGCTGACGGCCTGCAAAC
TTCGGTTCGGTGAAAATAACGAGCTCTCGTTTGGTGGGTTCCCTGGCACGTCTTTGATCAGGAGCTGATATGCGGCAGAA
AACCATTGATGCCATTATGGCGCATGCTGCAGCTGAATATCCTCGCGAGTGCTGCGGCGTGGTGGCGCAGAAAAGCCGTG
TTGAACGTTATTTCCCGTGCCGCAATCTTGCCACGGAACCGGAGGACAATTTTGTCCTCTGCCCGGAAGATTACGCAGCT
GCTGAGGACTGGGGCACGGTGATCGCCATCGCTCACAGTCACCCTGATGCCACGACACAGCCGAGCGAACTGGATAAAGC
GCAATGCGATGCAACGCTTTTACCCTGGCATATTGTGAGCTGGCCGGAGGGTGATTTACGCACCATCCAGCCGCGTGGAG
AACTGCCGTTGCTGGAGCGTCCGTTTGTGCTTGGACACTTCGACTGCTGGGGGCTGGTAATGAGCTATTTTCGGCAAACG
CATGGTATCGAGCTCCACGATTACCGGGTGGATTATCCCTGGTGGGAAAACGACTATCCGGACAACTTCTATCATGATTG
CTGGTACGAGTGCGGTTTCCGTGAATTCGACGGGCCACCGAAACCAGGCGATATGGTGATCATGCAGGTCCAGGCTGATA
AGTGGAACCACGCGGGGATCCTGCTGCAGGGTAATATGCTGCTGCACCACCTGTACGGACATTTGAGCCAGCGCGTGCCA
TATGGTGGCTACTGGCAGGAAAGAACAATGAAGATTTTACGTTACAAATCTCTGTGCTAACCTTTTGCAAAACCAAAGGG
GATAGGGATATGAAAAAAACATTATTGGCACTTTCTTTGTTAATTATGGCTGGTTGTTCTACAGAGCCAGTTCTCCCGCA
ATATGCAAAAGAAGTGTCAGCACCAAAAGAATTTCAACAGAAAACAAACACAACTGCCGTAACTATCATTCGCGATAAAG
GTTTTGTCGCTGGTGGATGCGCTATAACAGCCTATATCAATGGTAAATATTTGGCGGAACTTGATACAGGGGAAAAAGTC
ACTGCTTTCCTTAACCCTGGCGATGTGTTGATAGGGGCAGGATTTGCCGGGAAAGGCCTATGTAATGGTGCGCCTAAAAA
GGAGCGTGAATTTTCAATTAAAGAAAATACTCCACGAGTTTTACGGATATTTATCGATCAGAGTGGGAACGTTGACATAC
TCCCGATGTCGATAAACTAGAGTTAATTTTAATAGACAAAGGCCACCTCCGGGTGGCTTTTTTATTGGGGTGATTCATGT
CAGATGTAATGACTCGCATTGAGCTCGGCGGCGTGCTTGGGAAGACTTTTGGTAAAACACATCACCGCTCAATAAGCACA
ACTCAAGAAGCTTGCAAAGCCTTAGCTGCTACGATTAATGGTTTCGAAAAATTCATGAATACGAGTAAGCAAAGGGGGCT
TTCTTATGCGGTTTTTCGCGGTAAGAAAAATATTGGCATTGATGAGTTAGGCTTTCCTGTCAAGGGCGAGGTTATCAGAA
TAATGCCTGTGCCGATCGGAAGTAAAAAAGCAGGTGTATTACAAACTATTTTAGGCGCGGTATTGGTGGCTGTCGGGGTG
GTTTTGAATTTCACGCCCTTTGCTGGAGCATCACCATTTTTCTATCAAGCTGGTGGAGCTTTGATCCTTGGAGGGGTTGT
CCAAATGCTATCACCTCAACCAACCGGATTAGCCAGCAAACAAAGCGCAGATAACCGTGCATCATATGCATTCGGTGGTG
TAACAAACACCGCGGCGCAAGGCTACCCGGTACCGCTCCTTTATGGCCGTCGGCGGATAGGCGGAGCGATTATTTCTGCC
GGAATTTATGTCGAAGATCAGCAGTAGATAAATAACCTTTTTTCTGGCCACCTTCGGGTGGCTTTTTTTATGGGCGCAAT
ATGGCTACAGATAAAGTGTTAAAGGGCCGCAAGGGCGGCAGCTCAAGTTCCCGAACCCCTACCGAACAGCCTGATGATCT
GCAATCTGTAGCGAAGGCAAAAATCCTCGTTGCGCTTGGGGAAGGGGAGTTTGCAGGGCAGCTAACCGGCAAAGATATCT
ACCTGGACGGAACGGCGCTGGAGAATGCCGACGGTTCCCAAAACTTTAGCGGCGTGACGTGGGAGTTTCGCGCGGGAACG
CAGGCGCAAAAATATATTCAGGGTATTCCCGGTACCGAAAACGAAATCAGCGTAGGAACTGAGGTATCAAGCGCTACAGC
ATGGACGCGCACCTTTACCAATACGCAGCTTTCAGCAGTTCGCCTGCGTCTGAAATGGCCTTCGCTTTTCAAACAGGAGG
ACGACGGCGATCTGGTGGGTTACTCGGTCAATTATGCGATTGACCTGCAGACGGACGGCGGCACATGGCAGACGGTACTT
AATACCAGCGTGACCGGCAAAACGACGTCTGGTTATGAGCGCAGCCACCGTATCGATTTACCGCAGGCTGGCAGCACCTG
GACAATACGTCTGCGTAAGATTACCTCTGATGCCAACAGCGCGAAGATCGGTGACACGATGACGCTGCAGAGCTTCACCG
AGGTGATTGACGCCAAACTACGTTACCCCAACACCGCGCTGCTCTACATCGAATTCGACTCAAGCCAGTTCAACGGCTCT
ATTCCCCAAATTTCATGCGAACCGCGCGGCCGCGTTATCCGCGTTCCAGATACCTACGACCCTGAAACCCGCACTTATAG
CGGTACATGGACCGGTGCGTTTAAGTGGGCATGGACGGATAATCCTGCGTGGATTTTTTACGACCTGGTTGTTTCTGACC
GGTTCGGCCTCGGTCACCGTTTGACTGCTGCGAATATCGATAAATGGACGCTTTATCAGGTTGCTCAGTATTGTGATCAG
ATGGTACCAGACGGCAAAGGGGGCAACGGTACCGAACCACGTTATACCTGCAACGTGTACATTCAGGACCGGAACGACGC
CTACACAGTCCTGCGTGATTTTGCCGCTATCTTCCGAGGCATGACCTACTGGGGCGGGGATCAGATTGTGGCCCTGGCTG
ACATGCCGCGCGATGTTGATTACAGCTACACGCGCGCTAACGTTGTTGGCGGTCGCTTCACCTATTCGAGCAGCACCACG
AAAAGCCGCTACACCACAGCGCTGGTTTCATGGTCAGACCCGGGTAACGCTTATGCCGACGCGATGGAGCCGGTTTTTGA
GCAGGCGCTGGTGGCGCGATACGGCTTCAATCAGCTGGAAATGACAGCCATCGGCTGCACCAGGCAGTCAGAAGCGAACC
GAAAGGGGCGCTGGGGTATTCTCACCAACAACAAGGATCGCGTTGTTTCGTTTGATGTCGGGCTGGACGGCAACATTCCG
CAGCCGGGCTACATCATCGCCGTGGCAGACGAGCTGCTATCCGGAAAGGTTATGGGCGGCCGCATCAGCGCCGTTAACGG
TCGCGTTATCAAACTTGACCGCGTGGCAGATGCAGCAGCGGGTGATCGCCTTATTCTCAACTTACCATCCGGAGTGTCGC
AGAGCAGGACCATTCAGGCCGTAAACGGGGAATCAGTCACGGTCACCACGGCATACAGTGAGACGCCACAGGCCGAAGCT
GTTTGGGTGGTTGAATCTGACGAGCTCTATGCGCAGCAGTATCGTGTTATCAGCGTTTCCGAAAAGGATGATGGCACGTT
CTCGATTACTGGCGCATGGCACGACCCGGATAAATATGCCCGTATCGATACCGGAGCCATTATCGACCAGCGGCCGGTGA
GCGTGATCCCGCCTGGTAACCAGTCGCCGCCTGCGAACATCGAGATCAGCTCGTTTTCCGTGGTTCAGCAGAATATCAGC
GTCGAAACGATGCGCGTGAGCTGGGACCAGGCGCAGAACGCTATCGCCTATGAAGCGCAGTGGCGCCGCAACGACGGGAA
CTGGGTTAACGTGCCGCGCAGCTCCACAACGTCATTCGACGTCCCCGGAATTTATGCCGGGCGCTACCTGGTGCGCGTGC
GCGCAATCAATGCCGCAGAAATTTCATCCGGATGGGGCTATTCAGAAGAGAAAACGCTGACGGGTAAAGTGGGCAATCCA
CCGAAGCCGGTTGGCTTCATCGCTTCTGAAAACGTGGTTTTCGGTATCGAGCTGAATTGGGGATTCTCGGCGAATACCGA
CGACACGCTGAAGACGGAGATTCAGTACAGCCTGACCGGGACAGGGGACGATGCGATGCTGCTGGCCGATGTGCCATATC
CACAACGAAAATATCAGCAGATGGGACTGAAGGCGGGACAGATTTTCTGGTACCGCGCGCAGCTGGTCGACAGAACAGGC
AACGAGTCCGGGTATACGGATTGGGTGCGAGGACAGGCCAGCATCGACGTTTCAGACATCACCGATGTGATCCTGGAGGA
AATTAAAGACTCCGACACATTCAAAGATCTGATTGAGAACGCGGTGGACAGCAATGAAAAAATTGCTGGCATGGCTGACG
AAATCAAAAACCATGCCGACGAACTTGAGCAGCAGGCGAAAGACATCCAGGAGAACGCTGACGGGTTGGCGCAGGCCGAA
GTGAAGATAGACGAGATTTCTGTGTCGATCGACGGCATGACAGGAGGCGTGAAGAATTCGGCTATTGCCATTATTCAGAA
TGGGCTGGCGCAGGTTGCCACTCGCAAAAGGCTATCCGCAACGGTCGCGGGGAACAGCGCTCAGTTGGATCGTATTGATG
AGGTAATCGTTAACGAGAAGGAGGCAACGGCGCGTGCTCTACTGAGCCTGCAAACGAACGTCAACGGTAATACGGCATCC
ATCAACAGCCTGAGCCAGACGGTTTCGAATTATCAGCAGTCTACAGCCACGCAGATAAATGCTATTACGGCGACAGTCAA
TGGACATACTTCCTCTATAACCACGAACGCCCAAGCCATTGCGAACGTAAACGGCCAGCTCAGCGCGATGTACAACATCA
AAGTTGGGGTAACGAGTAACGGCCAGTATTACGCCGCAGGCATGGGGATCGGGGTGGAGAATACGCCATCAGGGATGCAG
TCGCAGGTAATCTTCCTGGCCGACCGTTTTGCCGTTACATCCCAGGCTGGCAGCACTGTGTCCTTGCCGTTCGTGATCCA
GAACGGGCAGACATTTATCAATGATGCTTTCTTCCGTGATGCGAGTATTCAGTTCGGTAAAATTACGGATTCTCTCCAGT
CTGATAATTATGTTGCCGGAAGTGCTGGCTGGCGTTGGGGTAAAGACGGAACGATGCAGAACTACGGGAGCGACAGTTCC
GGAGGCATGAAGCAGACTAACGTCACCATCAGCATTCGTGATGCTAACAGGCTCCGTGTTCAGATAGGAAAACTTACAGG
AGTGTTTTAATGGCTTGGGGAATTCAGACTTGGGACGCCAACGGCATCCCGAACAACTACGGTATCAAACCCGTATCAGT
GGTAGGACGTATTCAGCTTTCCGAGGGGCAAACCTCGGGCAACTGGTCCTTTACCATTCCGGCAGGGATGAAGGTCGGAT
TTGCGGTGTCCCTTGATAAAGGCGCGGTCTCGGTGGGCCGACGCATTATCGCTAACGGGAACACCATCACACTCAGCACT
GCCAGCGAAGTTGGTATAGGTAATTATCCGGCCTCGGAATGTGAACTGGTGGTCTTCGTGGAGAATGCATGATGGCAGAT
TATGGCGCACTGATTGCGCTGGAAAGCGGAAATCCGTTCATAACTCCTCAGTCAACGCCGTTTTGTCTGTACAGAAAGGT
AGTGGTTAATTCTTCAGCAAACGGGGCATATCACGGAGCCTCTGCAACGGTCGCGCTGGATGCCTCTTATCCGGCAATGG
TTTTTTGCAAAACGAGTGATACCGCTCAACCAACTACGGTTGGAGCATCCAGGTCAGGAGGAAATATTCTCGTTGGCTCC
AGCAATGCTTATGGTCAGTCACATACTCTGACGGCGTACATCTTTGCCATCTTTCCACAAACGTTGCCCGACTGGGGATT
TGCTGTCTGGGATAAAGACGGAAAGCTGGTACTGACAAACGAAAGCCGCGTGCTTACTGACCTCGTTACTGTCGGAACAC
CAGGAGCCTCAACGGGAGGGATAAACATTGATGTTACGTTGCAGGGTAGTTATGCGGTAGCGCCTGCAATTCTGGGCTCT
CAAATCATACAGAACAACAATACCAGGCCTCCAACAATCGTGAATATAACAGCCTATGCAGGGTGCCGTTTTAACGGTTC
GTCGACCAGAATAACTGCCGCGCCTTCGACAACAGCTACTGGTTCTGCAGCAGGAGGGACAACCACCGGGATAGCATTGA
CGGCCATCAACACCGCAGCCTATGACTGATTGATCGTTTTGAGCGATCAATAAAAAATAATTGATCTACATAATCAATTA
TACCCGTCGATTTTGTATTGATATCTTCGAAGCTACTGAATTCCTCTGGATACTATCAAAATGAAAAGGCTAATTATCAG
CATGGCGAGCGCTTTAATGCTGTCTGGTTGTGCTGGTGTACTTGAGAAACAGGAACCTATTTGCAGCGGCACGGCCATTG
TAGGCGGTCAGGAAAATACCGTTATGATTTACGGCGTTCGAAAACAAAACAACCAGACGCAATACCGCGCCGGTTATCCC
TTTAACTGGCGTTGGGTAGGCGCAAATACATTCACTGGCACTACCTGTAAATAACCAACCCATTCGAATACAACCTCGCT
CCGGCGGGGTTTTTTATTGCCTGGAGAAAGTATGCTTTATAACACTGGCACCATCGCCATTAACGGAAATACCGCCACTG
GAACGGGTACGAACTGGACTGCGCCAGCCAGCCAGGTCCGCGCTGGCCAGACGATTATCGTCATGTCGAGCCCGGTTCAA
ATTTTCCAGATCTCAAGCGTGGACAGCTCCACCTCGATGACGGTTACGCCATCTGCATCACCGGCGTTAAGCGGCCAGAA
GTATGGAATTCTTGTGTCGGACATTATCTCGGTTGATGGACTGGCACAGGCTATGTCTCAGCTCATCAAAGAATATGACG
AGAACATTGGCGCGTGGGAGACGTTCGCCACTACCTCAGCAAACCAGACCATCACCGTTACCATCAACGGAACCTCCGTT
AATATTCCAAGTATTGGCGCGCTTGCCAGAAAGGGGGCCAACAGCGATATCACCGAGCTTAAAGGGCTCACTACTGCGCT
TTCTGTTGCACAGGGCGGGACTGGGGCAAAGACCGAAGCTGACGCTCGCACAAACCTCGGTTTAGGAAGTGCGGCAACTA
AAAATACTGGTGAAGGCGATAATAACGTGCTGGCACCAGGATCATTTGGCGTAGGTTCGAAAAACTTGCCAGTAATTGGC
GACATCTGGGATAAAAGCCAGGGAACTCGCTTCTGCAACGTATCTCCTGCCACGTCAGGAGGACCGGGTATGTATGGTTC
AGGTATCAGGTTCTCGGACCGAAATATTGGGAGTGGGGGCACCCCAGCTGCGCAACAATCCTTTGCCGCCCTGATTCTTA
GCGGCAAGGTCATTCAATTTATGGGAATGGCTGATGGTATCGATACTGGCTGGATGAAGATTTACCACACAGGCAATACG
ACTCGGACATCTGATGGCACGTTGAAGGCCGCCTCGCCTATAGTTCAATTGTTCGGGGATGGGACATGCCAGTTTAACGA
TGAATCCGAGGGGTGCGCCGTAACCCGCCTGGATATCGGGGAATACCTGATTGAAGGTTGTACCGGCTTGAATGCAGATG
CAGCATGGGGCGGTATAGATGGCGGTTTTGACATTCCTACTGACCGTAACAAACAGCCACTCATCTGGCTTGATTATATG
GTTAATTCTGACGGTTCTGTGCTGGTTAAAACCTATCACCGCACCCACCCGTCGGCCCCTGAATTTGCCAGAAATGAGCG
GGCGGGGTTAGCTGATGGAGACCCGGTTGATATCCCGTCAGATCAGTTCGTCAGCGTTCGAGTAGAAATGCCTGCTAACA
GCATATGGAATCAAAAACAGCTGGCTGCTAAAAAAGCTCTCTATGACGCTCATGAATTAGATGCCAACGAAGATAGTGGC
TCTTGATAGAGTTGCCGCCCATCGCATGAAAAATGGGCGGCAACTGGTTGCTCTGTATTCATGCCCGAGTAAAATTCACA
GGCCAACCTGGCGAACGGTCGGGGACTCAGAAACCAGCCATATGTCGGACTCTTCAAACATTTCTTCCAGCATGCGGTTT
AGCTTTTCCCGATCGCTTTTACTTGCATCGCTATTCAAGCCGTTCGCCTGCATCGGCTTCACCTTCACTTCGGCATCAGG
GAAAATCTGATGAACCCGCTTCGTCAGCTCGGCCAGAATGATCTCTCTGGCCCCTTCGAGCCCCGCAACATTACGCTTGT
CATATACCAGTTCAACAAACATTGCTAACCCTCTTGCCTAACTTGATCTGTAATCACAAAAATACTACTGTATATGCATA
CAGTCAATAGTCCAGAGAGGGCGCTCTTATGCCTCGTCAACTTGATATACGTGCAGCCTTTTTAGCGGCCATACAACAGA
ATCCTAAGGGATATCTTTGTTTGAACACTGACAAATTCATCACTGAATTGCGCTTTAGGAATTGGCATTTCAGCCAGGCA
GATGCCAATGCCTGGATTAAGAGATACCAACCAGACTTTGCTGATAAGACGACGGATGGAAGCGATAACCGTTACTGGAT
CTTGCGTAATATGGGGAGGGTTTTCTGATGGGCTTTCCTTCACCTGCTATGGATTACCAGGAACAGCGGTTAACCATAGA
TCTGTTATGCGGAATTGATGGGAACTGCAGGGTAATAGAAACATCCTGTGGTTGGGCAGTGATTAACATTGCTCTAAGGC
CAGAGCAGGGAGATACGCTACTGGTAAGAATGGATAACAGGAACGAGTTTGCAAAGCTATACGGGGCGGCATTGATAACT
GAAGATGGTGAAGCGATAGAAGGCGACGCGCTGGATGATGTGGAAGTGTTTGGTGTGCTAACGCATAGTCTTAACCGCGT
TTGTAATGATGATTGCCCAGCCATTTAAGGTATGGGTTTAACCACCATTTTCACTTCACCCAAAGTCGATTTACGGTACT
AAAAACTTTCGCCATTGTGACATTTTGATAACGGTAAGCTATTGATTACTTAGATCATAAAATTATGAATTAATGGCGAA
AAATAATCGTATATGTTTGATTTTATTAGATAACACGCGTGATTTAAAATCCCTCGGCGTTCGCGCTGTGTGGGTTCAAG
TCCCACTCCGGGTACCATGGGAAAACTAGAATAAAATCAATGATAAGCAGTGTCGTATAAACCACCGAAAGGTGGTTTTT
TATTGTGTTTTTTTCGCCATTCGCCATTGTTTCGCCATTCGACTTCGCCATAGAAAGAGGGCATTACTGCCCCCCAACCA
CCGGTACTACAGATATTTTGCGGTTGTATCTTGCAGTCTGCGAAGCATTTTTGTGGCCTGATATTTCTTGTTTCTCATGC
AGCGTACCTTCCAAATCAGATATCCCTTTGGCTTTCAGGTCATGGAAAGTAAAGTCAAATTCGATCTCAGGGAATTTCTC
AGCGGCTAACTTTTTCGCCTTCATCCACTGCGCATTAAAAGCATCTCGTGTATATCTCGATCCTGATGGCTGGTGAATAA
CATACATGCTAACCATTCCTTCTTTGAGAGGTAAGGAATCAGCCAAGGAGATTGCACGCCTTAAGCGATCGGTCCATTTT
TTGATTTGACTCACTGCTGTCTTACTTTGCTGAATCATGATTCCTTCATGAAGAAGCTGCGTTTTTTTTAGATCAAGAAT
ATCCCCCTGTCTAGCGCAGCATAGATAGGCAACCTCCATAGCGATTTTTACAGGAATAGTTGCAATACTGTACAGAGCAT
CATATTCGTTATCAAAAACGTAACGAGTCCTGGCCTTTTCTTTAAACTGCTTTACCCCTTGGCAAGGGTTCATCTTCACT
TTTCCACGCTCATATGCCCACCTGAATACCCTCGACATAAACGCTTTTTCTCGGTTCGCCTGAACTCTGCTCTTAACCCC
CCTCTTATCCATATACTTTCTGATGTGCTCCGGCTTAATGTTTTCTGGTTTCATTTTGCCGAAAACGACATTTACCTTTG
AACCATATTTCCGGTAATCCTTTCTGGTTTCTGTTGCCAGATCATGAAAGTCACCAGAGTTAAAAAACTCTTCGCAAAGA
GCATGAAAGTTGGAACCAACCTTTATATCGTTGATGAAGTTTTCATACGCTGCCCAGACCTGAGACTTTGTGAGATCGAG
GTTGCACAATCTCACAGTTCTCCCGTCTGGCGTTCTGAACTCATAAGCAGATTTGCCTCGACGCACGCGGGGCGGCATCC
AGTTATCTTCTGGGTTTTTGCGGATTCTGGGCATTACATGTCCTTAAAGTTTGGTTCTTCTTCCTCTGGATTGTTCACTA
CCAGCTTGAGGCCTGCAGGGTTAGTTACATGATCCCATGTAGTTCCTGGCCTGCCGTCTTTTCGTGGCACGAAAAACACA
CCGCTTTCTTTCAGTGCTCGGCACTGAAGGGAAGGGCGACGATAACCAGTAAGCTGATATAGGTCATCAGGGGTAAGAAA
ACGTTGGCTTTGTCCGCTCATCGTATAGCTCTCCACTCAACCGGCTGCACCCGGCTATCTCTTATAGAAAATGCATGATG
AACAACCACCACGGAGCCCATCATTGCAGGTACGACATCTTTTTGTTTCGGTGTAATAGAGCTGGTGGACCATTTCCTTT
GGCATGAGAACCGGCATCGGCACTCGGATAACCAGCTTTTTGAGTCTGTCTATCTCAGCTGCGTGCTCCAGCGCGATATC
CTTCCAGTCCTGCGCTTCGGCCATCCACCAGGCTACATCTGCTTTAAGGCGGCGCAAGCGCCGCTGTTTGAGTTTGCTCA
CCATGGCAGCCACCCAAGTTGCTGCAGGGCACCGATTGCCAGCAGCACGAACATAATCGCGTCGAATGGGTTAGGCATGG
CGTTTTCTCTCTGCCGGTAATGGAGGGATATCCATCCACATGATAACCCTCACAATAACACCTTCATTCCCACGCCACTC
GTCAGATTCGCAATCGTAGCAGGATGTAATCGCAACGCCGTAATCTGTCTGGACCAGGTAAATCCCGTTACTTTCAGGTT
TAATTTCTGATGCATCATTCCAGATAGGAATCGGGCCATTGCGGTATATCTCCTGAAGCTCCCGTGCCATGTGGTAGGCG
ATGTGCCTGCGCCCAAAATCACGAACAACCTCTTTGAGCCTTTCATGGGAAATTGTCACGGCTTCACCTCCTGCTGCGGT
GCTGCTGCAATCATTGCCTTGTGCATGGCGTCGTATCCGTCTTCCTCTACGCGTGCGGCGGCGTCGATCATTGCTCGTGT
CGCATCAACCGGCACCAAAACCCAACCATCCGGAATCACCGGAGAGTTGCCACCGGCTTTGATGTGCATACGCGGTTCGC
CGTCTTTCGGCTCCGGCCACTGGCGCGCCATGTTCTCTTTCAGCTTTTCTTCCATCGCTGCTGTGATTTCACCGTCACTG
ATACCGGCGCGGCGCTGGGCATCCCATAGCAGGAACTGCATATCAGCCCACTCGCTGAGGTCGTCAGGTTCGGCGGCTGC
CTCCAGCGCCTCTTTCGAGAGGTGTTTTAGTGGACCTATGGGGCCAACATCACCGAACGTAGCCTGTGACCACTCAGCAT
GGCGCTGACGGATGAGATTGCGTAACTGCAGCGATGATCCAATTTCTTCGGGCAACTTGTAAGCCGTCGTTACAGGTTCG
GCACCCTGAAGCATGGCGGATCGGCGTGACAGCAGTCTTTTAGCCTCAATGCTGCCTTCTGCCTCAAGCTCTCCTTCAGC
CTCTAAGCCACCCTCAAGGTATTCAACCACATCAGCAATCCACTGCTCCCACGCACCTGGCACTGCCGGCGCTGGCGGGG
CGGTGTACAAGGGGCCGCACTTCCAGCCAGCATCTAGTGCTTTTTTTGCCCCAATGCGATTGATTCCTTCGTCTGGATTA
TCCATATCAACATCTCGCTTACCGTCACGCTCCCACATCCACGCCACAGGCTCCGCTGCGAGCGATGCCAGCGCGATACG
CGCCAGTTCGTGAACCTCCCACTCTTCTGCATTTGCCTGACAGTCGCTTCCCTCAGAATTGAACTGAAGGAGGTTTGCTA
CGCGTTCTCTGGTAATAGTGCTCATGATGCCTCTCCTTTACCGGCTGCGGCGGCGATACGAAAAAGTTTAATGTCGCCAC
TGTCTGAGTTCTGCTTACTCCAGATAAGTGACGTTTCTCGCCCACGCTCGTTGATATGCATGAGATTTCTTTCGTCTGTA
AAGCATGCAGGAATGAAAGCTACAGGGAGTGGATAGAGGGCAACTGCATCATCACCCCATTGCTCAACTGCATATTTCTC
ATCGGTTGTGAACCTCGACATGAATGATGTGACGTTAGCGCTCCTCATCCATGCCACTGGCTTAACCTCCCGCGCCTCCA
GCTCAGCAATCCGCTTCTCTGCGGCTTCCAGCTCATCCAGCAGCGCCAGCACGGTTGCGGGGTTGGCTGCGGCAATAAAT
TTGGCGTCCGTCCGGTGAAGTGCAAGACCATAGTCGCTAGCCAGTTGATCTTCATTCCACCAGGTCTCTCCTTCTTCTGA
GATGGCCTTCTCTGCCGCTTCCCGTAATGCGCGTTTGTCGATGTTGCTCATTGGGCGGCCTCCTGGCGGTCTATGCGTTC
AATTTCAGCCAGAATAAGTGCGCCCGCTTTCACCAGGTCACGGCGTGGATTTGTAGGTTTCCACCATTCTGGTGCCCACG
GCCAGTCCAATGGAATTCGGTTAAAGGAATGGATGGTATTCAGTACGTAGCATGAGGATGCCCACAATAACTGGGATTCT
CCGTACTGGTCGTCATGCTCAGGCGTCCAGCCCTCAACAGATTGCTGGCGTTGACGCTCTGAAATCACTGACTGAACTGC
ATTGGATAGCGATTTCACACCGCTGGCCCGCACTTCAGCCAGAAAAGCGGATGTCGCCGGGGTGCTTTCGAGAAATTGCC
TTGTCTTTTCAAGAACGCACCAATCCGGTACAGCTGCACCTGAAAGCGATCCATTGCCACGGCGTTCTCCTGTATCGCAT
GAATTGAATATCTCAAGAAGCTGAGTCTTCAGCCCCGCATTCTCCGCAGCCAGCGCCTCAGCATCATTGCGAACCTTACG
CAGTTCCAGTACAGCAACCTGAACTGCATAAGCGAACATAGCGCAAGGGCGGTTACAGTCTGTCTCAGCATCGCGCTGCA
TGTTCACTGCAACAGTCATCAGCTCATCCAGCTGTTCGGCGGTCATTGGTTTATTGGCTGTCATGATCATTTTCCTGCTG
CAGTTTGTATTTCTTAACGAAGTGGGCCACAGCCTTTGACTGGCTAGCGGCAATGGTTTTGTCACCCATGTCCAGCCAAA
CGGTTTTTCCGCGATACAGTGAGGCCCGACCAATGTCTTTACCATCGAGCATCACATACAGAGTTCGTCCGCGAATTTCT
GTGGTCGGGACTGGCTGTGACAAGCGATACGTTTCACGCGCTTCCGCAATCGCTTTGTGCTCATCCATAATTGCCAGCGC
TTCAGCAAGGGCAGTTCCTTCAAGAGTGAAAACACCTTCATCACTGATCGTCGCCTGAGCCATCAGCTCAACAAAACGGC
GCGCGTTCTTTACGCTAAGTTCCGGCGCGATAGAACTGCGGGTAACTTTCTTTTTGCCCTGGGCAGCCGCTACAGCCTTA
TCATGCTGGAGAACTTTTCCGGCCTGTTCGCCATACTCCATAACGCGATCAACTGCGACGTCTACTGACACCGCACCGGA
TTTAACTTCCTGCTGAACGTCATGGTTCGCAGTGCTCAGGAGAAGCAATTTCTCTACCGTGGCCACTGACTTATTGACCA
GTTTTGCTATTTCGCTGGTGGTCTGGTTGAACGCGTTATGTAGCTCCTGAATAACTGCGGCCTGTTCCATATCGGAAAGC
GGTAGTTGGTTGTTACTGGTCATGATTCGCGCCAGCCGCTGAACATCGTTACCGTTGAACGGCATGATGTGGATGCGGTC
TACTGGCTTGCCAGCTTCAGCACAGCGCGCATAGCAGCGACGGCGGCGGTGACCTTCGACAACCCATACACCACCTTCAT
CACGGGCGATAACTTCCAGCGGTGGAACTGATCCGCCGTTCATCAGGTAGTTAAATAGGTCCTCATCAGCCTGGCGGGTG
CGTTCATCATCTTCACGTTTGTTGAAACCTTCACGAACATGGATATCGGAAAGGGCGATAAACATCCCGGTATCGGTGCG
CTTAATTACACCGGCCTTGGTCATTTGCTTGAATGAGTTAGCCATCAGAGAGCAACCTCGTTCTTCATGGAAATCACCAC
AGGAGGCAGTTCGCGCAGTTCTCGCTGAGCTTCCAGCAAGTGCATGTTGGTAGGCGTTTTGGTGTGGCGCTCTTCGATGC
GGTCGCACTCTTTGGCCCAACTGGCAACATCCTCACGTAGGGTGGCGTTCTGCTCAGCCAGTTCCTTCCGCTGCGCCATC
GCTTCACAGAGCGCGACGCTGGTAACATCAAGGCGTGTAGCCAGTTCATTAACCATCCAGCCGTAAGCGGCAGGAAGGAG
AGAGGCGGCCTTACGAGCTGAGTCGATAAGTTGCTCCCGTGTCATGCGTGGTTGTAACTCGGTGACGTTCTGTGTGTTCG
TCATGGATAGTTTCTCCGTGTTATAAGCGCTCTGCACAGCGCTGATTTTTGGTTGCACGAATCCCTCGCCGTTTGGCGAC
AAAAAATAAAGGGGTTTCGTTTTAGTAAGCACCCAACCAGGGCACTTAGTGAAACGGGCGGCTGCCACCACCAATTAGCT
TCTCCACAATTGGGAGCGCGTTCCCCTGAGTTGATTTAACGACTGAGGCCTCTCAAGGAACTGGCCGAACGCGCTTTCAG
TTGTGAAAAGGGGCGGTCGACATTAAGGACATTCACAACTGCCGACCGCCAAGACTACACACAGCATCTGGTACAGCTAC
TACGGTTTACACAACTGGAAGCGCACTCCGTTCGTTTACTTACCTGTCATCCACAACCGATAGTTGATGGAATGCGCTTT
CATGTTGTGTGCCGGTCTTTCCCGGCTGTCAGTTCTTTATTGCCATTTGAACTCATCGGCCTAACGTGTTTTAACGACCT
TTCCCGTTTGCATAATCTTGTCGCGGCGGTTATCGCTGCCGAAGCGCCACTGTCCAGGACATTTATCAGGACCGTCTCCA
AGTGGTAACTCTTCCAGTCCCGCTAAGCACCTGCAGAGATGCTTAGCGTGATTGGCTGATATCCTCGTCTCTTCCGAGGT
GTCACACCGTATCGCCACGCTGGTGAAGCGTCTCTGGCTGTCGTACACAACTGTCTTGCACATTCCGGCTACCCGCTGGA
TCTGGATACTGAAAGGAATCCACGGACCGCTGCGGCACATGTGCCATATACCGTACTGCTTACTACCACACCGGCGCAGG
TAAATGTCAGTACCTGTGGCGTGATTTAAATGTAGGATATCTTACTTCATTGTGTCAACACTTAAAGTAGGAAAACTTAC
ATTGATAGTGAAAAAAAACCGACAAGAATGTCGGTCTTTAGAAGAGGGGATTTTACAGGTCAGTAACTACTTGTTTTACT
ACACCAACAATTTTGCAGTTACCATTTACTTCCATAACACGATAGTTAGGGTTCAGCGGAACAAGATATTTTAATGGCCC
ATCAATAACAAACTTTTTGAGAGTTGCCTCAGCAGAACCGACAATTTGAGCGACAACAATTTTTCCATTTACTTCTTGTG
GGCTGCCGTAATCGGGGTCCACCACGACGAATGAGCCTTCCGGGATACTTGGTGCTCCGTTTGGATTTGTCATCGAGTCA
CCGCGAACACGTAGTGCAAAACCTTCATCTGATAAGCTGGCCGTAGTGAATATCCATTCGGAAATATCACCTTCAGTTAT
TGGAGCTCCACTCTCTGTCCATTCCCCAGCCTGTACCCAAGATAGGATAGGGATTTTCTTTACACCAAACTTCTCAGTCG
GCTTATAAAGAATCTCGTCACAGTCTGGATCACCGTGTCCCGTAATTATCCACTGAGGGTTAGTTTTTAAGGCAGCCGCC
AGCCCCTGTAGGTTAGAGCCACCAGGTTCATAATCACCAGACTCCCATCCTGTAACCGTTACTCGGTTTACGCCTACCAG
CTTGGCGAGAACAGCCTGGGTGAGCTTCAGCTCTTTGCGTCTTGCGCGGATGCGTTCATTCATTTTCATGTAGGCAATCC
TACCATTTTATGATGTAGGAATCCTTGACCTCTTAATGTAAGATATCCTACTATCATGATGTGTGTTTCCCTTACATTTG
AGGCAAAAATGAAAAAAGATGATGTGGTTTCTTACTTCGGCAGCGTGGGGAACGTAGCGAAGGCATTAGGAATTTCCCAT
GCATCGGTTTCTGGGTGGGGTGAAGTAATCCCAAAAGGTAGGGCATTTGAGATTCAGGCACTGACTTCTGAAAAGCTGAA
AGTCGATCCATCCCTTTACGCAAAGCCTAATCAAAACGCTGCTTAATTTTAACTACCAAAGGAAATACAAAGGGGTAGGT
GAATGGATTACGAATTTTTTGAGCGACTTGGTAAATCAATGCCAGGGTCCGTAGAAATTGACCGAGAAAACTCAACGGTA
ACGCTTACGGGTTGGAAGTTAGAAAAGTTTGACTATGCCAACAACCAAAAGCAGTGCGCCGATAGTATCGAAGATCAGCC
CAGCGGGTTTAGGACTTCTCCACTTAAAAGTGAAGACACGTTCCCGAAAACAATTCTCTTGGTAAATGGCGGTTTTAAGC
GGGTGGTTAATCCACTCACCAATACCGATTCCCACGCATCCAAGAGCGATAAGACCTGTAGCACCTGCTGGAAATGCGGG
GAACATACCAGCGCCAGCAAGCAAGAAAACGAAAGCTCCGAGAGCAATCAGTACCTTGTACCAGGCATCAAGGGCCAACT
TAGAAAGTGGATTTTGCAAGTTCGTAGATTCCTTTTTACGCCGATAGGCAAATTCTAAGCGAAGGAAAAACAACATGGTA
GAGCCAAGCCTGAAAGAAGTAGTGAAAACGATGTGCAAAGCGTACCCGGGTGGCCGTGAGGCTATGGCCGGTGCTCTCGG
CATGTCAGTGACGCAGTTCAATAACAACCTGTACGAGAAGAACGGCTGCCGCTTCTTTGAAGTGAACGAGCTGGAAGCGA
TGGAAGACATTTCAAACACGTCTCTCCTGGCTGATTACTTCGCGCAACGTCGCGGCGCTCTGCTGGTGGACGTTCCGCAG
TTGGAAGACCTCGATCGCGTAGACCTGTTTACCCGCGCAATGAGAACTGCAGCAGCACGCGGTCAGGTTGATCAGATTAT
CCAGAAAGCCCTGGAAGACGGAGTGATTGAGCCGCATGAAGCCGAAGAGATTAACGAGCATCACCGCCGTCATCTGGCAG
CGCGTGAAGAAGAAATACGCGCGATTGTTGCGCTGTTTAGCCGTAAGAAAAGCCCAAAAAAGTGACGCCAGCGGGCGTGC
AGGCCCCTGGCGTCTTGGCGTGTCGTATTCAGTGGAGAAACTAACGCATGAACAGTTTAAACCGATTGAGACCAGCGAAG
CAATTCAGATGCCTTCCACTGGTGGGAAAAGACTCCCCGTTCGGCTATGTGGAGAGATTAAACGACCAGCCTGGTGTGAA
CAACTACCAGCCTGAGAACGCGATGGTAGAGGCTTTTGCTCTGATGAACGAGAAGGGGCGTGAGGAATGGCTGAAGTTAA
CCGGCGGTTCAAAGACCACTACGGCGTCCCGGTCCATGTCATCAGATGGGAGCCACAGACTCGACGCGTTATATACCTTC
GCGAAGGTTACGATCATGAGTGCTTCAGCCCTCTTGAACAATTCCAGCGTAAATTTACAGAGTTAAAGGACGACCATGAG
CAGAATCTTTGACATCGTCCAGTCAATGTCAGGCCAGAAGAACGTCATTGTTCTTCCCAGGCCGTACCTGCTGTTCTTTA
AAGAAGACCAGCAGGCTCATGCGCTGGCGGCAGTTCTTAACAACCTCGTTTTCTGGTCAGCTTTTGGGGGAGAAGACGGC
TGGTTCTATAAAACTCACAAGGAGCTTGGAGCTGAGGCTGGCGAATTAACCGAAGACCAGACAGAGCGGCTGGTTAAAAA
GCTGGTAAACAAGTATCTGCCTGGCGTGATCGAGACCTGTTCTCGAAAGGTCAATGGCACGCCAACCAAGCATTATCGTA
TCGACGGCGATGCTCTAATTTCATTAATCTTTCCAGAAAATAACGATTACGCAAAAGTACGGAATGGAAAACGTGAAGAT
GCGGAATCAAAACCGCGAAACTGCGTTTCTCAATCCGCGAATAACAGTAATCTTGGGAGCCGCGAAAGTACGGAATCCTA
TCTCTATACAGACTTTAATACAGAGTTAAACAAGCAGACTATTAAACCTATTTGTCCGGTTGCGCCGCAACCAGACGGTG
ATGTGTTGATCACCGATCAGGCTAAACAGGTTTTGACCCATCTGAACCAGGTGACCAGTTCGCGTTATCAGGTCTCAACC
ACTTCGCTGCAAAACATTCGTGCCCGAATTGGGGAAGGTTACACCGTTGAAGAGTTATCACTGGTGGTGGACTACTGCAA
CGCCAAGTGGAGCGAAGACCTGACGATGGCGGCCTACCTTCGACCACAGACGCTTTTCCAACCTTCCAAATTCCCTGGCT
ACCTGAAGTCAGCCAACAGCTGGGCCAAAGCTGGGCGTCCTCGTCGCGTCAACGGAGAGTGGGCCCGAGAAGATGGCGTA
TTCCGTTCCAGCTTCCAGAACACTGACTACAGCAGAATACCGGCAGGTTTCAGAGGAGCGAACTCATGATGGAATTAACG
CCGCGTCAGAGTGAAGTGCTGGATGCCATAGTGCTCTACAAGGACAGAACCGGATTCCCGCCCACGATGCTTGAGCTTGC
CGGGTTAATCGGCTGTGCATCACCGAACGCTGCTGCTGAGCACGTGAAGGCGCTCAAGAAAAAGGGTTACATCTCCATTG
CTCCTGGCGCTGCCAGGGGCATTACCATCGTCAAAAGTGAATGGGATACAGATCCTGTATCGATCGTTAGAGACCTGTTA
ACCGGTGGAGACAAGGCCAGAGATAACGCTGTTGAATGGCTGAAAAAACAGGGAGTCACTTTATGAAACTGGTGCTCCCA
TTCCCGCCGAGCGTAAACACCTATTGGCGAGCTCCTAACAAGGGGCCGTTAAAAGGCCGCCATCTTATCAGTGAGAAAGG
CAGGGCATATCAGAGTGCGGCCTGCGCAGCGATTATTGAGCAGCTGCGTTGCCTTCCTAAACCATCATCTTCACCAGCTG
CGGTGGAGATCCTTCTCTTTCCGCCAGATGCACGCCGCCGCGACATCGACAACTACAACAAGGCTCTGTTTGACGCGCTT
ACTCACGCTGGCATCTGGGAGGATGACAGTCAGGTTCAGCGAATGCTGGTGGAGTGGGGCCCTAAAGTTCCGGGTGGCAG
AGTTGAAATAGCGATCACTAAACATCAACCATCTGTAGGGGGAATAGGGTGAGAGCCATACTGACACCTGAAGTTGCGCC
AATGTCCGGGGTGGTGCTGTTCCGGCCAGGAAATGAGTTGCTGTGGTTGTTTCGTCGCGGCCGGGTGGTTATTGAAACGC
CATCTGAAGCTATTCAGCATCTGCCATCTGGGCTGATTCCTGAAGCTCACCAGCCACTGACAGATGATGACAGCATGCAG
GAACTTTTACTGAACGATCGGGTTATTCTGCGTGCTGGTGGGCTTAGCAGTCTTGATGCCTGGCTGGAAAGAAAATTCGA
ATGTCAGTGGCCCCACAATGAATGGCACTCAAAGGACTTTACGGTGATGCGTCACGCACCCGGAAGCATTCGTCTTTGTT
GGGGATGTGATAACCAATTACGTGAACAAACCACTGAAAGACTGGCAGGAATTGCCATGCAGAACCTGTTAAAATGGCTG
CTCGAACGGGTGAATATTATGCTGGGCTTTAGTGCAGACCACACCCTGACGTTACCGGAGTTCTGCTGGTGGATGGTACG
TAACGATCTGGCCGACCTTATTCCTGAATCAGTGGCCAGTAAAGCCCTCAGGATTAAGCCTGAATCGCACAGCCCAGTAA
TGCGAGAAAGCGACATTGTTCCGTCATTACCGGCAACTGAAATCCTCCAGGAGAAAGTTAAGAAGATAGTCTCGGTGAAG
GTCGATCCTGAATCACAGGAATCTTTCATGCTGAGGCCAAAGCGTCGCCGCTGGGAGAACGATAAGTACACCCGCTGGGT
TAAGTCGCAGAAGTGCAGTTGCTGCAATAACCCGGCAGACGATCCCCACCACCTGATAGGCCACGGGCAGGGTGGAATGG
GTACCAAAGCGCACGACCTGTTTGTGATACCGCTGTGCAGAGCGCATCACGATGAGTTGCACGCTGATCCTGTGGCATTT
GAAGCGAAGCACGGCGACCAGTTAACGCTGTTGTTTCGGTTTTTAGATCGTGCGCTGGCAATTGGCGTATTAGCATGAAA
AGTGGAGAAAACATGCGTGATATTCAGATGGTTTTAGAGCGCTGGGGTGGATGGGCCGCGAGTGATAGTTCCGGAGTCGA
TTACTCATCAATAGCCGCTGGTTTCAAAGGACTTCTTCCCCCGACAAGCAAATCCCGCCCGTCATGTACTGATGACGATG
CCCTAATTATCGAGGGGTGTTTAGCTCGACTTCAAAAACGCAAGCCCTATGAACATTCGCTTTTGGTTGCACACTATCTC
TATGGCATATCGAAGAGGAAAATAGCGAAAGCACGTAAGAAGGATGAGAAGATAATTAGAATAGAGATACAGATGGCCGA
AGGCTTTATCGATGGATGTCTTTCCATGCTTGACGTTTGTTTAGAAATGGATTGTTAAATTAAAGAAGCCCCGTAAATTA
TTGTATGAAATTACGGGGTTTATCAGTTGTCAAATTTCTTTATTCAGGGCTTGGGAAAGCGTTTGGTGGCATAAATTGTT
GGAGGGCATATCTTATTTGAAGTCTAATGTAGTCCTCTGGAAAATCAGATCGATCTAAAGATGATATAATTTCTTCTTCG
TTAAATATGCCTGCCTTAATCATTTCATTTATCTTTGTCTTCATGCGCATTAAAATGTCTGTTCTGTTTATCTGGCGCGG
GTATCGGATATTCGCGGAAATTTCACGAGAGTTGCTTTCTAACTCTCTAACTTGATGGGCTAAAATGCGTGTGTTGTTTA
AAATTTCAGCCAACATGTCTTTATCAGTGCGAGCTGGAACGACCTCGTTAGGTTGATTATTGCTGAGGGCTCTACTAAAT
CCTTCTTCAAATTGAGGCCAGTAAGTTTCAAAAGCCTTTGCCAGGATATCATCAGGTAATTTACTTTCATCAAGTAATGA
ATTAATTGTTTTGAGGAGTTTAAAAACGCTATCTTTATTTTGAGTTGTATGGTTGAACTGAGAAAGTGGTGCTTCTAGGT
CTTCAGGTTTTAAATCAATCAAAAATGTACACACTCTATTATCAGGAAGCCCTTTTGTTAGTGCTCCCGTTTCGAAAAGA
ATCCACGGTTTATTTTTGTTTTCTTGAGTCAAGAAAACTACGCCTATTGAGACGTCCTTTAAAATTTCATTAATTTCGGA
GAACCAGATTGCACCACGGTCAATATCTTTAGTTGAAATCCAAGGTTGTGCTGCTTGAATTACGCACTTCAACCATCCAT
TAAATTCTTCAGCAACAGCTTGGCTACGGTTTCCAGACCAACTTAAGAATATTTTCACAAAGACCTCTTTATTTGGATCA
TTCAGGATAGGAGGTTAACTGTACAATGGAAAAAACAAAAAATCATTAACGCGGTCCGCAATTTTTAGTTTACTCTGTTA
AGAGTGGTTTCTTCGCCACGGACTTAAAACGAATCCTAAACCTCGCTACGGCGGGGTTTTGTCATTTTTGAGGCTACCTG
CGGGTGGCCTTTTTTGTTTCCCCTCAATCTGAGAGGACTCACGGCAATAAGAGGGGGCTAAATGTCCGATCCTGTTTCTG
GCACTACGGTAGCTGCTGGTGGTCTGATGGGGGCCAGCATGTTCGGCCTGGCAACCGGCATAGATTACGGTGTGGTGTTT
GGCGCATTCGCTGGCGCGGTGTTCTACGTCGCTACGGCGGTTAATATCAGCCGCCTTAAGCTGGTGGGTTACTTCATCAC
CTCATTCATCTTCGGCGTTATCGGCGCGCCACTGCTTGGCTCTTATTTCTCCAAATGGACGGGGTATAGCGACAGGCCAC
TTGATGCGCTGGGCGCGGTAATAGTTGCCGCAGTGGCTATTAAGCTGCTGACGTTCGTCAACAGTCAGGATTTGGGTAGC
CTGTTTGGAATTCTCTCTCGCTTACGTGGAGGAGGGGCCAGCAATGGTAACAAGTGATCCGAGTGCGATGGTGAACGCCG
TTATTTGCGGCGTAATCGTCCTTGTCCTGATGTTCTACCAGCGAGGTGGGGCGAGACATCGCCCACTGATCTCGCTGATG
GCTTATTTCACGGTTCTGGTATACGCCAGCGTTCCTTTCCGTTATCTGTTCGGCCTGTACCATGAATCGCACTGGTTTGT
GGTGCTGGTGAACGTCCTGATATGCGCTGCCGTTCTCTGGGCTCGGGGAAACGTGGCGCGTCTGGTTGATGCACTGAGGC
ACTAATGAACCAATCACAATTTCAAAAGGCGGCTGGGCTAAGCGCCGAGTTAGCTGCGCGCTGGTTTCAGCCAGTCACCG
ATGCGATGAAAGAATTCGGCATTACCAAGCCGGTAGACCAGGCCATGTTCATTGCGCAGGTTGGGCATGAATCAGCTGGC
TTCACTCTCCTGGTGGAGAGCTTCAATTACCGGATTGCCGCACTAGTTAACTTCATTCGTGCAGGACGCCTTACCGCAGA
ACAGGCAAACGCGTTAGGCCGCCGCCCTGAAGAACGGACATTACCGATTGAGCGCCAGCGAGCCATTGCGAACCTGGTAT
ACAGCAAACGCATGGGTAACAACGCACCCGGCGACGGCTGGTTATACCGTGGGCGTGGGCTTATCCAGATTACCGGCCTC
AACAACTACCGTGATTGTGGAAACGGCCTGAAAGTTGATCTGGTTAAGCAACCTCAGTTGCTCGCTGAAGACGTATACGC
GGCAAGAAGTGCGGCATGGTTCTTTGTCACTAAGGGCTGCCTTAATCATTCTGGCGACCTGATGCGCGTGACGAAGATTA
TCAACGGCGGAACGAACGGACTGGAAGATCGTCGCGCTCGCTTCGGTCAGGCCAAAACAGTACTGGTATGAGGTTGATAT
GGGTTTAGAAACGATAATCGGTATTGCTGCACTTGTTATGGCTGCTATCGCTGGTGCCTTTGGCATTGGCCATTCACGCG
GCACCAGCAAAGCGGAAGCCAAAGCAGACCAGCAGCGCACCGAAGAAAAGGCCGCAGCCACTGAAGCAGTAGCCGAACGC
CGGGTAGAAGCAACGAAAGAGGCCAGCAATGTACAGCAGACTGTTAACCACATGCCTGATGACGATGTTGATCGCGAGCT
GCGTGACACGTGGAAGCGTCCCGGTGGTGGTTGATACCGCCTGTGACTGGGTAAAGCCAATCTACCTGACCGATCATGAT
ATTGACGTTATGGACCGCCAGACGAAGAAAGACATCCTGGCGCATAACAAAGCGTGGCAGGCGAACTGCCAGAAAGAAAC
CAGAGCCCCGCAATAGCGGGGCCTTTAATTACTGAGGAAAGAGCATGACTGTAGTTCTCACAGCTAAGCAAATCGAAGAC
CTGGCTAATTTCGCGAAAGAAGACGGCGCACCTCAATACACTATCACCACTGGCACCATCCCGGAGTTCGAAGCCGATGA
TGGCGAGATTATCCCTGAATACACAGGGTTGATCGCGTACTCAGATTCGCTGGAGCATGGTGTGTTGCAACTCGACGACT
AGCCATTACAGCAGGCATTCACTGAGTGCCTGTGATAATGTCGAAACACATTAATCAGGTGCGCGAGATGTCGGGTAATA
CCGATCCGGACGAAGCGTGACGCTGCTATAAGCTGGAGGATGGTGCAGACGGCCAATATCTTCTGGCTCAAGGGTTCGAA
TCCCTTCCTGATTACCACATTAAGCCACTGGCATCCGCTGGTGGTTTTTTTATGCGCATCGCACGCGCACAACTAAGAAA
GTCTTTCAGCTGTGAGCCTGGGCAAACCGTTAACTTTCGGCGGCTTTGCCGTGCGACAGGCTCACGCCTAAAAGGAAAAT
TAAATGCAGGTCACTATTGATGGTGTCCCATACGCACCTGCCTGCGAAATTTCATCGCGGATTGGCATTGCAATAACGAC
ACACCAGCGCGCCGACGTTCTGAAAAGAGCGCTCGAACAGCACATGAAGCACCTGCCAGCTGGTGCGCTGGTGGTGGTTG
TGGATGATGGTTCAAAACCTGCAGCGGTAGTTCCCCACGGCGTGCAGCTGCTTCGCCATGAAACATCACTCGGCATTGTT
GCTTCGAAGAACGCCAGCCTGTCAGCCCTGATGGATGCCGGGTGCGAGCATCTTTTTCTGTGGGATGATGATGCCTGGCC
TATCGCCGATAACTGGCATCTTCCCTACATCGAATCACCCGAGCCACACCTGGCTTACCAGTTTCTCGATCTTGCTGGCC
GCAATAAGCTGAATGACCTTTCGGTGCTTTACCGTGACGATCAGCATGTGGCGTATACCGGGCAGCGCGGCGTTATGCTG
TATTACCACCGTAGTGCCATCGAGAAGGTGGGCGGATTTGATCCGGTATACGGTCGCGGCATGTACGAACACAGCGACCT
TGCCCTGCGCATCCATAACGCCGGAATGACTACGTGGGCTTACGCTGATGCGGCCGGTTCAGAAAAGCTGATTCATTCTC
TTGATGAGCATGAGGCTGTAGAGCGTTCCGTACCGAAACCAGACCGGCAGGCGCTGGTGGAACGTAACGTTAAAATCCAC
AACGAACGGCGTGATGCCGGGTTTACCGGTTACGTGGAGTATCGACGGCAGCGCGACGTGGTTATTACTACTCTGCTGAC
CAGCCAGCCTGACCCGCAGCGCGGTACGAAAATGACCGCCTCTCCTGACATGCTGGCTAAATGGGCGTCCTCGCTTCGGA
ATTGTGGACGTATTGCGCTGGTGGATGAACTACAGACGGCACCGGCAGACGTTGAGCTGTATCGCGTTCCTGACGTGAAG
ATGAATGTCTACTTCAGGCGCTGGCTGCATATCTGGCAGCACCTGCGAGATCACCCTGAATACCGGTTCGTCTGGTGTAC
TGATGGTACCGATGTCGAAATGCTTCGCGCGCCGTGGGAAGAAATGGAACCCGGTAAGGTGTATGTCGGTTCTGAACCGA
AGACCTACGCCGACTCCTGGGCGAAACAGAATCATCCTGAGCGTATCTATAAGGAATTCATTGAAGCGCACCGCGGCGAT
GTGATGCTGAACGCTGGTCTGCTGGGTGGCACCCGCGCTGATGTAATGGCGTTCGCTCACGGCATCATCCGTCTTTACTA
CCGGATAGAGAGTTATCGTTTCTGGAAGAAAGAACAGGCTGGCGCTGCGGTGGGCGATATGATCGCTTTTGGCATTGTTG
CTAAATCGTTTGGCGATCGAATTGTCACCGGCCCCCGCATCCACACTATTTTTAAGTCCGATGGTGTCGGTAAAGAGTAC
GCTTTCTGGCGCCATAAATAATTTCATTATCCTGAAAATCCTTTAACCGGGAGGCATTGTCATGGCCGCAAGAAAGACGA
TTGAAGAGAGATTTTGGATAAAGGTTGATAAAAAAGGTGAAGATGATTGTTGGTGCTGGTGTGCCGCAACAGTGAAGGGC
GGTAGCGGAGAAAGAAAGTTAACTTATGGGGTTATTGGTACAGATCGAAATGCCTCTGGTAACCCAAAGGTTCTTTTAGC
CCACCGGGTTTCTTGGGAAATGCATAATGGGCCAATACCGGAAGGTAAGTATATAGACCATATCTGTCACAACACCTTAT
GTGTGAACCCACATCACCTCCGACTTGTATCACCAAAGCAAAACGCAGAGAACCAATGTGTTGTTGATTCCCGCTCAACA
TCTGGATATCGAGGCGTATCGTGGAATAAACAAAAAAATAAATGGCTTGCTTACTGCAATCATGAAGGAAAGCGTTATCA
CGCTGGGTTCCATGAAACAGCAGAGTTGGCAGCTGAAGCTGCACGTCGAGCCCGAAACAAGGTGTTTACCCATAATGATG
CAGACAGATTTTAAGTTTGTTGTGGTTGGCCATCACTCTCGCTTAAGCCATGCGCAACGTCTTGCCGCGTTGCTGGATGC
TCATCTGCTTATTGATGACGGTGACCACGGCGCGAACTGGAATCATCGGCGCGCTATCGAGTGGGCAGTTGAGCAGCCTT
GCCGTGTAGTGGTATTGGAGGACGACGCGCTGCCAGTACATGGATTCACCGAAAAGGTAACTGACTGGCTGGCTCGTTTC
CCTGACGACATGCTGAGCTTTTATCTCGGCACCGGCCGACCACCGCAGTATCAGAAAGAGATAGCCGACTGGCTGATTGT
TGCAGATAAGTCACGAGCAGACTTCATCACACTTCAGAGGCTGATACACGGGGTCTGCTACAGCATCCCACCTCAGCACC
TGAACCGTGTTCTGTCTCGATGGCACAGCAGCAAGCCTGCTGATTATGCCGTTGGTGATGCCTATGGCGGCGCTGTGGTT
TATCCGTGTTACTCGCTGGTGGATCACGCCGACATGCAGACGGTTGAGCGTCATCCTGACAACGAGCCGAGGACAGAACG
CCGCCGCGCATGGAGACTGGCATGAACAAAGAGCCACGCGTATATGGCAGCCGATGGGATAAGGCCCGTCTGCGTTTCCT
GCAGCAGCACCCACTATGTGTGATGTGCGAGCAGCAGGGGCGCATTACCCCGGCAACGGTGGTTGACCATATCGAGCCCC
ACAAACTCAAAGATGCGCTTAAGTCAGGTAACCCGCTGGCCATATCTAAAGCACAGCTCCTGTTCTGGAGTAAAGATAAC
TGGCAGCCACTGTGCAAAGCACATCATGACTCAACGAAACAGAGAATGGAGAAGAGCGGCGCGGTAATAGGCTGTGATGC
CAACGGCTACCCGCTCGATCCTGCGTCTCACTGGAGCACGTAATGAAAGACCTCATCATTGAATACCGCGACGGTAAGTT
TGTTCAGTTGGCAATTGATGGCGTAGCGATGAAGACTGTTACCTCTATCCAGTTTTCCCACACAGTAGGAGAAAACGTGC
CGACGCTGACCTTTTCAGGGCATGTGTGGCCCGAGCACGGGAAAGGCGCTCAGAAACTCGAACAGGTTGATAAACAGACG
TCCTGGAATGATGAAGTGAAGCGGATAATGAATGAGTGAAATCATTTCAAATGCAATGAAATCAAATGAGAACGAATCGC
ATCAGGGCAGGGGGGGGGATCAAATCTTCAAAACCTTTGCCCCAAATGACCGCCGCCAAAGTTTGATTTTAACGCTAACC
CGATTTTTTTAGTTTTAAGGTGTTGACAT
