# Supplementary material for: Viral dysbiosis in children with new-onset celiac disease
Source: PLoS One. 2022 Jan 14;17(1):e0262108. doi: 10.1371/journal.pone.0262108 (PMC8759644; doi:10.1371/journal.pone.0262108)
Supplement: S2 Table — (ZIP) [file pone.0262108.s002.zip › Virus_Genomes/Escherichia_virus_P1_GCF_000844165.1_ViralProj14493.fasta]

>NC_005856.1 Enterobacteria phage P1, complete genome
ACATTATACGAAGTTATATTAAGGGTTATTGAATATGATCAATTTACCTGTAAATCCATACAGTTCAATACCTTAGCAGG
TCAAATAGTGACCACTTGATCATTTGATCAAGGTTGCGCTACGTAAAATCTGTGAAAAATTGGCGGTGTTAGTCCTACAG
ATTTCGCGTAGCGCACTTAGCACCACCAATCAATCAGAGGTGAAAAATGGGATATTCAACTGCTAAAGTGTCCACTCATC
TTGAGCTTGAGAAAAACCGTGGTTACTGGCGGGCAAAAGGGTTTGATCGTGATAGTTGCCAACTGTCATTATCGCGCGGT
GAAGAGAAAATAGAACGCACGCGCGGTCGCTGGCGTTTCTATGACGAGAACCATAAACAGGTAAAGGCAGAGCCGATCCT
GTACACTTTACTTAAAACCATTATCTGAGTGTTAAATGTCCAATTTACTGACCGTACACCAAAATTTGCCTGCATTACCG
GTCGATGCAACGAGTGATGAGGTTCGCAAGAACCTGATGGACATGTTCAGGGATCGCCAGGCGTTTTCTGAGCATACCTG
GAAAATGCTTCTGTCCGTTTGCCGGTCGTGGGCGGCATGGTGCAAGTTGAATAACCGGAAATGGTTTCCCGCAGAACCTG
AAGATGTTCGCGATTATCTTCTATATCTTCAGGCGCGCGGTCTGGCAGTAAAAACTATCCAGCAACATTTGGGCCAGCTA
AACATGCTTCATCGTCGGTCCGGGCTGCCACGACCAAGTGACAGCAATGCTGTTTCACTGGTTATGCGGCGGATCCGAAA
AGAAAACGTTGATGCCGGTGAACGTGCAAAACAGGCTCTAGCGTTCGAACGCACTGATTTCGACCAGGTTCGTTCACTCA
TGGAAAATAGCGATCGCTGCCAGGATATACGTAATCTGGCATTTCTGGGGATTGCTTATAACACCCTGTTACGTATAGCC
GAAATTGCCAGGATCAGGGTTAAAGATATCTCACGTACTGACGGTGGGAGAATGTTAATCCATATTGGCAGAACGAAAAC
GCTGGTTAGCACCGCAGGTGTAGAGAAGGCACTTAGCCTGGGGGTAACTAAACTGGTCGAGCGATGGATTTCCGTCTCTG
GTGTAGCTGATGATCCGAATAACTACCTGTTTTGCCGGGTCAGAAAAAATGGTGTTGCCGCGCCATCTGCCACCAGCCAG
CTATCAACTCGCGCCCTGGAAGGGATTTTTGAAGCAACTCATCGATTGATTTACGGCGCTAAGGATGACTCTGGTCAGAG
ATACCTGGCCTGGTCTGGACACAGTGCCCGTGTCGGAGCCGCGCGAGATATGGCCCGCGCTGGAGTTTCAATACCGGAGA
TCATGCAAGCTGGTGGCTGGACCAATGTAAATATTGTCATGAACTATATCCGTAACCTGGATAGTGAAACAGGGGCAATG
GTGCGCCTGCTGGAAGATGGCGATTAGCCATTAACGCGTAAATGATTGCTATAATTATTTGATATTTATGGTGACATATG
AGAAAGGATTTCAACATCGACGGAAAATATGTAGTGCTGTCTGTAAGCACTAATATTCAGTCGCCAGCCGTCATTGTCAC
TGTAAAGCTGAGCGATAGAATGCCTGATATTGACTCAATATCCGTTGCGTTTCCTGTCAAAAGTATGCGTAGTGCTGAAC
ATTTCGTGATGAATGCCACCGAGGAAGAAGCACGGCGCGGTTTTGCTAAAGTGATGTCTGAGTTTGGCGAACTCTTGGGT
AAGGTTAACAATGTCCTTTCAATCAGTTCAGCAAGGTCCAAAGCGTTAACAGCTTCCATGATGAAATAAAAAAAAGCCTG
GCAAGGAGCCAGGCTGCACAAAAGAGCGGGTTTGTATTCCGCATCCAATCAATCAAGAAGGAGTATAGCACACAGGTACT
GAAGTGAAAAAATGTGATTCGCGATAAACAAAATATCTATCATTGCTCTAATTGATTGCTATAATTGAGCCGCAGTTTTT
GTCAACTACGAAGACGTTGCCATTACTTCACTCCTTGACATCATTGGCGGCCATTAGGCCGCCTTTTTTTTGCCATATGA
AAACAATCGAACAAAAAATTGAACAGTGCCGCAAGTGGCAGAAGGCAGCCAGAGAACGAGCGATCGCTCGGCAACGGGAG
AAGTTGGCTGATCCGGTCTGGCGAGAATCTCAATATCAGAAAATGCGGGATACTCTCGACCGCCGTATCGCTAAACAGAA
AGAGCGCCCACCAGCCAGCAAAACGCGGAAAAGCGCGGTAAAAATAAAATCTCGTGGCTTGAAGGGGAGAACACCAACGG
CGGAGGAACGGCGCATCGCCAATGCTCTTGGCGCTCTCCCCTGCATTGCCTGCTATATGCATGGAGTAATATCTAATGAG
GTGTCTCTGCACCATATCGCCGGTCGTACCGCGCCGGGTTGTCATAAAAAGCAATTGCCACTTTGTAGATGGCACCACCA
GCATGCAGCTCCGGCTGAAGTAAGAGAAAAATACCCATGGCTGGTCCCTGTTCATGCCGATGGTGTGGTTGGAGGCAAGA
AAGAATTCACCTTGCTGAACAAGTCAGAGATGGAGTTACTGGCTGACGCCTATGAGATGGCAAACATCATGCACTAATAA
ATATATTATTTTTAATGATAAATGATTGACAACTGACAAGTGACTTCAGTCAGAATCATCACACGCCCGGTACGGATGGA
TCCCTTTTCAAATATTCCATGGACGGCACAGTCTGAGTACCGGGCGCTACCTTCAGTTGTATTGCTAAGCCGCCGCTGGT
GGCTTTTCTTTTTTGTAGGGGGCGCTATGGATAAGAAAATATGCGTTGTTTCGATGAGCGTCGGCAAACCGGCGTCAATG
ACTGCTGCATGGATCAATAACGAGCTGATAATGGCTGAGCGGACCAGCTACCCTGAACGCCGCCGCGATATGGAACTCCA
GCTGCTGCGCGAATTGCGAGAAAAAGAGGAAAAGGGTTTTATCGTGCTGGTGGAAGAGGAAAACAGCTTTATTACTGGAC
GAGTTGGCCAGCGTGTAAGGTTGCGTGATCCCTTCATGAACGGTAGACCGGTACTGATTGAAGCAATGCAGATTTACAAG
GAATTGGAACGCCAGAAAGCGATCAAGTTACCGCGCAAGGAATCCGGCAAATACATCCTCCACCAAAGCATCTTCGATTC
CGAACATGACAAAAAAGGCGATGAATTTTTCAACATCAACTGGAGCGAAATAACGACAGAGCACGTTCTGACGTTGTTAT
GCTGCTTCGCAACGGAATACAACAACGTTGCAAACTCCGACTACATCAGGGCAATGGCTGGAGAAGTTGAGCCACGCCAG
GAACCATCGTTACTAAGTCCACTGATTAACATAATTCGCGGCACACAGAGACTTGCGGAAAAAAGCGTTCCACATGGAAT
CTTAACTGGAAAGGGAAACTATTTTTAACGACCTGAGCGCCACTTCTTTCAGGTCGTGTTGGATGTCATAAAAAGGAGGT
TTTCACCTCCTTTTAAACTGGAATTATGGTAATGCGCTCTTGATTAACTGATAAATATCATCATTAGCAAACTGCGTTTT
GAATTCAACTTTAACAGACTGACTTATTTGATTGAAAAGCGCCTGGGCATGTTCAATTTTCTTTTTTTCTTCAAGCCGTA
AACTATCCTTACTATCTACGTTTTTTGTTTCAATGATAAAGTTAAGATAATCACCTTCTGCTGTTTTTACAACATAAGCA
AAATCGGGTGAGTAAGTGTATCCACCAGCTACCGGGATCTTAATAGAATTCTTCGGTATCTTTGAAAAAACAACAACAGA
CTGGATCTCTCTATCTGTTATATTACGCCTTTCAAGCTCTGAATCATAAAAAACTTCTTCAAAAAGATAAGTATCTAATG
GTGCTTTTGAATTATCCTGTAATACACCAAGATCACTTGATAATACCTCGTCTAGAGGCTTACCATCAGCATTTGTGAAC
TTTGTGGGATGAATTGAACCCGAAATCAAATTATATCCGAGGCTGAATTTATTAAACGAATTGTTCAACAAATACTTACT
AAAACCAGATTTAATTTTTCTGATTGTTTGAATATTCAGGTATTCAGTGATATTAATAGTGTCTTTTATATCACAAAAAA
CTTTATGTAAAGTATCGTGTTTAACAAAAATAGTCTGTGATAAGTTATCGAGAAACTCTCGATAACTCATTGTGTTTAGC
TTAGCAAAGTCATCGTCATCACTAACAATGCTTTTCGACATTGCCATATCATTGTGGATGTAAATTTTATCAATGCGAGT
ATGAACGCCTGATTTGGTAAATCGTTCTGTTTCTTCGAGCATGAATGACTTGAAAATGGATAAAAACTCATTTTCACTGT
TTATTTTGTACTCAATCACCGCTTTTTGATTGATTAATTCCCATAGTTCTTTCAGCTCACTGAACTTACCAACACGCATT
TTAGTGCGTCTTTTTCCATCAGTAGCTTTTTTGATTTTACCTGGTTTCACTCCTATAGGGAATGCTGCTGGATATTTGGA
TTTTAAGCGGCTGTAGGCATCTGAATCTTTGAAATTATCATTGTCATCAATGATTTCATCATTGAAAAGTTCATTCATTA
GTGCTCTGGATGAAAGCTCAGGATACTGAGCCCTGATTTGTTCCTTAAGCTCTTGAGTAAACTTACTTGGAACCCTTTCT
TTGAAAGAACTCTCATTGACCTCTTTAACAAGTGAGTCAACAAAATCCTTTTCTGTAAAATCGACATAATATTTAAGGGT
AAAATTGCGGTCTTTCACTCGACACATGTATTCATTCACAGGAAGACGCAAACCGCGCCCTACCTCTTGAAGCTTGGATG
TGGTACTACCGCTCGAACGGAGCTTACAGATCTGAAAGACATTAGGATTATCCCATCCCTCACGCAACGTCCATTTGGAG
AAAATGAAACGACGTGGATTATCTAAAGACAGCAAAAGCTCTTTGTCATGAAGGATTTCGTTGATTTCCTTCTCGATTTT
ATCATCCTTATCACTGTTATCTTTTGAAAAATAACCGCCATGAACGGAAGATATATCTTTAACTGTTTTTTCAAGATAGT
TACTATAAAACTCATCTTTTTCTATTTTTAACAGTTCATTAGCTTCTGCCAAAACATATTCTTCGAACTTAGCTTTCAAA
CTTCCGGCAATATTATTACCGTCACGATAACCTTCAATATCATCAATAAAGAAAAGAGTAAGAGGCTTTATGCGTGGCCT
TTGTGTCAGAAACTCTTTTTCTAACTTAAAGTGTTCTTTGATAGCTTTCCTCATCATGCTGTCAGCAAGTGTCTGATCGT
AAGAATAGGGGTTTATTGAGCAACCAATTTTTAGCTCAATACCATTACTCAACACTACTGTATTCTTGCCTAAGGCATCA
AGAGTTAAATCGTGAATAGCACTATGTGTCTTAGATAGAGATTCACCTTTTGTTAACTTAAATAAAGTTTTCTTGTTATT
TTCATTTAGCTCAAATGTAACTTCTTCCCCATCAGATTTAATGAACTTTAGGTTGGCGTCACCATCACCAACAATATCCT
CAATGTACGCATCAATACCTTTAACAAGGTCTTCATTAAATGCATCCACAGCTGTAAGTCGATAAACTAAATTCTTATAG
CCTTCACTAAAGGTCGCACCGTAGCGGATAATATATTGAGCATTAAACTTCTCTATATTTTCCCATGTCTTTTTACCAGT
AGGAAATTTATGTGGTTCATCAATGATAATGAATGGTTTTACCGCACCAAGAGCTGAAAAGGGAGAATCAAAATGATTGT
CAAGCAAGCCAACATCATAAGTGGAATTTAAATTCTTAGAGTGAATCATTCCCGTGTTAATAACAAGAACGTGTATATAT
TTCTTATTGAAATTACTAGCTTCAACAAAATCATGTATAGCTTGAGGCATATACGATTTTGTGCTTTTACCGGCATTTTT
CTGACTTTCAACAACGTAAGTCTTTATTTCACGCTCATAATCATCTCTAAAGTGTTCTTTTAACGCATCGCTTTTCAAAA
AGTTCACTGTTCCAGCTTTGATCGATAGAGTAGGAACAATAATGATAAACTTATTAATGCCAAATGATTTGTTCAGATCA
AAAATTGTTTTAGTGTAGGTATACGTTTTACCTGTACCTGTCTCCATAGAAACATCAATTACGTTGCTTCTAGCATCGTA
ATTATTTTTTACATGTTCAATACCATTGAGTTCCTGAACTTTTTTTATATTTTTATAGTATTGCTGTTCAGTAAGCCGTA
ATTCTGGATTAACTAACAGGCGAATAGAAACATTATCCTCCTGATGAGATGTCGCGGAAACAAAAACGTTCATCACCGCA
TCGACACCTGCTTTCTGATGCGGTAAGTTCTTTTCGAATGTGAACCCTTTTGACATGATTAGTTCCTTACCACTAAATCT
AACTCAATAGATTTTTTGTTAGCATAACTTTTTAGCGCCTCATTAAGCTCCCTTTGTTTTGCACTTTCAAAGTTACAACC
ATAAAACACGACTTTGTTTGGGGCAAAATCTTCATCTGAATCCAGCTTTTGGAGCAACGCTTTCAATGCTTCGCTAGTAA
AATTAGGTGCAATCAAATACAGACGGCCATTGCAAAAGTGTGCTGTATAGCCACTAAGATCAACATCTTCAATAGGTGTT
GTTAACAAGCTACCATCATATACACACCATGTAGTCAATAGGGCATCATACTGTTCAGGCGTTAATACCGCATCATCAAA
GAATGTATGATTAGTGAGCGTAAGTTCAGACTCAACTTTTGCTCTAAAGTCATCAATAGTATGAATCACTTTGAAACCTA
TTTTAGCCGCATTATCACTTGTGGTTGTGCTTTTTTTAAATACCTCCTGTATCCTTTTTTTTGTTATTTCAAAAATAGAT
CTATAGCCAAGAGAATAGGCATTCTTTGTTTTATTTATAACTTCATCTTTTTGTATGCATATAAAATTCCTACAGCCTGA
ATCTTTTTCATTTAAATATGCAACAGCTTCTGCTGTCGTACCAGAGCCAGCAAAAAAGTCAAGAACTAATGAATCCTTTT
TTGTTCCTATTTTTACAAGATCGGTTATAAGAGGAACAGGTTTTGGTCCTTCAAATAATTTTGCACCTAAAAGATTTTTA
AGCTCAGTTGTCGCCGTGCTTGTACTATATTCAGGTTTATACCAAATTGATTTTGGCTTTTTAGTTGGTAGCTCTCCAAG
AGCAGGCCGCTGTTTTTTATAGATATTTTTACCATCTTTTATATCTATTACTATTAGATTATAAAACTCATCATTTATTT
TTTTCTTTCCCCACGACCATGAAAGCTCTTCACCCGTAGGGCTTACTGGGTAAAGTACATAGTCATCTTCGTTAAGAGGT
TTATCATCATCTGTTACATAAACCTTATTTTCTGAATTGATGAATACCGGAAACCAACCTTTTGGTCTTGATTTTCTAGA
AGCATCTTGGCCAGTACGCTTTAATGTATCAGCTCTTTTAAATAGCCCATATTCATCTTCATCCCACTCTTTTTCAACTT
CACTTTCATCAATATCGAATTGCCCCAAACTACAAACATCTTTGTTTTTAGGGAAGGTGCGAATAAGCGGGGAAATTCTT
CTCGGCTGACTCAGTCATTTCATTTCTTCATGTTTGAGCCGATTTTTTCTCCCGTAAATGCCTTGAATCAGCCTATTTAG
ACCGTTTCTTCGCCATTTAAGGCGTTATCCCCAGTTTTTAGTGAGATCTCTCCCACTGACGTATCATTTGGTCCGCCCGA
AACAGGTTGGCCAGCGTGAATAACATCGCCAGTTGGTTATCGTTTTTCAGCAACCCCTTGTATCTGGCTTTCACGAAGCC
GAACTGTCGCTTGATGATGCGAAATGGGTGCTCCACCCTGGCCCGGATGCTGGCTTTCATGTATTCGATGTTGATGGCCG
TTTTGTTCTTGCGTGGATGCTGTTTCAAGGTTCTTACCTTGCCGGGGCGCTCGGCGATCAGCCAGTCCACATCCACCTCG
GCCAGCTCCTCGCGCTGTGGCGCCCCTTGGTAGCCGGCATCGGCTGAGACAAATTGCTCCTCTCCATGCAGCAGATTACC
CAGCTGATTGAGGTCATGCTCGTTGGCCGCGGTGGTGACCAGGCTGTGGGTCAGGCCACTCTTGGCATCGACACCAATGT
GGGCCTTCATGCCAAAGTGCCACTGATTGCCTTTCTTGGTCTGATGCATCTCCGGATCGCGTTGCTGCTCTTTGTTCTTG
GTCGAGCTGGGTGCCTCAATGATGGTGGCATCGACCAAGGTGCCTTGAGTCATCATGACGCCTGCTTCGGCCAGCCAGCG
ATTGATGGTCTTGAACAATTGGCGGGCCAGTTGATGCTGCTCCAGCAGGTGGCGGAAATTCATGATGGTGGTGCGGTCCG
GCAAGGCGCTATCCAGGGATAACCGGGCAAACAGACGCATGGAGGCGATTTCGTACAGAGCATCTTCCATCGCGCCATCG
CTCAGGTTGTACCAATGCTGCATGCAGTGAATGCGTAGCATGGTTTCCAGCGGATAAGGTCGCCGGCCATTACCAGCCTT
GGGGTAAAACGGCTCGATGACTTCCACCATGTTTTGCCATGGCAGAATCTGCTCCATGCGGGACAAGAAAATCTCTTTTC
TGGTCTGACGGCGCTTACTGCTGAATTCACTGTCGGCGAAGGTAAGTTGATGACTCATGATGAACCCTGTTCTATGGCTC
CAGATGACAAACATGATCTCATATCAGGGACTTGTTCGCACCTTCCTTAGCGTATACATATATATATTCATGCGTATCTG
AAAAGCCAAAGTTATCATGATTGCCTTTGAGATTCATGATTGTAGGGAGTTTTGCAACAAAATTACCTTGCCCAAATACT
TCGTCGCATAATAATCCCAACTGTTTATCTTCGTTATCGTCTATGGAGATGAATATTACTCCATCCTCTTTTAAAAGTTC
ACGTGCAATATAAAGACGAGGATAAATGAATGTCAGCCATGCACTATGACTGCTTGAACCCTTGGTGGTAAATTCAAGTA
TGCGGTTAGCCTCATCAAGCTCGATACCTGCCAGTTCAGAAAGCTGTTCTGGTGTAAACTTGCGATCATCGTTATAGACG
AATCCATCTTTACCCGTATTGTATGGTGGGTCAATGTAAATCATATTCACCTTTTCAGCATAAGCATTAACCATATGCTT
CAATACTTCGAGGTTATCCCCTTTGATTAACAGGTTTTGACTGTTCTTGTTCTCTTCTTGTTGGTTATGTGTTTTATCTT
CTGCCAACAACGTTTTCGGTGGTAGATTGGCCAACAAACGGGCATAAGATTTACCCAGCCAGTTTAAACTGTATGATTCT
TTAGAGAGTTCAACCTCCGATGCTCTAATAATCTCAAGCAATTTTTCTTGAATGAAGGCTCCGTTTTTATCAAAACACTG
TGGGAAATTAGCTTTCAACACAGCCAGTTGCTTGCTGTTAGCCGTTTCTACTTCGGAAAAAATCGTTTCTTTTTTCATAT
CCATTTTAAACCAGATCATTTAGCAACAAAGCGCCGCCTCCCCAGCCCGTTAGAGCCAGAAGTTGTGGCACTATCACTAT
CTATATGTTTGAAGAATCGTGCTTCTTTGAGCGATGCTCGGTGAGCAAACAGCCATAATTTGGGGAAGTTTAATCCGCAT
TGAGAAGCAATGCATTATCTATGATGATCTGCTCCCATTCTTCGAATGCCCGGTCACGGACGCCCTGGGGAACACTGTTT
GTTTTGAAATCGACGACCGTCCGCCATTTCCCGTCCGGACGGTACATGCGCAGAGCTTTACTTCCCCCTTCCCTGCGCAC
CTCAACGTTATGCTTGTCAGCAAACTCTTGTAATGCTCGTAGCGTCCCATGCTTTACTGTGTAGTATCGCTTTTTCAAGT
TTTCTCTCCAGCCTGTGCCAAGGCTTCAACTTCCAAATCGTAAGACTCAAACTCATAGTCCTGGTCGTCAACTTCTTCAG
GGACTGGCAGTAAATGCCAGGCTGAGTATATCTGACCATTATCAAAACGCTCATGGCTGTAGAGCGTCGCGGCTATGAGT
GTTAGCGCCGGGCGGTCATAACGGTAAAATTTGCGAACGTCACGGTCAACGAGACGACCGAAATTACCATAACCGCGCTC
CAGTAATAATTTTTTAATTTCCGGCCAGTATGGGCCATAGCTGCGGTACAGGCGGGGATTTTTCAGTAATCGCCCGCGTA
GCCCTGACAGGAAGAAATCAACGTATTCGTCTTCTGTCTTTCCTAACAATGCCGTACGCAGTACCGCCTCAAGATATGTT
TTATTCGGTTTTATTGTATCAGATAGTGTGGCCATATTATGCGACGCCCGGCGAACCGGGCGCTCCTGTTATGCGTATTG
TTGGATGACGGCCAGAACGTCCGCCACGTTGTGTTTTGTCTCGATAATCCACCAGTTACCCGGGAAATCGCTGTTCTTCG
CCTTCGCTGGCAGCCAGCGAGCGCCGAATTTCGTCTTGATTGCGTCTTTCGCACGGAAAAGAACGCCTTTCATGCCTGAG
GCTTCCTGAAGCCCAAATACCTCGCCAGCGGCGAATTTTGGTGCGTACATCATCTTCAGGTCGGCGGTGGATACGCGATA
ATTCAGACCAAGAGACTGAGCTATGCTGGTGGCATCACCCTGTATTGATGATAACTCTTCTTGTTTCTCGTTTCTGGCGG
CAATTTCTTCCTCCGTGATGTTGCCAAGGGCCAGGTTTATCCGATCAGCGTCGGCCTGTTTCTCTTCATCGGTGCGCCCG
GCAAGAACCGTGTTAATTCTCTGCAATATCTCCACATGATTCTTGCGCATGCTGAGCAATTCCGGCGTAACCTCGTTAAG
ATCCACCAGCCCAAGGATGGCAAGGTCGGAAAACATTGATACCAGGTTGTAGGTCATGCGATAGCTGAGTTGGCCATAGG
CTGATGGCAACTGCACCGCATCCATTTTATAGGCATCCATAAATTTAGAGCCGTCGTTTACGACATCCGCAATTGCCGGT
GTGATTTTCCCTGTGGTGGCGGCCTCCCTGATTGCTGTTACCCACGATTGAGTCAGTGCGGCGACTGCATGATTCAGATT
GGCTTCCCGTTCTGCTGCGATGCGCGCGCTTGCTGCGTCCATTGCCTGCTTGATCTCGGCTTTATTGCTGTAAATGCCAA
TGGTGCCAAACTGTGCTGTGGTGATCTCATAATCTGACGCCCGGAACTCATGGGTACCGAAAATGGCATTGGTGACCTCA
AGTTCAGAATCCCCGTTACGAGTAGCCCCCTGGCTTGTTTTCTCCGGCATTCTGGCGATCGCATCCGCTATTTTCTCCTG
AATTGCTTCAGGGGATAGCGTATCTCCATATGACGCGATTACATCGCCATAATTGGAGCCAAACAGTTCAGTCAGGAATA
CTTCTGCCAAACGGACCTGGCGGTTATTCCCTTCAGACATCATACCAAGCACCCATTTTGCAATTGACGACTTCAGCGCG
CCGTCACGGCGATCCGGGTAAACCGCATGCTTCAGTGGGTCCGTATAGGTACCAACAAAATCAATGCTATAGCCTGACTC
TGTAGTCTGAACGCCGTATGAGTCAGTGATTTTGATCATGCCGCGCTGCTGGAAACGGTAGAAATCGTCACAGGAAATGA
TGTCGTTAATCCCGGCGATGGAGACGCCACCACTGATTTTCTGCATAACAGCATCTTCATCGGGAGTTACATCCACCTGT
TTATCCAGCGTCTTCACATCCCAGTTACCCGATTTGGTGCCTTTGAAGGTAAAGATGATCTCCACGTCTGCGCGCTGGCT
GTCGAAGTCCAGCGACTTAATGCGAACGATATCACCGGCACAATCGTAGTATTGGCCTACACGCCATGAGCGATCGCCGA
TAACAAGGAACTCACTCGCATGGTTAACCAGGTCAGGATCAACATCCAGAATGCCTTTATTTATTGCATCCTCCACCAGC
GGGCGCAGGCGTTTGATATCCGTCGCGGCCTTCTGAGTACGGTTCAATAATTTCTCATAGGGGGAGATGGCCTGAGAGAT
ATTAGCCTTGCGCTGAATGGCGCTTTTCAACGACGCGCGATACTGTGCTAACAACATACGGTCTGTGTGATGGACGCTAC
CCCAGCGGGCTTTCCAGTCTGCGTTATCAGCTGCTTTGGCCATTACCGCCTGTTTGAATTTAGCTACCTCGGCGGTGGTC
TTTTCAAGTTCCGCTTTGCTTCGCTCTAATTCAGCGGTAAGTACCTCCACATCCTCGCCAGCTGCGTGCTGCGCCTTGAT
GTAGTTCTGAAGGTCGATAGTAGCCTGTTCTTTCTGGCGAGCGCGTTGCGCGGCTTTCGCCTTATCCATTTGAACCTGCA
TCATTGCCAGACGTTCGCCATCATCCTTAGCGGTATACATCTGCATTTCGATCATATCGTTGGCGTCGGCGTTCTCCATT
TCAGACTTATCTGAGCGGAGGATATCGGAGATCCAGCCTGCTTTACGCTTCAGCGTCTTCAGTCGGTATTCATCGAAAGA
ACCCTTGCCGCAGTAGTAGTGAACGCGAACGCTTGCACGGTTGGAACCAACTCGGGCACCGCGACCGTTACGCTGTGCGA
TACTGGCTGGTGTCCATGGCAACGTCAGATGATGGATGTCAGTCGTTCCTCGATGCAGGTTGATACCCACCTCTGCCTTT
TTGTTGCAGATGATGATCGGAGTCCGGCCCTCCTGGAAGTCGGCAGCAATCTTTTCCAGCCCGCCCAGCGACATTTCATT
TTGCTGCGCGATATAGGCGTCATACAGAGCCATTTGCTCGTTGTATTTCGCTATCTGTGCATCTGTTGGTTCATCCGGTA
ACTCTTTCGGCGGTTTAACCGCTTTCAGTTTCTTACCGGTTTTACCTGCCTCGGCAACCGTCTGAGCATTCAGGATCCCC
ACCTTTGAAGGTTCAAGGTTAAGAGCATTGCAGATAATGCGCTTGAGCTTCTGGTGCTGCGTTTTTTCATCGGTGAAGAT
GATTTGCTTACCTTCCGGGAAAAACTCCTTCAGCGTGGCGATCAGCTTCGCGTATTTTGGTGTAACGGGGTGAGTTACGG
TCTGTTCGTCAATGCCAAACCTGGCCAGGCGCTTATTCACTTCCTGCTCGAACGCTTCCGGAACCTGCAACTGAATAAAC
TCGCCCTTATCTATCAGGGAGTATTGCGATTGCTGCGTGATTGAATCATCACTGTCGTCGTCTTCGCTGGTGGCTTGTTT
AGGCAAACTGTCCGCCAGCTGCTGCACCGCATCGGCGTACTCCGGCAGGAAACGATAGGTGATCCGGCGATAGTACAGGT
CCATGTCAGTACATACGCGGTCCATATCCCTGATTATTGAGAAGATCGGACGGGCTTTCTCGTGCTCAATCACGCCGTCT
TCATTGACCGAGGTCGTTACGCCATTGTTGGCTTTGGCTGCCGCTTCCGCCTGCTGACGCAATTCTTCATACGCCGCCAG
TTGTTCTTCAGTAAGTGGCGCATCCTGCTGGTGTTCGTCCAGCTCCGGGATCTCCACGGTATCCTTAACGTCTTCCGCTG
TTTTAAGCGTTGTCCAGCGATGGAATATGCCGCGCAGCGCATCAAGGTTTTCAAAGCCCACCAGCGCCATTTTTTCTTCA
ACTTCACCGCTGATTTTCTGTACCGTTTCCAGCCTGGTCTTGCCGAAGAATTTAACGAAGTCATCAGGACCGTAGATCCC
CATCTTCTGCCAGTATTCTTTCGGCAGAACATGAGAAAGCATGTTGTATGCATCGATCGGGGTGTTAACGACTGGCGTTG
CAGTCAGGAGAACCGGTCCGCGCCCGCCATTCTTTTTCATCAGGTACGCGTTTTTGATTGCCATATCTCGCGCCGATTGC
GCCACCGCGCTGGTGGGCAGATAGGCCAGCTGTGACGCTTCGCGACCATTTTTATAGCTATTGCGGTAGTTGTGGCCTTC
GTCGGCGATCACGCTGTCGAAGCCCATATCCTCAAAGTACGGATACTTCTCTGCTTTTTCGGTACCGGTATCTGAATACT
CCGACAATACCCGGCGACGCGCCGCCTCTTTGCGATGGGAATCGGAATCCATTGCGCTGGCTACGCGCCCGGCGGCAACG
AAGTCATAAAGCATATCCTGTGCATGCTCATCTACGGTGTCATCACGTAGCGGAATGCGGGCGTATTGTTCTTTGGTAAA
CACGACTGCACGGTAATTTGAGTGCGGGATCGCATTCATCCGCGCCGTGATAGTGGCTTCATCTGCCAGCTTAAGAGCAT
CGCGCATAACTGGAGTGCCATCAGTACCAAGAACAGGTTTACCGTTCTCATCGAGCACCGGCACCTGGCGAATCTGATCG
CCATCCATCAGCACATCAAGACCGACGAACAGGTAGTTACTGAATGCCTCTTCACTCAGGAACTCTTTTGCTTCGTAATA
CCAGTTTTCCAGCACTGATTTAGGCACTACATAAGCAGTACGGGTGGAGCGACCGTTCTCATAGTTGAACGCCTCAAGCG
CCAGCGCGGTCGTGGTTTTACCCAGCCCGGTGCCGAAGCCCAGGATGCCGCGCCCATCTTCGGACAGTCGGCGCACCTCG
CTATTCTGGTAATCAAATGGCTGGCGCTTACCGCTTAATCCCTTCAACCCAAGCGGATCGCCAGAGTGTTCATACGGGAT
ATTGCTATTGAACACATCGTTGTATTTGGCAACCAGCTCATCGTAGCGATCGTGCGTCTTGATCCACTTATTGAACTGGT
CCTCAAGCAGTGCCATCTGCTCGCGGTAGCCGTTCGCCGTCGCGCTATCTTTGCCACCGATACGCGCACCATTGAGATAC
TTTTCCAGCTGTGCCGGGAACCCGGTCGCGTTTTCACCTGATTTACGGTCCCACTCGTAGCGGATCTCGCCTGTTTCTTT
ATCCTTGCGCTGGACGACACCGTATCGGTGCCCGACGAACAGACCATCACCACCGTGATAGGTGTCAGAAACCATTTCGT
CGCCTTCCAGCTGCACTGACTGCACATAGCGCAGATCCGGATAGCCGTTTTCCTGCAAAAATTCCAGAATGACGGAACGG
TCGAACCAACGGCTATTGAGCTTAAACCGGATATTCTCTGCTGGCGTCTTGATGCGCTTCTCTTCGATCGCTGCCAGCTG
ATTAAGGACGTTGTTCTTTACTGGACCGTCGGTGAGCGTGGCGAGGAATTCCTGTTTTGGAGCCACTATCTCGTTAATGT
CGCCGCTGGTGGCGCGGGCGAACGGAACAATCCCGCCATACGGTGAAACCGCAATGCCAGGGGTGCTGGCCAATAAATTA
AGCAACTCGTCATCACTGGCTGGCAGTTCGCCGGTAAACGCAAGGCGGAAATCATCGAGCTGGATTGGATCGCGAGTGAG
ATCACTGTAGAGATAACGCAGGGTGTCCTGATAGCTGGTGGAGTCATAACTGGCGCTGGAATCATGCGTAACCAGTTTTC
CTGTCAGCTCGTCAGAAATAGTGCCATCCAGCTTAATTGCACCACGGAAAGCAAACCAGGCGCGCGCACCGCTTCCCGAT
AATTTAGCTATCGGACCGCGACCGGGGTTACCAAAACGGTCAATCTCTGCCTGCAAACGGGATACCAGAGAAAGGCGCTG
CTGTTCGATTTGTTCAGCACTATGCCCGGCGGCCTTCATATCCTGATATTCAATTAACATCCGGCCAATCATCGCCCCGC
GATACAAGCGTTCACGGTATTTTTCAGGCTGGCTGTTAATCCAGTCCACCAGCTGCACCATATCGTCGCTGATTGATGTG
GTGTACTTATCGCGGACATTTGCCATCTGGGTAAATGTCATACCGAGACGGCCTTCTGTTGTAGTCAGGTTACGCTGAAG
AGCCTCCCAGCTGTCCGCGCCATAACTGGCAACATCAATCTTCAGCTCCTTCCCGGCATCAGATTCAATCCAGCGACCAC
CAGCATATTTTTGCCATACGCCATTAATCAGGCGCATTTCCCCTTCATCAACAACATCTGCGGTCGGTGACGGTTCAGCC
ATATCGAGCAAATACCAGTCGATACGGCTTTCGAAACAATGAATCAGCTTCGCTTTAAGAGCCTGGTTATCAATCTGACC
GTCGGCACGAACCTCAATACGCCCCTGGAAGCCCTTTTCCTGGGTGCCATGAACAAACCGGCGGCCGTCCTTTTCAAACC
ACTTGCCAGAAATAAACGTTGGCCAAAGCACATTTGCCGATTCGAGAGTGCTTTCATGCACCAGGGGGATTTTCTCAGCC
ATCTCTGCCGGATGTTTGCGCATCAGCACCACATCAACGACTGTACTGGTCCCGTTTGCGTCAAAAGTACCGGTAGGCAA
GCGGTGAGCGCCAAGAAATTCAGCTTTACGGGATAAGCGCAGGCGTAACCGCTTCATGTTTGAACCTGAAACAATGGACG
GCGGCACAATCACACACATGAATCCGCCAGGTTTTATCTTGTCCAGCATGCGGAGCATGAAGTAAGACCCCATGTCCGTT
TCTTCTGCGTAAGGCTTATCGATGTTGCGTGTGTTATCACGACCGCCGAACGGAACGTTACCCACAACATGGTCGAATGA
ATCGTTAGGCGTGCTTACAGCCAGTTGTTCGAACGGGGAAATCTGTACGCTGTCTTCCGGATGTAACAGCTGGTTTATAC
GACCGGAAACACTGCTGATCTCAGTCGCGGTCATCACCGTACCAACCGGTTTTGTCTCATTAAAAACGCCGGTGCCCGCC
GATGGTTCCAGAGTGTTACCTACGTCCGCGCCGTAGAGCTTCATGATCTCCCAGACACCTTCAGCGATCGGCTTTGGTGT
GTAATATTCGGAGACGGACCCGCCAATGCCGCCTTCACCGGTGTACCCAGCCAGGATCTGGCGCTGTTCATCTGTCAGTG
TCGCGCCGTCCACCAGCGAATTAAGCAAATCTATCGCCTTCTGATTCGCCTCCCGGCGCAGTCGGTCATAGCTTTTGCCT
TCCACCTTTTCCACGCCGTATTTAATCGGCGCTCGGTGAGATGTTATTGCCCTAATGTATTTCAATATTTCGCTGACACT
TGAACAGCGAAACACCCCCATAGATAGCTTGTTCATTGGTAATCCTTAACAAGTGACTAGTGTTAAATTCCGTTCAAACA
CGATGTGAATTATTCTAATTAAGGTGCAATCTTGGCAGACAATAAAATCACGCTATCCTCGGTCAGGAAGGCGCTGGCGG
GGGTTTTTAAAGACAACGGAGAACGGGACAACATCCTCCTGTCCGCGCTGGCTGTGCACGGCGGAAGTGGGTATTTGTTT
TCTCGCGCAGGGGCACCGGTACAACTGTCCGGCTTCTTAGGCGGCAAACCGGGCGATAGTGGCATGGCTGGCGATGGGCT
GGTGGACGGAAGTCGCTTTATCTTTGATGAAGTTCAACTGCCAGAAGATCGCTTGCAACGCTATCCGCTACTCGAAGAGA
TGGCGGTTTACAGCACGATCGCCACCGCGCTGAACATCCATATTACGCACGCGCTCTCTTTCGATAAGAAGACCGGACAA
ACCTTCTCTATCGTGCCGGTACATAACGGAAACGATAGTGACTATGACGCCGCGCAGGCGTTGTGTGGCGAGCTGATGAA
CGACATCGGGCGAACCATCAACAAAGAGGTCGCCGGATGGGCATTTATCATGTCTGTATTTGGGGTGGCTTATGTCAGGC
CATACGCCAAAGAAGGCATAGGGATCACGTCTTTTGAGTGCTCCTATTACACCCTTCCGAGCTTCATCAAAGAGTTCGAG
GTCAGCGGCAACCTGGCGGGATTTAGCGGCGATTATCTGAAGGACGCGTCAGGGAAAATGGTTTTCGCCGATCCGTGGGC
CATTATCCCTATGAAAATCCCCTACTGGCGGCCTAAGTCAAACCTTATGCCTGTGCACACTGGCCATAAAGCATACAGCT
TGCTGGATAATCCGGAAGAGCGCACGCCGATTGAAACCCAGAATTACGGGACCAGCTTGCTCGAATACGCTTACGAGCCG
TACATGAATCTGCGTTCAGCGATCCGCTCGCTGAAAGCAACGCGTTTTAATGCGTCGAAAATTGACCGAATCATCGGCCT
GGCGATGAATAGTCTGGATCCGGTTAAAGCAGCCGATTATTCGCGCACCATTACTCAGACGCTTAAACGAGCAGCTGACC
TGATGGAAAGACGCGCACGTGGCGCGAATAACATGCCTACGGTAACCAATACCCTGCTGCCTATTATGGGCGACGGCAAG
GGACAGATGACTATTGATACTCAGACCATCCAGGCTGACATCAACGGCATTGAAGACATTCTCACCTATATGCGCCAGCT
GGCGGCAGCACTTGGCCTCGATTACACCCTCCTGGGGTGGGCAGATCAAATGTCCGGCGGGCTTGGTGAAGGTGGATTCC
TGCGCACGGCAATTCAGGCCGCCATGCGTGCCTCATGGATCCAGCAGGGCGTAGAAGAGTTCATTCAGCGGGCTATCGAT
ATTCATCTTGCTTTCAAGTACGGTAAGGTATACCCGGAAGGTGATCGCCCGTACAAAATCGAATTCCACTCCGTTAATAC
CGCTCTGCAACAAGAGCACAACGACAACCGCGACTCGCAGGCGAACTACGCCACCATCGTTACGCAAATCCTCGATGCCG
TCAGCAATAACAGCGTACTCGCCAATTCCGATGCATTCAAACGTTACCTGTTCAGCGATGTGCTGGAGATTGACGAAAAA
ATCTCTGAAGCACTGGTGAACGAACTGAAAGCGAAAAGCGAGGACGACGATCACCTGATGGATTCCATCATCAAAACACC
GCCACAGGAACTGGCGCAAATCCTTGAATCGGTCTTTAAAGAGGGAAACGATAATGACTGATGTTTTGAAAACGGTCACT
GACCGCTTTTGTCTCTATAGCAATGCTCGAAAAGGTCGCCAGAACGGGCGACAGTATGTATTAAGCGCGGTAAAGACCAT
GCTTGAAAGCAAGGAAACTCAGGAAGGTTTACGCCTTGGTGAGCTTTTCGGCTATTACGGTCACGGTCGCCGACAGCTGA
CTGGCAAACTGGAAGTACCAGAAACCAGCGTGATCATGGTGGAAGGTCGCCCGGTCGTAATCGACAATGTTCCAGCGTGC
CGCACAGTGGCTATATCTGTTGACGACAACGGCATCGTTACCCATACACAGGAAATTCTTAACACAGAGCCGGGTAAAAT
TGTCGCCGCGATGATCGAAAGCCGAGCTGGTGGCTGGAGCTGGGCCACTGGCGGGCGCGAGTCCGGGAAAATCGCTGTAA
CCACCAGCTTCCATGGTGTGGATTATGTGACAACGCCGAACTATATCAGTCTGGATCATCCTGCCAGCGCCGGAATGTTT
GAAAGCGCGGATTCTAAATCTTTACTGGCAGAGTCCCTGGCGGCGCATGGGTACTCCGACGAGTCAGTGCAGGCCGTTAT
ATCCCATTACGGCAAAATGGCTGAACTGGAAATGATGGTGGAGGCGACAGAGCGTACGGCAGAACTGGAAACTGCACTAC
TCGAAAGCCAGGGCCGCCACCTCGAAGCAATGGCCAAGATCGCAGATGCTGAAGCGCGAATCGCTTTGCTGGAGAAAACA
GCGGGTATCCGCGACGATGTGCTGGCAGCAATGCAAGACGAACTGGATAACCTCCCGATTTTCGTCTCCGCCGCCCAAAA
AGACGCATTCCGCCTCAAAGAACCTGGTGATGCAAAAATCGTTGCCACACTTTTCGAATCTCTGATCAAAGTTGGCGCAC
GCAACTTGCCTGTCACCAAGAAAATTAAGGAGGTTCCGCAAGCGGCTAACGTCCAGGCACCGCGTGAGACAAGCATCATC
ACGTTTAATAATTCAATCAATCCGTTTAAATAACCACCAAAAATAACCCCGGCAGCTGCCGGGGTTCTCGTTAACTATTA
TCGCCTTCGCCTGCGTGCCATATATTTGCGCACCGCGCGGCGTGGACAATCTGAAGCGGTTTCTTTCTGCTGCATCAATC
TTGCAGCCATGCTCAAAAATGTCAGGCACAGCCGAAGCCCTGCATACAATAGCGGTTCCAGTGGCCACGTCTCATTGAGC
ACATATACCGCCATGAAAATCGAGTCGAAAACTATCGCCGCCAGCGATAACTTCATTGTCGAAAGTCGGCGGAGCTGCCG
GAGTTTATTCATTGACCAGTCCCGTCAGGCAAAGCTGGCGTTCTTTTTCACGGCGAATCTTTAAACCTCGCAGGGGCACG
CCGTTACTGTTCACGAAATCAGGGAGATGGTTACACATATTCACCCATTCCCCTTTCTGCGCCCACTTGTGGATGGACGT
TTCGACTCGCATGCCTCGCGCTTTGCTGTAGTAGGTCCGTAAGCTATTGCATCCCATATTGAATGCCGCGCTTGTCATTG
CGCTGAAGGCATTATCGGGCATGTCTTTGCCCCGGAAGTGCTGATTAATACAGCGTTCAGCGATCAGGATATTCTTTTCC
CAATCAGCGGCGATTTGCTGGTCGGTTTTTCGCACACCCGGCGTTACCCCGTGTGTATTACCGATCCCGTCAGTCCATAC
CCCCGCCGGGCACATGTATGGATCACGTCGGCAACCTTCAGCGTTACCAATCAGCTCAAGCCCCGCCTGGTTGGTTCGCA
CATTGCCATTACCCATTACGATGGTAATCATCACCGCGATAGCGCAAATTGCACCGCCTCCTGCGGCTGTTTTTCCCTTC
ATAAAGACCTCATAAGCGAATTTTTACGCTCCAGGACAAACACCCATTCACAGCCAATACCGACTGACTCGATCCCTTTA
GAAGACACAGGATAATGCAAATCACTTGTTAGCTACGTTTCAAAGATATACATTATTGCTCTAATTAATTTATTTTATTA
GGTAAGATAAGTGGCACAACGCGGTGTAAACAAAGTCATCCTGATTGGTACCCTGGGGCAAGACCCGGAGATCAGGTATA
TACCAAATGGCGGCGCGGTCGGAAGACTCAGCATCGCAACGAATGAATCATGGCGCGACAAGCAAACGGGCCAACAGAAA
GAGCAAACAGAATGGCATAAAGTCGTTTTGTTCGGAAAACTTGCTGAAATTGCGAGTGAGTATTTACGAAAAGGTTCTCA
GGTCTACATCGAAGGGAAACTTAAAACCCGTAAGTGGACAGATGACGCCGGTGTAGAACGTTACACGACGGAAATTATCG
TCAGCCAGGGCGGCACCATGCAAATGATCGGCGCTCGCCGTGACGATTCACAGTCCTCAAATGGCTGGGGGCAATCAAAC
CAACCTCAAAACCACCAGCAATACAGTGGTGGCGGTAAACCTCAGAGCAACGCTAATAACGAACCCCCAATGGACTTTGA
CGACGATATTCCGTTTTGAATGTGTAAAAAACGACTGAAAGAAAAGCGGTGGTCCAGACGCCGACAAAAGCACGAACTCG
CAAACAAACGCCAAAGTTGGCAATGGCACGCGCTTTTCACGAAAAGAACACCCCGAGATATTGCTTTCGCTGGTGGGAAA
ACATTCCTGACCCACCTGAAGGCGCAATACATCAGTTTTTAAGCAGAGAAAAGACTATGACAGCACAAAATACTAAAACC
ATTCAATACCGCCTACGTAATGGCCAGAGTGTCGAAGTGACCATCAATAATGATGGAGTGCCAGGCGAAAAGGTTTCTAT
CTCCGATCTGGCTATCGAAAAAACCATCATGTGCCACCTTGGCTTTACTGAAGAAGTGAGCAAAAAGCATGGTGTAGCTA
TCTGGCGCACAATGGATACTGGAATGCGCAGATTCATTACTGCTCGTACCCCTGGTATGACCATGATGGACCTCATGCAG
ATTGCGCCGCTGTTTGAGTGTGAACCTTTGGATGTATTCAGCAATCCAGCTATCTGCCAGCAGTTATATGGTGAGATGAA
ACTCGCGGTTACCCCCATTGTGCTGCATGAAGGATCGCTTGCTGGCGTATGGAAAGTAGAGCGAATTTCAAGCTACATGC
CCTTCCACTTCCATGTCAACGGCGTAATCACTGGTGAAAATCAACCTGTTTCCGTTACAAAGTCAGACCTCAAGCGCGCA
ATTCTTGAAGCAAGTTGTCGAGTTATCGGCCTGGGCAAACAGTCTTATGTTTGCTTCCCCGCAGGCCCAGAAGGCCCGGC
TGAAATACTGACGATGGATGCCGATCTGCTCTGGCAAATAGAGTTTATGATTGGGAAAAGCATCATCCGAGCTGAAGAAC
TCGATCAGTACATTACCTGCACGATGACGGATGAAGTCAAAAGTGTGGCTATAGCCAATGCCAGGAACCTGTGTCGTACT
GCATTGGCAGAGCTGCAAGAAAACACCACGGAAGAGGTGGAAAGTGATTAATTTTTACTAGAATAAAAAGGGGTGCCAGA
GAGCACCCTGATAATACGAAATTAAAGGGAAATAAATTACATGAAGTGTAATTCTTTGCCCTCTGGGTAATGACTCAAAC
TTATTGATAGTGTTTTATGTTCAGATAATGCCCGATGACTTTGTCATGCAGCTCCACCGATTTTGAGAACGACAGCGACT
TCCGTCCCAGCCGTGCCAGGTGCTGCCTCAGATTCAGGTTATGCCGCTCAATTCGCTGCGTATATCGCTTGCTGATTACG
TGCAGCTTTCCCTTCAGGCGGGATTCATACAGCGGCCAGCCATCCGTCATCCATATCACCACGTCAAAGGGTGACAGCAG
GCTCATAAGACGCCCCAGCGTCGCCATCGTGCGTTCACCGAATACGTGCGCAACAACCGTCTTCCGGAGCCTGTCATACG
CGTAAAACAGCCAGCGCTGGCGCGATTTAGCCCCGACGTATCCCCACTGTTCGTCCATTTCCGCGCAGACGATGACGTCA
CTGCCCGGCTGTATGCGCGAGGTTACCGACTGCGGCCTGAGTTTTTTAAATGGCGGAAAATCGTGTTGAGGCCAACGCCC
ATAATGCGGGCGGTTGCCCGGCATCCAACGCCATTCATGGCCATATCAATGATTTTCTGGTGCGTACCGGGTTGAGAAGC
GGTGTAAGTGAACTGCAGTTGCCATGTTTTACGGCAGTGAGAGCAGAGATAGCGCTGATGTCCGGCGGTGCTTTTGCCGT
TACGCACCACCCCGTCAGTAGCTGAACAGGAGGGACAGCTGATAGAAACAGAAGCCACTGGAGCACCTCAAAAACACCAT
CATACACTAAATCAGTAAGTTGGCAGCATCACCTGCCCTCTGAATATGCAATGATGGTTAGACAAGCAAGATAGGGCGAA
TTAAAATTAATCAAGAGTCACTTTGTTAAGATGCGTAACATCACTTTAACACTTTATGCTTGTCATGATATTTGCTTGGA
AGCCTCATGAATACATATTCTGATAAAATACACAACCTTATAGATATAGCCAAATTAGCTGTGGCCATGAGGGAACATAG
GTATTTTTTCGCACTTCGTCGAGGAATAGATGTTAATTTTTGTGCTGATTTAAACGGGAGTGGTACACAAGGGATATTCA
TAAGAAAAAAAAGTTTTAACGCGTATGAGCCAAGTTTTATTGAAGTAATTTTTGAACCCACTCATAAAAACGATGATTCA
TTTCTATACGAAGAGGACCTTACTACCGATCAACGAAAAGACTACGAACCTAGTATTAACAGAGGAAAACATCGATTCGT
TGCCCAACGTGCTAAACTAAATCTCGACTGGGACAGTAATGAAATCCAACAATGGCGTTTGGATATTGAGCGACTTTCTA
AACCACACAACACTCTTAATGACTGGTTAGAAAATGATTCTGAGATAATGATAATACATCTCTGCGGCGGTTATAGGTTC
CGTGAACCAGTGATACTCTCTCAAAGAGACATTAAAAAATATGTAGCTTCAGGATTGACTCTGGAAGACTTAAAAAATCG
GCTAAAGTGCTCAATATGTGGTGAGCGAAACGCCAAAATTAAAGTTTTTTGATCTACTTTAATAGGAAATGGCTTGCTTC
CATAACCTAAAGCAAGCCACTACACATTTACCTTAAGCACACGATAACATGCCAGAACAGGTTATTTTTGCACTATCAGG
TAGTTAATATACTATCTGGTCTACATGATCACCAAAATCATCGTCGTCGTCCTCATCGCCACCATCTACAACAGGCCAAT
CAACAAACCAGCCAGCGTAAAGATGCAGCGTTCGGAGAACATCACTTGCGGGAGCATCAAGGGTGTCAACGAATCCCATA
TAGCTATTGGGATTTGCTCCAGCTATGGCTTCAGCGATCATGTCCTCGGTAATGTCACCGGAGATAATGCTTAAACGCCC
GGAAACTTCTTCATTATCATCAAATTCGATAATGGCATCTCCGCCTAATGGCGCTGCGATTTTAATCTGCATTATTTAGC
TCCTTTGCCACACCTAATAACAGTTCCAGCAATCCGTCACCATTCATCAGTGATGCGGCAGCGGCCTCTTTGTCATGATA
CAACTGAAGAGCCATAGAGAATACTTCCGTTGCTGACGTTTTGGAAATAGTCGGAGATTTCTGCCGAATTTTCCCGGTGT
TACTTACTGAGGCTGGCGGGTATACCTTCGCCATATAAATATTACTCAATCGAGATCTGAAGCACCATTCAGGCTTGCCA
CGCCCACCGATATTGACGAAAGATGGCTTATCCCCTTCAACATTGGCCTTCAGGAATGACCGGGCTTTCTCTAACAAACC
AGGGTTACTGTACTCAAGATGATGACCCAGCTCGTGCCACAGTGCACTTGCATTTTCATCGTTCAAATTGACAGCAACAA
CACCATTAAGATTTGCATATGCCCTTCCCTGGTGGTGAACTACCTTTGATAAGGTCGATATTTTCCCGCCGGTCAGGCGA
TAAATATCAGCAAGTTCCTTGCGCAGGTCTATCCCACCATTCTGTCCAGCGCGGACTTCTTCCACTTCTTCTGTGATAAA
AGAGTCGGCCCACTCAAGAGCTTTTTCTTCAGATACGTATGAGTTTGCGATCGCACTGTTCATGGCAGATAACACTTTCT
CGTGGACCGAACCCATACTTCGCTGATTCATTTGCCAGCGTGTCTGCGGGTTATATGAGAATCGCTTAAGTAGTTGGTCA
AGCTGCTCAAGTTCTTCTTCACTGACATACTTTTTAGCCTCACCAATAATGCCAGGGAGAATATTGCCGTTAGGATTAAA
CGCTCGCGAAAGGAAGAGTTTCAGTACCCCCATGCCCTCCGATGCTTCAATATCACCAATAACCCGGTTAACAATGGCCG
CACTCTTCGGATTAGCATCCGCCAACGCTCTGGCTACGATTTGCAGGGACGATACGACCTCACGCTGCATATCAGTCCTG
ATCTCATCAATAAACTCTGGCGTTATACCGTGCTCTTTAAGGATATCCCGGCCTTCCGCCGTTACCCCATCGATATCACC
GACATGTTTATTAACACGACTTTGCAATGCCTTAAATGCCTTCAGAATTCCACGGGCATCATCCGCTTTACTAACGGCCT
TCCTGAATGCTGTCAAGAAGTCTGAGTTAACCTCATTTTGTTGATCGGCCCACTGAATGGAGGCATCTTTCATCTCGTCC
AGAGTCAGATCACCCAACGCGGTATGGTCTGTGAATATGAGCGACAACCTCTGAACCATTTCTGCCAATGATGATGCCGA
ATGCGCCGCGCTAAGGAATGCTTTCACCCTGGTTGGGCGAATGGAAAACCAGTCAATAGCTGGTGGCATATCTCCGTTTT
TTATCGCCTGCGCTATCTCGTCAAAGCCATCGCGCCCAAGGGAGGATGCGTGATTTAACAAGCCGCGAAGTAACGAATTG
CTGATACCGAATAATCGGCACCATTTTTTCACGTCGGCAACAGGCATTCGAACAAAATGCGCAAGCACTTGTACAAGCTG
TTCATCATGGGGATCTGTACGGGAAAGCAGCCTGATCAGATGAATAATGTCTTTGATGCCGGATGCCCGATGTAATAGCA
AACTGGTATATGGAGCAACACCGTTGTAACTACCGCCGGAAACGGACTCGAAAAGACCGCCGGATATCCCTTGCATGCCT
TCGTTTTCCAGTTCCTGAGACACCTGGCGAAGGATATCCTGTAACGACACATCGCCGCCGCCAAACATATCCCCCAGCGC
CTGGCCCTGGTGCTGTAACTCATCATTGATACGTTGAGCCATCAACTTAAAGGCGGTGGCCATACGCTTCGCGCTACGGT
TATTCGCGACGATGAACAACGCGAGTGCTTTCACTTCCGGGGCCGTTTCGCTGAACATATCCCCCTGAGCAATAACATCG
GTAATATGCTGGCCTGACTCCTTCGATTGCCTTACCAGGTCTACCGCATCTTTCAATGCCGCCAGCGCCTTTTTATCGAG
GCTATCCGCTGTCTCAATGCCATCAACAATAGTTGTCACAGCCTGCTTGTGCGCTTCTCCTGATAAAGCCTGCATCTGGA
CAAAATCATTGGCTGCCGCATTAAGCGCCGTCAGAACATTACGCATATCCGGATCAGGTTCTTCTGCAACCATCCTTACC
AGGCGCGCATCCTTATATGCCTTGGCAAAGATCGCGTTTTGTATACGGTCTACAAGTTGCCGTGTTGGTCGCCCATCTTC
AGTTACAAGGCCAGCCGCCTGTGTGGCACCAACTTGCGTCATAAATCCGCGAATAAACGCGTCATTACTGCGGCTAAGCA
GATCTCCGCTTTCTGACGGGTTAAAAAGCGCCATCATCGCCGGTGTTATGCTGTCGGCATCAACAAAAGCCTTTTCACTG
GCTGCCATTTCCTGAAGATCAGAAATATTTGAGTCCTTGGCAAACTGAACGCGGTCAACCTTAGTTAACCGGCGGCGCAC
CAGTACCGGAGCCGTCATTGATTCAACCTTTTCAGGAGGTATGCCGAATTCGGTCGCATGATCAATCAGGTACTCACGAT
ACCGATCCGCATTGCCGTCCTGATAGGCTTTGATGATCCCCATGGTCCGTCCATTACCTGACTCAACGGCATTGTCCTCA
CCAATTATCGGCGCGCCATGGCTGGATAAACCGGAATCGGTAAGCTGGGCAGGACGCAAATCCTTGGATATCTGGTTGAC
CTGAAGAAGACTGGATGCGCGGGTCCGGTCGCGCGGCTGAAGTTCCTGGGGATAGTCAGGGTTAATTTTCCCGTCCAGAG
TATTGGATACCAAAAGAGCCGAGGCATCGACGATATCAAACGCTGTTTTTACCTCGTCACCCTTCGCTGTCACCACATAC
GAAACCCGCCCGAAATCGGGCAGGTTCTTTAGCAGCTCGATCAGCGTTTCTATGCTGGTGGCCATTACCACCTGATCGCT
TAAGCTCATCCGTGTTACGCCTTATGCTGCCTCTTTAATGTTGGCGGCTATCCATGCCGCCGTGTGCTGTTTAACCTGGT
CCAGGTCGATGTATATGCCAACATATTGACTCAAGTCCTGTAACGTACCGATAAATGCATCTGTGCTCTGATCGACGAAT
TTATCAGCCAGGAAATCAGCAACCAGTTTTGGCACACCATCATGTTCCGAAGGTTGTTTCTCCTCGCCACTACCGTCGCC
AGACGCGCCGTACCCCATCTGTTGCATGATCTGGTCAATTTCATCGCTGATATCCAGCAACTCCATGCCACTCGCGGTAG
CTGCTTTGGACATCAGAGCATCCAACTTATCGCTGAGGTCCATTAACTCAATAGCTGATAGTGTCATGCTGCTACCCCCG
CTTTCTGGATTGCTACCAGCAGATCAGCCAGGTGGCGAGCTGCGCCATTAACCAGCTCTTCGTTTTCCTCAAAACGCCCG
GCAGTCTGAAGGGCTGCAATCGCTTCCCGGACATTACCCCGGGCGTTACGGATCTCCGCCATGTCAGTGCTTTGCATATC
CATCACGTTATTGAGATATTCAATGGCTTTATTAGCCTCTGCATCTGCTTCGCTAACCGTTTCATCAGGCTGTGCCGGGG
CCGGTTCTGGCTGAGTAATCTCACCGACTTCGGCCTGCAATGCATTGATCATGCTCTGCACCATTTTCTCGGTGCCAGCG
CCACCCGGAAACGCAATATTGGGGAAAGTTTTTTGAAACTGAGTTTTCAGCATTACGCGGAACTCGTCTGGTGAGTTGGT
GGCCAGCTCCAGAGCTTTTTGTGCATATTTGCCAAACGGACCATTAGTAAGTGTCTTCGCCAGGAAGTCGAAAGAATCCT
CGCGAGGCAATAACTTCAGATCGTACTCACTCATTTGCTGATCAGAAAGCGGGGTATCGTAAGTAGCAATGCCGTAGCGT
GCATATTCATAATACGGGTCACCTTCATCAGGGCGCGGAAGAATTGCTTTGTTACCTTCAGGTATCGCGCCAGGGGCCGC
CGGACGCATTTGCAGGGCATATCGATATGCACCTACAGAGACTTCTGGTTCAGGCGAAGAGCTACCGGTATCCTCCGCTG
ATTCAGGTTCGACGTTTTCCGGTTTATGTTCTTCTGGTTGGACCAGATATTCCGATACATTACCCGCTTTATAGGCTTTA
AACAGCTTGCCGATCGCATCTGCCATGTCCACACCCTGTATGGATTTAGCCTTGATCATGTACACGCTGCCATCCGGATC
GGTTAACTGGATATACCCTTCGCCATCCCCAATGAATTGCTTCATTGATGCACCATTACTGAGCGTCGCTTCCCCGTCCA
TATGCATACGATTTTTGATACTGGCAAGGCGATCCGTCAGCGCGCGAGAGTGCCCACCAGTCATCCCCGCAGGGGCAATG
GTATCGCGCCCACCAGTGCGATTGAGCCGATCAATCTCCCCCTGCAAACGCTCATTCTCTTCATAAAGGGAATCCGCTTC
CGATGCAACAGCGTTAATTTTCTGCTCCAGATCTGCCTTCTGCCCTTCTACCGCTGCCACCTGATCCGCGAGGTCGCTCA
TGGCATCCTCTTTCTGGTCACTGTCAGCCTGTAGTTGGGTTATTTCATCAACAAGGGCTTTTTTCTTCTTCTGCGCACGC
TGGAATTTTGCCGAGTTTTTCTCTGCAAGGTTGGCAAGTTTCATGGTGACCTGCGCCAGCGTCATATCACGTCCACTCAT
CGGAGCAACTGTGTGAGTAACGTCTTTTTTATTCAGTAAGAACTGGAAAGCAACCAGCGTATCGCTATTGGTGATCCGGT
TTTCCGCTGTCGGGCTATGAAACAGAATGCTGATAGTCTGACCATCACTGAGCGGAATAATGGCTGGCAAGACCGGCAGC
CCGTTAACGTTACGTGCCCGGCCAATTTCAGCGCCGCCGATCGCGCGCGCGCCGCTCTGGGCCACATCCCCCGTTTTATC
ACTCCCCGCAGAGATTCCGGTACCATTCAGCTTCTGGTTCAATGCCCGGACAAATGCCTGCATGGTCCGGTGTAACTGCA
AACGAGTAGAACTAATCGCCTCCAGTAAATCCGTAGCACACCAGTGGATCGGCGTGTCATAGAAGAACGTAGCCTCGATT
TCCTCCAGGGTGTTGGATTCCGTCATCAGATAGCGGTCCTCACCGGCCATTAATGCGCGATATTCATCATCAGTCACTGG
CGGGGGAAGCACGTCAAGCCCAGGCTTGATCGTCATCCCTTTATTGATATTGAACTGTTCCATGTTAATTTCCTGCTTTC
AGTTGCTTAAGACGACGTTTGAGTTCGCCATTCCGTGCCTTTTCGTTATTGAGTCGGCCCGTCTCCTTATCCAGCTTCGC
CCGCAAATCAGTGATCTGCTGTTGATTGAAAGACACCGAATTCTGCGCGGACTTATAAGCGGCAACCACCTGAGCATTCC
GCTGTTTTGCTTCTTGCAGGCGCTGAAAGTTGGATTTAACTGCCGGTTTCTTGTCTACCGGATTGGCAACACGTTTCGCT
TTGGCGATCAGTGATTTCTGGAATTTTGCGGAGTTTTTGCGGGCCGCTTGCCCCATGACGGTACCAAGCGTCTTGATATC
CGGCGACTGAGCGTTAGGAATAGCTTTTCCATTCAGCTTCACAGACGATATATCGCCAGTATCGTTTACCTGTATGGCAA
GAATTTGTCCGTCGCTAAGAACCAGCTTTGCGGTTTTAACTTTAACGCCATCTTTCGTTGTTGCGCGGTTGCTGGAGTCA
ACCTCAATTACCGTAACACCGGTTTTATTGATCGCCGTGATAAGGGATTTCAGCCCCTTTTCATTAACCTGGTCAAAATC
GACCGTTGCATACTTATTTTTCGTCATCTGACACATCCTGTGCGAGATTTATTACGTAACTGCTGCGGATTTGCTGAGTA
ACAGGGAAAATCCGATACAACGGGTTAATGAACGAGTCGCCATGCGTAACCATGACGTTGAAATGCCACAGTCGCTCTCC
TTTACCCATATATTCAGTGGGTATGTACAACCATTCACTGTTTTCGCCCTGTTCAGCCGACGCCAGACAACGTTGTTCGC
CTTCAATCACTGTCGTCGGCTTCTGAACATCGCGGATCCAATATCTGACCGTTGCGCCGCGCAAAAACGGGAATTTAGAC
CGGTACTTGAACGGCACCCGGATGAAACCCGGTTTAATTTCCACATCACCAAGTTCTAAATGCGTGATGTCCTTGCGTTT
TAGCAAATAGCGATCGGCTAAGGCTAACGCAAGAACGCATACACCCCAGCCAATCATTTCCCGCCTCCCTTTTTCACCAA
ACTTGTAAGAACATTCAGAATGCTATCGATATTCACTCGTTTCATCCCTGAAATCACCTCATGACCGTTATTGCTGGCTA
TCGTTACCATTAAGTACGTAATTGATAACTCCCAGCCCTCGTGTTGCCCCAATAGGTACGCCACCGCGCCAGCTGTCACT
GCAACAAAGATCTCCGTAACCAATCCCAACAAATTGCCAGACTGGCGACCGTCTCGGACATCCATCAGGAACGTGCCTAT
CCCACCAATTACTGAAAGCAGGAGCGCAATAGCAACTGGAGCTAATTCCTGTGTGTCAAGCACAAGTTCCCTCCTACGTT
GTCAGGAGGTAATGGTATGCAAAGTAACTTCTCAACCGGTCATTTGTTGCTTAAGAGGCATTTCTATTGAGGTACGAATC
AATAATCCTTTGTAACTTTTCAAGAATGAGCCTGTTATTGATGCTGCAAATAATAGTCACGCAATTCTGAAGACTTTCAT
CCATACCCTTATATTCCGCGAAATACATGCCTATAAAGCCTGCAAGTACGGCAGCAATACACTCGGCCATCAATTGCCTG
CATGACGCTTCGTAACGTTTTTCACAAACCCCATTCAGAAACGAATGCACCCCGCCAAGGATGGAGAGGAGCATTATTGT
GAAATCACACATAACTATTTCCTTAATAGTGAATTAAATATCATTGGGAAACGGTATGTACTTTGTGATTTCCACACATA
CTGGTTTTTGTTAATTAAAATCCGCAGCTTGCTATAAATAACGATAGTGAGCAGAAAATATGCTAATAGGCTATGTACGC
GTATCAACAAATGAACAAAACACTGCTTTACAACGAAACGCTCTTGAAAGCGCAGGATGTGAGCTAATTTTTGAGGACAA
GGCGAGCGGCAAAAAGGCTGAGCGCCCTGGGTTAAAAAAGGTACTCCGTATGCTTTCCAGAGGTGATACCCTGGTCGTAT
GGAAGTTAGACCGTCTTGGGCGCAGCATGCGTCACTTAGTTGTGCTGGTGGAAGAGCTGCGTGACAGAGGCATTAACTTC
CGGAGTCTCACTGACTCCATCGACACCAGTACACCAATGGGGCGCTTTTTCTTTCACGTAATGGGGGCGCTGGCAGAAAT
GGAACGTGAGCTTATCGTTGAACGTACACGCGCTGGACTTGATGCAGCTCGCGCAGAAGGTCGTATAGGTGGGCGTCGGC
CTAAATACCAAGAAGAAACATGGCAGCAAATGCGGCGATTGCTGGAGAAGGGCATCCCCCGTAAGCAGGTTGCAATCATC
TATGATGTGGCTGTTTCCACGCTTTATAAGAAGTTTCCGGCGTCATCATTTCAATCCTAAACCTTGGTTTAAGAGAACTC
GGTACCAGCGGTGAAAAGATCCCCCTGTTGAGCACGGCTAACACATGGAGTGCACGCCAGACTTTCAACGGCGGGATCAC
CGGGGCGCTGACAGGGAACGCCGATACCGCAACGAAATTGAAAACAGCCAGAAACATTAATGGCGTCAGGTTCGATGGTT
CTGGTGACATTAATATCAATACTCTGGTATCGCGCGGTCGCGTAACGGCCCTGGAGGCGAATGCACAGGGAACATCCGGG
ATTCAGCTGTATGAGGCATACAACAATGGCTACCCTTCCCCCTATGGCAATGTGCTTCACCTTAAAGGTGCCACCGCTGC
TGGCGAAGGTGAGTTATTCATTGGCTGGAGTGGCACGAGCGGTGCCCATGCGCCCGTACATATCCGTTCGCGGCGGGATA
CTGATTCTGCCAACTGGTCTGAATGGGCGCAGGTCTATACGTCAAAAGATTCAATTCCCGGCGTCAATGCCAAAGGGGAT
CAGGATACCTCTGGTAATGCGGCTACAGCGACCAAGTTGCAGACAGCATGTACTATCAACGGTGTCTCGTTTGATGGTTC
TAAAAATATTGAGCTAACGGCTGAAAATTTAAATCTTGAGCGAACAGTAGAATTAGCCGCTGGGTCATTGCAGAAAAATC
AGAACGGCGCGGATATTCCTGGAAAAGATACCTTCACAAAAAATATTGGTGCATGTCGCGCTTTTCACAGTTCTATTAGT
ACAGGTGCAGGGAACTGGACAACGGCACAATTGATTGAATGGCTGGATTCTCAAGGGGCATTCAATCACCCATACTGGAT
GTGCAAATGTTCATGGTCGTACGGCAATAATAAAATTATAACCGATACTGGCTGTGGAACTATTCATCTTGCAGGTTGCG
TTATTGAGGTTATGGGTAATAAAGGTGCCATGACCATCCGTGTAACAACACCAAGCACTTCCAGCGGTGGCGGAATCACT
AACGCTCAATTCACTTATATTAATCATGGTGATGCTTACGCTCCTGGCTGGCGACGAGACTACAACACGAAAAACCTGCA
ACCTGCATTTGCTTTAGGGCAGACAGGAAACAGGGTTGCAAATGATAAAGCTGTTGGCTGGAACTGGAATAGCGGTGTTT
ATGATGCAGACCTAAAAGGCGCATCAACATTAATTCTTCATTTCAATATGAACGCGGGTAGCTGCCCGGCTGTACAATTA
CGCGTGAATTATAAGAACGGCGGTATTTATTATCGTTCAGCGCGTGATGGTTATGGATTTGAGGCTGACTGGTCAGAGTT
TTACACCACAACCCGCAAACCCTCTGCGGGGGATGTTGGTGCATATACGCAGGCAGAATGTAACTCAAGGTTTATTACAG
GTATTCGCCTGGGCGGTCTGTCATCTGTCCAGACATGGAATGGCCCCGGCTGGTCTGACAGGTCAGGTTATGTCGTTACG
GGTTCAGTTAACGGGAACCGTGATGAATTAATTGATACAACACAGGCAAGGCCAATTCAGTATTGCATTAATGGGACGTG
GTATAACGCGGGGAGTATTTAATTATGATGCACTTAAGAAATATTACAGCTGGCAACCCTAAAACAAAAGAGCAATACCA
GCTAACGAAACAATTTAACATCAAATGGCTTTATACAGAGGATGGAAAAAACTGGTATGAGGAACAAAAGAATTTCCAGT
ATGATACGTTGAAAATGGCCTATGACCACAACGGCGTTATTATTTGTATTGAAAAGGATGTTTCAGCAATTAATCCAGAA
GGCGCAAGCGTCGTTGAATTACCTGATATTACAGCAAATCGCCGGGCTGATATTTCTGGTAAATGGATGTTCAAAGATGG
CGTAGTGGTAAAGCGAACTTATACCGAGGAAGAGCAGAGGCAACAAGCGGAAAATGAAAAGCAAAGTCTGCTACAGCTCG
TCAGGGATAAAACCCAGCTATGGGACTCACAGCTACGGCTGGGTATCATTTCCGCCGAGAATAAGCAGAAATTAACCGAG
TGGATGCTCTTTGCGCAGAAAGTCGAATCCACAGACACCTCCAGCCTACCAGTAACATTTCCCGAACAACCTGAATGAGA
CAAGGCCCGATAGCGGGCCTTAATTTTTATTCAGGCTTTTGTGGCCATTCAGGATTTGCCGTATCCACACGGCTGACCAG
AACACTGTAGCGTTCCCATGCTTCCAGTCGTGTGCGTTCCTCGTCTGTTGCCATATTCAGCCTGACAGCGCGTTCCAGCG
GCTGGATGACTGATTCAGCTTCGGAAAGCAATGCGGCCTTTTGTGATTCGGCTTGTTGTTGCTGTTCGTCTGCCGTATAA
ATCCGTTTAACTACAGCTCCATCCTTAAACATCCACTTTCCTGAATCATCAGCGCGGCGGTTGGCTGTTATGTCGGGAAC
CTCAACGACGCTAAAACCTTCAGGGTTAAGCGTGGAGGCATCTTTGGTGATGGCGACAATAATATTATTTTCATCGTAAA
CAATCTTTATGGTGTCTGGTTGAAAGTTTTTCACTTCCTCATACCAGTTTTTTCCGTCTTCAGACCACAACCAGATTACG
TCAAAATTCTTTGTTAATTGGTATTGCTCTTTTGTCTTTGGGTTTCCTGACCTGATATTTTTTAAGTGCTGCATAATTTA
CACCTGTGCGACGTTATACCATATGCCATTGATGTATTTTTGTATCGGCCTGAAGATAGCGTCATCATCGCCATCAACTT
CACCAATAATCCTTAATCCGGTAAGTGCGTGTCCGGCTCTTTCATAACGCCCTCCACGCGCCATCAATTGAACAACACGT
GTGCCAAGTCGGACATCTCTCACATAGCGTGAGTCAAAATTGCCATAATTTCCGGGAATAATTTGCGCACCGCAAAGCCA
GTTACCGTTATTGTCCATGTACGCCTGACCATCGGTGCCATTGGCTGTCCTTGAGTTATTAATCATGTAGATGCCAAATT
GCTTGTTCCCCAGTCCACCTATCATGAACTTTCGGTCGGCGTGATTCTGGCGAAGTAACGCCTGAGTGCTATCAGTGTTA
ACTATATTTTTCCCAAAGATAGCGTTGTTATCGCGCATCTGAATCCACATACCATTACTGCTGTTAATAGCAAAACGGTC
TGAAAGTGTCTCCCCTGAAACATTAAGGCCACGCCCCATCGAAACAGCGCCAGTAGCGTTATTAATCCATAATGGCCTTA
ATCCGTTATAAGTCCCCATGTTGTCACCGGAGTTTGTCAACATGAAGTATGTATTTGAACCATCATTACGAATAAAGAAT
CCGTAATTACCATAAGCAATACGTAGGCCGTTTGCTGATTTTGATATGACTTCGCCATTTACAATGGCATTGACAAGAAC
ATACAAAGCATCCCATTTAAGATTCATCAGGTCTTTTGTTGTGGTACTTTGTTTGCTTCTCCATTTGAAATATTCATTGC
CGTTGTCGCCTGTTTCAAACCACATGTATGAATCAGTATCGCTGTCGGCATCATTTTTAAAACCAATCTTCGCCCAGTCA
GTATTCCGAATCCAGGCAAGGATTGAGTCGTTTTCAAAAGTAAGTCCACCGGACAAGGTATCGCCTGTCTTTTGAACCGC
GTTATCAGCCTTGTTTACCGTTTCCTGTAGATTTAAATCTTCCGCCGTTAGCTCAATATTTTTAGAACCGTCAAACGAGA
CGCCGTTGATAGTACATGCTGTCTGCAACTTGGTCGCTGTAGCCGCATTACCAGAGGTATCCTGATCCCCTTTGGCATTG
ACGCCGGGAATTGAATCTTTTGACGTATAGACCTGCGCCCATTCAGACCAGTTGGCAGAATCAGTATCCCGCCGCGAACG
GATATGTACGGGCGCATGGGCACCGCTCGTGCCACTCCAGCCAATGAATAACTCACCTTCGCCAGCAGCGGTGGCACCTT
TAAGGTGAAGCACATTGCCATAGGGGGAAGGGTAGCCATTGTTGTATGCCTCATACAGCTGAATCCCGGATGTTCCCTGT
GCATTCGCCTCCAGGGCCGTTACGCGACCGCGCGATACCAGAGTATTGATATTAATGTCACCAGAACCATCGAACCTGAC
GCCATTAATGTTTCTGGCTGTTTTCAATTTCGTTGCGGTATCGGCGTTCCCTGTCAGCGCCCCGGTGATCCCGCCGTTGA
AAGTCTGGCGTGCACTCCATGTGTTAGCCGTGCTCAACAGGGGGATCTTTTCACCGCTGGTACCGAGTTCTCTTAAACCA
AGGTATTGGATAACAGCAAGAATGCTTGTTTTGGCCAGAATATCGCGACCAACTGACGTTAAGTCAGTCTGAGAAACAGT
GTCTGTACCGGTAAAGTACGGCAATTTATTTGCGCCTGTCGCAAGACCAGCAAGCGCGGTTAAAGTTGCATCAAGTGGCT
GTTTCCCTGCCAGCGCATTTGTCATTGTTGTCGCAAAGTTCGGGTCATTGCCCAGTGCTGCTGCAAGCTCATACAGGGTA
TCAAGAGCTTCAGGTGATGAGCCGACCAATGCAGAGATAGCAGCCCGTACGTAAGCAGTCGTAGCGATCTGCGTATTGTT
TGTGCCCTGTGCAGCCGTAGGCGCAGTAGGGACACCCGTTAATGCAGGGCTTGCCAAAGGCGCTTTGAGAGCCAAGGCAT
TGTTGATAGTTGTGCTGTAATTCGGGTCGTTATTGATCGCAGCCGCTATTTCTTTCAGCGTATCCAGTGTGCCAGGCGCA
CCGTTGATAAGTGCAGTTATAGCTGCCTTAACAAAGGCTGTATTTGCGATCTGCGTGCTGTTTGTACCTTGCGCTGCCGT
CGGCGCGGTTGGCGTTCCTGTCAGACTCGGGCTTTCTATTGGCGCTTTGGTATCAGCCAGATCTTTTATAGACTTAACAG
CTTTAGGGGTAGCCGCCATTGTTTCGCTGTCGCTGTTAGTTGCGCTACTGAGCTGAACTAATCCCTTTTGCGTTGTGCTT
GCATCCTGTGCCGTATACTTGCTTTTCGCCAGATCGTAGGCTTTTTTAACTGCCAGCGAACTTGCAGCAACATCACTTCT
GGTACTGGTTACAGAGTCTGAAATATCAATGCCGATCGAGCGGTTGATACGCTCGGATGTATCAATCATCTCCTGGGTAA
TGGCAGATACACTAGCAGGGATATTCACCGTACAAACAAGCAGCTCCCCATCTCCTAACTGATATGAATCGGTATAGGTT
CTGGCAACAAATTCAGCCGCATGAATATGTGACGCGGTATTCACCTGGTAGGTATCTTCTCCAAGGAGGTATCTTCCCTT
CAGCACAATTGCATATTTCTTGCCTGCACTAAGTGCAAGAGAAATATCCTTACGTTGCTGAATAGTTACCTGGTAAAATT
CACCAATATCCACCGACGCCGCGCCTGCGGTTTTATCACCATCCACTGAGGTAATTAACAGGTTCATCCCACCGCCAGGC
TTAGGTAAGAAACCGGCATAAAATCCCGGGTCAACAATCCCCCTGAATTTTCGGTTTAGCGCGGCTGACAGATATGGTTC
GTGGTATTGCACATCGGCCACCAGAGCCAACGACTCGGATGATGGGTAAGTAACCGATGTAACAACTGTAACGTCATTCA
TCAAGCATATCCTTATGCTGTAGTCGTGTTTATGGCCATAACTGCGGTATATGTTTTGCCCACATACAGCGAGTCTTCCT
GGACACAAATAATGGCGATTGGCTTGTTCTCGTTATCCAGAACAACCAGAGTGTTGAATGGGTAGTTTTTCCCTTCCTGC
AACTGGCTTTGATCAAGGTCCATTCGGACAGTAATTATCCCGCCTGAGTAGGTTGGGACGAGGTTGATGGTGCAAAATTG
ACTGGTCAGTTCTGCCAGTTCGAAAGCCTTTGGCAGTTCTCCAATCTCATAAGTGCCATCTCCTTTCTTAGTAACCAGCG
AACTGGTACCGAAAACGGCCTTGCTGATTAAAAATCGAGAGCCTTTGTTAATGGACGATTCAGCGCGCCGCTGATAGTAA
TAGTCCAACAACTGACTCTTATAGAGGTTTGTTGAGACGTCAGACATGATTTTCCCTAATCAATGTTGTGAAGCCTCATT
GTAAGATAAGTAACTTGTCACCCCGCCCTGCGGACGGGGTGATTATCAGGCATCACTATCCAGCAGCAAATCATCTGCGC
GGGTGCGATCAAACGTAGGCGTTGCTTTCACAATAGTGCCGCCCGGCGTTGCAGTGATCGGAGCGCTAATCGACGTAACT
CCAGTAAGCGAAGTTGTATCCGAAGTTTCAAACCAGCAGTACGCTTTTTCGGTATCAGAAATCTCGTTCAAAGTGATCAT
GTCGGCGTGTTCATTTACAACAACCGACAAATAGAGCGTAAGCCCATCAAACACTATATGCAGTGGCAGTAGAGGCTTTA
CGAACTGATTAAACTTTCTGAGAATTTCTTCTGTAATTGCGGACTGATCTATCGTGCCAGTAATACCCATTGTCCTGGCC
AGGTCGTTTATGGGAATACTGATCATCCCTCTGGAAGTCAGAAACATCTCGCCGAATGTGCCGCCGGTAGTCTCCAGTGT
GCTTTCTGGTATTAGAACCGTGCCATAGGGATGACGCTCAAGGTCCACCGGTGCATATATCGGATCCCATAAAACAGAAA
TACCGTTAAATTCGCGGTAAATTGTCTGGTTTATAGGGCGTTCAGTCCCCTTAAAGTGAATCTCATCAAGACGCTGTTGT
AACAACATCGGAACGGAAGATGAGTTCGACGTTCTGATAGTAAAGAACTGGCCAAGTTCATTTGTCCTGGTCTCCAGATC
CTCCTTGCTCATGGAAAAAATAGACTTCCGGTTGGTAATTCGCTCCAACCATGGGTCAACAAAGGTATCCATCATTGACT
GAACCAAATCAGCCAATGATTTATAGAGCAATGACTTTTGCTTAGCTGATGTAAGCCGGTGATTAAACCAGGAACGCTGC
ATCACTCCTCCTCATACGAAATATTAAAGGTGGAGTTTTCTGTATCCAGATAAACGAAATCGTAAAAGCCGTTGGACTCA
TTCCACTCGACAAATTCCAGATAAAAGTCGCGGAAATAACCCAGCGTTTCGATAAATGCCCAAACGTCTTTTTTCTTGAT
TAGGATGTACTTGCCGACACGGTTCGGATCAAAGAAAGTTGAGTCACGCCCAAATTTTGTTTCCAGTGCCGACTTCAGCT
CATCAGTCACGTTCTCAATGGTCAGGCTTGCCGATATCCGCCCGGTGATGGTGATCTTAAAGGGTAGTTTTCTGACCTCT
TTATACGAGAATTTCTTGTTCAACTCATTCGGCACCTTCTTAAAGGCAGCCAGGATCATTTCTTCAAGCTCTGACTGGCT
TTTGTTTGGATGCCATCCTGAAATAAATATCTTATTGATATTCTGAACATTATAAGCACCATCTAATTTTTCTTGCTGAC
CCTCGCCCCATGCCTTTACCCAGGACAGTCCCGGGATGTTACGCACCAGAAAATACGTATAGTCCCCGCCCCATACGACC
TGATCATCATAGGCAAGGTAATATTGTGCACGGTTACGTGTGATCTCCGTTGTTTCGGCATCGGTACCTGCGGTTATAGG
TGTCGTTGTCTTAACTGAAATCAAATTAGCTAAATTAGCCGCAGAATCGACAGGCGTCAGGTTTTGGCCAGCAACCAGGG
TTATATCGCCGTTGGTGCACCATACCTTAAGCGTAATTGTCGAGCCTTCTGGCGGTATTTGCCCAATTAGCCCATCGCCG
AATCGAACCCCCAACTGCTCGGATGGTTTATAAAACTCAACGTAGACCTGGCTTTTACTACCGGCTAACCGGAACATAGT
GCTGGAAGACCACTGCGTGGTCTTACCATCGGTCGTCACGAATACTTCCAGCTTATAGCAGACAGCAGTGAGAGCCTTTG
ATAACACGACTTCCAGAAATTCTTTGGCTGCCGTAACGGTATATGTCACCTCCTGGATTTCCAACTGTGCCACTTCTACC
GTACCGGTGCCGTCAACCAACCTGCATACATCCATAGTCATGTAAGGGTACTGGTCGTCAGATATTAAAGGCATGTTTTT
GGGGATTACCGCTGGGGCATCTTCACTTGTGGCGGTGATCTCAATCATCCCCGATGACGGTGTTGGCTTGGTACCAACGT
AACTATTCGTTTCTGCCGCTGCCAGGATAGAGGAACGCCGCGTCGCGGTCGATATAAAGCCTTCAGCCAGCGCCGCATCG
GCATACTGAAAGCACCTGTAGACAATCTGGGTAATAAACAATGTCAGCATCGAGACAAATTGAGAGCCGACAAACTTCGA
CCAGAATGAATCTTTCTCGACAAGCTCTTCAAACTCTGCACGAATACTGTCTTTAGTCGGTGTTGTTTTACTCATAGCAC
CACGTCCTGTGTGATAGTTATATCCCTGATACGAATGGATATTTTCAACTTATCAAAAGCATCTCCCTCGGCTACTGACA
AGCCAGAAATCGGTATGTCAGGTAAATCTACCGTCAGTTTTTGCAACAGCATTGCCTCAACCGCAATTTGAACATGCGAC
AAGTTGGTCGGTTCATGTTTAAACTGCGGTAAAACATTGCCCCATGACGGATCCCCGTATACCTCACCCTGATAAGTGTT
TAGCCACTCATATAAACGAGCGCCCCAGGCCTCCTCCTGGGACTCATACGTTTTTACGCCGGATAACTCCAGCGTCAGCA
AAGGATCAATTTCGTTATTATTGGCCATCAATCAACTCTCGCGTAGTCATTCATCAACGGATCATCAATTGACAGTGGTA
CCGTGCGCATAACGCCCGGCTGAGGCGTGCTGACCTTTACGACAGTTCCCTGGCCTTTCGCCGAGTCTTTGGTGTGCTCT
TCAATCCTGGCAAGCAATGAGGTCATCTGCGCAAACAGCCGCTTCGTTTCACCATCAAGTGAAACGGTATTATCAGCCAA
CTGCATTGTCGGCTTGGCACCGGAGCCGCCAAGGTCACTAATAACCTGCCCGTCTATCTGCATACGACCGGTTGGTTGCT
GCAAATCGTTGGCGGCAGTCGTCACCTGGGACGTGGAGGCTGGTTGAGGAGAATTATTTGAGCGCATTCCCCGGGCATTA
ATGAGTTTGTCATACAGCCCATCAATCCCCATTTGTGCACCGAGTTGGTCAAAGTAACTTGAGTTGTTTGCTACCGGACG
TGCCTCTTCAGCTGGCATAGGTGTATCAACATACACATTGCCAGCTGCCGTTGCTGTCCCCTTTCCTCGTGCGCGTTCTT
CGAGGGTTCCCTGAACGACTTCCCGACGCATCCCCCGGCCATTCATGAATTTGTTGACCAGATCGTTAACGCCAACAGCA
TTGCCGATTTTGTCTACCAGACCGCCTTTCTCAAACGGGCTATCACCAGGGGTAAACGCCAGACCAGTAGACTGATCGAT
AACAGCGTTATCAGGCAGTGGTCCCCTCACTCCATATTGCGCCCCCCCCTGTGCTCCTGCCCCAGGTGTATAGATTTCAC
CACCTAAATAGCGAGCACGATGAGTATTGACCTTGATCGCGTACTCACGGTTTTCTTTCGATAAGTCACCTGTGCCTTTT
TTCCACTTATTGATAGTGCCAAACCCTGCGTTATATGCAGTGATGGCCTCGTTTAAGTCTCCATTGGCTTGCTTCAGATA
CTTGCTCATGAGAAGAGCCGCAGCTTCTGCCGATTTTTCCGGATTAAAAGAATCTTCCCGGGATAATCCAGTTTCCTCAC
GAGCAACGCTCGTAAACTGGAACATTCCGAGAGCGCCACCACTTAGCTTTCCATTTGGTGATCTTGTAAGTGTAGATTTT
GCGTTAGGATTACCACCAGATTCAGTTGCAGCGATCGCGTAAAGAGTACCTTCAGGAAGGCCATATTTATTCTCTAGTTC
AGCAAAATACGGAGCCAACTTATCGAGATTTGCCTTACCTTCAGCGCCAAGACTTCCGACTTTTACATCCAAGTTGCCAT
TATTGTAGGTATCCGCAGCTTTCTGAATGTCATTCCTGGTGCCAGTGGTATTAAGCGACGATGATGACAAGCTATTTTGA
CCAATAGCTTTATCAATTTTCTGCAACGCGCTATTGCCCGTTTCTACGGCATTTGCATTGATAATCTGATTGGCAGTTTG
TTTAACTGTTTTATTGCTATCTTTCGCCGTGTCCAGTGCCGCATTTATCACGCGGGTAGCAATATTACTCTGTTTGGCAT
CGGATTCAGTTTTAGAATCAGACGTCTCCTGGTGGCTATTAACCGGAGCTTTTAACTCTGGAGTGATTTCTTTCGCATTA
GCCTCGCCGATCGGATTGGGTATTTTTGATACAATCATTGCCGCAGGGGTATTTTTAACGGCATCAACCGCTGCATCTAA
TGCTTTACCTGGTAAATTTTTAACCCCATCCCAAATATTACCAGCCGCCTCTTTAATGTGTTTCCCTGGGTTCTGAATGA
AATCAATTGCACTATCAATTGCATCACTGAAAACCTGTTTCAGGTTATCGACAGTAAAGAAGTCCTTGATGGCATCCAGC
TTTTCAAGCAGCTTATTAGATGTATCGCTAAACCATGCTGAAACAGCATCACCAATCTTTGCTGTGTAATCATCGAACTT
GGTAGAAATGGTGTCGCCAAGGTTAGAAATATATGTTTCTAAGTTGGTAATCCCACTATCAATGGCCTGGGCAATACTTT
CCGTCGAAAATGATTGCAACATATTGCCGATATCCTCAAATCCAAGTGATTTGAGAACCTCACCAATGGCGCTGCTAATA
CCAGATACCAGTCCCCCCATATCAAGAATATTAGCTAACGTATAAGCGGATTTTTGCTGGAATGATGGATCTTGTCCTGA
TTTAAGCCCAAACGCTCGACGTTGCGCTTCTGTATCATTCCAACCGGTTACCGCATCATAAATACCTCCAGCCACTGTGC
CGACTAGGGGAATTGCGCGTAACGCCCCTTTACCAACTGCCTTTAATCCAAGTTTACCTGCTGCCCGGGCAACCAAATCT
CCGCCTTCATGGGCGAGAGTCTTCTTACCACCACCGCGTAGCATTCCTACAAGTTTCTTTGCCCCCAGTGCGCCAAAAGC
GAGTGCTCCAGCTTTTTTCAGCATGCCACGCCCCATTAACAACGACGCGACGCCACCGGCCCCCTTCCCTAACAGGCTAA
ATAGTTTGGACAGCAAGCCGCCCTTCTTTTTCCCAGTGTTTTTGGCTATCTGATCAAGGGCGCTGAGAATCTTGTCATTG
CCCTCTTTAATTTCGCTGGTCTGCTCCTGAAGTTCCTGAACCGTCCGTTTTTGGGTGTTAACCTGAACGACATCGGCACT
ATTTTGTGATTTACGCCTAAAAAAACCTTTTCTACGGCTGTTATCGTCATTGCCACGAATCACATCGGCAATAGACTTTC
TGGCACCATTAAGCGATCCACCAACTTCTTTTGATATCCCGCCAAGCTCCTTCCCTGCTGCCCACAATGGACCAGCAACG
GCATAACCTAACGCATCGACGGCACGAGTCTCTGAAGGGTTACCTATGCCTTCAGCTACTTTTGACAGTTTTTTTAATAA
ACCTGATTCAGCATTTAGACGCTCATCATCCTCTTTTCGCCTGGCCTTTTCTGCTCGTTCAGCACGGGCATCTTCCGCTG
CGGCCTTACTCCCTGACTTTCCAATAAAACGACCACGCGCATCGCGTTGGTTTTGGCTTTTTTGCGCACCGCCTTTTTGA
CCGAACATTTCGCGAGCGTGTTCGGCTGCTTCGGTCCGTTGTGCCTTTACATCCTCTGGTATAGCCTTCCTGCGTCGTTT
TTTACCCTTTGGTGTGGTTGATTTGGCCCGCTGTTCCTGTTGAGCAACATCTTCCTGAACTACACGAGAAACGTCCCCTA
AATTAAGCCGTTTCATTGCCTCAACAATAGGGTCCACTGATGGCGCATTGGCCACAAAGTCTGGCCGGGAATTTTCGATT
GTGCGATTTAATGCCGACACACTGCGAGAGACAGGATAAACTGTAGCAACTCGCCCCCCTTTCAAATCTTCAACGGCTTC
CCGAATACCTGCAAGCTCTTCCAGCTCTTTTGCGCTGGCGGTTTCAACCGTCCTTATCACATCGTCAATGTTGGCGTTTT
TTCTTTCCATGATCTTATCGCCTACCGCTTCGGTTTAAGTTTTTCTTCCAGTTTCTCCAACAGGAAAAACGCATAGGATT
CAGTGAGCCTTTCAGCGTCCTGAATCGGTATACCCCCATACAAAACCAGGTTGGACACTAAGGTCTGATAGCTTTTCAAT
CCCCACCTGTGGAATGAAATCGGTAGCCCGAAAGGGCACCCACAGACGGGTATACGCACCCTCTGTGGACTCCTTTGTAT
CCTGGTTTGGGCATTTGTGCGGCGGGAGACGAAGACGCATTTCGCCTTTATCGATGTAGCACGGTAAACCATGTTCGAGC
TTTTCATGAGCCAGCCGGATGTGTGCCGCCAGCTTCATAAATTCAGTATCAATGGCCATCCGTTTGATCGTTTCATAACG
ACGCTCAGCCTGCTCTTCACGAGTACCGCTAACATCGTTATAAAGTTCACACTGATAAGCGAATTCCCAAAAACGCAAAT
CAACGATCGCTTCTTTGAATTCCGCGTCGTCTTCAGGTGGCAATGCTGCACGGCGCATCTCCAGCATTTCCATTGCCCAA
CCATCAAGCGGCACGATACGCCATTGATAAGGCACGCCCTCTACAGACACCTCAATATCGTCAATGAACGGTTCCACTTC
CAGGACCTGGATATCTTCAGCCAGAGCATTCATATCGCAATCGTAATAATGCTCTTTACCGCAATGTTTACAGGTGTAGG
TGAATGTCTCGACCGGTGTTTCACGGGAGCCAGTAAATATCCACCATAACGCGGTAATCCGGTCCTGCGCCGTCCATGTC
AGGGGATCATATTTCGCGGGTTCAGCCAGCAAGGCTTTTAAATACGCCGTTGTCTGTTGTTCTTGTTCCTCCGGTGTTAT
CGAGTTGAAACGCATCGCATCAGCAATATTTGGCTGACGGAACTGGATCAATTCAGTTGGCCGCGATGGTAGCGGGAAAA
GGGGTAAAAGCATCCTTGCTCCTTAATTCAAAGAGAAAAACTAAAGCCCAGAAGGGAAGCCAAAGAACTTGAGGATTGGT
TAAACGTGCTGTGCAATGCGAAGGTCATTGGGAATGACTTAAATTCCGTAACCTGATCCCGCGCATAGGTGACATCGCCG
GTAGTGACCGGGAATACCGTCATCTCATTTTCCAGTTTGGTTAAGCCGGAAGACAGCAACCGATAAATACGCACATTGAG
CAAATATTGAGACGGTATATTCCCGGTACCGTCCGGATTGATCACCCGACTTTTTGCCGTCTTAAACCAGTCCAAAACGA
GGCCATCAACGGTATCCCTGACCATCATTGTTATCTGCCCAGGCGAACGCTCCGTTGGTTGAAGGATATTCCCTCCGCCG
ATTTTAATCGTTTCATATTCGATGCTGTAATCGTGGTAGGTAATGTCTTTGGCAAAGAAGTCTGCCCCCTCCAGTCCATC
AACTTCGACAGAGAACTGCCATCCTTGCGCGAACAGCATTTTGTTCATGATGATTGACGTCAGCTTACCAACTTCCCGCT
CACCAACGCCGGAGCCAAATAATGTCGTCGTTAATGCCGAAGATACATAAGACTTTACTGAAGCAACATTAAGCCCCATA
TCAGCCCCCTCACTTCAACATGGATGAGAAAAGAACAATCCCCGGGATAATTGCCCTTGTTGCGCTCATTTTCTCTTCCA
GATCCAGCTTTCGCTGATACAGCGTGTTCTCGTCGGATAAATTGCTGGCATCGAGTTTCCCCGCGATAGATATTCTTCGC
AGGCGATCAGTGTTAGGTATCGCGATTAGCACTTCCAGATAGTCAGAAAGTAACCCAATGATTTCAGGTGGCACTTCCCC
ATTATCCAGATCCATATCACGTAAATTAGCCAGATATGACACATTCAGCGGGTATACCGCTCGATGAGTATCTTCAAGCT
CAATATTCCCATCGTAAACATCGGAGTAGACAAGATCGCCGGTGTGATCTGTAACCGATACGAGCGCAAGAAAATCAGCT
GGGCAAGCAAGTGAATTACTGGCCTGATCGGTGAAGCGTATCCGCTTGATGTGCCCCGCCCTATCCTGGTAGGTTCCCAA
TGCTTTTCTTAGCAGGGATTCCAGTAAGGCCGGTTCATCCGCAATCAAAGGTGTGAAGCGGGTTTTGACGTCTTCGAGTA
ATTGTCGTGGTGTCATTGAAACCTCGTAGAATCTGGTGTGTTAACCGATTCTACGAGTAGTCATTTGTTCATTGAGTAGG
AATATTGTTGTCTGGGGGGTAATCAGTGTAGGTGGAATGAGGGATATGATATGGTTATCACATAATCAGGTTGTTTTGAG
TAAAACAATAAAACGCCCTTTAATGGGCGTTGTGTTAAAACTTAAATTGACTATCCTTTCAAACACTATTTTAATTCTAT
GTAGTTTTTAAATTCTCCCTCATATTTATACATGATGCTATCAAATCCTTCCATTACATCAACGAATTGTTGTGAACATT
CCGGCTTCCAAGGCGTACACTTACGAACCATATCCATTTTATTCTTATCCTTCGTTGTATCGACTAAGGATAGGTACCCT
ATAAAATTCATCATCTGAACAGGATCTTGATTTGTGAATATATATTTGACGTTTTGCTTAGTAGGTGAAAAAGAATCAAA
AGCAGGGAACATATATTCACCAGAAAAAGAGAGTGCAGCATCAATGACGTCTGTTGCTGGAGTGCAGTTGCTCAGAATTG
GCACTAAGCTAAAATTAGCACCGGAGCACACTGCATATATATCATCCCCTTTTTTTAGTTTTAACAGAGAGTCTTGCTTT
GAATCCAATATTTTCAATTTGATATAATTTAGTGGCGTTGCATTTTCCCCTGGAGTAAATAATTCTACAATTGGTTTATT
ATTCACCATTCTTATGGATTTTATTTCACCATACACAATTGGAATTGTGTTCCATTTTTCCTGAGCAGCAAATTCATTAT
CTTTAAAATCATTAACCAACTCAGATGGCAAATGATAACCAAATTGATTGTTCATTGCTTTCGAAGCAAATCCAGACAAA
TAGAATGCCCTTACTAAATCATAATCTTTCTTTGAGGTAGAAAGCCAATCTGGCAATTTATTATCAGCTATCGCGCTTCC
AGCAAAAATAGCACAACAAAATGTTATTACATTAAATAATTTCATTTTCCATTCACTCATTAATCGGTTTAAACTCACTA
ATTAATTCACCAAGACTATTTGGGTATGCTTTATAAATAACATACTCCGAAGAGCCATCTGAATATTGGTAAACCCCATA
ACAGACCAGTTTATTTATTCCTTTCTGAATAGTTTTTTGATTATAAGAATCAACCACTGTTATTCCATATGACGATAATA
TTTCGTTATATTCTTCAATAAGAGCTTTTCTTGTTTCCACTGAATTGCAATCTACCTTCGAAAAGTCAACTTCATCAGCA
AAAACATTAAATGTTAAAAAGGAAAGCACTAAAAACAAACGAATCAGCATAAATCCACTCCTACGCATGGATTAATAGTC
ATTGATCGCAAAGGCGTAAACGTGCCCAAGGTATTTCGTATAATCGGTACAAATCTCCTTTACGCTTGATGCTGCATTAA
CAGTCCCAGCCATAAATAATAACGGTAGTAATAGTTTTCTCATTATAACCTCACCTGCCTTATAACTCATTTAGGGTACA
TATTTTCGCCTTTAAAAAAAAGAGGTTATTAGATCCAACTGTGTATTTATTAAACAAATAATGCTCTAATAAATTTGTAT
TTTTAAGTCGCGAATGCTATCTTTTCGCATCATATTGACCTTTTAATCGTTCAGGCTTATAGTTCCACCGTCGTAGCAAA
TTCTGCGACCGGTTTTGACAGCCTGAATGTTAGTGCGGACAACCGCAGATTTCCGATATTGCGGTATTTTTGTGTCCGTA
AACCGCGTTACGCCCGAATTATGGTGGGGCGTGATGGGGAGGCTTCGGCCTGCTGGTTTCACTAACGCCAGTCTGTCAAC
CCTGTCACGTCCTGCCACCTGTTTGACAGCGGGTAGCAGGTTGTTAAACCTGTTAGTGAGGCCGTAACTATGGTTAATGC
CAATCCTTGCACACGCCCAGAATTCATCTGGCGTTTCTATTCCTGTAAAAAACACCACTATCACTTCGTTATCGCAGCAA
CTGAAGACGAAGCACGCTCTCAATTGCCTGATGGCCCCTGCATTTTTACTGCCCGTTTTTCTACTAACTCGCGCAATTCA
CTTAGTTACTGGAACCTCCCCTTCTCTGCCGACGTTCAGGGGGGTTTATGAAAAAACCTCTCGTCACCCGTAATGAAATA
GCCGAAGCGATCGCTTTGCATACTGCCTGTATGCCGACACGGGAGATCCCCGGCGCAATTGCTAACTATTTCATGATAAC
CAGGCGTTTTTATACCCGAACAGATAAGGCTGTGATCAACAGGCTACTGATAGCCGAGATCAGGGATTATTTGATTGAAC
AAGGACGTCTACGTTACGCAACAGTGGCAGCAGAAATAAGAAAGGAGGCACATAGAATGACCGGTAATAATTTGAATGTT
GAAAAAACAGCACCTGTTACGTCAGCTACGCCAGCACCAGCCGTGAATATCATCCCCAACACCGGAGACACAATCGACAG
CCAAACATTGTTGAAGATGGTCAATGAGGCACGCAAGTTATGTGGAGAACCAGAGGTTAGAAACAATAAATTCATCGAAA
AAATACTCGATGAACTTGAAGGTGAATTTTACACAAAAAGTGCAAAATCCCATGGCACAAGGGCTGGGCGCTCTTTTGAG
GTCATCACCATGACCTACAAACAAGCCCTGCGAGTCGCCGCGCGCGAGTCAAAAGCGGTCCGCCGTTCGCTGATCGACAA
ACTGGAAGAATTGCAGCAGGCAAACTCCCCTGCCCCATCGATCCCCCAAACATTACCAGAAGCTCTACGCCTGGCTGCCG
AGTTGGCAGAACAGAAAATGCAGCTGGAACAACAGCTGGTGGCCGCAGCCCCTAAAGTAGATTTTGCCGACCGGGTATCA
GTGGCTAATGGAATCCTGATCGGGAACTTTGCAAAGGTCGTTGGACTTAAGCAAAACGCCCTTTTCTCATGGTTGCGCCA
GAACGGCATTCTCATGGCTTTTGGTGCGCGCAAAAACGTACCGCGCCAACAGTACATCAACGCCGGGTATTTCACGGTGA
AAGAAGTGGTGCTGGATGATGAAAATGGCTACCAGATACGGCTGACGCCCCAATTAACGGGTAAAGGCCAGCAGTGGTTA
ACTCGCAAGCTACTTGATGCTGGTTTGTTAAAACCAGTAGCAATAGGTTAACAAAAGAAAAAAACCTGCCAGCAAACTGG
CAGGTTTCTGAGCAGATCGTCCAACCCGATCTGGATCGGGTCAGAAAAATTTGCTCTAATAAATTTCGTTTTCTAAGTGC
AAAGAATCACCATTTCGAGCTGGTGATTGAAGGTTGATGCAAATTTGGAGAAAAAATGCAACAAACATTCAATGCGGATA
TGAATATATCAAACCTTCATCAAAATGTCGATCCTTCAACCACTCTGCCCGTTATTTGTGGTGTTGAAATTACGACCGAC
CGCGCTGGCCGTTACAACCTTAATGCTCTACACAGAGCGAGCGGACTCGGTGCCCATAAAGCGCCAGCTCAATGGCTAAG
AACGCTGTCAGCTAAACAGCTCATCGAAGAGCTTGAAAAAGAAACTATGCAGAATTGCATAGTTTCGTTCGAAGGCCGTG
GCGGCGGCACTTTTGCCCATGAATTGCTCGCTGTGGAGTACGCAGGCTGGATTTCTCCCGCGTTTCGGCTGAAGGTAAAC
CAGACATTTATCGACTATCGAACCGGAAGATTACAACCTGCTATTCCGCAGAGTCTCCCTGAAGCTCTCCGTTTGGCTGC
CGACCTGGCAGAGCAAAAGCAACGGCTGGAGCAAAAAATGCTTATGGATGCACCTAAAGTCGAATTCGCTGAACGCGTTG
CTACCGCCAGCGGGGTTCTAATCGGCAACTATGCCAAAGTGCTCGGCCTGGGCCAAAACTATCTCTTCACCTGGTTGCGT
GATAACGGAATTCTGATCGCAACCGGTGAACGCAGGAACGTCCCCAAACAAGAATACATATCTCGTGGGTATTTCACCCT
TAAAGAAACCGTGATCGATACAAGCAATGGAAGCAGGATTTCTTTCACGACTCGTATAACCGGCAAAGGTCAGCAGTGGC
TGATGAAGCGATTGCTTGATGCTGGTGTGCTGGTACCTGTCGCGGCAACGCGCTAACAGACGTAGTAAGAACCACCAGCA
TTGTAATGCTGGCTAAAGTCACTTTCCTGAGCTGTATAACGATGAGCGATTTTACTTTTTCTGGCTATGAATTGGCCTGC
TTTGTAACACACTCCGGTCTATCCCGTAGCGCCGGGCATATCCTGTCGCAATGTGCAAATCTCGCGGCAACAACCAGTGA
ATACTTCATTCACAAGCCTCACCGCCTGATCGCGGCAGAAACTGGTTATAGCCAATCAACCGTCGTTCGTGCATTCCGTG
AAGCTGTAAACAAAGGAATTCTGTCTGTAGAGATTGTTATCGGCGATCACCGTGAACGTCGCGCTAACCTGTACCGGTTT
ACACCATCCTTTTTGGCCTTCGCACAACAAGCCAAAAATGCGCTGATAGAAAGCAAATTAAAGATCTCTTCAGCGGCAAC
CAAGGTTAAAGCTGTTCTCGCTAAGACATTGGCTTTATTTAATTTTTTATCCACACCCCCATGTCAAAATGATACCCCCT
CCCCCTGTCAGGATGACGTGGCAATAAAGAATAAGAAGTCACAAGTTAAAAAAACAAAAAGATCAGTTTCCGGCGGTGCC
GGAACAACCAGCCTCAAAAAATTGACTTCATGGATCGCTAAGGCAAAAGCAAAGGCTGACAATCTGCGGTTATCCAAAAA
ACGCACTCAAAAACATGAGTTCAAGCAGAAAGTAGAGGCGGCTGCGCGGAAATATGCTTACCTGAAGAACAAGCGTTCGC
CTGATATTGGCGGGATATCAAACTTCGATAACCTACCGCATTGCATGACGGTAAACGAAGCTCTTAATGCGGTTTTAGCC
AAAAATAAAGATAACGAACAATGGGGTATACCGGCAGGATTCAGAGGGTAATGAATTGCTCTAATTATAACCATGCATAC
TTTCAACACCTCTAGTTTGCCATGAGGCAAACTCATAGGTGTCCTGGTAAGAGGACACTGTTGCCAAAACTGGACGCCCC
ATTATTGCAATTAATAAACAACTAACGGACAATTCTACCTAACAATAAGTGGAGTTAACATGTTGAACCGAAGAACATTT
AATGTATTCTGCGATGAATCCTGTCACCTACTAAATGATCATAATAAAGTCATGGTATTGGGTGCGCTTTGGTGTCCCGG
CACTATCACAAAAAAAATTGCTAGAGACATCAAGGAATTAAAATTAAAACACAATCTAAAACCTGATTTCGAAATCAAGT
GGACTAAAGTATCTGCGTCCAAAGTTGAATTTTACTTAGATGTCGTAGATTACTTCTTCAGCAACCCTGCATTGCGCTTT
AGAGGTGTTGTTGTTCCTGATAAAGAGCAACTGGACCATGCTCGATTCCATCAAGATCATAATACTTTCTATTATAAGAT
GTTTTTTTATGTCTTAAAAAACATAATAGAAAGTAACAACACATACAATATCTACCTAGATATAAAAGATACTTTAGGTA
TTGAAAAAATTGAGAAATTAAGAGGGGTTCTTCACAATGATCGCTATGATTACAATCATGAGTCGATAAACAGAATTCAA
CATATACGATCTCATGAAGTGCAGCAATTGCAGCTAACGGATCTTTTCATTGGCGCGTTAGGCTACGTTCATCGAGGAAT
GAATAGCAACGCGGGAAAAATCCAAGTCATAAACAGAATAAAATCACATACAAACAGGGAGTTACTAAAAAGTACTCTTC
CAACAGAAAGTAAATTTAATATTTTCGTGTGGGAGGCTCGCTGATGCTTCAAATGCCAGATTTATTGTACTTCAATGGAA
GTTGGCAAGAGTATATAGACGATGTATATGATGTTGTTAGAGAAGATATTTTAATATCTAATATAACGTTTAAGGGTCTC
CCTGTTCGATTACGTTATTCACCGGAATATAATGGGAAAGAATTCGGATTTTGGCATTTAGTATCAGAGGGAAAAATAGA
AGAAGAACGTATACCCGATCTTGAACGGTGCAAGCGAATTCGCTGGATCGCGCACATGATAAGGAATTATAACCATTGCG
ATATATCATGTTGGTCTGAAAGACGAGGACCAACTGAAGAGTGGGTAATCTGGAATGAGTGTGAAAACTACGTTGTTGTG
CTATCCGCACGTAGAGACTATTGGCTTCTCAAAACAGCCTATGTTGTAACCTATGACAGTAAAATCAGAACACTCAAACA
AAGCAGAAAAAGAGCACTTGGGACATAAAAAGCTGAACCCGACACATATTGCTATGTATCGGGTTCGATCGCTCTTTCTA
CACATGGTAGATGAGTAATGCAAATCTAACCGATCTACTTTAGCTTTTCAATAGCTAGCTATAACTTTCCGCACATATTC
TTCTGATAATTCCGGGAGAGCGGTTGGGTTTTTTCATGCTTTTCTGCGCAGAGAAGCACACTTATTCAGCAATAATAAGT
GCAATTCTTTGTTATCACTAAGTATTTCTACACACCAATATCGTAACGTGTTCACTTCAAGTGTAGCCAGCACCTTATGT
CGAAAAGCCCCCTCCCCTACACATAACGATGGCTGACATTCTGCTAAGGCACATAACCATGTATTGGCATCATAGAGAAT
CCAATAATGCTCCTCGGAAATAGTTTTGCATCCAATTATTTCGAATCTTCGTTCTATCGTTTCAGGAGAGTATGAAAAAT
CAATTTCCATAATATGCTCAAAATTTCGCTATATTGACATGATTTAAGCACAAAAAAGCTCCCGAAGGAGCTTTAAAATA
CAAGGGATGACTCTTAATCCCACTCAATCCAGTTGTAGACGATACGAAGTGACGGGCGCACAGCAGCAGTCACATCTTCG
GTACTAAAGTCGATTGCATCACTGTAGATTTTGCAGTCCAACATTTCAATTGTTGTAGCAGCTTTTGTCACAGCGTTAAC
CCCGGAAGATTTGGATTCAGGGGTAGCAGCCATCGTGATATCAACATAGTCCTTCGCCGCAATGCGATCCTTGATGAACT
GAAGAATATCGCCTTCGATAGTCTCCACGCACTGGACCTGGATTTCCCCAGAGTTTCGAATTGGTCCGTGCTGGTTGAAC
TTCACACCATTCGGACCATAGTCCTCCACATCCTCGCGGGTCATTTCAGGAATTTGCGACGTGCGAACCAGTACGCTGAT
ATCTTCATGGCCTGCAAAAGTGAGCAGGAATTCAGAAGATACCAGTCGTTCGCCTTTGGCCGCGTTGGCAGTATAGCGGC
CCTTAATAAATTTACGGTTTCCCTTAGTGTTATTGTGCCCCATATAAAATCCTTTTACTGGAACGCCCGAACAATATCGG
AGCTGTTATATATCGAAGAACCGGTCAACTGGAGGTTGACGGTGTTTTTCAGGAAATATCCATTACTGTCCCTTGGCGCA
TCGAGATCAAAACTTAAGTCCTGGATGGCGACATCGGTGATGTTGATCCGGCGACCAATGTTTAGCGTCACGCGTTCCGG
GATTTGACCACCAACATTGGCCGCTTTTAGTTCCGGGCTAATCATGGCTGTCAACGCGGCGATAGCGCCTGAAACTTCAA
TGAATGGATTGTTCAAAGCAATGAAAGTTACAGGCAGCGTGAACGTCGGCGGAGTCCCCCCTTCCCAAACCATTAAGCTA
TTCCAACGGGCAACCGACGTTGTTTCAGTACCTACTTGCACAAAACCACCCAGAGCACCAGAAACAGATCCCATGGACAT
ACCGGTAAACGGCGCTTCCCAATTCTGGGCCATGTTCATTGCCGCTCCCTGGCTGATATATCCGGTAACCTGGTACTGAG
AGTTCGTTAAAGTAACTTTCAGATATGGCGATACACCGTCAGCCTGGCTGTAAACCCCATAAGCTATAGGAGCCATTCAA
GTTAAAGGCCGGAGTTCCCCGGCCTCCTCCTTTAGCCAAGGCGCTTACGGCGCAGTTTCATTGACTTTTTGCGGGCAAGT
TTTGCCGCGCCAGTCTGGGCTTTTCGACGCGCTTTTTTTAGCGCCGATTTTTGAGCCGCAGTCAGACGTTTTTTACGCAG
GCGTTTACGGATGAGTTTGATCTCACCGTTACGAACAACCTTCTTAAATGCTTCAGTCAGCATTTCATCAGAAGTGCCAG
CAACAACAAACGCCGCTTCCAGTTCGTCGCGGTCGTCGCTATCTAAACTAGCGATAGAGGCACCAACATCAGCAGCAGCG
TCATCGTCTTCATCGTCAGCCAGTGCTTCGATCAGGTCATCATCTACACCGCATGCTGCGAGGAAGTCAGCAACATTTGC
CCATGCTTCGTTATAGGCATCGTCCTGTTCTTCTGTAACTTCGGAGTCGTCGTCGTCAGAGATACCAGCGATAGCTTGAA
CGAAACCATCAAGGGAGTCGAAAGTCAGATCACCGCTATCAGCCCAGGCGAAAACGGCGTCGGCCGCATCACTCAACGCA
TTCTGCATAGCACTTCGATTTGCAGCTTCCAGAATCATCTGGTGCGCCTGTTCGACGGTCCATTCTTTACCTTCTTTCCC
TTCCAGGATTTGCTCAGGAGCCTGGTCAGGTGGAACGTTCTCGTTAATCTGTGCCGCCGGTTCCGGATTATTATTAATAA
CTGGATCTGTTGGCGGTTGTGCGCTTGCTCGGGCAGACTCCATCAGCTGCACAGGATCAGAGTTCAAAGCGAAACGGGAC
AGTCCATTCCCCAAAAATGCCCCGGATTGAAAAAAGTTTTTGCTCATTGTATTCCCTTACTTAATAAGCAGCGGTACGCC
CTGGATACGACGGGCTACGCCAGTCGGGCAGCAGGCCCAGACTACTTCCCATTTATCGAATTCCGCCTGCGTAACTTTCA
GCACATACGGTTCTGTACCGTCAGCATCAGGATCACGAGGAGCCACCAGAGCGCCGGAGGCGACAAAGCGATCTAAAAGT
TTGGTCATCCCTTTAGTCAGGCCAGCCGCAGTAATACCGTCCGGGCTATGCTTCATCTGTCGGGCTAACTGGACAAAGAA
ACGGCTGATTGCATTCATCAGGGATGGGACGTGCTGGAAGTGCAGATAGTTATCCTGCGTGCAGCAAGTTAAAGCATCGT
CGATGATCATCTGGCCAGAGGTGCCAACAGATACTTTATTGAGACGGCCCTTGACCATTGCTTCTTCGTCCGGGGTATCT
TCCGGATACAGCGGTTGAATTGACGCACGAGCAATGACGGCACGTTCTTCACCAGCCGGTGAGTAATGCCAACCACCGAC
ATCAGAGTTTTTCTTGACGCCACGAGCTTTCGCCGCATACGCCACGCCAGACAGACCAAAGACCACACGGGATTGGGTCC
ATTTGTCTTTGCAGGAGAACGGGTAGTGATAGACAGAACAGCTTACATAATCGGTACCAAGTAAACCGGTATCCTCAACA
GCTGGTAGTGCTTCTGCGTACGTTAATGTCGGTTTGACATCAAAGAAGCCATCAATCAGGCGATCTGCACAGATTTTACC
TAATGCGGTGATAGCCGCATTGTCATAGCAGCCCAGGCCAAGAACAGCGGTGTACATGTACGGCGCATTGTTCAGCACTT
TCACCGCACGCAGGTACGCAGCGGTTGAGATTTTCGACTGATCACCGTTGGTACCACCAGTGAACGCCAACGATTTTTTA
TTTGTTACTTTCGCCGTCGAAATCAGCTCTTCATTAACAACCGCGCGCAGATATTTAGAACGGGCTTCCAGAGCCGTAGG
CAGATAACACAAGCGGCCCATGTCATCTTTCGCTTCTTCCGCCAAAGACACAGTGTGTGTCTCCAGGGTCGTTACCACAC
CGAGCGAAGTCGTCTGGGTCAGTTTTAAGAGGAAGCGTTCATTACCCGCGCTGTCCGCTGTTGCCGTTTCGATGGTTAAC
TCACGGGTAGGTGAAATACACGGATCACCATCATCAACGTAGATAGCAAAGGCTTCGCCACTATCAAGTTCAATTTCAGA
ACCGTATGGCAACGCACTGTAAGCCGGTTCGCCTGATTCATCGAACATAATAATCGGGAACTTCGCATCATCCGGAACAG
CGCGAACAACGTAACCAGACGTTTGCTGAATAGCTTCGTATACATGGCGAATTGGTTCGAACTGTGAGCCGGAAGACGGC
TTCAGCGGTTCGCCGAGAACATCTTCGTAATTGGACTCAGTAACCGCAAGAACAGTAAACGGCTTGCCACGCGCAAATAC
GCCAATACCAGCCCACAAGCTGCTATTTAATGCAACACCGGTAGATAACGTCGCATCGGCATTGATCGGGCTAACCGCGA
CGCCGGATGCATTACCTAATGACTGTTGAATTGAATATTGAGACATAACTTTCCCTGTTATGCGCCCCGCACGGGGGCGC
TATGTTAAACGGAGAACTTCCCCTGATTACTCAGAGTCACCGGCATCAATCGTGTCGCCGCTAATGAAGTTAAGCCCGCC
TTTTTTGGCCATTGTCAGCGTTACACGAGTGAAGTAATCAGCGCCGTTGCGTGGGTGCATATCGTTGATAGCCGAACCCC
ACAGCGTGGTACGGTTGACCAGCGCCGGAGTGGTCGGATGCTGGAACGGGATGGCCGGGACAGCATCACCAGTCACGAAG
CCTGCTTTACCCGGATTTTCATCACGGACGTAGCACAGCACATCCATCGAGCTGAACTGAATGTTCTCTGTCGTTAAGTT
CTTACAAATACCAGCAGGTACTTCGTACACTTTCACGTTACCGAACAGGGTACCGATGTAGTGAACATACGGAGTCTGGA
TATAGTCTTCGGCTGGCTGGAAGAAATCCTTCGGCAACTGTTTGAAGAAAGATGCTGCATCAGCACCAGCAAACATCCCC
ATCGCACCAGAAGATTTAACGCGCTCAATAATGTCGCGATATACAGTCTGGAATTTGCCACGAATGATGGTTGCCCATAC
ATCAAAGGACTGGTTAACCGGCAGAGCGATGTCAAAGGTGTCGGTCGCAAGAGTGCGCCAGATCATGATGCGAAGACGCA
GCATATCCTGTTCATGAGACAGGTATTCCTTCAGGGTGCGGAACTGTAGGGAACCCAGGTCCAGACCAAATTCACGCTGT
GCTTCATACGCCGCCTGTACCGTGTGCTCAGCCGCGATAACGAACTGACTTGGGAACAGGGTGTATTTCTTCATTTCGTG
GTTGATCAGCGGGATCAGCTCAGGAGCGGCTTCAATATTGATTTCCGTCTCAATTGCGATCTCAGTGCCTTTATCCGGCG
CTTTGGAGAACGACAGGGCAATCTGACCAATGTTGTAGTTCAGAGAGCAGGTAACAGTGATTTGCTCACCAGCAGCATTA
GTAAACGAGTGAAGTAGGCTGCCGGAACCGTTATCAACAACAGACTTAATACGGTTAACGTAGATGTTAGTGCGACCTTT
TCGGATTGGTACATTCTGGCCTTCGAAGTCTTCCATCTTGAAGGTTGCGGTTTTGCTGGTGCCATCGGAGCTTGCCACCA
GCACATAGCGGCGACGTAACTGGCTGTACACACCGACGGATTGCATGTCCAGAACATCACCAGCAGCATAAGAACCAAAA
GATGAACCTGCCACGTTAAAGACTTCATAGATGTCGGACTGGTCACGCGTAACCGGAATGAAGGTACACGCATCAGCGGT
AGCTGCCCCCAACTGAACAGGCAGGATCATCGCGAGGAATAAAGGCAGACGCATAACACCGTCAGAAACGCTCATCATCT
CTGCTGCGACAGATTCCAGCATCGCTTTATTAGTGGCATCCATGCTATTGCGGGTGGACTCTATCAGGCAGTTTTCCAGC
GTCTGGTGGCAGGAGGCCAGAATTTCCGGACGCGGCATAGATTTATGTGCTGCGGCGTAGTCAGCCAGTGCACTTGCCCA
CGCTGTAGCGATTTGAGCGGTGGCATTATCAGAGATACCCGCAAAAACCGGGTCTTTACGTGCAGCTTCAAGGATAGATG
CGGCACGCGCGGCATCATCTTTAATGAATTGGTTATCAGTACCGAACTGCGCAGTGCTTGCCCAGCCAAGCACAGCTTTA
GAGCGTTTTGCGATATCTGCAATACGATTCTGGTATTCGCGTAAGTTACTCAATTTACTCTTCCTTAAACACAAGGCACT
TGTGTGAATCCCTTTTCGGAAGAGATTTTATTGAAAGTCACTTGTTGACTTTCTCGTGACAAGCAATTTTTTTATTTTTT
TCGGGAGGAGGGGAGGAAGGTAAAATCCAAGGTGAAATCGTGGCGATTTCACCTTGAAATTTTAGAGTAATTTACTTTAA
AAACAGTCAGTTAATAGTGAAATTTGAATGGCGAAAGTTTAAGGCTTCGGCTTTTTATCGAGGCTCTTTCTAAGGATATG
CCCAATCATCCTGTCGAGTTCTTCCTGTAACTCTTTTGAGAGTCGATTAAACTCATAAGAAAATGCACGGCCTTTCACGC
GCTTCCTTGCAAAGCGATCCTTGTCCTCAAATTTCCATAATTCAGTAACTACGGACTTATCTTTAGAACCTTTATCCGTG
AGTAGTGAGGCTTCCTTTGTTATCAAGCGCAGGATTTTATTTTTAACTTCATCTTCGGCCATTTCTTCAATGGATAAGAT
GTCGTTTATTTCCGGGGATATGTTTTGAATAAGCTGATCAAACTCTAAATTCTTGTTCCCCATTTCGTCGCCAACAGCAC
AAAGCGTTTTGTAGTCCGAAAAGGTTAATTCCGACTGCACAGGGAAAAGGGCGACTAATTCTTCCGGAGCACTCGCTGCC
TGGAGAGCACGCGTGACCTTCGCCTGAGACAGCCCTTCTTTGGCTGCAATATCCTTCTGACTCATCCCATCATTTTTCAT
TCGCATCAAACGCAGACCTATTTCTCGAATGCTGTGCTGCAATGCTGTCTGAACGTCTTTCGCTAAATTTTGCGCTTCCT
GAACGCTGATCTCCTGGTCCGTGACTAAAACCCGCAACCCTACGTTCTCTAAGATGGCAGAAGCTCGACGCCGGGAACCA
TCCAAAATTTCAATTTTCCCTGTAGCCCGTCTAACACCTATTGCAGGGTAAAATTGCTGATGCTTAATAGTGCTTCGGAT
ACTTTTTAATGATTTTGGCGTAAGAGATGCCTGGTCACGCCCGTTGTTATGCTGATCAACAAAGGTATCGCTTTCTACCT
GGTTCGGAGGTATTACCTCTTCAATAAATGTGGCCTGGCGACCAGTTGATAACTTGAATACCTGCTCGACTCGATCGCCA
GAGGCTGAAGAACTATCAAATCCGCTTAATATTGAAGGATTAAGGGTTCGCCCAATTGTTGGTCTGTTTTTCTTTGACAT
GGGGGTTTCTTACTCCTCAGTTAGATCTGATAAATTCAATACGGTCAAAAACTGCTTTAGCAAAATCTTCCGCGGCAATT
CGCGCGTTCTTCAATGCATCAGCACTACCAACATACGTTGCCGGGTTAGCTGAAATAACAGTGTCAAAAGACTCGCCGCA
GCGTTCAAAACCGTCAAGGCGAGGGAGGAAGACATCAAGCATATCCCCACCGAACACTTCTTTAGCCAGGCTATGGCAAT
ACTTATGGTCTGCCTTGTTACTCAACTTGGACATAAAACCAATGTTAGTCGCAAGCTGGCACTCGCAGCCTTCATCCGAA
ATGAGTTTCACCAACTCAGGAAGGCGGGCAACGTATTTAAGCGATGAGTGGAAATCGACAGTTGCTGGCGGCAGAGGTGT
AAACAGTATATTGGCCGAGGCCAAAGCATTTTTCAGGAAGGCGTCAAGGTGAGGACCACTATCAACGAGGATAAAGTCAT
AATCGCTCTTCAGCTTATCAATCACATTTTCTTTCAGGACAGCATGGATGTTCTGACCCGGTAGATGCTCATTGCACAGC
TCTCTCCAATCGGATGCAATAAAGGCATCGTCAATCGACGCAGGCATAACGTCAACCCCAGGTACAACAGAAGGAACAAT
AAACTCCTCTAACAGCTCTTCACGGCTTACATTCTGCAACATAGCCTGTGCAGATGTTGCGTTTACGATACCAATAGAGT
GTTTATGGCTTAAAAACATCGTTGCTGAAGATTGCGGATCAAGGTCAATAACCAGAATCCTTAAATCCTCCATAAGAAGA
TGAGGGTGAGCACGCATTGCATGCGCCAGAGAAACCGTCGATACAGTTTTTGACACACCGCCTTTAAGATTGGAGATGAA
AATCACATACGCTTCGCTGTAGCGATCCCGGTATTTTGGCACTCCGCGATGTTCATATATGTCAATGATGTTCTGAATTG
ACATCGCATATTTCATTGAAGAGCCAGCAGGGCGTTTATCGAAAACATAACCCTTTTCTTCCATTTCACTTACGGCATAG
TCAACGTTCGCTCGAGTCAGTAGAGGCAATTTTGCCAGTGCCGCTTTCGCATAGACCTGGTAAAACTCGTTCGCGTGTAG
CTCATCCTTTTGCAACTGTACTTGTTCAGTCAGAACATTGAGCATTCTGTTTGCTCTTTGAGCAACCTTGTGAAGCTGGC
TGGAATCACTCATCGAAAGTCATCCTTTATGCTGTATTTTTGAATTTAATTAAAAATGCTGCATAAAATAATAATGTATG
CGTAGATGCTTGTACATAGCATTCTCTGCATGCTTACTCCTTTGCCAAGTGTGTCACAACATGCTTTGGCATCCTCCACG
CATAAAGGACGCGGATTTCTTCTACGTTCAGGTTGTAGCCTGAATCATTTTGGTGATTTCCTGCTTCAATGGGCAGCCAA
GCTTCACTCTCTATCAACTGGTGAGAACGGCTTGCCCGGCAGCTTCGATGTGTGCTGGAGGGAGAATAAAAGTCTAAGAT
GTGCGATAGAGGGAAGTCGCATTGAATTATGTGCTGTGGAGGGATCGCTGGTATCAAATATGTGTGCTGGAGGGAAAGGC
AGAGAATTACATGTGCACTGGAGGGAAAAGCGGATGGACAGATGTGTGCTGGAGGGAAAGTCTGGGCAAACTGAGGGGCG
TCCCCCTCCAGCGCACATCAAAAACAGGAAATTGGACAAGCCTTCCCGGCAGCACACATCTTTTTAATGCGGTTTCCCTC
CAGCACACACTTATTCGGGGAGTTTCAGCTTTGGATTGCGAGAATGGACGATTACAAAACTTTCCCGGCCTTTCTTCTCA
ATAGAACAGTCGAGATAGCCGATTGTTTTAAGCTGTTCTATCGCTTTCTTAATGATACGGTTTTGCTCGCCAACAGCTGA
CTGCAAAGCCAGGCGCTCACGGATTCGCGCGAACGATAGCGGCAACGGGTTCTGCGGAAGGCTTTCGATGAAAGTGTAAA
TGGCTTGTGCAGCTTCTTTCTTCGGAAGGGCACGCAAGGCGTGGTGTTGCAACAGAACGCGATAATCAAGCTGGAACAGC
TCCCACAACTTCGAATCAGCCTCCAGCTCTATCAGATCAAGGTCAGCATCAAAACGCCCGACCTTCAGCAGACCAGTCTG
ATAGCCGCCTTTAGCATCTTTTCCGCGCTTAAAAGCGATACCCTTGTTACGCAAGCGTCCAAGTGATTCATGAATGGTTA
AACGCAGTTTCGCATCCAGACGTTTTGAGGGGAAACCACAGGCTTTAGCGAATTCCTGAAACGATAACTGGATGGTGTTT
GAGGACAAGCCGTATTTGCTGAACGCGTAGATGACACCGATCCACGTTTTGAAATCAGTATCCATATCGAGTCGAGGACC
GGTGATTTTAATATCATCGTAACCCTCGGCTTTAGCTATCTCCAGCTGGGAAAACGCTTTGGTGGCATCAATCTCTTTAC
TTTCTCCTTTGCTCTTTGATGGCTTCGGCACGAATACCCCCAAGCGCATCAACGCTACAGGCTGCACAGTGTTGTTTGAA
TTAACTGTTAGTTCTTTTGCCTTACTTTCAATGTCTGCGTAAAGAATATCGGAGATAAATGATTGATTCATATTACTTTT
TCCGAATTGTGTGGATAGTTTTTATAAGTGGTGATAACTACCCAAGCTTTCCCGTCAACACACATCCTATATCCCGCCAG
CACACATTAGCAACCCGTCAGCACACATTTTTATCCCTCCAGCACACATCGTTTTCCCTCCAGCACACATCGCGATACAC
TTCTAAGCCAGACGTGGCGCGGCCTGCAACGATCAGGGATCTATATGGATCTAATTGGGATCTGTATGGACCTGATTATT
GGATCTATCCAGTGGATAATGTGGATAAGTGAAAAACCGGCCAACGTAGCCGGTTGGAAGGGAGTCGTATTATTCTACGC
TTTCGATGAGAAGACCATGTTCATAGCATTTAAGCTCATCGCCCTCGTACAGGAATTGGTATCCAATACCACCATATTCA
GGCACATTAGGGAATAACTCATCACTTACCGAAGAACAAATCACACCAATGCAGCGATCAACGCCTTCTCGTTCTTCAGT
GCTGAAAAAATCCTCTTCGGTAAGAACATGAGTACATTGCTCATCAGCATAGGTCGGAAATACATGCTCAATGCAATCCG
GGTGTTTTAAACCAAGCTGATCGGCAAGCTCGAAAGCACGACGGTATTGTTCAGATCCTGGCTTGCCAACAGTGATTTGC
TCAATTTTGTAGATTGAAGTCGCTTTGTTGATAGTTTGCTTTACTGTTACTTTATCAGACATAAAAATCCCTTTTAGTTA
CCGCTAATAGCTCGGTTGTAATCATTAACGTTGCGATTCTTCCTGTTAATCCCCATCAGCATCGTTTCTGTATCGAGGAT
ATACGCTGGCAGATCATCAAAATATTCACTGCTAAACTCTGGCATCCTACACATAAATGCACTTTTGGGGGCAGGGTGGT
TAACCTTTGTCGGCGTCGGCGTTAAATTCGCTGATCGACTCCCGGAGCAACCGCTGAGTGTCAGCAGGAATACGCTGGCG
AACATTACCCGCCGCAACCAGTTGTTTCTGAACTTCAGCTTTTCGTTCCATTTGCCTGTCAGCATACTTGGCTTGTTCTG
ATTCATTTTTCACTTCCTGGCTGTGAAAATGTTGCTCTGCTTTGTTCATCGTCTCAATGGTCTGGTTAAGATCCATTATT
GACTTATCACGTTCCTTAACAGCCTGATCAAGACTGCCAATTTTCTCTATGGCTTGCTTTAGCTGATGACGTTCCCATGC
AAACCCAGCACCAACAAGTGCGCAAATCAGAACAAGAACACCAGTAGCAGCAAGTTTCTCCTTCAAAGACAAAGCTGTTT
TTAACGTAGAAAAGAATGACATGTCTTCCTCCTGAAGAAAAATTATCAATGAAGTCCTTTGTTACTGTGCCGCTTTGTTT
AATTCATCAAGAACAGAATCAGGAACCAAAGCGGCAACTGCGCTGGCTGTGCTGGCCTTATTTGCTGATGCTTCCGCAAG
CGCGGTACCGATAGCATGGTTATAAGCAGTTATGGCTACGCTGGCGCTTTCCTTCGCTCGTTCATACTGCTGTTGCAATG
CTGCTACCGGTACTGTTGTCTGGTCGAAAAAAGCACCAAATTGTTCAGTAGCTTCCTTCAGTGCTTCAACTTGTTGTTCT
GTCAGTGCTGGTGGGGGAGTGACTGCGCCGCCACCTGAATCAGAGCCTGACGAGCTTCCTGAGCCTGTGTTAAGGGTCTG
GTTAATGTCCTCCATAGCAGCGACTAAACTCGACGTATTAAGCGCATTTACAGCGTCCTCAAGCGATTTCGTTGTAGTCG
CGTCACCAATGGCAATAGAGATCGGCAGTTCTGAAACTTCTCGCTCATTAGCACGACAGTAAACATCCCAACCAATATCG
AGTTGAAGGAGCATTGACAGATCAGCATAACCAGCCAACAGGTCCGCGTGCTGAGTTGCCAGCCCTCCAATATTCGTTAA
ACCGGTTGCGGTTGTTCTGATCGTTGAAACATAGCTGGTAATAGTGTCGGGATAGACAATTGTATCCAGAATTAATCCGG
TCAATTCTTCTGCAAGCAGTTTTGCTGTGTTAGCACTGTTTCGTGCCGATGTTATGGCACCAGGTGTTTTCATCCCACCG
GCGGCGGCCAATTTTTTATATGCGGATAACTGGTAGTCTTTTTCCAGCATGATATCTCCTAACTTACCTGAACTAGGCCG
TCTCCGGCTGCAACGGTAGAGCCGCATGAAACAGGATCACCAACGCATACGATCCCTTTCCCGTTGACGGTAAACCATGC
CCTGGTTGATATAGCTTGCCCGCCGTGTGTGCTGTTCCCATCGGTATGCTGTGCATATTGCTTACCATCAACTAACACTT
CGACTCCGTTGACTTTAAGTAGTGGTTCGCTCTCTACGGGAGGCCTGGATGGGAATCCTCCGTGCCCCGAACAAATGCTG
TCTTTTGTTGCAATACTTGCCACGTCATCACCAATGATTTGCTCTGATTTTCGTTATTTTAACTTAGATTATTTGTGGTC
TGTATGGCGTTTACTTATTGCAAAATTGCTCTAATAAATATTGTTTTTTATGTCGTGTTTTCGGTACCATTCAGCCATCG
CCCTTCAATGGGCATTTGTTTGGAGTCGTCAGATGCAGATGGAGCTAATAAGCCGCAAGGAGTTCGATAGCCGTGTAACC
AGCGGTGAACTCGACAACTTGCAGGCTATCAAGGTGAAAGAAGGCTTTTGCCTCATTGGGAATCAGAGCGGAACAAATCG
CGTTTTTATGCTTCGCCGTACGGATTTGAAGCCATTTGTCTGGAAGAACGAAATTGGTCCCAGCTCATACGCTCAAACGA
GGGGGTGCCACAACCTAGCCTTTTTCTACAAAGACGAGCTTTCTGTGGTTGATATTCAAGGGTTACAACATGTTTAAGCA
CTGGAAAAACATTACTATTTATAAACTTTCTCGTGAGGCGGATCTGACCGACTTAGAAGATAAAAAGAAAATGATCCTTT
TCACGCCATGCGGTAGTCAGGATATGGCCAAGTTCGGTTTTGTATCTCCATTTGGTGATAATTCCGAAGTTATCGCTATG
CATGGAAATGGTTTTATCCTTGTTGAAGCAAAGCGCGAAACAAAAATTCTTCCCCCGCCGGTTATCCAGCGAGCTATTCA
AGAAAAAATTGAAAAACTTGAGCAAGAACAAGCGCGTAAACTGAAGAAAACAGAGAAGGACTCCCTGAAAGACGAAGTTC
TGCATTCTCTTCTGCCACGGGCTTTTTCAAAGTTTTCTGTTATCCAGGCGATCTACGACGGTTCAACTAAACGTATCTAT
ATCAATGCCAGCGCGCGGCAGGCAGAGGATATGCTCGCGCTTATGCGTAAGTCTCTGGGTTCTCTTCCTGTTGTTCCCCT
GAGTGTTGAAAATCCCATTGAATTAACGCTGACCGACTGGGTACGTGATGGTAGTGCTCCACAGGGATTTCAAATGGGGG
ATGCGGCAGAACTTAAGGCAGTGCTTGAGGATGGCGGTATTGCCCGAGTGAAAAAGCAGGATTTGGGAAGCGATGAAATT
TCCACACACCTGGAAGCTGGCAAGCTCGTTACTAAGTTGGCACTCGACTGGCAGAAACGCATTAAATTTACACTGGACCA
TAACTTCAGCCTTACCAGCGTCAAATTTGCGGATGAATTGCTTGAGCAGAACTCTGATATTGATAGTGAAGATGTTGCGC
AGCGACTGGACGCAGATTTCTTCCTGTTGACCAGTGAAATTTCGTGCCTGGTTGATGCTCTGGTAAATGCCCTTGGTGGA
GAGGCTAAGCAGTGAAAGAGCTGTGCTATGGATCTGTTTGCAGTGGAATTGAAGCCGCGAGTATTGCCTGGGAACCGTTG
GGTATGCGTCCGGCGTGGTTTGCTGAAATCGAGCCTTTTCCATCTGCCGTTCTTGCGCACCGCTGGCCCCATGTCGCCAA
CCTTGGCGACATGACAAAACTTGCCAAAAAAGTCCTGGCTGGGGAAATCGAATCCCCTGATGTGCTCGTCTGGGGTACGC
CTTGTCAGGCATTCAGTATCGCGGGCTTACGTGGTGGGCTTGATGATGAACGCGGCGCGCTAACTTTGAAGTATGTGGAG
CTTGCAAATGCAATTGACGACAAACGGTCTGAGTCCTTCCTCAAACCGACAGTTATCGTCTGGGAAAATGTCCCAGGAGT
CCTGTCATCGGCAGATAACGCCTTCGGATGTTTCCTTGCCGGATTGGCTGGAGAAGATGCGCCATTTGAACCAGGTGATC
GACCTGAATCAGGAAAAAGTAACGCGTTCTGGCGGTGGGATGGCAAAACCGGTTGCCATGCTCCAAAGTGGCCGCAGTGT
GGTTGTATTTATGGACCGCAGCGAAAGGTGGCCTGGAGAATCCTTGATGCCCAATACTTCGGAGTGGCACAACGACGCCG
ACGCGTGTTTGTTGTCGCAAGTGCTCGAACAGACCTCGATCCCGCAACGGTACTTTTTGAGTTCGAAGGCGTGCGCCGGA
ATATTGCGCCGAGGCGAAAAAAGAAGGAAATCGCTTCCGCCATTATTGCAAATGGCGCTGCAATCAGTGGCGAAAGCCTA
AATCCATGCCTACACGCTGACATGCCACCCAGTATGAAATCGACGAAAGCCGTAAACGCTTTCAGGATGGCAGCATTTGG
GGAATATATTGACGATGAAACCGCATCGACAGTAAAGGCAAGAGATTTTAAAGATGCCACTGACCTTGCCGTTTTTAGCA
GCACAGGAGCAGGTTTTTGGTCAGAAGGGCATGGTACATTGCGGGCACGTGAGCAAGAAAGCCATGAGCATCTTGTTACA
TTGGCTTTTCCTGAGCGTATGAGCGGTACACAACATGCTGCAACTAAGAATACTTCACCATCTCTAATGGCTAAAAATCC
AACAGCTGTTTGCTATGAAGTAAGAAACGCAGAAGTAGCTGTCCGCCGTCTTACCCCTGTCGAATGTGAAAGGCTGCAAG
GTTTTCCTGATGGGCATACGTTGATCCCGACGGAAAAGCGTAAAAAAGTTAATTCAGATGAACTGGCATATCTTCGCAAT
CACTATCCAGATTTAAGCGAAGAAGAGGCCGCGATGCTTGCAGCTGACGGACCGCGTTACAAAGCGATCGGCAATAGTAT
GGCAATACCAGTAATGCGCTGGATTGGCGATCGGATTACTAAGGCCGTATGTCGGCAGAAAGAAGGAAGTGAAACAAAAG
AGCGAAAAGTTAAACCAGCGGCAGAATTCGAACGGTCCATATTCAAATGGGCTGGTGGAAAATTTGGTGTTCTGGAACAA
ATCTTTCGCTATTTGCCAGAAGGGAAGCGCCTGATCGAACCTTTTGTCGGTGGCGGAGCTGTCTTCACGAATGCCGGATA
CCAGGAAAATCTGCTAAATGATGTGAATGCTGACCTGATTAACTTTTACAAGACTCTGCAACGCGAGGCGCATTCACTTA
TCACACTGGCGCATCGTTTCTTCCAGGACTACAACACACAGGAAGGATACCTGGCAGTACGGAATGCGTTTAACAAACAA
GTCTATGATGATTTACATCGCGCAGCGGCGTTTTTGTTCCTGAACCGACATTGTTTTAACGGATTGACGCGTTACAACCA
GGCCGGTGAGTTCAATGTCGGTTACGGGAAGTATAAAACTCCGTATTTCCCATTACAGGAGATGGAAGCCTTCCTCGGTG
CGGAAGGGCGGTCTGAGTTTGTATGCGGTGATTTTGCAGCGGTGATTGAAGCTGCCGGAGAAGGAGATGTCATCTTTTGC
GATCCGCCGTATGAACCGCTTCCAAATACAGAGGGATTCACGAACTATTCCGGTCATGACTTTAAGTTTGAAGAGCAAAA
ACGCCTGGTGTCTCTGTTGACGGATGCTCATCGTCGAGGTGCAAAGGTTCTCATTACTAACAGTGGCGCGCCAAACATCA
GAGAGCTTTATCATGACAGTGGCTTCAGAGTGGAACCTCTTTTTGCCAGACGTTCTGTGTCTTGTAAGGGGGACACTCGA
GGTGTAGCTCATGACGTTTTGGGTATATTGCTCTAATAAATTTATTAGTGTAATATCGCCTCAATGAATCGTGATTTATA
GAGCGATTTAGCTGTTAGCCGCGACAGGCGCGGCGGTAAGCATGGCTGGGCCTAGTCCTCCCAGACAAACCACCGAGTTG
CCAGGTTGACCATGCGCCTAAGTGGCAACGCCGAAGTGCGTTACGAGCTTCCAGTTTGCCCATCTTCGGGTGGGCGTTTT
TTCAGGGTTTTCGTCATGGTTAGCGACTTTGCGGCGGTTTAGAAACTGACCATTAAAGTAAATGCAAACGATGATCTGAT
GATGGTAGCGGCCTAAGAAGCCAGATGCCACGGGGTATGAGTCGTCCCCCGTCAAAAAATCGACCGCAGAGTGTCCCCGT
CTGTGTATTAGGGAACGGGGAGGCACAACAGGTAAGGGCGCTGGTGTGATTAACCAGATGAACGAGAAGGGGCCATCTGT
TGGTCAGCGTCCTTTCCTGTTGCGTTTTCTTTTCAGCGTAACAGCGGTGCTTAACAGCACTTTGGGTACAGTTCCACGAA
TTTACGGGTATATCCCGTCATGCTGAAGGCGCTAATCACGCTGGAAGCCAGGGTTGTGCATCCCCTGTTACCGAATTGCA
GCCAGGGCGCGGTGCGCCGAAAAGCATACGGAGGTGGAAGCCCTCGCCGGAAACGTACCCGGCAAGTGATGGTGTAGCTC
AGCGGTTAGAGCGGTTGACTGTTAATCAACGGGTCGATGGTTCAAATCCATCCACCATCGCCAATGCCGGTTTAGCTCAG
TTGGTAGAGCGCCTGCCTTGTAAGCAGGATGTCAGCGGTTCGAGTCCGTTAATCGGCACCAGCACAACAGGTAAGGGTAT
TTTGCGACGTCGGAGATCGCCGAGCTTGGCAGAGGGTTCGAATCCCTACGAAGTACCCTTACCGTTGTGATGAAGTGCAG
CTCTTTGAAGCAACCAGAAGATAAGCATCTGGCTTCACAACATAAACCGCAGGAACGACCAATAAACGGTAGTCCGTATG
GAGAACACCCCGTTGAGGAAGAGGCCTGGCCGGAACCGTAACCGGCACTACAACGTTGAGAACACTGGCGTAACGGGGTC
ATATCCCAATCTACGAATAAATGTTGCGTTGCAGCGTGACAACCAGTGTTCTCAACATTGTGGTGAATGCACAGGCTGAT
GTGCCGCAACTACAGTAGTGCGCGCTTTGCGGGGCTTGCTACAACCCTGTGTCGGAGTTCAGCACCGACCATCACAGTTT
GATTCTCTGGCATGAGCATAACGCTGAAATAAGTCCAGTCTGGTGCGGCCCGATCACCCGCCGTTAGCTCCACGAAACGG
AGCACGTAACAGGTAAGAGCATTCTCCTGTAACGGGTTCATATCCCAATCTACAGGTCCACCAGGAATGCTCTTTCCGTT
GCGGTGAATGCGGCTAAGCGCACGCGGGGAAATGGTTATATCTGTCCATTATTTCTCCTTATTTCCCCGTCCACGGTGGA
TAACCAGCTAAAGGACACCGGGAAGCACCCGGCACCGCAACCTTATTTCCCAACCAGTAATGAGGTTAATAAATGCTCGG
CATTCTCAAAAAGAAATTCCGCAAAGCGGCTGGCGGAGTCAAGAAGATGGAAAACCGTGATGCGGTGGAAGCGACTGTCT
GGGGCGCATATTCCATTGCATACTCTGACGGCACCTGCGATGCGAAAGAAATTGCAGTATTGGAAAAAACCATTGCAGCA
CTTCCTGCCTTTGCGCCGTTCTCCGGTGAAATTGCCCAGATGAGCGCCAATATTCGCGCTCAATATGAAGCCTCGCCGCG
CCGAGCGAATGCCCAGGCTTTACGTGAACTGGCTGACGTGTCTGGAACTAATGATGCGGTAGATGTTCTGTGCCTATGCA
TTGATATTGCTGACCAGGATGGCATTGGGGCAGAAGAGCAGGAGCAATTGAAGAAAATTGCCCAGGCTCTTCAATTACCA
CTGGAACAGTATATCTGATGGTTATAAAAGCACGTCTAATTCTGGCTTTGGTTTTTCTCGTGCTATCTGTGCTGGTGGAT
TTCACCAGCACAATCCTGTCGGTTTTATCCGACGGGGCGTTGGTAGCAGTAGCTGTAACATTGGTATGGCCGATATTAAA
AACAGCTTCTAAGGATCAGTGATGGGCTTCTGGGATTTTGCTGACAAGCATCCAATTGTTCTCGTTGTCATTGCTGGCAT
AGTTGTAGGCGGTATTGCTGGCGTCATAGAAGCACTCAGGAAACAGTAATCCGGCCCTTTAGCTCAGTGGTTAGAGCTGG
CGACTCATAATCGCACGGTCACCGGTTCAAGTCCGGTAGGGGCCACCATATTTGGTTGTAACACGGCGTCTGGCACATGC
GTCGTTAGCGGTCTGGTGACGTTAAAAGGGGGGAACCTTGCCCCTAGCTCAGGCAACGAACCAGGTAGCCGGAATGTGCA
AGCCACCGTTTGTTGTTTCTCGGGTAAAGGGATTCACCATCCTGGCGATTCGGTGTGACAGCCGGGAAGAGTCCGGCGCA
TTAATCCTGATTTTCTGGTGATGACTCATATCGTTAGGAGTGATTTGAGTATGCCGATTATATCTGACATTCAGCACGCC
TGGGTGGAGTGCTAATGTCTGCATCCCCTCTTGAATCCATGCCAAATTCCCTTAGTGCAGAACAAGCTGTACTTGGTGGC
TTAATGCTTGATAACTGCCGCTGGGATGAAGTTGCAGATCGTATAGTTGCTGATGATTTTTATACCAGTGCTCATCGTGA
AATTTTCAGTGAGATGGAGAGGTTATTAAGTCATGGCAAACCGATTGATTTGATAACACTTGCTGAAGCACTTGAACAGA
ACGGTAAATTAGAACGCGCCGGTGGTTTTGCGTACCTTGCGGAGATGTCAAAGAACACGCCCAGCTCGGCAAATATTTGT
GCTTATGCGGATATCGTTCGTGAACGCGCGGTTGTTCGTGAAATGATTTCCGTCGCAAATGAAATAGCCGAAGCTGGATA
TGCGCAGGATGGCAGGGGCAGCAATGAATTGCTGGATATGGCCGAGCGCCGCGTTTTTGAAATAGCTGAAAAACGACAAA
AGAGCGGTAGTGGTCCAAAAGATATCGCCAGCATTCTCGATGCAACGGTATCTCGCATAGAAGAGTTGTTTCAGCGACCA
CATGATGGTGTAACGGGGCTTGATACGGGATTTACCGATCTCAATAAGAAGACGGCAGGGCTTCAGCCGTCCGATCTCAT
CATTGTCGCCGCCCGCCCATCTATGGGGAAGACCACGTTTGCGATGAATCTCGTCGAAAATGCCGCAGTTCGTAACGATA
AGCCCGTATTGGTTTTTAGCCTTGAGATGCCGAGCCACCAGCTGATGATGCGCTCACTGGCTTCTCTTGCACGCGTTGAT
CAGACTCGTATTCGGACAGGGCAACTTAACGACGAGGATTGGGCGCGGGTTTCTGGCGCAATGGGTATTCTGTTGGACAA
GCAGAATATTTTTATTGATGACTCAAGCGCCCTGACGCCGACAGAGCTACGTTCCCGCGCTCGTCGTGTTTATAAAGAAA
ATGGTGGTTTGAGCATGATTATGATCGACTACCTGCAACTTATGCGCGTCCCCGAGCTGCAAGATAACCGAACGCTGGAA
ATTGCCGAGATTTCTCGCTCACTGAAGGCGTTGGCGAAGGAATTACAAGTACCGGTGGTGGCATTGTCACAACTTAATCG
ATCGCTTGAACAGCGTGCGGACAAACGACCGGTAAATTCAGATTTACGTGAATCAGGAGCAATTGAGCAGGACGCAGACC
TGATTATGTTTCTGTATCGCGACGAAGTTTATCACCCGGATAGCGAAATGAAGGGCATTGCCGAGGTAATTATCGGAAAG
CAACGAAATGGCCCAATTGGCACGGTGAGATTGGCTTTTAACGGCCAATACTCACGGTTTGATAACTATGCCGGTGCTGA
CTGGCAAGAGGATTATTAATGCAATGGAATGAGGAAAAGCCGATGAACATCCTGATCATTGGGCGAAAATTTGCAGCCAT
CAGTGATGTGAAAACATATACGGAAATGTGGTCTTATAACCTGGCCTGCGCCTTTAGTGAGGCAGGGGTAACAATGCAAT
ACCATCGTCCATATTCCCCTGGCGTCGAAAGCCCCGAGGATTATGTTGAAGCTGTGTTGACTGCTGCGACAGCATGTTCT
GCGAAGGCCATTTTGGCACCAGGATTGAGGTATTTTACTACGGTACCCAGGGAAATAGGCATGCAACTGTGTCGCCGATT
CTCTGGATGGGTAGCCCAGGTATATGACGGTTCTATGCTGGATTCGGCACCAGTCGATATTACTTTTACTGTCCGCGATG
ATACCTGGCGGTACCTGGATAATCCCGGTCGGTTAGAACGTCATAATCGCTTTAACAAACATGTTGGATGGGCAGCGAAT
CAGGAGCTGTTCCATCTGGAAACCAAAACGGACGATGTTCTGCGTATTTTTGTAGACCACGCTGCATTTGATGTTAGTGG
TTTTGATCACTCCTTAAGTATCCTTATGAACCTTCAGCGTCTGACCGTTCCGTATGAGGCCAGAACGTTGACTGATGACG
GATTGGTTACCATTGATCCGGGGAATATTTCGGTAATTCCATACAGACGGACGCCGGTGCCAGCAACCGAATTTGCAGCT
GAATTGCGTAAGAGTGACGTTTTTATCGTTACGCATCCCGAAAGCCTTGGATTAACTGTTCTTGAGGCGGCAATGTGCGG
GGCGTTGGTATTAACGCCTCCCGATTGCCTTCCGCCAGATCGCCTGGCTTTGGTGAACCATATGGTTATCAAGTCGCGGA
TTGATTGGGATGAGGTTATTGCTCGCGTTGATCGCGTGAAAAATGCTGAAAAGGTCCAGTGTCACACCTGGTCGGCAATT
GCGGAAAAGATGCTTGAGACGTTTATCACGCAGAAACCGTCGCGCGGTAACGGATAAAAAATTGAACCCGTCATAACAGA
AAAGCCCGAACGCCGGGCTTTTCTTAAGCCTTGTCAACAGAGACTTGAGCGGCTTTTATGGATAGATTCCCGCTGGCCTC
TATCGCCATACTTCCCCCCGCCTTCAGGGCGACATCCGCGCCTGACTTTATATCGAGATTTCCTGCGGAAGAGATGAATG
CCGGACCTTGAGAAATGGCATATAACTCCCCGGCCTCGTTGAACCCGATTGTTGTTCCACTTTTCAAGTGCGTAACGGCC
CAGGCTCCGCCCGCCGTCCGGATCTCCATTAGTCCGTTCCGCGACGAAATAAAGTCTTTTTTGGCGCTGGTTGATGGTTG
TGCTGGTGCACCTTCAACTTCAGGCGGTACATAGCCTTCACCTTGTCCTGACGCTTCAGGCGGCACATTGGGAGCGCCAC
CGGATGCATCCTGTGCATAACCGATTATCAATGGCCATCGCGAATCCCCATTGTAGGGAAATTCTACCCATACTTTATCG
CCGGGCAGAAATGGTGAAAACGTGTTTGCATTGGACAATATAGCTTCTGCCCACGGCAATGAGGCATCTGGTAACCCATC
CATCATGCCGACAACACGTATTTGTGTACGCATCAGACCTTTAGGGTCATCGACGCTTATCACTACAGCCCGATACTTCC
CTGTCAAACTACCCATTCACCACTCCTAACTGTGCACGGCTGACAAAACGAAAGCGGTCTTCGAAATGAGTCACGGACAT
CACTATCATTTTGTCAGGGATAGATTCATCGAGTTCTCCGTCACCTGCCGTGTTATGCACGACAATTTTCAGCGTCGTAC
CCGGAGTTAGCGCGGCATTTCCTTCCACCAGCATATCGAGGCGGGGGAGAATGAATTTGTTGTAGTTCGCCAGCGCGGTA
GGATCGGGATTGCTCGTAAATTTAATGGGGTCTTCCTGGTTACCTGAGTAAACCACACCTTTGGTCATGTCATAACTGGC
CATTCTGTAATTGTGGCGGCGCTGGTATTCATAATCGGCATTCAGGATGTTGAACTGACTAATTGTAAATCCGGATGTGT
TGGGATTGGCGGACTCATAAGTAAGCGATGGAGCGGCGTTTGCCATTTTTTCCATACTTTTAAAATTGATCATCCCCCTG
GATGCCCAGCACATAGAACCGGTATCCCGGGCTATCTCCTGCAATACCTTGGTCGGTTTTTCTCCAACATTTAGGTGGTA
TGTGGATGTTTTTCTGAATGAGTCAGCATTTACCTTCAGACCAGGGGCAAGAGAGGAAACTACGGCTGATGGGGGCTTAT
CAACAAAATACTGTGCGCTGGTGGACGGAACTTTTAATAACCGCACCGGGTTACTAAACGCGTAAATCAGTACAGTATCG
TCCTTGCGCGGCGCTTTAAGAACAAAGAACTCTTCCGAGAAGAGGATGCCGCCATGACCTTCCGGATCACCAAGTGAAAC
TGTCAGTATTGTACCAAATTTCACCCCCAGCTTATTGACCACGTAAGCCGTTGAATCCCTGATCATGAGCATAAGCTGGG
GACCAGATAGCTCCCCAGGTTCGACATAGGTACATCCTACGATCATTTCGCGAGGGATTTCGTTCTGCCCAATTGAAACA
GATTGCAGGAATAGCTGAGTGCGTTTTGAATCAGTTTCCGGGGCTGTGGTGGTCTTTGTGGCCATCTCATTCCTCCAGAA
TTTTCGCTTTTACCGTTATGGTGCCGGTGGTTTGCTGCATATAAGCCAGGATAGGAAGCTCCGCCACAACGGTGAGGTTC
AATCCAACCGCGAACAGCCTGTTGTCGGCGGTGCCGGTGGTCAGATCCTGAAATGCGATTGATTTTTGCCCTTCTATGTA
ACAGGTAACCGGTATCTCATAACCGCCGACATTGGCAATGTGAGTGAAAGATGCCTGCCCGAGGCTGGCATACATTCGTA
GCCAGAATGCTAATGCAGTTGTAACCATCCCAAGAGATTCCTTCTCGTCACTGGCTATCCATAGCGAATATTCCAGTGAG
AAAGGGATAGTAGATACCAGGGCTTCAATCTCATCATTTTCATTGGTGACATGCCCTTCATCGTAATTATCCCGGCACAG
TTCACCTTCATAAATTGAAAACGCGGGAGAACGAGACAGATTCACAAGCGGCATTGCCAGCTTATTTACCGGGCCAGCAG
AGGCTGTATCTTTGCGCCCGGCGCGATCGGCTTCAAATGACGACAACCACTCCTTCACATCACTAAAAGTGCCGAGCGTT
ATGCGATCTCTTGGTGTGCGTTTCAGGAACTCCCGGAACGACTGGTTAATGCGATCATTAAAGCTGACAACTTGTGAGTC
GAACGCTTCGTTTAAAGCCTGTGCGAGCGCCGAATCAATGCCATCAATAGTGGCAAATTCCAGCTTACCGGTTGGAGTAA
GACCTTTTTTCTTAAAGATGGCCAGTAGCCATTCCTGATTATTCAGAATCACCGATGAAATTCCCTTCAAAGGCGCGTGA
AGGCACGCAATAAAACAAACTGCCTACCCTGGCAGTGCCGTAATTGAATATTTTATGGATGTACCAGAAGCGGCGAATGG
TTGTGCCGTCTGACAGCTGTTCCAGCCATTCGAGCATAGAACCCACTGGCACATTAACGGCGGCCAACCGAAGGATTAAA
GCACTGTCGCTAATTCCCGTATTATCACTGCCGTCGTATAGCGCGTAGAAGGCGTCCATCTCATCCGGGCAGTCGAGGGC
CGTTATCAGTTCTGGATCCTGATAGTCATATATGCGTTGGTTCGGTTCTATTATTTCAGGTGCCGTTTCAGGTGCATTTT
TGTTTCTGTAAGGTATTGCGCGATACAGAACTGCATCGAATGAGTCAGGGTCTAGCTTGATTGCTTTGAGCCAGTCCATC
CGCACAAGGTTATTAAAAACTGCATGACCTTGATAACGGTGGCGCACACCAGAATCACTAAGCAGGCCGTGATCCAGATT
GGGAAGGTGATTGTCCTCCACAGGATCAACAATATTACCAACGTTAACACCATCGGTTTCGATTTCAGCATCAATATCTT
CCTCTTCAATCAGTTCAGAACCTTCGCCTGGAATATCCGGATCCGATTCGGTGTCCGGGAGGTTATCACCAGTCACTTGT
TGTGATGGTTCTGTGTCCTCAAACATGTCATCAAAGAAACCAGCCATCGATTATCCTTTCCGTTTACGGGCTTCGTTAAT
TTGTGTCTCAAGAATGCTTCGCGCCTGCGCAGTGGCAGCGGCCTTGTCCATTCCCTGACTCATGAAAAACTTTATGAGGT
TGTTCGCCTGCGTTTGCAGGGCTTTTTTGAGAGCGTCGGCTTCAGCGCGAGCCTGGGCTTCTCTCACCCGCGAGGCTTTT
AGTTCGGCATTCTTCCTGTTTGCCGTGGTGCGAGCTTTTTTTAACAACCGGCGAACGTTGTCCGTGGCGCTATCTTTTGC
GCGTAGTTTTTTGCCTAATGCATCCTGAGATTTCAGATACAGCTCATACTCACGCGCAGCTTTAGCCTGATCCGTCGTTG
TTGTCCGGTTGCGCGCGAGTGATTTAGCCAGTTCGCCTTTGAAATAGGTTGTTGTCTTCCGCTTGTCATCGCCGAAGGCT
ACCTGTTCAGCTGCTTTTTCCAGGGCAATAATGATGGCCTTGTGCCATGTGGGAGACTGAAAACGCGTCATAGCGTGCAA
AACATGTTTGCAAGCCACACCAGTCAGATCAGGGTTGCGGATTTTGGGGAATGCATACTCTTTTGGCGGCGCGACAGCAT
AGTTACCAGCCGTGGCCATATAACGATACCAGTATTGATGGCGTCCACAATCACAGTCGAAAGATACCCGGCCCTTGCAG
AGATCGGCAGCGATTCGGGCTTTTTTCGCACCGTCTTCAGCAATTTCCTCAACGGCTTTATCCCATTCCTCAAATCGAAT
TCTGACACGGTGATGCTGGTGGACCGACTCATCCGAGGCATTAACAGATATCAATGCAAGGTTGTGTTTTAGCCCGAGGA
ATGTCGCGGCTTTGATCCCTGTGCCATCAGAAACTTTGTTGTTAGCGCGTTTTATATCAATGCTGGTGGACTGCGCCACC
AGCTGAGCATAGGTAATGCCGGGTACCGTGCTTTTGAATTTGGTTTTATGAGACTGCCTTGAGGTGTTGAAACTGCGTAT
ATCTTCGGGCGTAAAGTAGGTGCCATCTTTCTTTTTCCCAAGGCTGAGGAATGCCTCAAGTTCGCGGTTACGCATCCCCA
TAATCCTTGGGGTGAGTGTACGTCGCGCGTTTCGCCGATTCTGACGCTGCTGTTTACGGATAAGATCGAAGACCTTGTTA
AAGTCTTTTGCACTTAATCCATCAGTCTGATAGCGACCAAGGTTGTCGCGAGCATATTCAGTTGGCATTCATTTCCCTTA
CGCAATGGATAATGTCCCTATTACCTGGCCGTCGTATTGGAAATGGCGAATCATTTCGCGGATCCAGGTGGCAGGTGGGA
GTTTTAATTTTTTGCCAACAGTCATACCCTGAGACTCATCCTCAAGCCCGGCGGCGAGCGTCACAACCCAGCGTAGCTCT
GCTATGCCCCACATACGGTAAGCCAGCAAATCCGGGCGATATTGCTCATCGGGAAGAACGTAATAAATCGTCAGATTCTT
GTCGTTCGATTCACACATAAGCATCACCTCTTTGCGTAGCTCTGCCCTGAGTATTGGATCGGCTATGTTGCGGTCGTCAT
ACCGCGACAGAGGATATTGCCGGGTGCTTTGGGTTGTAGTGATTGATGTAGCCATAGTCAGCCTGCCAGAAATAGATGAT
GGTGATTCTACCGCTAGTCATTTGTTGAATATTTAACTCAATAAAAGAAAATTATTAGTGCAATTTTGATTGTGAAATGT
ATCATTCTGCCCTTAAGTAGGTTCTTCACGAGGAAACAAAATTGGCAGAACGTGTTGATGATGCAGAGCTGAGCATGAAT
CAGTTAGAAGCTCTCAAAGACATGGCCATCGATAACATCAGAAAGCAGGCACAGGTCGTGAGCCAGGTATTTACAGGGAA
GTGTCGTTACTGCAATGAATCGATTGAATCAGGCATTTATTGTGACGCTGAATGTGCGCAATGGCACAGGGAAGAGCAGG
CCGCAAAACAGCGTAAATATGGCATGCGACCGGCAGGATTTGACTGATTATGTTGCGCTTTACTGAGGAAGAGTTTCAGG
CTTTTAGTGAGCGTCGAAATAAGGGGCGGTCCAGGCCAAAAACCAAAAAGGATCCATTCTTATCGCTTGCGCCGGTAAAA
GAAGTTTCTCCACATGCGAAGGCACTTGCAGCACTGGCAAAGAACCCAGACCTGCGCGACGGAAATTGCGAGCACTTCGA
GCAGGTTTTCATTTTTGATTACTTCGAACGCAAGCACCCTGACATCTATGAGCTGTTGCATGCAACGCCTAACGGAGGGA
AACGTTCAAAAGCAACCGCCGGGAAAATGAAGGCTGAAGGGCAGAAAAAAGGTTATCCGGACATGAGTCTCGATAAAGCA
TGCGGTATTTATCACGGCATGCGAATTGAGCTTAAAGAACCAAATGGTAAAGCCCCGACGAAAGAGCAGATCGCCTGGAT
GCGCAGGCTTAGAGAGGAAGGTTACTACGTCGTTCTTGCGTACGGTGCAGAACAAGCGATTACCGCCATCCTGGAATACA
TAAGTCTTAAAAAGGGTGAGGCTATTGAGCATGTATTGAACGGCGATAAGTGGTTGTATGCTGCTTAAAATAATAAATTA
ATTAGTGCATGTGCGCTCTTTGTGGTAGTGCACTTTAACATCGGGAGAATAATCGTGTCATCCAAGGTTAATTATGAGTC
GCTGGCATCGGTCATGCCGCGTAATGAACAGGAAACAGATGCTGTAGTGGACCCTGTAATCGCTGAAATGAATGCTCGCC
TGGAGGCTGAATTTGCAGCTGAGAATGAACATACCACCCAGGGCGACTAGGACTGTTTTTTGTGTCGGTAGCGGTCCGTC
ACTCACTCGTGAGGACTGTGCTGCTATAGAAAAAACTGGCTGTTCAATCATCGCGGTTAACAATTCCTGGCAGATGTTCG
ATGACATTTATGCCTTATACGCCGGTGATTTGTCATGGTGGAAGCAATACGGATCCACCATACCGGGAGGGAGATTCCGC
AAAGTGACAGCCAACCTGGCGGCGGCGAAATCATTTTCGTTGGAGTACAGGCGATATTGTGGACCGGCGGAAGGGGTAAA
TAGCGGCGCGCAGGCTATCAGTCTGGCTGCTGAATCAGGGGCTGAAGTAGTGGTATTAGTCGGCTATGACTGTTCTCTGC
AAAACGGCCTTCATTGGCATGGCGCGCACCCTCAAGCACTACGGAATCCAACGCAGGTGTCTATTTCAAAATGGCAACAG
CAGTTCCTGGATACCCGCAAAAAACACGCAGATTTACATATTTTGAATGCAAGTAGGAGCAGTGCAATTCAATGTTTCCC
AAGAATAAATTTAGAGGCAGTGATCGCGTTATTATCGTCGGCAGTGGCCCAAGCGCCGCAAACTTTGTTGCGCCGCGCGG
AGTGCCGATTATAGCGGTCAATGGGGCCATCGACTGGCTTAACCGCGCTTCTTATTTTTTCACCCTTGATCCATCCCCAG
ACAATATGCGGCGCGTTGGTCGTGGCCGCCGTCGCCGTGGTGTTTGTTATTGCATGGCACTACCCGATGTTAAAGAACGT
GAAGTCAGAGATGGCGTTCTGTGCTTCCGTCGTGTGGCTGAACGCGGCATGGAGCCAAAAAATACGAATTCTCCCGAGTG
GTGGGCGTGGCGCTGGTCCGCACATTTCGGCCTTTGCGAAGATGAGAATGAAATTGCCAGCGGCAATAGTGCATATGGTG
CTCTGAACCTGGCTTTCCATATCGGATTCAAACATGTAGCTCTGGTGGGCGTTGACGCTACGCAAGAACTACGCGTTCAC
TCCGGCGGCACGCCAAAAAATCTAAGTCACCTGCCTTTGTTATTCCAGTCTGCGCGTGAACAGATTGACGTTGTTTCATG
CGGGAAAATGGGAGGTATTCCGCAGATGACTCTTAAAGAATGGCTGAAGAATACATGATAGCACCCACAATTTATCACCG
TATCGACGGTACCAAATACAGGAATGTCTGGGTTGTTGGTGATCTGCATGGTTGCTACACCAGACTGATGTCCGAACTCC
ATCGTGTGGATTTTGACCCGGCGCAGGATTTACTGATATCGGTCGGCGACCTTATCGATCGCGGTACTGAAAATGTCGAA
TGTCTGGAACTATTGCAGATGCCCTGGTTCAGGGCAGTGATGGGGAACCATGAGCGGTTGATGCTCGATGCGTTAAGTCC
TGATGGCAACGTGAATAACTGGCTAATGAATGGCGGACAATGGTTCTTCATGCTGGACACTGATCAGGAAATATTAGCCA
GGGCGCTGGTGGAGCTGGTAAAGCGTCTGCCCTATATCATTGAGTTGAACACCGGGCAAGAAACTATCGTTATAGCCCAT
GCCGACTATCCGGATAATGAATACCAATTCGGTAAGGAGGTGCCGCTTTTCAACGTTGTCTGGGCGCGCGAGCGTATCAG
TGATTCGATGGATGATATTGGTGGCGAAATTTCGGGCGCAGATCGTTTTATCTTTGGTCACACTCCGGTGAAAAGCCCGA
AGACATTCTGGAATCAGCAGTATATCGACACTGGTGCCGTATTTTGCGGAAACCTGACATTGATGAAAGTGAAAGGTGAT
GGTGCAGCATGAAGATTGCTTTAGTTCTTCGCTCTGGTGGTGACTATAACGCTTCCGATGTGCAGTGGCTGGTTAATCAA
CTGCCAAAAGACTATGAAATTATTTGCCTGACAGACCTGAAGTGTTTACATGTACCTGGCGTCAAAGTTATCCCATTGAT
CAACCAGTGGCAAAAGTGCCGTGGCTGGTGGGCGAAAATCGAGTTGTTCCGACCGGATATAACCGATGATCTGTTCTATC
TGGATTTGGACACGGTTATTGCCGGTGATATACGCCCAATCCTTGAGAATCCACCAACCAGCTTCACCATGCTTAGGGAT
TTTTACCATCCACAATATCGTGGTAGCGGTGCCCTGTGGATACCAAATAGTGTTAAAGCGCATATCTGGAGTTCATTCTG
GCAAGATCCGGAAGGTTGGATTTCTCGTTGTGTCACTACTGAGTGCTGGGGTGACCAGGGGTTCTTACGAAAGGTTATGG
GCGATGATACACCAGCATTTCAGGATCTGTATCCAGGATGGTTTGTAAGTTACAAGGCCGATGTTGTGGAACCTGGTTCA
AAATATGCGAGCGCGCGTTACTCCAGGGGGAATGGGGCATTACCAAAAGACTGCCGAATAATCTTTTTCCACGGCAAACC
GCGACCTCGCGAAGTGTCAGAGGATTGGCTTCCCCTTATCAGCTCATTTTTTGAGCGAGAATCAGAATAATATTGCTCTA
ATAATTCCATATTTTTAAAACGTGATGTACACTCATCACGTTTTTTATTAGAGCAATCTACAAGGTGCACTATGTGGCCA
TTCCGACGGAAATATCACTACTGGCTGATCGCCTTTGTTACGCCGACCGGCGGTATCAGGCATGTCATCACCAGGTATCG
CAACAAGAGACTCACCTTAGCCAGAATTTTACAGGCTGCCATAGGTGAGGGACTGGATACAAATTGCGTAGTCCTTCCTC
CTTCATACTTAGGAAAAATGACCGAAGCACAAGCTAATACGGAACTTTGAAATGATCACTTCAGCACAAAACCAATCAAT
CGAAAATGTATCTATCCCGGATGTCCTGAATGCCGGTATCCCGGCCATTATCCAGAACATCCGGGCCGCGCAACGCCGCG
TTAGTTGTGATGACCTCACAGCACGTTTTTTTGATAATGCGGTTCAGTCAGCGGAGATGCTTCACGCACAGCTTATTGAT
GTTTATAACGCAGAAGCTGATAGCCATAACTCCCTGGTAGATGCAGCTGAAAATATGCAGTTGGATCTCGGTCTGAAGGG
TAAAGAAATTGAAGAGCTTCAGCTGCAAATTGAACATTTGAAACGCCAGCAACAGGACGCGATCGACGATGCGACGCATG
ATGCCAACCAGCGTGCTGATAATGCCGAACGTATAAGCATTGAGCTGGAAACAAAACTCAATGAAATGACCGCGATGGTT
GAACTGCGGAACTCACAGATTTCAACGCTAAAATCTCAATATAAAGAGATCATGAAACTTGATCCTTTTAACCTTGAGAA
ACGCTATAACAAAGCTAAAAGCGAGCGACAGGAACTGCGTAAACAGGTCGCCGACCTTAACCAACAGCTCAAAAAAACTA
TTAAAGATGCAAGCGAAGCGCGCGTGGCATTTGCTAATAAAAAAGCAGAGGTTACCGCGCTGGTTAATGAGAATGCCAAA
TTTGCGACGCTCAAGAAGGAAATGTATGGCATTACTGAGCGCCGTTTCCCTGCAAGCAAACTTCATCCGACGTTAGGGCA
AATCTCCTTCTTCCCGCGCCTCCTGGCTTATGGGATCTCATCGCCTAAAGAGTTCAATAACGAGCGTCCTTATATCGTTT
CTAAGCTGGACTTTGCTTATCAGTTCTGCTGCGACATGGGCTATGCCATTGATATCCGAATCAACGAATGGTTGATGCCA
AACTTCCAGCCGTTGGCAATTTTCCGCGAGTTCCAGCCGGAAGGTTGGGTAGAGTTCTTCCATGAATTGATCTGTAAAGA
GATGGAAAGCCGCCGCCCGGAATTGGTCCGTCGAGTTGAGTGGGCGCAAGAGGTTATGTTGGCAGATGCAGAGCTGCCGT
TCGAACCGGAATTCATTGATGATCTGGCAACTAAAGGGTTGCATACCCTGTTTGATGTGGTTACCCGCCGTCATGAGCAG
TTGGTTGTCGAATTGGGTTTAGAGGAAACAGCGGCAAGAAGACTTCTCGATGTTTGTTATGCACGTAGCGATGCATGGGA
AAAAGAGAACGGCGGCACTATTTACGTTCGCTGATAGTTACAGTGTCACTTTTAATGCTGGTGGAGTGCGCCCACCAGCA
TTTTTTTCGTCCAATGAGGAGGGCATTTGAGTATTTTCAATAAACACGCACACCCGGAACGTCCGTACATCGTCATAGTA
GATATTGATGGGACGATATCAGAGGCAACGGAAGACAGGCTGCATTTACTTCCACCACCTGGCAAAGGTGCATTAACAGA
ACACTGGAACGAGTTTAACCTTGCCTGTGACACCGATACTCCCATCACTCCAGTTATTGATATGGTGCGCCAGTTATTTA
ACGTTTACACGGTCTGGTTTGTAACCGGGCGCTGTGAGATCGCAAGGGATAAAACACGAGCCTGGCTGCGGAAGTACGTA
ACAAACGGGGCTGAGCCTTTGCTATCTATGCGTCCTGCCACCGATGACAGAAATGACGGCCCAGCAAAGATTGATCTCCT
TAAGAAAATTGGTCTAAGTAAAATCGCGTTCGCGCTGGAAGATAAGATTGAAGTGGCGCGTGTTTTCAGGAGGCACGGCG
TGCTTACGTTAATGGTCAGGGAGTATGAAAATGCGCTTCTTCATCAACAATAATTGCTCTAATAAATCTTGATTTTTAAA
ACAGAGAAAGTGAAAATAAAAACATGCCGCAAGGCGCGGCATGTTTCCAATCAATCACAGGAGCTGAAAATATGAACACG
GCATTCAAAATCATTATGGCCGCGATCTATTTCTGGCTGTTCTCTATCACTTTTGGCGGCATCGTCGCGCATGGGTAAGG
GGGATGCATGAAAGGCGAAGTGAAAGAGCGCGGCATGATTTTCAACGATGAGATGGTCCGGGCCATCCTCGAAGGAAGGA
AAACGCAGACGCGGCGGATAATGAAAAATCAGCCTGCGGAAGTTGGTCCAGAAGCACCAGTGATGGTTAGAAAAATTGGT
GCAGGTTTTCAGTGGTACGGGGCTGATGGTGTAAGCAGTGTTTTCAATTGCCCATTTGGTATCGTCGGCGATCGAATTTG
GGTTCGTGAAACATGGGCGATATTAGGCAATGAGGATGGTTGCAGTGTGGACTGGAACGACAACCTTTGTCGTGGCGATG
AGAAGAACGCAGCAAGGATTTATCGGGCCAGTTGCGAGCAAAAACCTGGTGATTACGGCTTATGGTCGATACCCGATGAT
GCCGACTGGAAACCTCACACTGTGAATGAAAAGTTTGATGGTGGGTGGCGTCCATCAATTCACATGCCGCGATGGGCATC
ACGCATTCTGTTGGAAATTACCAACGTGCGCGTTGAACGGTTGAACGATATCAGCGAATGCGATGCAAGGGATGAGGGCG
TTCCGCCTGCTGGAAGTTTGCTTCCTGATCACCCGGGAACATTCCTTACTCCCAAGGGGGATTTCGCAATGGCCAAGGTT
GCGTTCCAGCGCCTGTGGGAATCCATCTACGGCGAAGAAAGCTGGAGTGCTAATCCCTGGGTTACGAGGCTGGCAACTAT
CCGGACATTCCGGATAGTTCGGTGCCAGCGAAAGGAAAGGGCGTCCCCGGTGAACGTATCCGAATTAAGCCGCATGTTTA
TCGCGAACTGGTTAACCGCCTCCACGATACAGCGGTCAAGTGTGCTGGCACCCAGCAATTACGAGAAAGAATTAGCCGTG
TTTTGGGCGACGTTATTACGCCAGATCATCATAAACAAGCCGAGAAAAGTGACCTAGAAAGGTGTCACCTTGAGGCGGCA
TTAAACATTAAGCCGGGGCATACGCTTGGCATTATCGATGCTCTGTTGGTTCATAAGATGGCCATGGCTTTATTGCCGTT
GGTGGATGCTGGCGATACAAGCGAGGGTGAAGTATGAGAGTTGCAGATCACATCAAACACCTTGAAAGAATTATCGAAAA
CGGTGAACTCTTAAGAGATCAGATGAGACGCACGGCAGAAGTCAGAGAGGCGATAATCCGCAGTCAGGCTGGTAAATTAA
AGCAATTGTCAGAGATTAACGCGCTATACAAGAACAGACGTAACCGGGCGGCGCTGCGGCTTCAGAAAGCACGTAATGAA
ATTAAATTGGTGGAGGCAAAACTGAAAAAACAGATTCAGCGTTACGATCAGCAAGATGCTTTTTATGCCGCCATCAAGGC
GGCTGCTAATGAAATAGGCATCTGGAAGTTGCTGGTGGAGAAAGCAAAGACGAAGTTAAATGCCAACGAAAGCTGAACTA
CAGGTACCCACCAGCACATACAGAAAATGATTGTTTCCACATCAAGGAGATTTTAATGTTTCACTGAAACATTAAGTAAG
CCAGTGCATAATTCCATTTTTTACTGACCTTAAAAGCAAAATCAAAACGATGATGAGGATAATAGCCAGAATCTGGCTAA
TAACAGGCGCATCTAAAAATGCACTCAGGAACTGAAAAAAAGCAGTCATTAAGGTGGTTCCTTGTCAAATGTAAAGGAGC
ACTTGCTCACGTTGACGTAGAAACCCAACCCTTATATAGTTGGATTCGGTGAAAGAAAGTCGTTAACGTGAGCTTACGGC
ACATGTTTTCGGAACAACATCAGGGAACGGCTAATTCCTTGATGCGGGTGGGGTCTGTAATGCAGACCCTATCTATTAAC
GTCATGATTGCATCTCAAATTTTCTCCTTATCTTCATTAATCAAAATTCATTTCATTTGTGAAACATCACAATATTTAGA
AAATGGCCCTCTTGCAAGTGCATAACTTTGTGGATAAATCAGGAAGAAAAAAGTTGATTCTGCGCACGGCAAGGCAGATA
AGCTGTGCACAAAAATCAATGGGAGAAGAAAAAAAATTAAAAGTTACTTTGCTGGTTAAATAATAGTCGTTACTCAATTA
TTCTGGATGGGATTTGATATGTACGATTGGAATATTGCAGCTAAAAGTCAGGAAGAACGGGATAAGGTTAACGTTGATCT
GGCTGCCAGCGGTGTGGCGTACAAAGAGCGATTGAACATACCTGTCATAGCTGAACAGGTAGCCCGCGAGCAACCAGAGA
ATCTGCGCACCTATTTCATGGAACGGCTACGGCACTACCGGCAGTTAAGCCTCCAGTTGCCAAAAGGGAGCGATCCGGCA
TATCAGAAAGATGATGCCGTAAAGAAATAGCGGTAGTTAACCGTTTTGAACTTCTCGTATCCTGGCAATGACAGCTTCAT
GCTGGGCTTGGATAGCGGCTTTTTCGTTTTCAAGTCGGGCAATAGACATCTCTAATTCTTTGCTGTACCAGGCGAGTTGG
GCCAGGTTCATCCGGTTGTGGTCGAGAGTTGGAGACACTTCGACGCGCTCCCTTTCTTCCTGCTTTAATGAGAAGAGATT
CATCTCATCCCTTGAGGAAAATTCAGCAACAATTTCTTGTTGATGATCCGGTCGCTGCGGCATCCTCGCCAGTATAAATG
GCGGTTCTTTTGAAAACATGAATGTCGGCTGTGACCGTGTTTTCACCCATCTAGCCTGCTGTCTTTCGGCAAGTTCACAG
GCTTCATCATAGTTATTTGCCAAACCAAGCACGGATGGACGGTCCCACGCGCCACCATTCAGACAATAAACAACAATTTT
CCCGTCATGTTCTGTAACCCCATAGGGATGGTCCCACCAGGCGTCCAGCTGAGCTTTAGAGCGTTTCTCGTTAGGAGTGC
AGTCAAAATTTTTGGGCAATACAGGATCGAGAGGAATGCGATTAGGCATAGCTAATTCCTTATTAACTGATTGGCAACGA
GGTTACGCTGATCCGTTGGTGATGAATAGTAGCAAAGCGCACAAAATCATCAGCGGTTGTTGATGTACGTAACGCGTTTG
CACCAAAGGTGTCTCTTTAATGTGTACTGTATAAATGAACAGTATTATTGAGGTGAAAACGCTATGGGCTTCCCTTCTCC
TGCGGCGGATTATGTTGAAAGCCGAATTTCTCTTGATCAGCAACTAATCAGGCATCCATCAGCAACCTACTTCATGCGGG
CAGCTGATAGCCATCACCGTGAGGGAATATTGCAGGGTGCTTTGCTGGTGGTTGATTCCTCGCTTACTCCGGTTGATGGT
TCTCTGCTTGTGTGCGCTATGGAGGGTGAATATCGCATAAAGAGATACCGAAAGTATCCGCGCCAGCACCTGGAGGATTT
AAGCACCGGGAAGAAAGAGGCGTTACCAGTAGATGACGATGGTTACACGTGTAGTAATGCTGTTTTTGGTGTGATCACTC
ATGTCATCAATGATGCCCGGAGTGGAGAGTTTGATGATTGTCCGGTCATTTAAGCTGCAAAGTGCTGGTGCTTTATGCCT
GTGAAGTTTATAATTGTGTACACATAACGAGTACACGAGGTGTTTATGCAATCCATTAACTTCCGTACCGCGCGCGGCAA
CCTTTCTGAAGTGCTCAACAATGTTGAAGCCGGGGAAGAGGTTGAAATCACCCGCAGAGGCCGTGAGCCAGCAGTAATTG
TCAGCAAGGCTACTTTCGAAGCCTACAAAAAAGCGGCGCTGGATGCTGAATTTGCATCCCTGTTTGACACCCTGGACTCC
ACCAACAAGGAACTGGTTAACCGATAATGAGGCATATATCACCGGAAGAACTTATTGCGCTTCATGATGCGAATATAAGC
CGCTACGGCGGCCTGCCGGGAATGTCTGATCCGGGTAGGGCAGAGGCCATTATCGGGAGAGTTCAGGCCAGAGTTGCCTA
CGAAGAGATCACCGACCTTTTCGAAGTCTCCGCCACCTACCTGGTGGCTACAGCGAGAGGGCATATATTCAATGATGCCA
ATAAGCGTACCGCGCTAAACAGTGCGCTGCTATTTCTACGCCGTAACGGGGTGCAGGTATTTGATTCACCTGAACTGGCA
GACCTTACTGTAGGAGCTGCGACTGGCGAGATATCTGTATCTTCTGTCGCCGACACGTTACGTAGATTGTATGGTTCTGC
GGAGTAGATTAATGGCACGCAAATACAACAAATTGTCCCGTGAAGCGTTAAAGATGCTTCTTGATGGCGTGAGTCGCCGC
AAGGTAAAGCAATACCTGGTTGGTAAGCAAATTGGTGCCAGGACCGCTATTGCTGTGTTATGCCGTCAGGAAATGGTTGT
GCTTAAACAGAGAATGCCGGGCAGCAGATAAAGCCCAATCAGTGATTAAAGGTGTGATGTGAAAGCCATAATTACTCCCT
TTGTACAGAAAGAGCTTGGCCTCGCCACGTTCAAAGTGGATCAGGAGGTCAGAAAGCTGGTGGAGGCTGGCCGTAAATTT
ATTATGGAGCCGGTGCCGCGTGAGTTAATCGAGCACATGGAAGACGGCCTCGTTGTTACCGAGCAAACCATGGCAACAAA
TGAGGCATTGCAGCCGTTTTTTAACAGCGATGAACTGTTTCGCCGTATTGGTGGAATTGACGCGCTGGTGGCGTGGTTGC
GTAGGAAAGAGGGTCAATGCCAGGCCGCAGATCGTAGTTGGTGTGACAACCATATTGTCCACGCTGAACGAGACAATAGC
GCGGTGTTGTTGTGCTGGCATCACGATAACCATTACCGGATGCGTGGTTTTAATGAGCTGAAAGAAACGCTGCACAATAA
TCGCGTTAACTGGATACTGGATGTCGCCCGTCAGGAAATGGGCCTTTCAAATAGCCATGATTTAAGTATTCAGGAGCTGT
GCTGGTGGGCTTTCATGCGCAACATGATGCACCTGATGCCGGAAGAAGTCTGCCGCATATCAATAAATAAGATGAAGGCT
ACTCCGCAGGATAGCGGACCTCTGAAAGAGGCGGATATTCGCCCGTATGACGATCGCGCTACAGCATATGTTCAGATGAT
GGAAGAACGCTCCGCGCCGATGCGTGCAAAAGTATGCCCTGTGGATGTTGACTCCGACCCAGGTATGGCGCATTTCAAAA
TACCAAAACTTCAATCGCTAAAATTACCTGAGTACATGGACTTTGTTGCTTCCCGTCCATGCTGTGGGTGTGGAGCTGCG
GGAGCTGGCGCTCACATTACGCCTTATATCGTTCGTCATAGTCGATTATGCGCGCATGACATTTACGCAATTCCTCTGTG
CCAGTCATGCCAGCGTGATATTGAGCGTGACCGCTATAATTGGGAGAAGACGCACGGTAGGTTGGCGATGCATCAACGAT
TGTTCTTTGATTACGCGCTTGGAGTGGGCGTTATCACAAGTCATTCGTCGAGTGTTAGATAAAATTGCTCTAATGTATTG
CTATTTCTTTAATCGAGGGTATTATATTCCACGTTGATTAGTTGACATGGGCTAATCAGTAGGTGACAGGATGTTACTTA
ACTGGCAGGGACGCCACTTCATGGAAATAAATCACTCACGAATAACATCGTACGAGATTGCGGATTACATGATCCGCACT
AAATCTCTTCTATCAGCGAAAGAACTCGCAGCAATTCTTGAAAAGGAATACCCGCATCTGGATGTCGATAAGCGCGATGT
TTATCTGCGCTTAAAGGCTATCGCTGTGTCTAAGTATTCGTCTGTTTTGATAGATGACAGTACACGCCCACGTAGATTTC
AGATCCACTCTCTGAATCCTGAATTCTTTCGCCGTAGCCGCGCTCCGCGCCGGTTTGATGAAAAACTCCAGAACGAACTC
TATATGACGCAGGACGAAAAGGAACGCCGGGAGCACCAGCCTTGGGTAATGGCGCGTCAACTTTTCAATAAGGTGGCCCG
TCAGCACCGTCATTACGGTAATGCCACATCCGCACGTATCTGATTGATTGCTTGCCCGTTCCGGGCCTTTTGACATGTGA
CTTTCGTTACCCTCGCGTCAAAAAGAGTTTTTACGAAAGGAAGCATAAGTGACCTGGGACGATCACAAGAAGAATTTTGC
TCGCCTGGCGCGAGATGGTGGTTACACCATCGCACAGTATGCCGCCGAGTTTAATCTTAACCCTAATACCGCACGTCGTT
ATCTCCGTGCCTTCAAAGAAGACACCAGGACTACGGACAGCCGCAAGCCAAATAAGCCAGTCAGGAAGCCACTAAAAAGC
ATGATCATTGATCACTCTAATGATCAACATGCAGGTGATCACATTGCGGCTGAAATAGCGGAAAAACAAAGAGTTAATGC
CGTTGTCAGTGCCGCAGTCGAGAATGCGAAGCGCCAAAATAAGCGCATAAATGATCGTTCAGATGATCATGACGTGATCA
CCCGCGCCCACCGGACCTTACGTGATCGCCTGGAACGCGACACCCTGGATGATGATGGTGAACGCTTTGAATTCGAAGTT
GGCGATTACCTGATAGATAACGTTGAAGCGCGGAAGGCCGCGCGCGCTATGTTGCGTCGGTCCGGGGCCGATGTTCTGGA
AACCACTCTTCTGGAAAAGTCTCTTTCTCATCTCCTTATGCTGGAGAACGCCAGGGATACGTGTATTCGCCTGGTGCAGG
AAATGCGCGATCAGCAAAAAGACGATGATGAAGGTACTCCGCCTGAATACCGTATCGCGAGCATGCTAAACAGCTGTTCC
GCGCAGATAAGCAGCCTGATCAACACCATTTACAGCATCCGGAATAACTATCGAAAAGAAAGCCGGGAGGCGGAAAAGCA
CGCTTTATCTATGGGGCAAGCTGGCATTGTTAAGCTGGCATACGAACGAAAGCGTGAAAATAACTGGTCAGTGCTGGAAG
CGGCTGAATTCATCGAGGCGCATGGAGGAAAAGTGCCGCCCCTGATGCTGGAGCAAATCAAAGCCGATCTGCGTGCTCCT
AAGACCAATACCGATGATGAGGAAAACCAAACAGCATCTGGCGCTCCATCACTTGAAGATCTGGATAAAATCGCGCGAGA
ACGGGCCGCCAGCCGCCGCGCTGATGCCGCATTGTGGATTGAGCATCGTAGAGAAGAAATTGCCGATATCGTCGATACAG
GTGGTTATGGTGATGTCGATGCGGAAGGCATATCAAACGAAGCATGGCTTGAACAGGATCTGGACGAAGACGAGGAGGAA
GACGAAGAAGTTACCCGCAAACTGTACGGGGATGATGATTAATGGCCAGAAGTTGCGTAACGGACCCACGTTGGCGCGAG
CTTGTGGCGCTATATCGTTATGACTGGATTGCGGCCGCTGATGTGTTGTTTGGGAAGACACCAACCTGGCAGCAGGATGA
GATCATTGAGTCCACGCAGCAGGACGGCAGTTGGACAAGTGTGACCTCCGGCCATGGTACTGGTAAATCGGATATGACGA
GTATCATTGCAATACTCTTCATCATGTTTTTCCCCGGCGCTCGCGTCATTCTGGTCGCTAACAAAAGACAGCAAGTCCTT
GATGGTATTTTCAAATACATAAAGAGCAATTGGGCTACTGCTGTTAGCAGATTCCCGTGGTTGTCGAAGTATTTCATTCT
TACAGAAACGTCTTTTTTTGAGGTGACTGGCAAGGGTGTTTGGACAATATTGATAAAGTCCTGTCGTCCCGGAAATGAGG
AGGCGTTGGCTGGTGAACACGCCGATCATCTCTTGTATATCATCGACGAAGCGTCGGGTGTGAGTGATAAAGCATTCAGT
GTGATAACAGGTGCGCTGACCGGTAAGGATAACCGTATTCTGCTTCTTTCCCAGCCTACGCGACCTTCAGGCTATTTCTA
CGATTCACACCACAGACTAGCTATTCGCCCGGGAAATCCTGATGGATTGTTTACTGCGATAATACTGAATAGTGAAGAAT
CTCCGCTTGTAGATGCAAAATTTATACGAGCAAAACTTGCGGAGTATGGCGGTCGTGATAACCCCATGTACATGATCAAA
GTACGTGGTGAATTTCCCAAATCTCAAGATGGCTTTCTTCTTGGTCGTGATGAGGTTGAGCGGGCGACGCGGCGAAAGGT
CAAGATTGCCAAAGGATGGGGCTGGGTTGCATGTGTTGACGTTGCTGGTGGCACAGGACGAGATAAGTCCGTTATTAATA
TCATGATGGTGTCCGGCCAGCGAAATAAACGCCGTGTAATCAACTATCGTATGCTGGAATACACAGACGTTACAGAAACG
CAGTTAGCCGCCAAGATTTTCGCAGAATGTAACCCAGAACGGTTCCCGAACATAACCATAGCTATTGATGGCGATGGCTT
GGGGAAATCGACGGCTGATCTAATGTACGAACGCTATGGCATTACCGTCCAGCGTATCCGCTGGGGTAAAAAGATGCACA
GCCGTGAAGATAAAAGCCTTTATTTCGATATGCGCGCTTTCGCGAATATTCAGGCGGCAGAAGCTGTAAAATCAGGGCGT
ATGAGGCTTGATAAGGGGGCTGCGACTATAGAGGAAGCATCAAAGATACCGGTAGGGATAAATTCCGCAGGTCAATGGAA
GGTGATGTCAAAGGAAGATATGAAGAAAAAACTCAACCTGCACTCACCGGACCATTGGGATACATATTGTTTCGCTATGT
TGGCGAACTATGTTCCCCAAGATGAAGTGCTTAGCGTCGAAGACGAAGCGCAGGTTGATGAAGCTCTGGCATGGCTTAAT
GAATAACTCATTAACCATGCCGGATGGAAACTATTGCGCGCTTTCGGGGTTGTCGTTTACTGGCTGCCCCTTCTTAGTTT
TGCGGCTGCGCGTAACTGATGCGGCTGATTTGACCTTTTTCTCTTCGCGAGTGATGGCAATTTGTTTTTTTACATTTTCA
ATATCTGCCAGGCGATATATTTTTGCCTGCGGCCAGCGGTCGCAGATGATCGGTTCTATAGAGTCATAAAGGCTAAATTT
TGCTTTCTCAAATTCACCGTTGATGATGATTCCATCTCGGAGAGTTTCATCGCAGATAAACACGCAACATAGCGGCACAT
GGTAACTAACTGATTTGCCATCATTGTAGTTAGGGCTACTGGAAATGTAATGGACGCGCAGCATTGTTTCGCTAAAGCCG
TGTACGCGCATACGGAATTTTTCATCCTCCGGGTACTGCTTCATTAGCTCTTTTGTTGCTTCCAGGTTCTCTATGTATTT
CGCACTGTGCTCATTGATCCCCGCGCTTTTTTGGATGCGAATGTCCTTATCAATCAGATGAATAATGCGGCCAGCGGTCA
TATTGACGCTGTTCACTGCTTCTGTCTGATAAGTCGTAACCTTACGCACACCGCGAAGGATGTTAGGTACAGGATATAAA
ATAGTCTTTGGGATATTGAGATCTGGGTACTGCTCCAGTTCCCGCGCCATTAATGTCCATTTATCAATTTCAGCCTGAAT
GCTGTCCGTTTCTTTGAACGGCAGAACGACAACCGGGCGAACAGGACGACCGTCGCTGGCGGCATCAACGTGTTGGGCGC
GTGCAACAGCTTTTTTTAGAAAGAGATCCCTGAAGCTGACGAACTCCTGGTACAGTTGTTCGCCGTAGACATAATTTATC
ATTGATCCTCCTCCAGAATTGACATGGCCAACAACTCACAGCGGATTACACTGGGAGTTGTTGGCCACCATTATAGAAGG
ATCCAACGAAAATAATAGATTTATTAGTGCATTTATTGTGAGTCTGGCTGGTTAGTGGCCATGAGATATTCGATTGTGTC
AGTGAGATCATCCAGGTCGTCTTGGGTGATGCGGTACTCCTGATTGGATATCTTTGAGTAGTGTTCAGCAATGGCGCGGG
CAGCGTCGGTTTCGGCGGGGTCTACAGATAAAGCGTTAGAGCAATGTCTAACGTCGTCGATGGTTGGTGGAATGAAAGCC
ATAATTATGCCTCACTGTATTGACAACACAGAGCCTGAAGCTCTGACCTACTGTTTCACCCATGATCCATGCTGGGGTAA
TCTAACAACATTGCGCTGTGTGTAAGATGAGCAATGTATAGCTGTAATGCCGTTGTATAAGGTTTCCCTGTTTGCTCATT
TCCTTCTGAGCCGCTCTACAACGCTGAAGACACATTAAATAGTGAATCCAAAGTCGTATTACGAAACGGCGGCAAAACTA
TAATTTATTAGAGCAATTGTCAAACAACTATGAAAAACAATCCAGTTTTTGGCTGGTGGAGTGGGATTTTTCTCTCAAAA
TTTATTGCTCTAATAATTCTTGATTTTTATGCGCAGCTGGACGTAAACTCCTCTTCAGACCTAATAACTTCGTATAGCAT
