# Supplementary material for: Viral dysbiosis in children with new-onset celiac disease
Source: PLoS One. 2022 Jan 14;17(1):e0262108. doi: 10.1371/journal.pone.0262108 (PMC8759644; doi:10.1371/journal.pone.0262108)
Supplement: S2 Table — (ZIP) [file pone.0262108.s002.zip › Virus_Genomes/Escherichia_virus_phiV10_GCF_000866205.1_ViralProj16381.fasta]

>NC_007804.2 Escherichia phage phiV10, complete genome
CATGTTACGAGTAGATTATGCATGATGAATTTGATGGGTTTTGAATACTGCCGCCAACTATGGCGGCTTTATTTTGCATG
GTACTATTACCACAACGGTAACTATTACCACGGTGGTTATGATGCCTGCTGAACCTAAAACCTATAAACGCAAATCAACG
CAATTTAAGCCGCTCACAGCAATGCAGGAGGCTTATTGCCAGTCATACATCAAAACGCCTGAAAACCAGACTCAGGCAGC
GATTAACGCAGGATTCTCCCCAAATACAGCGGCAGTTAAAGCCAGTGTCATGATGCGCGATGAACGCATTCAAAAACGGA
TTGCCGAGTTGATGGAGGAGCGCAACAAACGAATGCGCGTCAGTGCTGATTACGTTCTCATGCGCCTGGTGGAGATCGAC
CAGATGGACGTGATCGATATCCTCAACGACGATGGGAGCCTTAAACCAATCCGTGAGTGGCCGAAAATCTGGCGCACTAC
GCTTAGTGGCTTTGATCTGTCATCGACCATCATGAACATGAACGAGGATTCGATAGAGACAATCCTCAAAAAAATTAAAT
GGCCTGACAAGGTGAAGAACCTCGAACTGATTGGTAAGCACGTCGACGTCAACGCATTCAAAGAACGCCTGGATGTTAAT
GTGAATGTGACAATTGCTGATCGCATAGCGGCAGCCAGGAAGCGACTCAAAGAACGTCAGGATGGTAATCAGTGACAGAT
ACAGCGTTATCTCCTGAAGAGCAGTTGATCGAGGATATTGCAGGGTTCACTCACGATCCGCTTGGCTATGCCCTCTATGC
GTTCCCGTGGGGGGAAGAGGGGACTGAATTAGCACATGCCACCGGTCCACGTCAGTGGCAGGCTGATGCGTTCCGAGAGA
TACGTGATCACCTGCAGAATCCAGAGACGCGCTATCAGCCGCTTATGCTGGCACGCGCTTCGGGTCACGGTATTGGTAAA
TCCGCATTCATCTCAATGCTGATCAACTGGGGCATGTCCACTTGCGAGGATTGTAAGGTCGTGGTGACCGCCAACACCGA
CAACCAGCTACGAACGAAGACCTGGCCGGAAATTATCAAGTGGTCGAACCTTGCTATCACGAAAGACTGGTTTACCTGTA
CCGCTACCGCGATGTACAGCAATGACCCTGGGCACGACAAGCGGTGGCGAGCTGACGCAATCCCCTGGTCTGAGCACAAC
ACTGAGGCATTCGCCGGACTACACAACGAGCGCAAACGCATCATCGTGGTATTCGACGAAGCATCCAACATTGCCGATCT
GGTGTGGGAGGTAGCAGAGGGTGCGCTGACGGACGAAGACACTGAGATTATCTGGGTGGCATTCGGAAACCCTACACGTA
ACACCGGGCGTTTCCGCGAATGTTTCCGCAAATATAAACACCGCTGGAAAACTGCGCAGATTGACAGCCGGACGGTGGAA
GGCACTAACAAACAGCAGTTGCAGAAATGGGTTGATGACTACGGGGAAGGCAGCGACTTCGTTAAAATCCGTGTGCGCGG
CATATTCCCGGATGCATCTGAATTGCAGTTTATCCCTACCGGCCTTACTGACGAGGCAATGAAACGGGTGGTAACCGCTG
CGCAGGTTGCACATGCTCCGGTGATAATCGGCGTTGACCCGGCATACTCCGGCGTTGATGACGCTGTGATATACCTGCGG
CAGGGGCTGCACAGTAAGGTGCTGTGGACTGGCAACAAGACCACTGACGATCTGATTATGGCGAAGCGTATCGCTGACTT
TGAAGACCAGTACCAGGCTGACGCAGTGTTCATCGACTTCGGTTACGGAACTGGTCTGAAGTCAATCGGTGACGGCTGGG
GTCGTACATGGCAACTTGTTCCGTTCGGTGGCGCGTCTACTGACCCGCAGATGCTCAACAAGCGTGGGGAGATGTTCAAC
TCATGCAAGACATGGCTGAGGCTGGGCGGGATGCTGGATGACCAGGAAACAGCGGACGACCTGTCGACGGCAGAGTACAA
AGTTCGAGTGGACGGTAAAATCGTTATCGAACCGAAGGAAGATATCAAGGAGCGGCTTGGGCGTTCGCCGGGTAAAGGCG
ATGCGCTACTGCTGACGTTTGCGTTCCCTGTGTCTAAGCGTCTGCGAATTCCCGGGCAGCAGAACCAGCAAGGCAAGGCC
ATTACAGATTACGATCCCTATGCTTAATCCGTTAGCGGGGATAATGACGGAGATATCCTCTGGTGAGGATAAAACAAAGC
CAGCTCATCGGCTGGCTGTTTGTGACATGTCACGGTGTTATTGCTCGCTTAACTTCTGCTTCAGCAAGTAACCTTCAAGC
ATCCAGATTTTGTTTGCAGCATTCTGCCGGGCAATCTTCCGACCAATTTCCGCATCAAAGTTTTCCGGGCTTGCACAGGC
GCTCTCTCCGGTGACGGTGAAGCCGTTGCGCAGCACCAGAACGCAGAACGTCAGCAGAGAAAGTGATTCGTGCGGCTGGT
AGTTTACCTCTCCGCCAGTATGTTTCGCTTTTATGGCTACGCCAAAGACACCATCTTCTGCTGTGAAATATGCCTCCTGA
GCAATAATGCTCTCGATATGGTCTGGCGTAACGCGCGGCGCGGCTAAACCTTTAGCCTGAATTTCAGATTCAATGTCTTT
GTCACTCATAGTCTGATCTCACCTTAAAAAAATGCCCGGCGAACCGGGCGAACTGGAAGCAATGAGTTATGCCTTCCGTG
GCTGTACTGGTTTACAGCATGAAGTCATCGCAATGGCGTCCTGCTGTAAAAAGGGCGGTGATAGTCCTTCAAGGGAAACC
ATCACCGCCAAGCCCCTGGAACTTCTGGCATCACGGTCCTTAGGCGTGATTCTGGCGTGGCATGCAGGATTCGAACCTGC
GACCAACCGCTTAGAAGGCGGTTGCTCTGTCCAACTGAGCTAATGCCACAACGCTGAGAGCACTTAGCCTGTTAAGGCGC
CACACTTTGTCGCGGCTCCATAAATGCTCTCATCGTTGTACCCTCGTCTCTTCCGAGGCGTCACACCGAATCGCCGGGAT
GGTGAATCCCCGTGCGCGGAATAAAACCGCTCGACTTGCACATTCCGGCTACCTGGTTCGTTTGCTCGAGCAAGGGAGGG
TGCCCCTTAAACGTATCCAGACCGCTATCGGCGCATGTGCCATACGCCGTACTGCTCAAAATAAAAGCTCACTCCACCTG
TTCAATTTAACGACAAGCCAGTCAGGTTAATAACCGGAATGAACTCTTTGCTTACCTGAAAGGTAATAATTCGTGCGTTA
AATGTCAACTATCTACGATAAATAAATCATATGTGGTTAAATTGGTAATAATTTAATTGCGTACGGAGTCATTGATATGT
GCATGGGTAGCTCACCATCAGTGCCTGCAACACCAGAAGTTCAGGCAGCACCACAGGAGCAGGATGCCGCCGTTGTTGAT
GCCCGCGACGAAGAAACACGTCGCCGTCGCGCTGCTGCTGGTCGTAGTTCTACGCTGCTTACCGGTTCTCAGGGCGACAC
ATCAACCGCTAATACCAGCGGTAAAACGCTGCTTGGTCAGTAACCGGAGTCATTGAAATGGCGGAAACAACTAAAGAGCG
ATTGAACAAACAGTTCGCACAACTTGAAAGCGAGCGTCAGTCGTTCGAGCCGCACTGGCGCGAGTTGAGTGATTACATCA
ACCCGCGTGGTTCCCGCTTTCTGACTTCTGAGGTCAACCGTAACGATCGACGCAATACACGCATTATTGATTCGACCGGG
ACTATGGCGGCGCGCACTCTCGCCAGCGGCATGATGTCAGGCATCACAAGCCCCGCGCGTCCGTGGTTTCGCCTGGCTAC
GCCAGATCCTGAAATGATGGATTATGGCCCTGTTAAGTTGTGGCTTGAGGCGGTGCAGAACCGCATGAACGATATGTTCA
ATAAGTCGAATCTCTATCAGTCGCTGCCGCAGTTATACGGAAGCCTCGGCACATACAGCACTGGCGCAATGGCGGTGCTG
GATGATGACGAGGACATCATTCGTACAATGCCATTCCCGATAGGCAGTTACTACCTGGCTAACTCACCTCGTGGCAGTGT
GGACACCTGTTTTCGCAAGTTCTCTATGACTGTTCGTCAGCTTGTTCAGGAGTTCGGACTAAATAACGTCAGCGAATCCG
TAAAAAGCATGTGGGAAAGCGGCACCTACGAGAAGTGGATTGAAGTGATGCATTCGGTTTACCCGAACATTGACCGCGAT
ACATCGAAGCTGGATAGCAAGAACAAGCCATTCAAATCGGTTTATTACGAGGTTGGTGGCGATAACGACAAGTTGTTGCG
TGAGTCCGGATTCGATGAGTTTCCAATTATGGCTCCGCGCTGGGAAGTTAATGGCGAAGATGTTTATGGATCATCATGCC
CGGGTATGCTGGCGCTTGGACCTGTTAAGGCATTGCAGCTTCTCCAGAAGCGCAAGTCGCAGTTGATTGATAAAGCCACC
AATCCGCCGATGGTTGCTCCGACTTCCCTCAAGAATCAGCGCGCCTCCCTTCTTCCTGGCGACATCACGTATATCGATCA
GATTACTGGTCAGGATGGCTTCAGGCCTGCTTATCTGGTTAACCCCAGTACAGCAGATTTGGTAGCAGACATTCAGGACA
CTCGTCAAATCATTAACAGCGCCTACTTTGTCGATCTGTTCATGATGTTGCAGAACATCAATACCCGCTCAATGCCTGTT
GAAGCGGTGATCGAAATGAAAGAAGAAAAACTTCTGATGTTGGGGCCGGTTCTGGAGCGCCTGAACGACGAATGTCTTAA
TCCTCTCATTGATCGCTCTTTCTCGATGATGGTGCGTAAAAACATGCTGCCGCCACCGCCAGACGTGATGGAAGGTATGC
CCCTGAAGGTCGAATACATTTCCGTCATGGCTCAGGCGCAGAAGTCTATCGGCCTGTCCAGTCTGGCGTCTACGGTCAAC
TTCATTGGTCAACTTGCGCAAGTGAAACCAGAAGCTCTCGACAAACTCAACGTTGATCAGGCGATCGATGCATTCGCTGA
TATGTCCGGAGTGTCTCCAACCGTCATTGTTCCGCAGGAACAGGTTGAGCAGGCTCGCCAGCAACGGGCACAGCAGCAAC
AGCAGCAACAAATGATGGCGATGGGGATGGCGGCGGCACAGGGGGTCAAGACGCTAAGCGAAGCTAAAACTTCGGATCCG
AGTGTTTTGTCAGCTATGGCGAATGCAGTTAGTGGTCAGGGTGGGCAATCACAATGACAGATTACGAAGACGATCAACTG
AAAGAAGAAAACGCCCGTAAGCAACGTGACATGGCACAGCGTGAAATTGATGACATTCGCTTTGTCATGAGCTGTGAACA
GGGGCGTCGGGTTGTCTGGTCGGTACTGGAGAAAGGCCGTGTGTTTTCCGCTATCTCGCCGATGGACGCTATGGCAATGG
CATTTAATGAGGGGCAACGCAATCTGGCGCTGGAACTGTTTCAGCGCGTTATGGCGCATTGCCCTGAACAGTATTTGAAG
ATGGCCAAAGAGGCCAGTGAACAGGAGTGATCATGAGTTTATTTGAGCGTTTGCTGTATCGCCGTCTTTGCAATGAGCAA
CCAGTCGATGGTGGAGTAGTTCCGGCTGCGTCAGAACCGTCAGCGCCTGCAGGTGATAACCCTGCTCCAGTTGGTGATCC
ATCACAACAGGAAGGTGATAAGCCACAACCTGTTGCTGATGGCGATAAACCTGCTGATGACAAAAAGTCTGAAAACGATA
AGCAGGATGAAAAAAAGGACGGCGATAAACCAGAGGGTGCGCCTGAGAAGTACGAGTTTCAGGCTGCCGAAGGCGTAGAG
CTGGATACAGAAGCGTTGAAGGAGTTCGAGCCGGTGGCTCGAGAACTAAACCTGACCAACGAGCAAGCGCAAAAGCTGGT
TGATGCTTATCCGAAGATTCTGGCAGGTGTTCAGCAGCGCCAGGCAGAAGCCTGGCAGAAAACAACCGAGCAGTGGGCTG
CGGATATAAAAGCTGACAAAGAAATCGGTGGCGACAAGTTGATTTCTAACCTTAGCGCCGCACAGCGTGCGCTTGACCAG
TTCGGGACACCTGAACTCAAAGAATATCTGAACACCACCGGGCTGGGTAATCACCCTGATCTGGTCAAAACGTTCGTGAA
AATCGGAAAGGCGATGTCTGAAGATGGCATGGTCACCGGTGGTAATGAAGGCCAGCGTAGTGCGGCCGAAGTGCTCTATG
GCAAATAAGAGAGGAAATGACAATGGCTGTTAAAGGCTTAACTGCGCTAACGCTGGCTGACTGGGGTAAGCGCGTCGATC
CAAACGGGAAAGTCGATAAGATTATCGAGCTTCTCGGTCAAACTAACCCGATCCTTCAGGATATGCCTTTTGTCGAAGGG
AACCTTCCTACCGGACACCGAACCACCATTCGTTCTGGTTTACCTTCAGCTACCTGGCGTTTGCTGAACTATGGTGTACA
GCCAAGCAAATCAACCACAGTGCAGGTCACCGATTCCGTTGGCATGCTGGAAACCTATGCTGAAGTCGATAAGTCACTGG
CTGATTTGAACGGCAATACCGCCGAATTCCGCCTGTCTGAAGACCGCGCATTTATTGAAGCGATGAATCAGCAGATGGCG
CAGACGCTGTTTTATGGTGATTCCAGCGTTAACCCTCAGCAGTTTATGGGACTGTCCTCCCGCTATTCCAGTCTGTCTGC
GGGTAATGCTCAGAACATCATTGATGCTGGTGGCACGGGTACAGATAACACCTCAATCTGGTTAGTGGTGTGGGGCGAAA
ACACCGTGCATGGCATCTTCCCGAAAGGGAAGAAGGCTGGCATCCAGATGGAAGATAAAGGCCAGGTGACACTGGAAGAT
GCTAATGGCGGCAAGTACGAAGGCTATCGCACCCATTACAAATGGGACAACGGACTTGCTCTGCGTGACTGGCGTTATGT
TGTTCGCATTGCAAACATCGATGTCAGCAATCTTTCAGAACCTTCCTCTGCCGCAAATATTGCGAAGTTGATGGTTAAAG
CACTGCATCGCATTCCAAACCGTGGCATGGGCCGCCCGGTGTTCTACATGAACCGCACTGTAGGCCAGGCTCTTGATCTG
CAGTCTCTGGAGAAAACATCTCTGGCTATCAGCGTAAAAGAGACTGAAGGCGAGTGGTGGACTTCATTCCGTGGTGTACC
AATCCGTGAAACTGATGCGCTTCTGGAAACAGAAGCCCGCGTGGTGTAACGCCTGTTATTAACCTGTGGGTCGTAACAGA
CCCACTAATGGAGAAAGAAGATGATCACCGACAAACTGTTGATGTTCTCCGAAGCTCAGGCGGTTACGAATACCGCGGCT
TCTACTGACGTAATCGATCTCGGTCCAATTGACGGAAAACGTCGTGATATCGGCGTGGGTTACCCGCTTGAGTTTTGGGC
GCTGGTTAACGAAGCCGCCACGGCAAGTGGTGAGGCAACTGTAAACATCCAGTTGCAGACGAGTGAGAATAACAGCTCAT
GGACCACTATTTATGATAGTGGTGCACTGGCAAAGACCGCCCTGACAGCAGGTAAACGAGTTGTTTCTGCAAAGGTGCCT
GCCGGTGTTCAGCGATATCTGCGTGTTAACTACTCCGTCGCAACTGGCCCACTAACGGCTGGCGAATTCACTGCTGGTAT
CAGTCTTGATGTTGATGCCAATACGCCGTATCCGATCCGCTCAAAAGTAACTGGTTAAGGTGATATCGATGTCAGGTGAG
AAACCAAGATACCGCGTTCTGCGCCTCTCTCATATCCATAACACTCTGTGGCCGGAGGGGGCAGAAATCGAATACGAAGG
TGAGCCTGGTAGCGCACTGGAACCTGTTAACGATGCAGCCAGACAGGCAAAAGCAAAGGTAGCAGGAAAGGTGTCAATGG
CAGCAACCAGTACCAAAATCATCAACGATGTGTCAGATGATGGTGAGCTGGATAAGCTCCGTGAAGAGTACGAATTGCTC
TTTAACGAGAAGCCACACCATAACGCCAAAGCCGAAACGCTCCGCGAGAAGATCGCAGATAAGCGTAAAGAACTTGGCGT
GTAAGCCTCGCGGATCAGACAAGGGGCTTCGGCCCCTTTATTGCAGGAGTGTATATGGAACTCGTAAACCTCAAAACCGG
CACTGACAGCTACCAGGATGAGAGCGGAGAAACCAGAACTCGCGATGAATACCCGTGGGGGCTGTGCATCACTCTTAATA
ACGACACATTGAATAAGCTGAAGGCGCAACCTAAGGGCGTCGGAACGGAAGTGATGATAACTGCAAAGGCTGTTATTCGA
GGCCTGTCTGCCAGAGAAACTAACGATGGCGTTAATCGCAGCGCCGATCTGCAGATCACTGATATGGCGATCGCTCCTGT
TTCCGGGGATGTAGAAAAATCAGCGGCTGAAACTCTGTACGGTAACGGAGGTGAGTGATGGCCTCTGTAGTAGAGATCTG
TAATCGTGCGCTGTCCAATATTGGCAACAGCCGCAGCATTAACAGCCTGACGGAAGCCAGCAAGGAAGCGGGGGAATGTT
CGCTGCACTTTGAGGCCTGTCGTGATGCTGTGCTTTCTGATTTTGACTGGAACTTTGCTACCAAACGCGTGGCGCTTGCA
GATACGAGCAATCCACCGCCTGACTGGGAATATGCGTACCAGTACCCGTCAGATTGTCTGCGCATTACTGAAATTATGCT
TCCTGGTGTACGCAATCCAACAGCAGCAATGCGCGTTCAGTACGAAGTTGGTGCAGACACCAACGGAACAGGAAAGTTGA
TCTACACAGACCAGCCTCAGGCATGGCTCAAGTATGTCTCTCGCGTTACAGATGTGAACATGTTTGATGCCATTTTTATG
GAGGCGTTGGCCTGGCGTCTTGCGGCAGCTATTAACATGGCGCTGACTGGGAATGCAGACCTCGGTACGTTTGCCCTCAA
TATGTACAATCGCGTGATTCTTAGTGCTGGCTCGCATAGCCAGAATGAATCACAGGAACCACAGCCACCGGTTGATGAGT
TTACCATTGCGAGGTTGTCCTGATGGCTATCAGTTGGATCCAGCCCAGCTTTGCCGGTGGTGAGATTGGACCGTCGTTGT
ACGGGCGTATTGACATGGCGAAGTACCAGGTAGCATTGCGCAAGTGCGATAACTTTATCGTGCGGCAGTATGGCGGCGTT
GAGAATCGACCTGGTACGCGTTTTGTCGGTGCCGCCAAATACCCAAATCGGAAATGCCGCCTGATCCCGTTCCAATTCTC
GACGGTTCAGACTTATGCTCTGGAGTTCGGACACCAGTACATGCGCGTTATCAAAGATGGTGCGTTGGTGCTGAACAGCA
GCAATGTTATTTATGAAATTGCCACGCCATATACTGAAGCCGATCTGTTCCGAATTAAATTCACGCAAAGCGCCGACGTG
CTTACGCTGGTTCACCCGGCATACCCGCCGAAAGAGCTGCGCCGCTATGCGCATGACAACTGGCAACTGGTTGATGTGGT
AACGAAGAACGGGCCATTTGAAGATATCAATATTGATGAGTCATTGACGGTTTATGCCAGCGCCAGCACCGGGACAATTA
CGTTAACGGCAAGCGCCTCTATTTTTGGCGCGGAGCAGGTAGGCAAATTGTTCTATCTGGAACAGCCTGCAGTGGATTCT
GTGCCGGTATGGGAAACCAGTAAGAGTACGTCGATTGGCGATATTCGCCGTGCAGACAGTAACTACTATCGCGCCGTTAC
AGCAGGCAAAACAGGCACTTTGCGCCCTTCGCATACAGAAGGCACATCATGGGATGGCTGGGGCGGATCCGGTGATGATG
ATACTGGCATTGAGTGGGAGTATCTGCACAGTGGTTTTGGCATTGCCCGTATAACTGCTGTAAATGGCACTACTGCAACT
GCTGAGGTGATTTCCTATATCCCTTCGCAGGTCGTTGGCGAGGATAATGCCAGCTATAAATGGGCTAAATATGCCTGGAA
CAGTGTTAACGGTTATCCTGGCACGGTTGTTTATTATCAACAACGTCTTTACTTCGCCGCATCGACAGCGTTCCCTCAGA
CTATCTGGGCCAGCCGTACTGGGGATTATAAGGATTTTGGCAAAAGCAATCCTACGCAGGATGACGACAGAATTATCTAC
ACCTATGCCGGGCGTCAGGTTAATGAGATCCGCCACCTGATTGATGTCGGTTCGCTGGTGGCACTGACTTCCGGAGGTGA
GTACGTCATCACCGGCGACCAGAACAAAGTGTTAACCCCATCATCATTTGCATTCAGCTCTCAGGGATCAAATGGCTCAA
GCAACGTCCCACCAATTGCCGTGGCGAATATTGCTCTGTTCGTCCAGGAGAAAGGCAGTGTTGTCCGTGATCTGGCCTAC
TCATTCGATGTTGACGGCTATCAGGGGAACGACCTGACCATCCTTGCCAATCATCTTTTTCAGAAGCACAGCATTGTTGA
CTGGTGCTTCTCTATTGTCCCTTACTCCAGCGCCTTCTGCATTCGTGATGACGGTAAATTACTGGTGATGACCTATTTGC
GTGATCAGCAGGTTTTTGCATGGGCACCACAATCCAGTACCGGAAAATATGAAAGCACATGCAGTATCAGCGAAGGAAAT
GAAGATGCGGTGTATTTCGTCGTTAACCGAACCGTTAACGGGCAAACAGTGAGATACATCGAGCGACTGTCCAGCCGTTT
ATTTACCAGCGATGAAGATGCTTTCTTTGTTGATTCTGGCCTTAGCTATGATGGAAGAAACACGTCTGACAGAACGATGA
CCATCACTGGTGGTTCTGGCGAATGGGATTACCTCGCGGAATATACAATCAGTGTTTCTGGTGGTGCGTACTTCACCAGT
AGTGATGTTGGTGCGCAACTACAGTTCCCTTATACCGGAGCTGATCCTGATACTGGCTATGAAGTGTCAAAAGAATTACG
TTGCGACATTATTTCTGTAACCAGCAATACCGCAGTAGTGGTTCGTGCTAACAGGAACGTCCCGCCATCCCTCAGGAATG
TGGCCACCACGAACTGGCAGATGGCGCGCCGGACATTTGGCGGCTTGTCTCATCTTGAAGGCCAGACCGTAAACATCCTC
TCTGATGCGAACGTGGAACCACAAAAAGTGGTTTCCGGAGGTGCCGTCACGCTGGAATCACCGGGGGCTGTTGTGCACAT
CGGCCTGCCAATAACTGCTGAATTCGAAACACTGGATATCAACATTAACGGACAGGAAACGCTGCTGGACAAAAAACAGG
TGATCCCGTCCGTTACTCTGGTTGTGAATGCCAGTCGCGGAATCTGGGCGACTACGCCCGGCGGTAAATGGTACGAATAT
CCACAGCGTGAATTCGAGTTCTACGATGATCCTGTTGATGATGCTACCGGAAAAGTAGAAGTGAAACTGGACAGTAACTG
GGGCAAAAACGGGCGTGTAAAAATCCGTCAGCTTGACCCGTTGCCGCTGTCTGTTCTTGCCGTTATTCCTCGCCTTACTG
TTGGGGGATTCTGATGATCTATGTTCAAATTATTCCCGCTACCGAAGAGCATCTTCAGATGATTTTGCCGGATGTTCGTC
AGGCTGATATTGACGAACTGTATGCGGTATCGCTGATGACTACCGAAGATGCGCTGCGCGTTGGTCTTCGCACTGCGACT
ATGGCCTGGTCAGGGTTCGCGAACGGAGAACTGGTAACCATGTTTGGTGTATCTCCGGCGTCAATGATCGGTGGCAATGG
TACGCCCTGGCTGGTAGGAACCAGCCGTATTGAAAAATATCAGAAGACATTTCTGCGCCACTGCCGCCCTGTATTGCAGC
AGATGCTGGCAGTTTATCCGCGCCTGGAAAACTACGTCGACGAGCGAAACCATGTTGCCAAAGCATGGCTGCACTGGCTT
GGATTCAGGCTTGAAGAAGCCGCGCCTTATGGTGCTCTTGGTCTTAATTTCCACAGATTTCACATGGAGAGAAAATAATG
TGCGATCCGGTTATTGCTGGTGGCGCAATGCTCGCCATGAGTGGCATTCAGGCATACACCCAGTATCAACAGGGAAAGTA
TGCCTCGAAGGTTGCAGAAGCGAACGCAGATATAGCCACAGCTCAGGCAAATGATGCAATAAACAGAGGTAACGCTGAAG
CTGAGCAACGACGCAGAGAGACCCGACAGCGGCTTGGTACACAGGCGGCGACAATGGGGGCTACCGGCGCTGATTTATCT
ACAGGTAACGCGCTGGATATATTTGGCGACACTGCCCAGTTTGGCGCTCTTGATTCGCTGACGACGGTGAATAACGCGCA
ACGCGAGGCTTACGGTTATCAGGTCCAGGCTGCCAACTATAAAGCAGAAGCCAGTTCAGCCCGTAAACAGGGGAATGTGG
GAGCAGCAACAACATTGCTCACTGCGCCTCTGAAGGCATACGGTGCGTACCAGATGTTTGGTGGGACGTGGAGTCCGTTT
ACTCAAAGCACTCCTGCGCCAATCGGGGCAGCAGCAGGAACCAGATTACCCGGAGGATTATAATGCCAGTCGTACCAACA
GTATCCGGACGTCAGGTTGAGAGTCGTGGAGTTCAGTCAGCAGGCTTGCAGACGTTTTCTCAGCAAGGTATTGGTGATGC
TTTTGTTCGGGCAGGGACAGAGGCAATTGATGTTTTGGGGCAGGCAAAACAGCGTGCCAATATCGCTCTGGCTCAGGAAG
CATCTCTTAACCTCAGTCAGATAAGCAGCGATCTGCTGAATAATCCTGAAACAGGATTGCTTAACCTGAAAGGGAAAAAT
GCTATTGGAAAAGGCCATGAGTATACGCAGCAGTTTGATGCTCAGGTCGAACAACTGGCTATGTCGCTGCCGGATGAACA
GGCTCGTAATGCTTTCATGCAGCAGGCGCAGCAGCAGCGCATTCAGTTCACTACGCAGGCCGGGCGACACGAGATAGGGC
AAATTAATGCCTACGAAGAAGGCCAGTTTCAGGCGACACTGCTGAACAATGGTAAAAATGCCGCAGCATTGTATGGCGAC
AACGCCGCATACGTATTGGCTAACAAGCAAACTTTCCAGCAAATTGAGGAGTACGGTGTTGCACGTGGCTGGAGCAACGA
GCAAATCCAGGCCAAGAAAATCGAGTTTAAAGAGAAGGTTGCTGATGCTGCATTGTCCCAGTGGTCGGCAAACAATGCGA
CCGCATTCATCCAAAGTAATGGCGAGTTAAGTGATACTGCTGCTGGAGCTCGCCGTGCTGTAGCAGATAGTGACTCTTCC
GAGCGTGCCCGTGGCATACGCAACAATAACCCAGGAAATCTCGAATACAGCAAAACTAATCCGTGGGTAGGCCAGACCGG
TGATGATGGTCGATTTGCTAAATTCGAAACACCTGAACACGGGATTCGTGCATTAGGGCGGAACCTGATGTCGTATCAGA
GGCAGGGTATTGATACCGTCAGCGAGATAATTAATCGCTGGGCACCGCCTGCTGATAAAAATGACACTATGTCGTATATC
AAAGCAGTGTGCGAACAACTTGGCGTTTCTGCTGATGAGCCTCTCGATGCATCTAATCCTGATACCCTGAAGGCGCTTTG
TGCAGCCATTATCCATCATGAGAACGGTAGCCAGCCATACAGTGATCAGCAGTTAACTGCTGGTGTCAGTGCAGCACTTG
GTTTATCAACAATTCCAACCAACACCAAACGCTATACCGGTAATGCAGCATTCGATGCGGCATCTCCTGAGGCGCAGGCA
AGTTTTATGCGACAGGCGGATCAACTGCGTCGGCAGCAGCAGGCTGAATATAAAACGATGATTGACAGCCAGGTTCGCGA
TGCGACAGCTGCGTATATGCGTGGCGTTGAATTTCCTAACCCACCTGGTGAGGCTGATTTTATTGCAGCTTATGGAGTAA
GAGAAGGAAACCTGCGATATACCGAGTTCAGAAATACGCAAATCGCCGGACAGTATATAGGCTCTTTCCGCAACATGCCG
ACAAGCAGCATTACAGCATATGTTGAGCAATTACGCCCGGATACTGGTGAGACAGGGGAGGGTTATGCGGCACGAGCCGC
TCTTTATGACAACGTTGTGTCGGCTGCAAGTCAGGTGATAAAGCAGCGACAGGCTGATCCTGTACAGTTCTCTCTTGCCG
CCGGACAGGCAAAGCCTATCGACATGAGCAATAAGGATAACTTTGGACAGAGCGTTGCCTTGCGTGCTGCTCAGGTCAGT
GACCTTGCTAAGTCATATGGCACTCCACTGACGTTCTTTTCCAAAGACGAGGCCAATCAGATCGGTGTTTTCTTTCGTGA
TGCGCCCGTTTCCCAACAGGCAGCATATCTCGATACCATCAGGCAGAGCACTGGTGGTGGGCAGGTGTATATGTCAGCAC
TACAGCAGATCAGTGCCAACGCTCCATCTGCTGCCGTTGCCGGGATACTGATGGATAAGCCAGGTGGTATTTTGGCAGAA
AAAAACTGGTTTAATCCGGATGTTTCCGTGTCTCCAGAAACCGCTGCGCAGACAATTCTTGCTGGCGCGGCGGCTCGTAA
AGGTACTGATGACGCGAAAGGTATTCCGATGCCTAAAGATGCTGATCTTCGCCTTGAGTTTTCTGACATGGTGAAGGATG
CATTTGCTGGTGATGCTCAGGGGGCATCAATGGCATACGAGATCGCAAAGGACTATTACGCTGGTGTGATGGCGAAAAAA
GGCGTGGTATCAGGCGAAATTGACAATGATATCTGGAAACAGGCTGTTAACGTAGCTACAGGTGGCGTGCATGACTATAA
CGGAATGGGGAATGTTCTTTTGCCGTGGGGAATGTCTGCAGAGCAATTCGATAAGCAGGTTAATCAGGCTTGGAATGAAC
AAGTTGTTGGCACAGGGATAAAAACACCGCCTGGTCAGTATGGTTTGCAAAGTTACGGCGATAGTCAGTACCTGGTGAAA
CTTGGTACTGGTTATCTGCTAAAAGATGATGGTTCTCCCGTTGTTCTTGATCTGACACAGAAGCGTCAGAGATTCTCCGG
AGATATTCCGCAATGAGTTACTTTGGCCTTAATCCAGTAAACCAGAATCAGCAGCTTGACGAAGCAGCATTAAATCCAGT
TGGCTTTAACAGCGATGTTGGTTTTTTCGACAATGCTGTAGGAGCGGCATTGTCTGGTTTGTACTCCGGGCTGGTGGCAA
AGCCAGATCAGTTGCTATGGGCAGGGATGGATAAAATCGTATCCCCGATTGCTCAGCTTGTTAACGAAAACACCTCGCTC
AATGACACTTCAGTTTCATACATTGCTGAGCAGAGAAAACTAGCAGAGCAGCAGGTTAAGCGGCTGACGCCTGATGCCGC
GACAACCGGAATCGCCGGGCAGGTCCTTTATGGGTTGTTCGATATGGGCGGGCAGGCTGTTGTCGGTACAACGCTCGGTG
GTCCGGTCGGAGGTGCTGCGGCGGTAACTTCTCTACAGGGTTTTTCTGAGTTTGAACGGTTGACAGCACAGGGTGTTGAT
TTCAGGACGGCGCAGGAAGCGGGATTAGTGCAGGGTATTACTGCTGGTGCTGGAACACTGATCCCTATGAGCCTCGGGTT
ACGTGCTGGTGGTGCGCTGGCGGAAGGTGTGGCGGCTCAGCTTGCGCGGACGGGTGAAAGTTCAGTGCGACGCGCCGCAG
CAACAGCAGTACGTGCAACGCCAGATATTGCCTATGCCGCAGGTACAAATATTGCGTTCGGTATGGCACAGCGTGGGCTT
ACTGCAAAAACGCTTCGTGATGGTGGCTATAGCGAAATGGCTAACCAGTATGATGTGTTGGATCGACAGGCAATTGCTAT
TGATGCTGTTCTTGGGGTGGCGTTTGGTGGTGTCGGCAGATTTATTAACTCTCGAGGCGAGTCTACAAGCGCACCAAATT
TTTCACCAGTTGATGTCGATGCTGCACTGGCGGCGAATGCCGCTCATCATGCTGAAATTGATATTGCTCCCGGCGTGCCG
AGCAACGTGCTTTCGCGCAATTCTCACATTCAGGCTCTGCGAAAAGCTATGTCTGATGTTAGCCAGGGGAGACCTGTAGA
CGTTGCCAGCATTGTTGAGTCTGCATCTTTCAGTGAAATTCTAGGGCGCAAGAGTCTGCTGTCTCAGGCAGTTAATGAGG
CTCTGTCATCTGTAGATGATGGAGTAACGGCGCGCGCTATAGAAAATCGGTTGCTTGAAGAACAGGCCGCGCAGCTTTTG
CCGCGTGGCGATAGACAGGTTTACCAGTCTGAAATCGCTAATAGCCAACGAATTATTGAAAATCTCACTGAACAGCGCGC
ACAAATTCTTGCAGAAGAGCCAACCGGTAGCGGTAAGGCTTTATCTCGTGCTCGATCAGATAAACAGGCCAGACTTCGCG
ATATTGACCAACGAATCCGGCAGGCACAAGAACGCCTGGAATTTTCTCGTAACGCGTTGGCACCGCATGAGCCTGGTGGT
CAGTTTTTTGAAGCTCGAGCAGAACTGGCACGGCGACTGCAGGTAGAAAGTGAACTTAATGCTCAGGCTGTTTCATTCTA
TAAAACAGCAGATGTCAGGACGCCAGACGAAGTAGCTCCTTTTGAGCCTGATAAAATATTGCAACAGGCAGAACAAAAAA
TGATGGCGGATCAGGCAGGAGATATTGATCTGCGCATAGCTGAAGACTCGCTGCTTGAATCACCTGACATGATAATTACC
GTGCTGGATGATGATGGTAATCCACAATCGCGCAGCGCGCGTGAAGTACTGGATGAAGCGAACAGGGAAAGTGAGCAGGC
AATACAGGATTCCAGCCTGTTTGATGTCGCTGTGGCGTGTTTCTTGAGAGGTTAAATTAAATGAGACAGGAATGTATACA
AGCGGTCCAGCAGGCGGCGCAGCGCACGTTAACAGCGCGAGAAATACAGAACATTGAAGACCGCATTTATCGAAATATGC
GCTCCATTGCTCGTGATGACCCGATGTCGTGGAGACAACTTTCCGAATCAGAGCGGCTATATCGTGCAGCACAATTGGCA
TCTGAAGAATTACAGCGAGAAGCGGCATTAAAGAAACGTCGTGTGGCCCTCACTATAGCCGCACGTCAGAGATTGGATAA
ATTTATCAATAGCTATCAAGGGGCTGATGGGAAACTTGGCGCTCTTAACCGTACTATTGCTTTTAATGCAGACGGTAAAT
CGAATTTCCTCTCTGTTGAGTCCAGAACAAAAGCCACTCGTGATTATGCATTGAGTCAATTGCAAGAGGCATTTGAAGCA
GTTGATCCTCGCTTTTTTGGCCTGTTTGAAGATGAAGCTGGCGTGCGTGACCTGGTATATGAAATGCGAGGGCAAAATAC
TGGCAATGCTAAAGCAAGAAAAGGTGCTAAGGCGTGGAGAGAAGTGACAGATCTACTGCGCCGCCGGTTTAATGATGCTG
GTGGGGACATTGGCTATCTCGAAAACTGGGGGATCCCTCAACATCATTCTATGGAAAAGGTTGGGGCGGTATCAAAGGAT
AAGTGGGTTAGCGATGTTATAGGTAAGCTGGATCGCAAATATTATATCCGAGCCGATGGACAACTGATGAACGATGCCGA
GTTGTCTGCATTTCTTGGAGAGGCTTATAACACGATCGCTACTGGTGGGCTGAATAAGCTTACTGATACCGGAATGCGAA
TTTCCGGCGCACGTGCTAACCGTGGTAATGCATCACGACAGATACATTTCAAAGATGCAGATTCCTATCTGCAATATCAG
CAACTTTATGGCGATCGCTCTCTATGGGAAATCATGGTCGGTCACTTGGAAGGTATCAGTAAAGATATTGCACTGGTGGA
AACATATGGCCCAAACCCCGATCATGTTTTCCGCTCTCTTCTTGATCAGGTGAAGGCAGAAACGGCAACAGCTAACCCGA
GTAAAACCGGTAAAGTCGAGCGGCTGGCGAACAACACAGAGAATCTGTACAACTTTATTTCCGGAAAGACACAGCCTGTA
GCGAATCCGCACATCTCGCGATGGTCTGACAATATCCGCAACTGGCTGGTTGCCAGCAGACTCGGATCCGCGTTGCTGTC
ATCGTTCTCTGATCTTGGAACCATGTATCTGTCTGCGAAGGTTACCAACCTTCCAATGAACCAGTTATTCCGCAACCAGC
TTGAAGCTATGGACCCAACGAACCGTACAGAACTTGCGCGGGCGCGCCGCGCTGGTCTGGCGATGGAATCTCTACTTGGC
AGCGTTAACCGCTGGGCGATGGATAATATGGGGCCGTCAGTGTCTCGTTGGGCGGCAACGGCGGTAATGCGTGCCAGTGG
GCTTACAGCATGGTCAGATGCGCACAAGCGCGCCTATGGCGTAACCATGATGGGAAGCCTGGGAGAAGTAGTGTCACGGA
CACCAGACCTTCGTAGCCTCGATGATTCTGATTTTCGTATCCTGAAAAGCAAAGGGATTACTGACACAGACTGGAGCGTA
TGGAAGTTGGCGCAACAGGAGGACTGGGGGAACGGTAATAATACGATGCTGACACCGGAAAGCATTATGCGTATCCCTGA
TTCAGCAGTTAAACATCTTGGTGAGCCTGAACGCGTGAAGTTTGAGGCAATGCGTAAACTGCTCGGTGCCGTAACTGAAG
AAGTTGATATGGCTGTTATTACACCGGGAGCACGTGAGCAACTGATAACCGGTTCTGGTATTCAGCGTGGAACATGGAAA
GGTGAATTAACGAGAAGTGTTTTCCTGTTTAAATCGTTCCCTATCTCGGTTGTTATGCGTCACTGGTCACGCGCTATGGG
TATACCGTCTGCTGGTGGGCGTGCGGCATATATTGCGACGTTTATTGCCAGTACGACCATTCTTGGCGCTTTGTCGCAGC
AACTTAACGACCTTGCGTCTGGTCGTAATCCTCGAGAGATGACAGGAGGAGATGCCGCAAAATTCTGGCTTGGTGCTCTA
CTGAAAGGTGGTGGTCTTGGCCTTTACGGTGACTTTTTATTGTCAGATCACACTAGGTACGGAAGCGGCGCGCTGGCGTC
GATGCTTGGCCCGGTAGCTGGTCTGGTTGATGACGTAGTGAAGATTGCTCAGGGCATACCGTTAAATGCTGTGGAAGGGA
AGAATGAGCAGACTGGTGGTGATCTGGTTAAGCTGGGGAAAGGTCTGATGCCAGGTGCGAATCTCTGGTACTTAAAGGCG
GCTCTCGATCACATGATCTTTAACCAGATGCAGGAGTATTTTTCACCAGGTTATTTGCGTAAAATGGAGCAACGTTCGAA
GAAAGAGTTTAACCAGACATACTGGTGGCGACCACAGGATGTCACTCCGCAATAAGGATGAGAAATGATTGCTTTTATTC
TTGTTGTGTTTGCGCTTGTTGCACTTGGCGTTATGAACCGTAAATGTATCATTGACTATGGCGAATTTGCTGTTGCAGTT
ATTTTGATATTATCTGGTGTAGCAGGGTACATAGGCTTGTCATAACGTGAGCGTGACATGTCACAGGCCGCTTTCGCGGC
CTTGTTTTTAACGAATGCCGCCTCCGCCCGTCAGAAGAACCCTGCCTTGTCGTTGATGTACTCCGCGTGCGTCTGGATAT
CACGCAGGCATTTGCTCACACCGACGATGTAGCAGAACATGGTGGTCAGCTCCGCCGCCGCGCCTGATACATCATGCCCG
TCGTCCTGTTCATCAGCAGTGAGTGCTCCGTCAGGCCGAGAACACCAGACGGCGAATGAATCAGGCTACGGTAGCCGGGC
TTCAGTGGGGCACTGTAGGTTTTGTTCTCTATCTTCATCGCCTGCATTACTGCTGACGCCGTGGCGTTGGCTACCTGGTC
GGCAACCATCTTTATGCGTTCTTCCTGCGGGAGCGAGTTTTTAATGTAACTTCCGGTGCGGCGGATCTGAGGAAGAACCT
CACCTGTAACCCATTTACGAAAGCGGTAGGGGATAGTGCCTGGTGTCACCGCATCGCGGCAGCGGAGGATCAGTGTGTAG
AGTCCTGACTCGGAGATGATGATCGATTCTTGCTCACCGCCAGGGGTGTCGGTTGAAGCGACACCCTTCTCATCATCATC
AAGTTTTCGAACAGCATCTCGATGGTTTGCTATGCCTATAGCCCGACAAACATCTGAAGCGATAAACCATGGCTCACCAT
TAATGACGATTACCCGTATATCGGCTTGGGATTCGAAAGAAAAAATGGACGTGCTTTTTGTAGCTGTCATAGTGGTTACC
TTTTAGTCTGGTTAATCACCACTACCTACGCCAATCGGTTGGTGGTGAACTGTGCAGGGTTGGCGTAACCGGCTAAAAGG
ACCCGGCGCACCTTTCGGTGCCCCCACACAGCCCACCATAATACGAATGTGACCGTGCTATACGCATAAAAAAACCGCTT
GCGCGGTGAATGCGCCTTTTAGTAACCCGGGACGCCAATCCCGGCACTGGATTTTGCCAGTGCCCGATTACTATGGCACA
ATAGGAGTGCTTATATTTACCTTTGCGGTAAATATAAGCACTCCACTTGGTAATTGCAAACCTTATCTGGTTTGTTTTCG
TAATTGTTCGGCACAATAGTCGAGATGTGTTTGCAGATCCCGCATGGACATCTGTGAGCTGGTGACGTAGTTAATCAGTG
CAGTCAGTTCGGCAAGTGGGCCATCGACATTAAATCCATCCTTATCGAGATCCCGGAGTAATTTCATCAAGTGCGATCCC
TCCACCAGTGACCTGACGCCTCCCGGCGTGTGAATCCTTTCGGTAAATCCGTCTTCCAGTGGATAGTGATACTGCGGCAT
CTTATCTTCTCCATGCAATAACTGTATAAATACACAGTAGCAAATAATTTGTTTGCTATCCAGCACGTTTTGCGAATCAC
CTGAAAGGTAATATCTGTTCGTATTTATGTGTTATCTATCCATATGTGGTTTTTCAGGTAATAGAATAACCGGATATGCG
GCGCAACGGGTGCTGCGACTATCTGGAGATTTAACATGACGGTCTCAACCGAAGTTAACCACAACGAATACACCGGTAAC
GGTGTTACGACATCATTTCCGTATACCTTTAGGGTTTTCAAGGAATCTGATCTGGTAGTACAGGTTGTTGACCTGAACGA
TAACATCACTGTTCTGACGCTGGATACTGACTACACAGTAACCGGCGCAGGGGGATATGAAGGTGGTAATGTAATACTTG
CAACAGCTCTGGCTAATGGTTACCAGATTTCCATATCACGTGAACTGTCGGTTACGCAGGAAACAGATCTCCGTAACCAG
GGGAAGTTCTTTGCTGAGGTGCATGAGGATGCGTTTGATAAGCTGACAATGTTGATTCAGCAGGTTCGTAGTTGGTTTAG
TCTGGCGCTACGTAAGCCGTCATTTGTTGCTAACTATTACGACGCAATGGACAACTATATTCGTAACCTTCGTGACCCTG
TAAGACCGCAGGATGCGGCTACAAAAAAATATGTTGATGGGGTCGCAGAAACAAACCTGAGCAGAACGCTACGAACCCCT
GAGCCGATACCAGCATTGCCGGGAATTGAGCAACGTAAGAATAAGATTGTTGCAATGGATGATACTGGAAATCCGATAAT
GGTTTTGCCTGAATCTGGTTCGGCTACTGATGTAATGATCCAGTTAGCGGCAAATGATGGATTTAAGTTTATTGGTCAGT
GCCCTGATATATTGACACTAAGAACAATAGAACCTGAAAAAAATGGTCAAAGGATCACGTTGCGACAGCATACGATCGGA
ACTGGGCTTGGTGGAGGGGTATTCAGAGCTGTACTTGATGGAACTGGCTATACCGATGATGATGGTGTTGTAATAAAAAC
AGCAGGTGGTTCTGTATGGTTACGGGTTAATGCAGATAAGGTTAATCCGTTTATGTTTGGGGCCACTGGCGTGGCTGATG
ATACAGCAGCACTGCAAAAGATGCTTGAATGTGGCAGGGCGGCTGAGCTTGGCACAAATGTCTGGAAAGCATCTAATCTT
GAGCTAAATAACAAGTCGTGTTCACTATCTGGGTCTGGTCTACACGTTTCCAGGATAGAGCAAATATCTGGGGCAACAGG
CGCGTTACTGACAATTACTCAGGATTGCAGCCTGATTTATTTGTCCGATTGTGGCCTGTATGGGGATGGAATAACTGCGG
GAACAAGCGGGGTAACGATGGAGACAGGAAACCCAGGTGGGGCACCAAGCTATCCATTCAATACCGCCCCTGACGTTCGT
AGGGATCTTTACATTAGCAATGTTCACATTACAGGATTTGACGAGTTAGGATTTGATTATCCTGAAACGAATTTTTCCGT
CTCAACGCATGGATTATTCATAAGAAACATTAAAAAAACCGGGGCTAAGATCGGAACTACCGATTTTACATGGACAAACC
TTCAAATTGATACGTGTGGGCAGGAATGCTTAGTGCTTGATGGTGCTGGTAATTGCAGAATTATAGGTGCCAAATTAATT
TGGGCTGGTTCAGAAAATGAAACACCATATTCAGGATTACGTATTTCTAATTCACAAAATGTAAACATGACAGGAGTTGA
GTTACAGGACTGTGCATACGATGGATTGTATATTAAAAATTCAACTGTTGCTATCAGTGGGTTGAATACTAACAGAAATA
GTGCATCATCAAATCTGTCATACCATAATATGGTTTTTGAAAACAGTATAGTAACTGTAGATGGTTATGTTTGCCGTAAC
TATGCTGCTACATCGCTATATGATCTAAATTCACAAGCCGGAAATGTGAGGTGTATTGGTTCCGATAGTACCGTATTGAT
AAATGGTATTTACGAGTCAGAAGTAAACAGCGAACGACTCATGGGTGACAATAATCTTATTCAGCCATATTCTGGTGATT
TAATAATAAATGGCCTAAAAAACTATTATACATATACAGGAAGCGTAAAAAACAATATTCCTACATTTGACGGAGTCGTT
ACAACCGCAACATATGTAAGCGCTCCTTCGATACTAGGGCAAGGAAACATGCTTAAGTTAACGCAATCAAACAAGGATAA
GTTATTATTTTCTGATAAAGTATCGAGACATGGGTGTACAATCGGCCTTGTTCTAATCCCGTCATTTACGGGTGCAACAA
CTATGACAGCTTTCACTCTGGGGAGTGGATATTCGCCCTCTGGAAACTCTGCTGTTATGCAATTTATAGTTAACTCCAGT
GGTGTGCAGACTATAGCAATATTATTATCCGGTGATGGTATAACTCAAACGTTAACAAGCGATCTGACAACGGAGCAAGC
GTTAGCTTCAGGAGGCGTATATCATTTTGCGATGGGATTCGCTCCAGGCCGATTATGGTGGTCTATTATTGATATAAATA
CCGGAAGGCGTATACGACGGGCGTACAGACAACCAGATCTTCACGCCGCATTTAATAGCATATTCAACAGCGGAACATCT
TCTATCACCGCATTTTCAGGACCATTAGCAGGTGATATTGCATGTGAAGGGGCAGGTTCGCATGTTTATGTTGGCGGTTT
CTCATCTGAGTCAGACTACGCAGCGAGCAGAATGTACGGATTATTTACCCCAGTAGACCTGGATAAACAATACTCATTCC
GCACGCTGAACGGAAATATTTAATATAGTTGGTTGTCATATTACACGTGACAACCCAAATTTTCTTAAAAAAACTACGAT
GGCTAATGAAATTAAGAACACGATAAAAGAAAGAGGAATAACGATAAACATCTCTGGATGGATCGAATATTTATCAAGCA
AAAATCTCCTGAGTATGTCAATGATTAATGGATGGACAAGATAAATCCCTAGTGTGCAGGGAGAAATAAATTTCACTATG
TGTAATATCGTTTTGTTTTTAACAGGGGTGTTTATCATGAACACCATAAAACATATTGCAGACATGGCAATAAACAAAGA
CGAGTTATCATAAAACATCTGGTTTACCGGTCCCCTGTAAACAGAAATATTCTTTGTTATAAAAGCGGTCGCAAACGTAC
ATGCAGTCAGCATAATGGTTAACATTATTTTTGTTGAGTTTGTCATGTTAACTTGATTATCTAAAATTATCTTCCCTAGA
AGCAAGTACACAGCAAGGCTGGAAAATATACTAACTTGAAATAGATTGTTGATATTTAAATTCAATCCAAGATATACATT
TAATAAACTAAAGAATAAAAGAAGCATCCATAACCATACTAAAATTACAACATCTATTTTATTTGAGTGTAAATAGAATT
TACTAAGTAATGGCATAATGATAACGAATCCAATGGCTGCATATAAGTACCACATATGATAGAATATCTGCGATCGAAAA
AATAAATTAAAAAATGATTTCACATCTATGGGGAAACTATTTACATGTGAACGATATAAGTAATATATCGCCGACCAGAA
AAGTAGAATAATGAATAGCCGATTTGCTCGTTTTAATGACGAATTCATATTTGTACTTTCTTTAATAAGCAAAGCCCCAG
AAATCATAATGAATAACGGTACAGATATTCTGGTAAAAGATTCTATTATATTTAATATATCCCATCCTGATGAGCCTGTT
TCATTCATACCTATAATTACAGAATGAAGAACAACCACCAAAAAGCAAGCAGCCACTCTAATCAACTCAATATTCAAATT
CTTATCTTTCATGACCAGGTACGTTAAGCTGTATTATTTCAATAAATAATATCACCTATCGGGTAATTTCGATAGGATCA
ATTCTAAGTTATTTTAACCATATATGGTTTATTGTGTATAATGGACTCACCAACTAAGGGGGTTCTTTATGCACAGTAAA
CGGTGGTAATTATGTCAGCAGGGCTAACCAGTGAGTCATTAAATCAGTGGCTTAGCATGGGGTCTCTTGCTGCAGTAATT
GCAGGTGTTCCGCCAGAAGTTGCGCTTGGTGCTCTGGCTGGTGCGGTAATCTTTGTTACCTCGGCAGTTGAGTATCCAAT
CCGTCGCCGCGTGCTCCTGTCGTTGCTCAGCTTCCTCTGCGGCCTTCTCTTCTACAAACCCACAGCGTCGATCCTTATCG
GCTTTGCCAGCCTGATCCCTACCATCACTCAGGACTCTTTCGAGAAAGGGATCGTCTTCTCTGCTGGCGCATTCGTGTCA
GCAATAGTCGCAGTGCGCATTGGCATCTGGCTCTATCACCGTTCTGACAATCCACGCGAGTTAATTCCGGGGAGAAAAGA
CGATGACAACTCATGAGCTGCTTTTGCTTATTGCTAATGCGGTTATCTGTTCATGTATAGCGATCCGCGTCGGTACGTTC
CGGCGTAACGGTTCACAACATCGCAGATGGGGAGGGTGGATCGCTTACTTCCTCATTGTGGCCGCTGCCAGCATCCCGGT
ACGTGCCGCGTACGCTTTCTGGTACCACACGCCAATGACCGACGATCTTTCGGAGGTTGTCATCAACGCTGTCATGCTTG
CCGCCGTTCTGAAAACCCGCGGTAACGTCGTGCAGATTTTCAAAATAACGAGGTCTCAACATGGAGATTAAACAATTCCA
GCGAGCTGCTGGTATTAGCGAGGCGCTGGCCGCACGCTGGTTCTCGCATATAACTTCTGCGATGAAAGAGTTTGGTATCA
GCAAAGCTGAAGATCAGGCAATGTTTATTGCTCAGGTCGGGCATGAGTCTGGTGGTTTCATCCGGTTGCAGGAGAATTTC
AACTACAGTGTCACCGGACTGGCTAACTTCGTTCGGGCTGGGCGTCTCGCTCAGGGACAGGCCAACGCATTGGGTCGCCG
CGCAGGCGAACCTCCATTGCCACTCGAGCGCCAGAGAGCGATCGCCAATCTGGTGTACAGCAAACGCATGGGTAACAATG
CTCCCGGCGATGGCTGGAATTACCGTGGGCGCGGGCTTATCCAGATTACCGGTTTGAATAACTATCGTGATTGCGGAAAC
GGTCTGAAGGTTGACCTGCTGGAGAGCCCTGAATTGCTGGCGCATGACGAATATGCGGCTCGTAGCGCAGCGTGGTTCTT
TGCCAGCAAAGGATGCATGAAGTATACCGGCGATATTGCACGTGTAACTCTGATTATCAATGGTGGCCGGAACGGCATCG
ACGACCGGCGCGCGCGGTACATCACTGCCAGTAAGGTGCTGGCGGTATGATCTGGGCATTCGCAAAAGCATACTGGAAAC
AGTTAATTATCGTGGTGATGCTTGCTGTTCTGGTCATATCCGGAATTGTTGCTTGGAATGTGCACGGTAGCCGTCAGTAC
GACGCCGGGTATGTGCAGGCGAAGGAAGAGCGCAAAGCCGAAGATGAGAAAGTTCGTCAGCACTACGAACAGGAGAAAGC
GATCAATGAACGTGAAGCGCAGCAGAGGATCGACCAGGCGCGCAATGATGCTCTTGATGCTGCCGCTCGCGCTGGCCGGT
TGCAGAAACAGCTCGTTGCCATCCGTGAGCAGCTCAGGCAGTATAACGCCATTGTCGGCGCTGGGACGTCAGCCGCAGAC
ACCGGAGTTTTGCTTGCCGACGTGCTCAGCAAATCTCTCGAGAGAAACAGACAACTGGCAGAGTATGCTGACCGGGCAGC
CGAAGCCGGAAGAGTCTGCGAAAAACAGTATGACACCCTGACAAGATAGCATGGCATTTTTCATGGTACTGATTTCCGGT
GACGGTATATAAAACGGTACTAAAAAAATGAAGTTTTGGAAAAATGTTATCACTCAATTGGTTATGGTTGCCGTAAATAA
TTGAGTGGGAATGATTAACAGCTAACTCATAGCAACTCATTCCTATTCAGATACTAATTTAACCCTCTGTTTTTACAGAG
GGTTTTTGTTTTTATGTATTCATTTCTATTCACTCTACACCATATTTTTCGGCGGTACAGGTGACGGTATTACCTTAAAG
GTATACTCTCATACCGTCATGAAAATGGTTTTTATACGGGTGAATTGTGCTTACCGATACAAAATTAAAAAACCTCAAGC
CACAGGACAAACTGTACAAAGTTTCCGATCGTGACGGGCTGTATGTAGCTGTGCTTACGTCAGGTACGGTCTCGTTTCGC
TATGACTACCGTATCAACGGTCGCCGCGAAACACTGGTAATCGGGCAGTATGGGCGTGACGGTATCAGCCTGGCAGAAGC
GCGAGAAGAACTGATTGCTGCAAAGAAGCTGCTTAAAGCAGGCCAGTCACCGGCTGCGGCTAAACGTGACGGTATCAAAA
AGATTCGTGGTGCCGAGACGTTTGCGGTACATACCGACAGTTATATGAAACACGTCATCCTGGCTGAAAGTACCCGCGCA
ATGAAGCAGGCAGTGATCGACCGTGACATACTTCCGGTTCTTGGCAACAAAATGATGGCTGAAATTACCACATCGATGGT
TCGTGATTTGTGTGACAGGATTGTCGAACGCGGTGGTCGGGCAACAGCAGTGCAGGCCAGGGAGATCATCAGCAGCGTAT
ACCGTCACGCCAATGACCGTGGTCATGGTTTGTTTAATCCTGCGGCTGACATTAAACCTTCGTCTATCGCCATATTTAAA
CCACGAGAGCGAACACTGACACCAGAAGAAATTGGCCTGTTCTTCCGCACGCTGGATGCCATTGGTGCTATGGGCACTAT
GAAAATGGCTTTAAAGCTGGTGCTTATCACTATGGTTCGTAAAGGCGAATTCACCAACGCAACGTGGGATGAAATAGATT
TTAAAAAATGGACATGGACAATTCCTTCAGACCGCATGAAGGGAAGCCGGGCGCACGTTATTTACCTGCCTAAACAGGCT
CAGGATATATTGGTCGGGTTGCAGATGTGCGCTGGTGGAAGTGAATATCTGGTTCCTGGTCGTTACAATTTCCGGAAGCC
ATTATCTAATGCCGCGCTGAACTCTCTGATCGACAGAACGGTGAAAATAATAAATGAAGATGGTGAGCATATTCAGGGCT
TCACCGTACACGATATGCGCCGTACAGCCAGTACGTTGTTGCATGAGGCTGGTTATCCTTCAGACTGGATTGAAAAGGCT
CTGGCACATGAGCAGAAAGGTGTGCGCGCCGTATATAACAAAGCGGAATACGCCAGACAGCGCGCCTACATGTTGCAGCA
GTGGTCCGATATGATTGATTCCTGGATTAACGGGGAGCATACGGATCTGATTCCGTTCTCCCCGTCGAAGTTTGAGAAGT
GGATGGCGGGGGAATAACGTTTAATTATTCTGCTGATTTTCTTCCATCTCGGCTTCTGCTGCCAGTGATTCAATTTTATC
TGCGAATATTGCTGACAGTGTTGCAAATTCAGCATCAGTGACAGCGGGAATTGGAACAAACCTTATCCCGCTGTGTGCAA
GCATGTTTGCAGTTTCAAGGCATTTCCTTAAATCTGCTGGTGATGCCCTGTTCATGCTGCACGCTCCTGCCCCTGGTTGT
CTGTTGGTGACAGCGGAGCATTGCTGAATGCATTTGTTAATCCGCCAATATCCAACGCGTATCCAGGGTGTAGTTGCACT
GCCGGGTCTTCGCACTGATTACCCCAAACATCGAAGCCATGAGACGACTGGCGGGCGAACAGTTCAATGCGAGAAACATC
GCCTAACAATTGCACAAGTTTTTCACGAACGACATCTGGTTTTCTTGAATGCTCAAGCCGCGGTGCGGTAAATGACTGAA
CGATCCCTGCATTAATGCGCGTAGGTAGTTTTCCCTTTACCGCAAACAGGCAATCTTCACTATTGGCGCGAGTCATGTGC
CCCATACCCATAACCAGTTTATCTGGTTGTCGACTACCACATTTTATCCACGTGAAGCCCTTCATCGTCATCAGACGAAA
TCCCCAGGCTTCAACAACTTTTAGTGCTTCGAGTGGTTGTGTTGGCACCCACCACATGGCCAACAGACAGTTTTCATCGG
CCAAATCCCACGCAGGAAGGCGGCAGATATCCAGCACACTCATAACCGGATATTTAAAACCGGCACCGCGATTACCATCT
GCGGCTTTGTCCCGGTATACCCAGGGTGGATCTGCATAGATTAGTGTGTATTTCTTAGTCATAAACCACCCCACAACATC
CTATGCCGCTATAGTCGCCACGGCGAAGGCCGTTACCTTTTGTGATACATTGGTCCCTGCGAACCGCGATCCTTGCACGT
TCAACATCACCAGAAGCAACATCCATACACTGAAGCCAAAGGTGAGCGGCAATGCGGAACTGCCCTTTTTTCTCTCTTTC
AATCGCGCGTTTTTCGATCTCTATCGCCGCAGGAGTAACGGCGACAATCTTTGACGGACTGCGCATTGAAACCTTATTCA
TGTGATATTTTTCAAGTCGGCTTAACTTTCTCACTTAATCCAACCCTCTCTGAAAATTAATGCCAGCAGATAAAGCCATG
CTGAAACAGAGGCCAGGAATAAGTACCATCCTGACCATTTGCTCCAGTGCCTTAGCAGCGCACTCATGCAGCGTTGCTCA
CGGGACGATATACACGTTGCTGAACAGGAGGTTTTTTACCCTGGAACTCTGCCGGGCTTGCTGCCTGACGTTCATCAAGC
CAACGCTCAACTTCGTCACGGTTCCATGCGCAGCGTTTGTCAGTGATATACCAGCGTTTAGGAAATTCCCCTGCGCGCTC
CATACGGTCGATAGTGCTCCATGACAGTGGCACCACCGCCAGGAGTTCCTTCTTACCTAATGCACCTTTCATAAATACCT
CTCTTGGTTGCAGTGCGGCGCGTGTGGCGCCGCGGTGGTGGTTACATAGATGTTTCGTTTAATTCTTCCCGACGAACGCT
GTAAACGTCGGTGGCTTTTGCCAGCAGTTCGTCATCATCTGAAAGTTTTTGTGCAATGTATTTGTAAGCCTTATCCAGTT
CGGAGACAGTGCTGTAATTCATCGCTGCGCTGGTAAAGGCCATCAGCATTTCTTCTGGATCACGGCTATCCGCTTTACGA
GTTTGCTCATCAGGCTTTTTCACTGGTTTAGCGTTGATCAGACTGTTCATTCCCGCAGCAGTGGTCGTTTGCGGAGTAAT
GTCTCGCTCAACGCGCGGTGCCGTTTCCTGTAATTCGTCTGGTGTGTAGACGCCCATGATTACGTCAGGACAGTGCAAGC
GAGACCAGCGTTTTGTCGCAAGGTATGCGAGTTGTTGTTTCGGATCACTGGCCCAAAGTGTGGAGTTTCTTACCTGTGCT
TGAGACAGCATTAACTCAAGCACTCGAGGTTGATCCTCGCCCTTCATGGTTGCCCATACGCGAACACCGCAGCCTTCTTC
GTCTTTTAGAGTCCAGCCTGGTGCGATATATGGATTGCCGTTTTTGGATGTTTTCTCAACAAACTTACCGATCACGCGTT
CCCACGGCCCGAACCACTCGTAGTTGATGCGATCTTTTGTTGGCGACATCGTTGAGATAACTGCGTTTACTAATTGGGCT
TCATAACCTAGCGTGCCGTTCACAACATGGGTTTTCTGAGCCACGGCAAACGGGTTCATTCCCCACTGCGCAGCCTGCAT
TGCCACGGCCATGCAATCAGCTGGTTTCCCGGCGAGGTGCGCCGGTACCGTTACGCGGCTTTGCGCCATTACCTCGGCGA
ATTTCATCAGTTGGTTCAAGCCGTCTGGGCTGAAAATAGTTGCAGCAGTTCCAGCGATTGCTGTGTCTACTGGTGCGTTG
ATGTTTGCGATGTCGTTGCTCATATGTACATATCCTGTTTTGCGTGCCCACTCAGGGCGTTTAATGATTTCCACACCGCC
CCATTCATCATTTATGCGGCATTCGTGATAGGTATTCAGATCCCGGCGGAACAGAGCGTGCCCGGCATCGACATCCGGCG
CATCCAGCTCGAACACGCGTACCGGATACCGACCACAATCAATGCTTTCGCTCACGGCAAGAAAGAAAAAACCATGCGGC
TGACCAGTAACCCTCATTGCGCCTTCGCGGTACATTGCGTCCTGCACGTGGTAGCGGAATTCCTCGATGTGGCGTGCAAA
ACGGTCCATATCTGCAACCTTTTTCACGTCGACGATCACGTTGTGCTCGTTCAGCCATTTGTCTGGACGAATGCGGCACA
ACTCACCAGTATCTTCATCATTCCAGTACATTGATGCTTCGCAGAAACCAGGTGCTTCCAGCATCCAGCGTGCCGCCGGG
TGAGCCATTGCGCTATCACGCATCAGCTCCAGTTTCCGCCACTGCTCGGCATCAAGTACCGTAATCCCCATATCCGCTAC
ATCACGAAGAAATGCTTCTTCGTCAGCTTTACCTTGTTTCGTCCGACGATCGAACTTCGGTGAAACAATGAAGCGTTTGT
CGAATTCTCCAGGCTCCAGAAGCAGACAGTGCAATGCGGTTCCAATATCCAGTGCAGACTTTTTCTCTTCGTCTTCTGGT
GCTGCCTGGACCCATTTAAGAAGCGACGGATTCTTGGCAACCATGTCCAGTTGCGACTTACTCACGCCGTCACCGGCGTG
GTAGTCTTCGTTGCTGATGTCGAAATAAATTCCCGGTTTCATGCCGCGTCCCTCTGTCCATCAAGCTGATCCGCCAGATC
CCAGCGGGCGATAATTGCCATTGCCTCTCGCCGATAGGCATCCATCAGTTCTTCGAACTCAGGGCTGTCTTTAGCAGCCT
CCAGTACTTCCTGACGAACGCCTTTGCCTGTTACAACGTCAAAAGTTGAGGACAGTTGATGAAGTCGGATGCTCTCAATC
AGTTCAACTTGTCGGTCATATAGCTGTTCTGACAGGCGGTAGTCCTTGTCGAATGCCAGCATGATTTTTTGAAGATTTTT
CTGCTGATTAACGTTCATTATCAGCCCTCCCATATCTCGTTATCGTTGGCTACATCGCGAGCTTCTTTGCTGACGAAAGC
CCACTTAATGCCTTCCTGTAAGGTGCGGAACTTCCAGCTCATGAATCCGCATGCAGTAACGCAGTACCAACCGTTGATGA
TTTTCCACTGCATAACTTGTTACCTCGGTCTGTTACCGTTGAGGTAATAATTATGCGTATCTGGTTTGATGTCAATAGAT
ATGAGTTAAAAAAATTACCCGTTAGGTAATCGAATAGGCAATAAAAAAGCCGCCATAAGGCGGCTTACTTACTGAAAAAT
ATGATTTTATTGTTTGTTTTTTTCGTTCTGGTTGATGACAAATTCAATGTAACTTTCGATCTTTGCCTTCTCTGTTTCAG
GTAACAATGCGTAGCGCGAGCGGTCATAGTTGATAGTCGCGGGGTCGTGCGGGTGAATCAGTAATTCATATCCGTGACGC
CCAAATGCGGATGCAACATTCTCCAGGGTGGAAATGGAAACGCTGACCTCATTGTTTAACAGGCGGCTGATTGTTACCTG
GGCGACGCCGGATGCGCGGTGAAGTTTTCCCTGCGTTGAAAGGTCGCGGCTTTCGCTCATCCAGCGTTCCAGGTTGTGAG
CCGCCAGTTGACCAATGTCGCTTGGTCCGACAGGCTGAAAACCTTCCTGAGAAAGCGAGCGATCGATATCAAGCCAGTTA
CGGGGTTTATTGGCGGCAGCTTCAATTTTTCGCGCAACCTGGTCGCCGATAACCTTCTTGCCAAGAGCCCAGCGGTTTAC
CAGATTTGCCTGAGTTCCAAGTTTTTCTGCCATCCGCGTCTGAACACCATTGAATTCACGGTCGATCAAGTCGTTGAGAT
TTTGCCTGCGGACGTCCTGGATACTTTTCATTTTCTGGAAAATCGCCTCATATATGAATCAGTAGATGATTCAATTTAAA
GCAATATTACCCAACAGGTAAATGCACCCCATAGGTAACTATCCTTGATTTTTGTTACCTTATGGGTGAATATTTATTAT
CTGAAATAAATATCAGGCAATAGCTATGAGCGATAACGGACATTTCGATTTCAAAAAGCACTGGCTTGCACTTACTCCGG
ATGAGCGTGAAGCCTTCGCACAGGAAGCCGGAACGACGAGTCACTATATCCAGACTCACTTAACAGGTAAGCGCAAAATG
CCAGGTAAGGTATTGATGAATGGGCTTTTTAAAGCCTGTAAAACAAGACAATGGCTGCGCTCAAAAGCAGAACTGGCATA
CTTCTTCTACTCATGATATCCAGCCACAACCCTCTGTAGACCGCCATCCGGCGGTCTTTTCATATCTATTCGTACCTCAA
AGGTAATAAAAAACCAAATATGGTTGATCTTTTTTTTGTGTCAGCACAAAATAACCGTAATCCCAATACTAATAACAGGG
CTTACCATGGAAATCATTACACGTATTGATGCCGCAAAGCGCGGACTTAAACGCTATTACACCGGAAAACAATGTAAGCA
CGGACATGACAGTGAACGCTGGGTTTACAACGGACACTGTGTTGAGTGCACCATGGAATCAAACCGTCGCATCAGGGCAG
AGATTAAGCAGATCATGATTAATTCCTCCCCACAACACTCAAGCTGATAGCGGAGATTAATCATGAGCAGACATGCAACA
GATTGGGCTTGGGAGACAGATCCAGGCAGCTCATCATTAAAGCTCATACTGCTCTCGATGGCTGACAGAGCCGATGAATA
TAACCTCTGCTACCCCAGCATAGAACGCCTCGTTAAAGACACTTGCCTGAATAAAAAAACCGTGCAGGCCGGGCTTATAT
CGCTCATGAAAATGGGGCTTATTTCAGATACCGGAGAGAGAAAGGGAGCGACAAAAAGAGTGCGGGTTTTCTCTCTTAAT
ATAACCAAAAACGGGAACATTAAAGGCAACCGAGAGGGGGTCAATGAACCCGAAAACGGTAATGTTACCGAAAACGGGAA
TATACCCAAAAACGGGATGTTGAATGATCCCAAAAACGGGATGTTGAATGATCCCAAAAACGGGATCCAGAACCAGTCAT
ATAACCAGTCATATAACCAGTCATTTAACCAAGAGAGGGAGAGCAGGACAAAAAACGGGGATTCTGTGCATCATGACCCC
GGCGCAAACAACGCCGTGATGAATAACTTTGTTCCTCTTGGTGGGCCAGGGCAATTAGGCAAATTTGTCATGCATGAACA
ATGGCAGCCATCAGATGACTTTCTTCGGAAAAGCTCATTGCAGGGGATCTACCTGGACAGTCTGCCAACGGCACAGGAAC
TTGCAGAGTTCAGAATTTACTGGATGGCTGAGGGTAAGGCATACCATCAGGCACAGTGGGAGCAGAAGCTGGCAAGGCGG
CTGCAGATTAGCAGACAGAAGCAATCAACATTACCTGATAACAACGTTCCGCACTGGAACAGCCCTGAAGCATGGGAGGA
TTTCTTGTGAACAACGTTTTTACCGCGATACAAAACCGTGACGGAGAAGCCCTTTCTCGCATGTCAGGTTATGAGCATCA
GTACACCAACAATGACAACGTGGTGAACATGTCAGCAGAGAGGCTTGTTGATGCCCTTTTCAAACAGCTGAAACAACTGT
TTCCGGCGGCAGTGGTAACCAACCTGAAGACGCCAGAGCAGGAAGTTGCTGCAAAACAGCAGTGGATTGCTGCGTTTGCC
GAAGGGGGGATCCGAACCCGTGAACAGGTTTCTGCTGGTATGCGCCACGCCCGCGCCAGTGAGTCTCCGTTCTGGCCGTC
GCCAGGGCAATTCATCAAGTGGTGTAAAGACAGCAAGATGGTTCTTGGCGTCACCATTGACGATGTGATGGCGGAGTTTC
ACCGGTACAGCAAGGAAAAAAGTTTATATCCTGGTGGTCCCGAAAGATTCCCGTGGCGGCATCCGGTTATGTACTGGGTC
GTATGTGATACCCGCCGTGCAATGTATCAGCGCCAGCTTAGCGAGATTGAGGTTGAGAAACACGCGCGCAGGCTGCTCGA
TGATTGGGCGAAAAAGGTGGCTTCCGGACAGCAGATACCCGATCCGGTGATCAGCATACAGGCAAAGCCAGAACCCATGA
GTACGCCTCCGGACACAGGGAGAGATGTTTACCATCCACCAGGGCGAAGTTTCGGGTGCATGCCTAACGCCGCCACCCTG
GGGGGAATAACACCGGCGCAGTGGCTGATGGAGGAATACAGGCGAGGAAAGGCAGCAGGATTTATCAAGTAATACCAGCG
CGATAGCGCATTTTTTTACGCCTCAATAGTTACCTAATGGGTAACAAAATATTCTTAGATCTATTGATTTCGTGTCTTAT
GTGGTTTTTAATTACCTTAGAGGTAAATCATGAGAAAACAGATACAGGCTCTTGGTCGACTCAAAACAGGCCAGATGAAC
AAAACAGAATCTGCGTATTGCCAGCACCTTGAGCAGCGTAAACGTGCAGGGGAAGTCGCCTGGTATCGGTTCGAGGGTAT
CAAGCTGCGGCTGGCTGACAACACGTTTTATACGCCCGATTTCGCTGTGATGCTCGCCACCGGAGAGATGGAACTGCACG
AAGTGAAAGGTTTCTGGACCGACGACGCCAGGGTGAAAACCAAAGTCGCCGCAGATCAGTATCCGTTCCGAATCATCGGG
GTAACGGTTAAACCAAAGAAAGCAGGTGGTGGCTGGAATATCGAAGAGTTCTGAATCGACGATCTTTTTAGTTATCAATG
TAATCAATAAGTTATGTGGATAAGCGAGGGTAAAGATGGAAAGTAATATCAAAGGGTTAGTTTCCGCCGGGCATGAGATG
GCTTCGGAACTGAAAGCAGAATGTGGTGCCGTTGATATGCGTAGTGTGGCAAAGCTGATCAGCGATTTGGCAACGCAACT
GGAAGTGCAACTGGTGCGTGCTAATGCGATGGCGGCGGAGAATGCGGGGCTGAAGGCGATATGTGATGACCGTCGCAGGT
TCATCATGAATGGGGTGCAGATGGGTTATATCAAGGTGCCAGCAGCGGAAACAGATCCAGACCTTGAGACAATTCGCATT
GCTATATCACCACAAAAGCCCATTCCAGCCACCGATGCTTTCCTGGCTGAAATTCGTGCGGAAGCACGCAACGAGGGGAT
TAACTATACCGCAAGCCGTCTTGCTGCTGCTTTCAATCACGGATTTATCAATAAGTCTTTACGTGAAGTTTTCGACGTTA
CACGCATGATTCTGTCAGCGAAAGAAGAGTTGGCTAATGAACCACACCCGATTGATGGCCTGTCCGGTGAATATGCGGAG
AAATCCCTAGAAGAATGGGCGGAACAGATTCGCAAAGGAGGCAACCAGTGAGCGGAAAAAGAATGACTAACAGAGAGCTT
GTTGATGCCGCGATTAAGCTTGCTGGTGATTTTTATTCAATGATGGGGTACGCGCATCGCCCTGGATTCAAATATTGGGA
ATCACCGCATCCGCAAGAGCAACTGGTATTTCAAATGGCCTGCCGTGCTTTTGAGGTTATTCGCGGTTCTGATGTGATGG
ACGCCGTTGCCGACTTGGAGGATGAAGAGTGACCCAAATTAACTATCAGGCACTGCGTGAAAAGGCAGAGAAAGCAACTA
AAGGAAGCTACATCGTAGGGCATACATCTGTTAACCAGCACGGCAATTTAACAGGAGTTTTTGTTTGCCAAAAATGGAAA
GGAGAACCCGGTGGTGTGATTGCGGAATGTCATGTTAACTGCCTGATTGAATCAGATGCTCAGGCTTATGCAAACGCTGA
ATTCATAGCAGAGGCTAACCCGGCTACCGTGCTGGCACTGCTGGATGAACAGGAAAGAAACCAGCAATACATCAAACGCC
GTGACCAGGAGAACGAGGATATTGCGCTAACGGTAGGGAAACTGCGTGTTGAGCTTGAGGAAGCAAAATCAAAACTCAAC
GAGCAACGCGAGTATTACGAAGGTGTTATCTCGGATGGGAGTAAGCGTATTGCTGAACTGGAAGCACGGGAAATAAAGCC
AGCCAAAGGTGAAGTTCTTGTCGTTGTTTCTGGTTTTACTGGTTGCGGAAAAAGCGCCATTGCCGGGGAAATAGAAATCG
CGATGAAGGCTATTGGTGTACCGGTTAAGTGGACTAATGGCGATGCAGAAAAGCGCATGACTGGCGCTGACTGGCTGACA
GCGATTGAGATGTACAAACCAACTGTGCGCATCGTGGAAGTTAATGTGCCACGCGCCGCTGGCATTCGCATCAAAGGAGG
TGAGTAATGCGTGTGGCATGTATCGGCTTGTTACCGTATCCGACTCGATTTTGGGCTTCTGCGCTAATTGCAAAGCCGCA
TGTCCTGATGGCTGACAACATCATCCCTGCACCAAAGCGCCGCCATACCGGTATTGCGGCTGCACGACGCGAAGCAAAGA
AACGCAGGAGAGCAAAACGATGAAAAACCGTAAGGCAAAAATTCTGTTAGCTCGCAGAAACGGTGTTGGGGTCTGGCGCT
GGTTGAGGATTAGTAACAGACGAGTGAGGTTGACGGGGTGTTGCGGGGTGATGGGGCACAGTTGTTGCAAAAAGCCCAGC
GCGTCACAGAACAGGCGGAAGAAAGGGTACGCAGTAAGATGAAAAACCGTAAAGCAAAGATGCTTATTTCCCGTGTATAC
AGACGTTGCTATCCCAGCCAGTGGTTGAGAGTTAGCAATCGCCGTGTGGTGTTGTACTTATATTCTGGAATTGCCAGAGA
GGGAATCAAAGATAAGCGCAGCGCGGCGCAAAACCGCTGGAAAAACCACCTGCGCGCTAAAGGAGACTGATATGGCTATT
GCCGCAAGTTACACCATGCATCTCTACTGTGATTGTCGCCAGTGTACAAATGGTAAATATCAAACGCCAGACTTCGGTGA
GTATATCGGTACGTCATGGGCTGGCTGTGCAAAAGAGGCACGTAAGGATGGCTGGCGAATAAGCAAAGACAAAACGCGTG
CTTTTGCGCCCGGGCATAAAGTTTTGAGGATTAATAAATGACCACTATTACCAAAGAGTTCACCAAAGAGCAGTTGATTG
AGCAGGCTAAGAAGAATATTGAGGTTCTTCGCGGTGCGGTGGAAAGAGTCCCGGGCGCTTCTGATGCGGCGGTTATTCAC
CTCAAGCTGGCCGAAATTACGCTGGCATCGCTGGAAGCAGAGCCAGTTGCTTATATTTTCAAACATCCGGCCGGGAAATT
ATTCTGGGCTTTAACGGATGAAAGCAATAAAGAGCAAGCGGACGTTATTCCTGTTTATGCCGCCCCTCCGGTGCCAGTAG
TACCTGAAGAAAAACCAATGCCTAACGCTCTAAGCATGCTTGAAAGAGAGATCACACAACTGATTGGTGATGCGCAGGAA
GCCACTGTTACTGGCTATGAGTTAATCGCTGAAGCTTGGCGTTTGATGGATGGACAAGACCCTAAAACCAGCGATTGGCA
TAGCAAGGCTTCGAAGTATTTAAATTCCAATATTGTAGAAAAAGTTGATGATGACCGTATTGAGGCGGTTAAGGCTGTGT
TGCGTAGACTGGCTGGCAACTCTCCGGGAACTCCGGATAGTTGGGTTATGGTGCCGAAGGAGCCAACTCAGGCCATGATT
AAAGCGTGGCTATCAGAGATTGCTAACTTTCGCGGTCATGCTGCTGGTTACAGGGCTGCTATAGAAGCAGCACCACAACT
GGAGGTTAACCGTGGCTAACCTGCAACTTGCCGTCAAAGGTGAATACTTCGATGCCATGATTCGCGGAGAGAAAACGGAA
GAGTATCGCCTGTGTAATGACTACTGGAATAAGCGAATTATGTTCCGGGAGTATGACCGCCTGATTATCACAAAGGGATA
TCCGAAGCGCGACGATTCCAGCCGTAGAATTGATGTTCCGTATGACGGATATGAAATCAAGACAATCACACATCCGCACT
TCGGCGATAAACCGGTAAAGGTATACGCGATAAAGGTAAATATTGATGGCTAAATCAGCAGCAGAGCGCAAAGCCGCTCA
GAGAGCCAGACAAGCTGCATCTGGTGTGCGTAAGCTGGAAATTGTGCTTGATGCTCAGGAAATTGAAATGCTGGAGCGTA
ACTGTGCTACGCGTCGCCCCGGGCGTGCGCCTTACGAATTTGGTGAGTATATAGCGTTACTGATCCGCCAGGATGATGCA
CGCGTGCACGGGCGTATAAAATCGATCAGCAGAAAACGTTGCGGTAAGTGCGGCGAGAGAGTTCCAGTTAATTCATGCCC
GTGTAATGGTGACTCGCAATGCTGGGTGACTAAAGGCTGGCATGAAACGAAATTAATAGTGTGA
