# Supplementary material for: Viral dysbiosis in children with new-onset celiac disease
Source: PLoS One. 2022 Jan 14;17(1):e0262108. doi: 10.1371/journal.pone.0262108 (PMC8759644; doi:10.1371/journal.pone.0262108)
Supplement: S2 Table — (ZIP) [file pone.0262108.s002.zip › Virus_Genomes/Human_polyomavirus_2_GCF_000863805.1_ViralProj15477.fasta]

>NC_001699.1 JC polyomavirus, complete genome
GCCTCGGCCTCCTGTATATATAAAAAAAAGGGAAGGGATGGCTGCCAGCCAAGCATGAGCTCATACCTAGGGAGCCAACC
AGCTAACAGCCAGTAAACAAAGCACAAGGCTGTATATATAAAAAAAAGGGAAGGGATGGCTGCCAGCCAAGCATGAGCTC
ATACCTAGGGAGCCAACCAGCTAACAGCCAGTAAACAAAGCACAAGGGGAAGTGGAAAGCAGCCAAGGGAACATGTTTTG
CGAGCCAGAGCTGTTTTGGCTTGTCACCAGCTGGCCATGGTTCTTCGCCAGCTGTCACGTAAGGCTTCTGTGAAAGTTAG
TAAAACCTGGAGTGGAACTAAAAAAAGAGCTCAAAGGATTTTAATTTTTTTGTTAGAATTTTTGCTGGACTTTTGCACAG
GTGAAGACAGTGTAGACGGGAAAAAAAGACAGAGACACAGTGGTTTGACTGAGCAGACATACAGTGCTTTGCCTGAACCA
AAAGCTACATAGGTAAGTAATGTTTTTTTTTGTGTTTTCAGGTTCATGGGTGCCGCACTTGCACTTTTGGGGGACCTAGT
TGCTACTGTTTCTGAGGCTGCTGCTGCCACAGGATTTTCAGTAGCTGAAATTGCTGCTGGAGAGGCTGCTGCTACTATAG
AAGTTGAAATTGCATCCCTTGCTACTGTAGAGGGGATTACAAGTACCTCTGAGGCTATAGCTGCTATAGGCCTTACTCCT
GAAACATATGCTGTAATAACTGGAGCTCCGGGGGCTGTAGCTGGGTTTGCTGCATTGGTTCAAACTGTAACTGGTGGTAG
TGCTATTGCTCAGTTGGGATATAGATTTTTTGCTGACTGGGATCATAAAGTTTCAACAGTTGGGCTTTTTCAGCAGCCAG
CTATGGCTTTACAATTATTTAATCCAGAAGACTACTATGATATTTTATTTCCTGGAGTGAATGCCTTTGTTAACAATATT
CACTATTTAGATCCTAGACATTGGGGCCCGTCCTTGTTCTCCACAATCTCCCAGGCTTTTTGGAATCTTGTTAGAGATGA
TTTGCCAGCCTTAACCTCTCAGGAAATTCAGAGAAGAACCCAAAAACTATTTGTTGAAAGTTTAGCAAGGTTTTTGGAAG
AAACTACTTGGGCAATAGTTAATTCACCAGCTAACTTATATAATTATATTTCAGACTATTATTCTAGATTGTCTCCAGTT
AGGCCCTCTATGGTAAGGCAAGTTGCCCAAAGGGAGGGAACCTATATTTCTTTTGGCCACTCATACACCCAAAGTATAGA
TGATGCAGACAGCATTCAAGAAGTTACCCAAAGGCTAGATTTAAAAACCCCAAATGTGCAATCTGGTGAATTTATAGAAA
GAAGTATTGCACCAGGAGGTGCAAATCAAAGATCTGCTCCTCAATGGATGTTGCCTTTACTTTTAGGGTTGTACGGGACT
GTAACACCTGCTCTTGAAGCATATGAAGATGGCCCCAACAAAAAGAAAAGGAGAAAGGAAGGACCCCGTGCAAGTTCCAA
AACTTCTTATAAGAGGAGGAGTAGAAGTTCTAGAAGTTAAAACTGGGGTTGACTCAATTACAGAGGTAGAATGCTTTTTA
ACTCCAGAAATGGGTGACCCAGATGAGCATCTTAGGGGTTTTAGTAAGTCAATATCTATATCAGATACATTTGAAAGTGA
CTCCCCAAATAGGGACATGCTTCCTTGTTACAGTGTGGCCAGAATTCCACTACCCAATCTAAATGAGGATCTAACCTGTG
GAAATATACTCATGTGGGAGGCTGTGACCTTAAAAACTGAGGTTATAGGGGTGACAAGTTTGATGAATGTGCACTCTAAT
GGGCAAGCAACTCATGACAATGGTGCAGGGAAGCCAGTGCAGGGCACCAGCTTTCATTTTTTTTCTGTTGGGGGGGAGGC
TTTAGAATTACAGGGGGTGCTTTTTAATTACAGAACAAAGTACCCAGATGGAACAATTTTTCCAAAGAATGCCACAGTGC
AATCTCAAGTCATGAACACAGAGCACAAGGCGTACCTAGATAAGAACAAAGCATATCCTGTTGAATGTTGGGTTCCTGAT
CCCACCAGAAATGAAAACACAAGATATTTTGGGACACTAACAGGAGGAGAAAATGTTCCTCCAGTTCTTCATATAACAAA
CACTGCCACAACAGTGTTGCTTGATGAATTTGGTGTTGGGCCACTTTGCAAAGGTGACAACTTATACTTGTCAGCTGTTG
ATGTCTGTGGCATGTTTACAAACAGGTCTGGTTCCCAGCAGTGGAGAGGACTCTCCAGATATTTTAAGGTGCAGCTAAGG
AAAAGGAGGGTTAAAAACCCCTACCCAATTTCTTTCCTTCTTACTGATTTAATTAACAGAAGGACTCCTAGAGTTGATGG
GCAGCCTATGTATGGCATGGATGCTCAAGTAGAGGAGGTTAGAGTTTTTGAGGGAACAGAGGAGCTTCCAGGGGACCCAG
ACATGATGAGATACGTTGACAAATATGGACAGTTGCAGACAAAAATGCTGTAATCAAAAGCCTTTATTGTAATATGCAGT
ACATTTTAATAAAGTATAACCAGCTTTACTTAACAGTTGCAGTTATTTTGGGGGAGGGGTCTTTGGTTTTTTGAAACATT
GAAAGCCTTTACAGATGTGAAAAGTGCAGTTTTCCTGTGTGTCTGCACCAGAGGCTTCTGAGACCTGGGAAAAGCATTGT
GATTGTGATTCAGTGCTTGATCCATGTCCAGAGTCTTCTGCTTCAGAATCTTCCTCTCTAGGAAAGTCAAGAATGGGTCT
CCCCATACCAACATTAGCTTTCATAGTAGAAAATGTATACATGCTTATTTCTAAATCCAGCCTTTCTTTCCACTGCACAA
TCCTCTCATGAATGGCAGCTGCAAAGTCAGCAACTGGCCTAAACCAGATTAAAAGCAAAAGCAAAGTCATACCACTTTGC
AAAATCCTTTTTTCTAGCAAATACTCAGAGCAGCTTAGTGATTTTCTCAGGTAGGCCTTTGGTCTAAAATCTATCTGCCT
TACAAATCTGGCCTGTAAAGTTCTAGGCACTGAATATTCATTCATGGTTACAATTCCAGGTGGAAACACCTGTGTTCTTT
TGTTTTGGTGTTTTCTCTCTAAATTAACTTTTACACTTCCATCTAAGTAATCTCTTAAGCAATCAAGGTTGCTTATGCCA
TGCCCTGAAGGTAAATCCCTTGACTCTGCACCAGTGCCTTTTACATCCTCAAATACAACCATAAACTGATCTATACCCAC
TCCTAATTCAAAGTTTAATCTTTCTAATGGCATATTAACATTTAATGACTTTCCCCCACAGAGATCAAGTAAAGCTGCAG
CTAAAGTAGTTTTGCCACTGTCTATTGGCCCCTTGAATAGCCAGTACCTTTTTTTTGGAATGTTTAATACAATGCATTTT
AGAAAGTCATAAATAACAGTGTCCATTTGAGGCAGCAAGCAATGAATCCAGGCCACCCCAGCCATATATTGCTCTAAAAC
AGCATTGCCATGTGCCCCAAAAATTAAGTCCATTTTATCAAGCAAGAAATTAAACCTTTCAACTAACATTTCTTCTCTGG
TCATGTGGATGCTGTCAACCCTTTGTTTGGCTGCTACAGTATCAACAGCCTGCTGGCAAATGCTTTTTTGATTTTTGCTA
TCTGCAAAAATTTGGGCATTATAATAGTGTTTTTCATGATGGTTAAAGTGATTTGGCTGATCCTTTTTTTCACATTTTTT
GCATTGCTGTGGGTTTTCCTGAAAGTCTAAGTACATGCCCATAAGCAAAAAAACATCCTCACACTTGGTTTCCAAGGCAT
ACTGTGTAACTAATTTCCATGAAACCTGCTTAGTTTCTTCTGGTTCTTCTGGGTTAAAGTCATGCTCCTTAAGGCCCCCC
TGAATACTTTCTTCCACTACTGCATATGGCTGTCTACACAGGGCACTATAAAACAAGTATTCCTTATTCACACCTTTACA
AATTAAAAAACTAAAGGTACATAGTTTTTGACAGTAGTTATTAATTGCTGACACTCTATGTCTATGTGGTGTTAAGAAAA
ACAAAATATTATGACCCCCAAAACCATGTCTACTTATAAAAGTTACAGAATATTTTTCCATAAGTTTCTTATATAAAATT
TGAGCTTTTTCTTTAGTGGTATACACAGCAAAAGAAGCAACAGTTCTATTACTAAACACAGCTTGACTGAGGAATGCATG
CAGATCTACAGGAAAGTCTTTAGGGTCTTCTACCTTTTTTTTCTTTTTAGGTGGGGTAGAGTGTTGGGATCCTGTGTTTT
CATCATCACTGGCAAACATTTCTTCATGGCAAAACAGGTCTTCATCCCACTTCTCATTAAATGTATTCCACCAGGATTCC
CATTCATCTGTTCCATAGGTTGGCACCTAAAAAAAAACAATTAAGTTTATTGTAAAAAACAAAATGCCCTGCAAAAGAAA
AATAGTGGTTTACCTTAAAGCTTTAGATCCCTGTAGGGGGTGTCTCCAAGAACTTTCTCCCAGCAATGAAGAGCTTCTTG
GGTTAAGTCACACCCAAACCATTGTCTGAAGCAATCAAAGCAATAGCAATCTATCCACACAAGTGGGCTGCTTCTTAAAA
ATTTTCTGTTTCTATGCCTTAATTTTAGCATGCACATTAAACAGGGGCAATGCACTGAAGGATTAGTGGCACAGTTAGGC
CATTCCTTGCAATAAAGGGTATCAGAATTAGGAGGAAAATCACAACCAACCTCTGAACTATTCCATGTACCAAAATCAGG
CTGATGAGCAACTTTTACACCTTGTTCCATTTTTTTATATAAAAAATTCATTCTCTTCATCTTGTCTTCGTCCCCACCTT
TATCAGGGTGGAGTTCTTTGCATTTTTTCAGATAAGCTTTTCTCATGACAGGAATGTTCCCCCATGCAGACCTATCAAGG
CCTAATAAATCCATAAGCTCCATGGATTCCTCCCTATTCAGCACTTTGTCCATTTTAGCTTTTTGCAGCAAAAAATTACT
GCAAAAAAGGGAAAAACAAGGGAATTTCCCTGGCCTCCTAAAAAGCCTCCACGCCCTTACTACTTCTGAGTAAGCTTGGA
GGCGGAGGCG
