# Supplementary material for: Viral dysbiosis in children with new-onset celiac disease
Source: PLoS One. 2022 Jan 14;17(1):e0262108. doi: 10.1371/journal.pone.0262108 (PMC8759644; doi:10.1371/journal.pone.0262108)
Supplement: S2 Table — (ZIP) [file pone.0262108.s002.zip › Virus_Genomes/Lactobacillus_phage_KC5a_GCF_000868065.1_ViralProj16663.fasta]

>NC_007924.1 Lactobacillus phage KC5a, complete genome
TGGTCTCCTAAACCGTAGAGGTGAGTTCGAATCTCACCGGGGTCATACTGATGTCAAGGCATTTGAGGGTAGTTAAAAAA
TGGAAAAATTAGCTTTGACCCCCAAATGACCCCCAAACAGTTAATTTTCGATTTTTTTAGATAAAGCATCATTGATTTTC
TGGTTAACTAATTCTCTATGTTTTTCAAATTCGTAGGCATAAGTTTCTTCTGTGGTTTTAGTTGTTGCATGTCCTAAACG
CTGGGCAATGTCGTATGTAGATATATCTGCTTGAAGAAGTAGGGCAACTTGAGAGTGACGCAGGGAATGGGGATGAAATC
CATCGGCTTTAATATTTAAGTTATCAAGAGCAGTGCGTAATACACTTGTTAAGCCTTTAGAGCCTGGTAAGCATCTATGA
GCTTTTGACCAGAAAACTTTGGTCTTATGATTATTTTTTAATTCTTTGATGGAATCCATCATTTTGACGGGACACTCACA
ATTCTCTGTGAGGGCCCGTTTTTTTGTTAGGTCCATAATCTTTTTGAGTATAAACCCAGCTTTTTCAACAGTAATAAGAT
TATTTTGAAAATTGATATTATCCCATGTTAGACCAGCTACTTCACTTTCTCGTAGACCTGTTAGTAACATTAACATTAGC
ATGTATGAGGAAGAATATTGGAGTTTTCTGTGTTCATACAAATAGTTATAGAGTCTAGGGATATCTTTATCTTGTAAGTA
TGTAACTTTATAAGCTTTATCCTGATTATAAGCAAGTGAGATATCATCTGTAAAATTTCTGGTTATGATTCCATCATTGA
TAGCAGATCGAACACAGGCTTTAATGATGTTGTGCAGTTTTCGCATTGTAGTTTTGGCATGATCTTTTCCGAAATCATTA
ATGAAATTTTTGATAGCCTGTTCTTTTAATAGATTTAATTTTTTGTAACTGCCGAAATAATTTCTAATTCTTTTACCTTG
TAACAAATACTCTGTAAGTGTGTTAGGGGCTACAGTATTGCTTTTACCGTTTGGAGTCCCTTTATATGTCTTAACCCAAT
CGTCGTAGTAGTCCGCAAAAATAGGATTTTCGACCACATTGATGCCTTCATCAATCTGCGTTTTAATTTTGTTTTCTACT
TTTTCGGCTGCTCTTTTAGTATCAAATCCACGCCGAGTTATATAGTGCCGTACTTTTTGTTCATCGTACCAAGATTGTTT
TACGAACCATTTCTTAGTTTTTTTGTCCTTGTAAACTCCCATATTTACTCCTTTAAGAACATTAGTTCTCTAAAACTGTA
AAAATAAAACCAGCGTTAACTGGCCTTATAATTATTTCAAATCTGTTTGAGTCTTCGAGGTCAATGCGCCGTTTTCGAAT
GTTAAAGAAGCATTTGCACCAGCGCCTTTACCTTTAATGCCTGTGTACCATAAAGCAGTTACTGTTTTAGTTCCAAGAAG
TAAAGACTCATTTAAGCTATCAGGTTCGCCATATTTCTTAACGATATCATCGTATGAAGCGCCGTCTTGAATACTGTTGA
ATGCAGCAAGATCAAGTTTCTCGTCACGTTTACCCCATTTAAAGCCAGTAATATCTTTAGTAACAACTTTATCAGGTTCG
AATTGAACGGTCACAGTAACTGCGCCTTTATTCCAGATATAAGACTTGGTTTTGTAGCTCTCAACAGTAGTGGTGTCAGT
AGTGTTAGCTTTTCCCAATAATTTCTCTACATCTTGAATAGTAGAGCCACCTTCACCGTGCTTACTTAACTCACCAACTT
TAACTTGGTCAAACTTTTCTCTCAATTCTTTATTTTGAGAAATAGTTTCATTCTTTTTCTTTTGTTGGGAAGTTGTAGCA
GAATCGCTTTTACTACCGCTATTAGATGAACAAGCTGACATAGACAAGCCAAGTAGGGCAAGTCCGGTAGCAGCAACTAA
ATATTTCTTTTTCATAAAATCCTCCTATGAGCTAACCTTAACATCAGCTTTTTAAGTCATCAGTCTTGGACTATAAAGGT
TAAAATAGTAAGTCATTATTGCTTTCAAATTTTTGGGCAACCACTTTTTTCAATCTCTCAGGAATTCCAAACTGTAGCAT
AAATTCTCCAGGGTCTTCACAGGTATATCCTTGGGAAGAAGCATAATTCCAGATGAGATCTAATCCATATAGATCAGCTT
GATCTTCCTTAAAAGCATCATCATTGCGATTAAAAGCACGATGTTCTTGCCATTTATAAGTATGGTCATAGTACATAACA
CCTTTATCGCCATTTATATAATGCCCTAATTCGTGAGCAGCCATGAATGGAATTTCTGGTGGATTCCACCAGTTTGTATT
AATAATGATAGTTTTTTGTTTAGGAAGATACCTAGAACGGAAATGTCTGTCTTCTAAGCGGGATAGTATGTAAGAAAGAT
GATGATCTTCAATTAAATTACAAATATAGATTAGCAAATCATTATTGTACATGGCATTACTCGTAGTGAACGTCTCCATC
ATTCTTATGTCTTTCAAGAATTGCTTTGATAACGTCCATATCTTCTTCTGAAACAGGGCGTCCACCGTAACTAAGAACGA
CAGGATCTTTTTCTAGGTCAACGGATTTAGGCTCACTAGTTTTATCTGAACCTAATAAATAATCAGCTGACACATCAAAG
TATTCAGCTAGTTTAGCTAAAGCACCGCTTGAAGGGCTCAGCTTTCCCATTTTCCCATTTAGTAATAGTTTGTTGAGATA
CATGTAATAATTTGCTTAGTTCTGTTTGTGAGAGTCTATGAGATGTCCTCAACTCACGTATTCTATCGCCAATCATGCTC
TTCAACCTCCGTTTATCAACTATTGTACTTAAAGTATGATACTTTAGACATAGGTGGTAACTTAAAAAGTAAAAAAAGTA
GTAAAAAGTGTTTACATTATAAACTATGATGTATATAATATATATGTAAGTTGATAAAGGAGTTGATAAAATGAAGCGGG
AACTTAAAAGCTTACGAGTTGGAGCTGGGCTTACGCAAGCTGAATTAGCAAAGCGATTAGGCGTTACTAATGTTACAGTT
TCAAGGTGGGAGAGAGGAGAAACAATTCCAAAGCCCAAGTATATTAAAGCTATGGCAAAATTATTTAATATCAAGGGGCA
GGATATTTTTTTAAATTTAATTACTACTAAAGCTTATAAAGTTGTTACAAAATAGAAACAAATAGTGATAATAAAGTAGG
TGATTAAATGCCTGAGCTAATTAATAAAGATGCTCTCATAGTTATCTTTAAGCCGATTATCAAAGCTTTATTTGATAAGG
AAAAGGAAGAAGCAGAGGGCGCAACAATTAACATTGATGAGTTCCGAAAAAAGTATTGCGGAGGTAAAGGTCAAGAGTGG
GTAAGGTTGTATGTTTTCGATAAGTTTAAAAAGGAAATTGATTTCGAAAATGGTGGTTTTGTAGTTAACCCACACAACGG
CAAGAAAACAATCATTTTTAGAAAAGACGCTAAAAAGTGGATTGAAGAAAACTATCACCGCATTGATTGGAATGCAAGTA
TTAAGAAAGATTTTGGGAGGTAGAAAAATGATAAAGGTTACAACGGGCGACGTAATTAGACAATTGGTATCAAGAGGCGT
ATTCGAGTGGAAGAAAGATGCTGAATATCAGATTGGCATCAAAGATGAACAGATTGTTGTTAACAAAGATGGATCGGCTG
AAATTGCCTATTTAGGTAACACCTTAGAAAGTGTTATTCAGTTAGCCGATATGTTTAAAAAGGTAGGTACTAAGGAACAG
CAAGAGCAAATTAACGCAGCACTTACAGATTTAGTAACGATTGGAGATCGCTGGCAATGAAGCGTAAGAAGACAGCATTG
GCTAGTTGCAATTGTGTGTTCAGAAGTAATTGCAGCAGGGGTTATATGTATCACTATGTTGGGCTATTACTTCTGGAGAG
TATTCCTTTAAGGAGGTGGAAAAGATGACATTAGAAGCAAGATTAATCAGCAATAGCAACGCATTTTTTGCTAGACAAGA
TAGATCGCCACTAGCAATTGACGAATACGAAAAACAATTCGAAATAGCTTTGATGGCAACAAAAAAGCCGTTACCGACTG
CAATCAGTAACGACTAAGAAAATAGTATATCAAAATTAATTTCTAAGGAGATTATACCACAATGATTGAGATCATGACAC
CAGCGCAGGCTGCAACTTTTAGGGAGCAGCGTTTGAAAGAAGAACAAAGAAGACTAGCAGATCAAGGCATTAGTTCAGCA
TTTGAAGGCTGGAACTTAGTTACTATCGGCGATAGTGATTGCGATTATTTGAGCTTCAAACATTTCGTAACAACTCAAAT
TTTCAGCCTAGGAATTGATAACTATATCAGTCGTACAGGCTGGGACAAGAAAGAATTGATCGAATACTTAGCCACTGTTG
ATCAATACGATGATATTTGGAAAGACGATGTCTTAGACTTCTTTGATGGAATGGAGGGTAACTACTGATGACCTCTAAAC
ATGCCGGATTTGAAAAAGAGTACATGACTTGGCAATACAAACTGGAAAAAGAAGCTAGCGATTGGAGAAAGAAGATAGCT
GCTGAAGCTTTAACTCAAGGATCATATCAGCAAGGTATTAACTGGATCAATAAGTTGAAGCCGAAAATTGATGATAGTTT
CCCCGGAGGAACTTTAGGAGCAGAGATCAATTTCTTACGAGAAATTGCAGAAGACGCACGTCAAGACGTGATGAAGCAAG
CATTATCACAGAAACCTAAGGAGTAACCACTATGACCGACAAGAAAAAATCAGTATATGAAACCTTAGCAAAGGTTGATG
TAAAGCCACTTTTAGAAAAGAAAGGAAACCTAAATTACCTAAGCTGGGCTAAAGCTTGGGGCTTGGTTAAGAGCCTATAT
CCTGATGCTACATATCAGATCAAAGAATTTCCTGAATATGTTCTTACTAAAGAGAGCTGGCTAGCAACTGGCAGGAATGT
AGATTATAGACAAACTATAGCAGGAACTGAGGTAGAAGTAACAGTAACTATAGAAGATCAAAGCTATAGTTCCAAACTTT
ATGTAATGGATTATCGAAATAAAGTTATAGCTAAACCGACTTATTTTGAAATCAATAAAACTCAAATGCGTTGCTTAGTT
AAAGCCTTAGCATTTGCAGGATTAGGCTTAGATGTTTATGCGGGGGAAGATTTACCTGAACAACCCCAACGGAAACAGAC
AGTCCCTAAGCCTGCACAAAAACCAGCAAGGCGACAAGCAACGCTGAGCAAGCCGAAGAAAATGACTAAAGATCAACTGT
ACGGGTATCAAGCTGACTATAACGGAGAAAAGAAGTTCTTAGTCACCATCTACACCGAATGCGATAAGCAAAAGAAGATG
GGACTTGACGCTAAGACAAGTGTTCCGATTGAGTGGTGGCATGAAAAGCTCAAGGAAAATTCAGCCGATGGCGAAGCAGT
AAGACAGTTCACTGAAATGGCTATAGCTGCTAACAAGAAAAAACAAGCTAATGGCATTCCTGACTACGCCAAAGATCCAG
AAGTTGAAAAAGCAATTGAAGATGCAATTTCTTAGAAAGCGAGTACAAACATGGCAGAAGAATTTACCGGAAGTAGATTA
TTTCTTAATATTCCTGCAAGTGTAGCCCATGATGAACGAATTAAAAGCGATAAAACGATATTGCTATATGGAGAAGTTCT
TTCAATGATTAATGTTACAGGTAGCTTCTATATGAGTAACAAGGCTTTGGCAAAGCGCTTAAGATGCACTCCACAAACTG
TAATTAGATGTGTCAGAGAGCTTGAAAAATTAAATTACATAAAAACAACAATAGTCAAAGATGAAAAAACGGGAGCTGTT
AAGGGGAGAAAAATTGAATTGCGCCCTGTACCTATTAACACTGATGCTAGGGGGGATGGTAACACTGATGATAGTACCCC
CATAACATCTGTGTTAAAAACCCCATATCACTCATGTTATGAGGGGGGTAACACTGATGATACCCAAATAGAACAATATA
ATAAAACAATTAATAGAACAGAAGAAGATATAGATAAATTGTCGAGTTCAGAGAACGTCGACCCCGAACCAAAACAAAAA
TCTCAAAAAATACCTTACGAAAAAATTATCGATTACTTAAACAGAAAGACTAATTCACATTATCGTCCAACTTCTAAAGC
TACTAGGCGACTAATTAAAGCTAGATACAACGAGGGCTTTACTGATATTGACTTTAAGTCTGTTATAGACAAGAAGTGTG
CTGAATGGCTACAAGATGGCAACATGGTTCAGTACTTAAGACCAGAAACTCTTTTTGGAACTAAGTTTGAAGCATATCTA
AATCAGCCAGATACAGGACCTATTCCACGAAACAATTTTAGAAATAAGCCAGTTCGAAGGGCTACTAACTGGGATAAGGT
TCAGCAACAACAATCGCAAACAACACTACAAATGACGCGAGAAGAACGTAACGCAATTTTCAGAGAGTACGGGAGGTAAC
CACACCATGCAAAATAGGCTTAAAGAATTAAGACACGAAAAAAATCTAACTCTTAGAGAGTTAGGAGAAAAAGTAGGAAT
GCGCAACAGCACATTAAGCCAGTATGAAACTAATAAACGTGAACCAAAATTAGATACTTGGCAAAAGCTAGCTGATTTTT
TCAACGTACCCGTTGACTACTTACTAGGCATTTCTAAAGACAGATCGACACTAACTATTGATGATCTGAACGCAGAAGAA
CAAGAAGCATATGAGCGTATCACGGATATGCTCAGCCAAGAATACCCACAAACACGCCCAGAGTTTAACTGGTCAAAGAT
TGGGCAGCTATTAATTAATTCAGATATGACGGAGAAATAATTATGAAAAATGTAGTTTACAACGAAGTAGTATATGACAG
AAGAATTATGGTTTGTGAGATGAATATGCCTTGGGGCAAGTACTTTACTGGTTATATTCAACTACATCACACCGATCCAC
GCATTTGGCTAGATCAGGTAAATATGGGCAATGAAGATTATTTCAATCAGTTATACGAATTTAAAGAATTTATTGGCGGA
GTTACCTATGCAGGTAATTTGCACATAGATGGCGAATGGTGGGTAGGATTTGATACAGCTTCTTTTAGCCATATGTTTGC
AGATATTGATAAAGAAGATTGCATTAAATGTTTAAAACAAACAGCAAAAGCTTTGGAACTTAGAACTAGATCAGTTAGAG
ATATCAAATTTGGTTCTTTACTAGAAGCAGTTGATGACTTAGCTATTGCTAGTGCATTTAACAAGTTAGGTAAAGAAGAC
AAAGTGAACAAAGAACTAGATGAAACAAGGAAGAATGTAGTTATGTTCCTTCAAGAAGAATTAGGGGTTGCTCCAGAAGA
CATCGACTTGTTTACTATTTTAAAAAATGCAGTAAGCGAAGATGAGGACGAAGACGATGAATAACAAATCAGCATTAAAG
TTATTGCTCTACCCTGGCGATATCTTAAAAGTTCACTTCAAAAATAAAAAATATCCAGATGTTTTCATGATTATTCACAC
TTACGAACTAAGATTGATCAATTTAAAAACATACAAGATTAGTAGAGCATTTGAAAATTACATTGATCTTAAACTCACTC
TAGATAAAACCTGCAAAGAGATAACTCGCTTAAGAGAGAACGAAGAGTTTGAGAAATTCTTAAATGTTGAAAAATATGAG
TTAGTTAAAAAAAGAGGTAAAAGCAATGGAGCAGCTAATCAAGGTTAGTGTACAGAATGACCAACAGCTAGTAAGTGCGA
GAGATCTTTATAAAGGATTAGGTATCAAGCGAAGATTTTCCGCTTGGTGGGAACAGAACAGCAATGACTTTAAAGAAAAT
AGTGATTTCCAACGTGTACTTATAAGTACACCTAGAGAAAACCGCGGTAGCATTGAGCTTCAGGACTATGCACTCACAAT
TGATATGACTAAGCAGCTGTGTCTTTTGAGCCGTACCTCAAAGGGCAAGGAATATCGAGAATACTTAATCGAAGTTGTAA
AGAAGTGGAATAATCCGGACATGATTATGCAACGCGCCTTAACTATCGCTAACAATCGGGTGAAGTTGCTGGAAACTGAA
AAGAGAGAACTAAAAGAAGCAAATGCTAAACAAGCAGCTAAGATTGCTAAAGATGCTGATGATGTAGTTTTTGCTAAGGC
TATTAGATATAGCCATCATGCAATCCCTGTTGGCGAATTAGCTGAAATTCTAACTCAAAATGGCTTTGTAATTGGGAGAA
ATCAGCTATTCCAGTTGCTTAGAGAAGAAAAATATCTTTCAAGTTTTAATCATAGCTGGAATGTACCGATGACACAGATG
GTTAAAAGAGGTCTATTTAGAATTACGCATAATTTGACCAAAGACGGCAGAGGATATTCTCAAACGTGGGTAACACTAAA
GTCAGAAGCACATTATTAACAAAGCGCTAAGAGGAAAATTTGATGATACTTATCAAAAAGTTATGGTATCAACTTTGAAC
GTTTAGAAAGGACTAACACGATGAACGAAATTGAAAATATTAAAGCTGGTTTAACTTATCTTTTAGATATTAACGATTTG
AAGAACAATGTAACGGTAACCGAAGATGGCAAGTCGCATTCTATGAATGTGAAAGATTTGAAAGAAGCAAATTATGATGT
TCTTTTACAAATTGCTGAATTATTAGGTATGGATGTAATAACTAGGAGAACAGAATGCTTGAAGAAAATCACGATTTAGA
GAAAATCATCGAAGATGCTAAACAATATCGCTGGTACTCAGTTCCTGATATGTACATGGTTGAAATCTTAGACACGACAG
GTCGTTCAGCTGGATTTGTTCAGTCAATCTTCATAGATAAGAAAGAAGCCAGTGAGGTTGCTAAGGTGCTTCATGGCGTG
GTTAGAGAAGTAGTTGGAGGTTAAGCAAATGGAAGTTATAGATAAACGTAAAGACGAGAAAGAGGAAAAATGGGAAAAAG
GAGATGTGATTTATTTTGAAAATTACGATCAAAACATTAAAGACTTTGGAATGATCGTACAAGAACCTATTTCAGGTAAA
TATTCAGTTGTATCGCTAAATGGAGTTCCGGGCTTACTCTCAGGAGATGGATATTTTAGCGATCAAGTAAATATTCAATA
CAAAGAAATTAACAGAATGATTGCATCATTTAAGGAAACATGGGACTGCGTTGAAAAAGTAAATGCTCATCTAGTTGTGG
AGGATTAATTATGGAAATTGTAGATAAGACAAAAGATAAGCAAGAGGAAACTATGAGAGAAATTACTATTGATCAAACTA
AAAAGATTATTTATGACTATGTGAGCAAGCTTGCTAAACAGCATAAGTTAGATCCTGAAAAAGATGTTTTCAATGTGGTT
TTACCATTAGAAAATAATCAAGCAATTAGTTGCTATATTGGACCAGATGAGGATGGAGAAAGAGCAGTAGACTACACGGT
TTATGGTCAAAACTATATTATGCCTAAACTGAAAAATACAGTATATTCATTGGATTTGTTTGATGATAAGTAAGATGCCT
GATTGGATTTTTGTAGCAGCACTCTTAATCCTATTAGGAATATTAATTATGTATGTGGGGAGTTTATGAGAGTTAACTTT
ACGATTGAAGGACCGCCGATTGGTAAGGCAAGACCGAGAGTTACTAGAACGGTAACTTACACGCCAGCTAAGACTGCACG
ATATGAGGATTTAGTCAGGTATACAGCGATTAATAGTTTCAAAGGAATATTTGATAAAGATGAACCTTTAGACGTTAAGA
TCATGGCATATTTTGAAGTACCGAAGAGTTTAAGCAAGAAAAGTAAGGCTTTATGTTTAGCTAACCAAGAACTGCCAACT
AAGAAGCCTGATGCTGATAACGTGGGCAAAATCATCATGGACGGCATGAACCCAAAGATGAGGCGTGATAAACGACTTCA
CAAAATGGTTGAAGTTATGAGAGGTGTTTATCATGACGACAAGCAAGTAACAACCTTGTTAGTCAAAAAAAGGTATGCCG
AGCGTGCAAGAGTTGACGTGAGAATTAAGAGAGATATGGGTGATTAGAATGGAAAAGATTAAGGCAAGCGATCAAATTTG
CTTTGTCAATTTGATATTTAAGAATGGCTGTACTGATTCTATTGCAGTTGCTAATAGTAAAGAACATCTGTGGGAACATA
TTGCAAAAAAGTTAGATAAATACGGAGGAGGAATAAAGAACGATATTTTAACTTTTAACGGAATTCATGGATATGGGTAT
GTAGATCTATCGACAGTAGCAAAAATTGAAATCTCTGAAATTGATAAAGGACCAATGGTATTAGTTAAGTCTAAATTGAA
CAAGGATTTAGAGCTATGAAGTATAGTGCCGAGTTAATCACTGTAGCAGGGATGTTGATCTGTTTAGGAGCTGTCGGATT
TGTGGTATTTTGTCTATGAGCAATAATTTGAAGTATCAAAAAGGCAAGTGGTATCACGTACAAGAAGACGGTTCACTTAA
GCCAGTAGATTATGACAAAGAAGTTGAAGAGTATTGCAAGAAATGGAGAGATAACTATGGCTATTGAGTTAAAGATTGGG
GCTAGAGGAACGAGAGAAGATTTTGAAGACACATATACTAGAAGTTTCTTAGAAGATAACGGTCTGTTGAAATTTGATCC
AAGAAAGTTTGCAGTTAACTGTGTATGGGGAGTTCATACTAAATACGGCTATATGTGTTCTTTCAGTTATGATGACATTT
TGACATACATGGGCGATGGTGTCTGGGACTTAAGAGTAGCTGAAGAAACAAAAATAACTGATGAAGAGTTGAAGAGAGCA
TTATCAGAACCTGACAAGGAGTTCTAGCAATGAAACTATACGGGCATGAAGTAAATCCTTATACGTATAAGGATTTTAAG
ACAGAACAACTTAAGAATTTTAGATCAATGCTTAAATCAAACATCAAGAATTTTGAAAATATTATAGAGCCAACAATCGA
AGAAATGATTGACGAAGATAAAGCTGAGGAGCTGCTGCCTTTGATTGAGCATGAAATTAAAGTGAGGTCGAATGATGGAC
GAAACTAGGAACGATTTAGAAGTAGGCAATGAAACAGCAGTCATGATGTACTTGAACATCTTGAAGTATGCTAAGCACCA
TTGTCCCGAAGATGAAGATCCTTATGAGATCACTGACCGAATATTCACTGATATGTTTGCAGCGAATAAAGCAAGTAACT
AAACAACTAGAAGACGAGAGGGAGTGTAAGTGTGTATCAGATTGACTTAGGATTACAGCCAAATTTAAAAGCTACAGCTA
AAAGGGTGGATAAGTTCCTGACTATTAATTTTCAGAGCTATCTTAATTTAGCTGGCTTACACCGTAATCAGCTTACAAGC
CCTCAATTATCATTTGCACCTGGATCAACGAACAAGAATGGCGTTGAGAAGAATTTCATTGACGAAGCACAAGACGATAT
TGATATTGCTGATCCTGCTAGAAAGGTCTGTGCAGCAATTTATCGGACAATGGATAATTGCACCGATACAGCATTAAAGC
CTTACAGACGTATCTTGATTGGAACGTACATTGACCAGTTACGCATTGTTGATGTAGCAGCTACAGTTAATCTGTCGACT
AGGTCAATTGATACTAAGAAGATTAATGCTCAGTGTGAGTTCGCTGATAGATGGCTTTACTGGAAAAGATACTTTGGTGT
TGATGATTTACCCGACTTAAGAGTTTTCAGCCAAAAGGTCAAAACAGTATGGCCGGATAAGATTAAGATCCGGAAAAATT
AGTCGTGCGTAAAGCTTGCGTAAACCTTGCGCACTGCTTGCGTTCATTTCATGATAAATTGTTATTGTCGAAAGATTAGA
CGTGGTGGTTACGATCTTTCGACGACACCTCGACAGTACTACGTGCGGTACGTTCGAAAAAATCTCCTTTCGAAATTAAT
ACAGAAGATCTTAATTTGTTTCGGTAAGTAACGAATTAAAGTAACCGTTCTTGGTAGACGTTAGCAGATTGTTCGATCCG
ACTGGCGGTTATAGCCTGATTAAACTCAGGCGATAAACATTCCTCTAAATGAATTTTTTGGTTTTGGCTTACAATTCTTT
TATTTTTTACTTTTTCTTATTTACTTTTTTTATTTGATACAGGCAATCGGGTTCGACTCCTGTTTGCTTGATAACCTAGG
CGGTAGTCCATTGTTGATTATTGTATATAATAGTTTGCCTAGGGAGATCCTATGCCATGACCCTCAACGGTTTCGAGGAG
AGCGTGGGAAGAGCTGGGGCGTTGTTGGCTGGCCCGCAGCAGCAACTGCCGTGGGTAGAGTGGCACAATTTGGAATTTAG
AAAGAAAAGAGGAATTTTCTTTCACAACTATGTAGCGGGGTTCAATTCCTCGCCTGCCCATTGCCTGTCGGAAAGCAGGC
GTAAAAATAATATTATTCAGATCACGAATATATTTTGTTTGTCTGATTTTAATTTACAGAATTGCATCTGGTTTAGCTCT
GTACCTAACAGAGCATTCTAGGACTATAGCCAAATTGGTAAGGCATCAGGTTTTGATCCTGTGTATTGTTGGTTCGAGCC
CAGCTAGTCCTATAGATTAGCTCGTTTTTTGTTTTATAGTGTTTATTTCAAGGAATAGGAGTTAAGTATGAAAGTTGAGA
CAGTTTCAATTAATAAGATTAAACCTTATGAGAACAACCCTAGAAATAATGATGATGCAGTTGACGCTGCAGCTAATTCT
ATTAAGGAATTTGGCTGGCAACAGCCCATAGTTGTCGATAATGGGGGGGTAATCATAGCTGGTCATACACGGTACAAGGC
TGCTAAGAAATTGGGCTATAAAGAAGTTCCAATTGTGGTTGCAGATAGCTTCGATTACTGGCAAAGGTTTAATAACTGTG
AACCTATTGTTGATCTTCATAAATATAAGTAAGGGTACTTTGAAGGTATAATTATGGTACTTCAATAGTCTTTAGGTATG
GTTAAATATATATTGTGAGTTAATGAAAATTAATTCACCGCATTAATAGAATTCCTCTCTATATTTATGTATTTAACATT
TAGGCTATTGCTCTGTGTTAGCTGCGCATACATGCATTCTTTAAGAATGTCCTTTAAGAGCATAATTATGATTAGCTTTA
GTTTTGAAATGCTTAGTTTTAAGCCACTAAGGCTAATCTTTATAGCAACTTAGTTCAATGGGAGAACAAAGCGTGTACAG
TTAAACAATGTGCTTGAGAAGGTGGTTCGATTCCATCAGTTGCTGTAGTCCTTTTTAGGACTAAATAATTCCATTCGTTT
CAAAAAGTCAAGTCTTTTAATTAGGCTTGACTTTTTTATAATTATTTTTGAAACGAATGGAGGCTAAATAAAATGAATGT
TTTTACAAATAATATTATTGATGGTTATATAAGATGGAATAAAAACAATATGATTAGCAAAAATTTTACATGCGGTTACT
GTGGAGCGTATGTTTCTAGTGATAAAGGAATGCCTCTTGTAGATCAAGGTAGAGTAAATCCGACAGAAAGTATTGGTGTG
TATATATGTACTAATTGTTATATGCCTACTTTTATTTATGATGATATTCAAGTACCAGGAAATAGATATGGGGTAGCAGT
TAGTGGAGTTCCTAAAGATGTAAACGATGTTTATGAAGAAGCTAGAAGTTGTTACGGTGCAAATGCTTTTACTGGAGTAG
TTCTATTGTGCAGAAAGTTATTAATGCATGTTGCTGTAGATTTAGGGGCTAAAGATAATCTTAAATTTGTTGAATATGTA
AATTATTTAAATGAGAATCATTTTGTAAGTGTTAAAAGTCATGATTGGGTTGATCAAATTCGAAAATACGGCAACGAAGC
AACTCATGAAATACAAGTTAATACTAAAGAAGATGCACAAAAGATTATAAAGTTTTGCGAAATGATATTAAAAATGAATT
ATGAATATCCTTCGGAGATAAATGATTCGAATGATGGGAAAAATAATTAATTTTATAATGACTAGTCGAAAGGCCAGCTC
TTTTTTTATGAAGGCTTTTATGAAATTTTTAGCAGTAGTTCTAAAATATTTACCATTGTTGGACTTAGTTAGCTTAAATT
TATATTCATCTCAAAGAATAAATCCTATTATTTCGAAATTGATTTTTTTATAATTGTTATTGAGGTGATTTTATGACTGC
TTTAAATGCTGAAATTAGTCCTAATAGTATTATTTTATCTATGGATACTTTAGCATCGAGAAAAAACAACAACGGAAAAA
CTATTCCATCTTACTTTACTCAAAAATTTGAATATTATCCTTTTACTCAAAGCATATTGTGTGGAACTGGAGATTTTTCA
ATTATTAGACTAGCTTTTGATAGATCTAGATCAATTTTATCGAAAGAAGTTAAAACATTTAGTCTAATAATTCGAGATGT
TTTAAAAAATAATATTGAAAAAGTAAATACAGACACAACAATTTATATCTTCGGCTTTGATGAAGATATGAATACACATG
CTTATGCTCTTAGGAGCACTAATAAATTTGGTATTCAGGAGATCGCAAGTTATTCAAATCCTAATTGGATATTAAAGCCT
CAGTGTGAAGAAGCGATAGATTATTTGCTTAATAGCGATTCAAATAATAAAATTCATATATTCAAAGAACTAATGAAAAT
CGAAAAAAATATTGACGACAAAAAAACTAAAGAAAGGGTTGGGATTGGTGGTCAAAATATTTTAATTAATTTAGTAGCTA
AAGATGGAGAGATATTATCTAGCATTAATATAATTGATGAATTTGAAGATTACGATAAACAATATAAGTTTTGTCTGGAA
AATTTATGATTTTTAAGTCAGCATAAGCTGGCTTTTTATTTTACGTAAATTAAGGTGGTGGTGAAATGTTTTGGAATGGA
AGTTAACCGCTAAACAGAGATTATTCTGTGATGAGTACATTAAGTCTGGAAATGCTAAAGATGCAGCAATTAAGGCGGGA
TATTCTCCAAGAACAGCGTATTCAATTGGTAATGAAAACCTGAATAAACCTGAACTTAAATCCTATATTGACGCTAAAAT
GGCTGAAATTGAGTCTCATAAAATTGCTGATGCCAAAGAGATATTAGAATTTTATACCAAGGTACTTCGAGATGAAGTTG
TTGAAGAAGTTCCAATGTCTACTGCCGATGATGTGGTTGTAATTAAAAAGAAGCCTTCTTTTAAGGACAAAATTACAGCT
TCAAAAGAAATTATGAAGCGATATCCATTAGTCGATCCTATTGAGAAACAAAAACTTCAAAAACTTATTGCAGATACTCG
TATATCGGAAGCCAAGGCTGCAGTTGCTGAACGTTTAGGTAGTGAAAACACTGAACAACTTGATGATTTAATTAATAAAC
TTGTAGGAGAGGAGAATAAAGATGGGAATAGACGAGATCTTAACAAATAAGCAACAACAAGTTCTGAATTCATATTTACA
TGATGATTGGAAATTTCTCATTTTAACTGGTGCTTTTCGTGCAGGTAAGACAATCATGAATAATTATTTGTTCATTATGG
AGCTTAAAAGAATAGCACGTCTATCAATTCAAAGAAAAGATCCACATCCGCAGTACATACTGGCAGGATATAGTTCTAAT
TCAATTTATACCAACGTTATCAGTGCAATTGAGTCGTATTTTGGTATCACAATGAAAACTGATCGACATGGTCATTACCA
TTTATTTGGAATTGATATAGTCCCATCTTATACTGGTTCAATCCGTGGTGTTGGTTTTATTCGTGGTATGACAAGCTATG
GGGCATATGTAAATGAAGCTAGTTTAGCTACACATGATGTATTTCAAGAAATTTTGCAACGTTGCTCTATTGAAGGCGCA
CGCATTATTTGCGATACAAACCCAGATATACCGACGCATTGGCTTAAAACTGATTACATTGATAATCATGATCCAAAAGC
ACGTATAAAGTCATTTACGTTTACAATAGATGACAATACATTTCTTTCTAAAGATTATGTTGAGTCAATTAAGGCTGCTA
CTCCAAGAGGAATGTTTTATGACCGTGGTATTTTAGGTCAGTGGGTTACAGGTGACGGAATTGTCTACCAAGATTTCAAT
AAAGATACAATGGTAATTCCTAAAAATCGTGTTCCAGATGGTTTAGATTACTATGTTGGCGTTGACTGGGGTTATGAACA
CCCTAATCCGATCATCTTATTAGGCGATGATAAGGACGGTAACACTTACGTCTTGGAAGACTACACACAGAAGCACAAGT
TCATTAATTACTGGGTTAAGGTTGCACAGAACTTACAGACAAGGTTCGGGCGCAATCTTATTTTTTATGCTGATTCGGCA
AGACCTGATAACGTGAACGAGTTTCAATCCAACGGGCTGAACTGTATCAACGCAAATAAGAATGTGTTGCCCGGAATTGA
ATGCGTAGCAAGGAAAATGCGTGAGGGAAAGTTCTATGTGGTTGATACAGCGTCAAGTGGCTTACTTGATGAGATATATC
AATATGCTTGGGACGAAAGTACAGGGCTCCCACTCAAAGAAAATGATGTAAGACACAACGACAGGCTAGACGCTATTAGA
TATGCAATTTATAGCAGAAACAAGAAGGGAGGTTTCATACCTTGGAATTAGACGCATTAAAGAAGTTAATACAAAACACT
TCTACTAGTAGAAATGATCTAATCAATAATTACAAACAAGCAGTAAATTATTATGAGAATAAGACTGATATTACTACTAG
AAACAACGGTAAAGCTAAGCTTAATAAGGAGGGCAAGAAAGATCCTTTAAGAAGTGCTGATAATCGTATTCCATCTAATT
TTTACCAACTACTGGTAGACCAAGAAGCTGGTTATGTTGCTTCTGTCTTCCCTGATATTGATGTAGGAAAAGATGCCGAT
AACAAGAAAATTATTGATGTCTTAGGTGATGATCGTGCTTTGACGCTTAACGGCTTGTTAGTAGATAGTTCAAATGCCGG
TCGAGCTTGGTTGCACTACTGGATTGATGAAGATGGCAATTTCAGATATGGAATTATCCAACCTGACCAGATCACTCCTA
TTTATGCAACAACGTTGGATAATAAGTTGCTGGGTATTCTAAGAAGTTACAAGCAGTTAGATCCTGATAGTGGTAAGTAT
TTCACGGTTCACGAATATTGGACGGATAAAGAAGCACAATTCTTCAGGACAAATGCAACCGATAGCACAGTGATTGAGCC
TTACAATATCATTACTTCTTATGATTTAAGTGCAGGATATGAAACAGGACAGTCAAACACCTTAAAACACAACTTTGGAC
GTGTTCCTTTTATTGAATTTTCTAAAAATAAGTACAGATTGCCTGAGCTTAACAAGTATAAGGGCTTAATTGACGCTTAC
GATGATATCTACAACGGATTTATTAATGACTTAGACGATGTTCAAACTGTAATTCTTGTCTTAACCAACTATGGCGGTGC
TGACTTACATCAATTTATGAACGATTTAAGAAAATATAAGTCTATTAAGATTAATAATACAGGTAACGGGGATAATAGTG
GCGTTGACAAGCTACAAATTGATATTCCTGTTGAAGCTCGTGATGATGCACTTAAGATAACCCGTAAAAATATCTTTTTG
TTTGGTCAAGGAATTGATCCAGCTAACTTTGAGAGTTCAAATGCTTCTGGTGTAGCAATCAAGATGCTGTATTCTCACTT
AGAATTAAAGGCTGCTAAAACACAAACTTACTTTGAACATGCTATTAATGAATTAGTTCGGGCAATCATGCGTTACCTTA
ACTTTTCAGATGCTGACAAGCGCCATATATCGCAACATTGGACGAGAACTAAGGTAGAGGATAGCTTGACTAAGGCTCAA
ATAGTTTCTACTGTAGCAAATTACAGTTCTAAAGAAGCAGTTGCTAAAGCTAATCCTATTGTTGATGATTGGCAACAGGA
ACTGAAAGACTTAGCCAAGGATAAAGAAGAAAATGATCCATATTCTAACCAAGCTGACGAGCTAAACGGTAAAGGCGTGA
ACGATGAACAGTAGTAAATACTGGCGCAAACGTGCTATCGCTGAAAAGAAAAAGCAACTTGAATCGTCAGCAGATTATGA
AGCTGCTATGCAAGTTCGACTGAGACGTTTAGAGCATGAATTTGAAAAGGAAGCTTTAGTTTACTTACAAAGATATGCTA
ATGAGAACCATGTTGGCTTGAAACAAGCTGCTAGTGTTTTGGGTAATATTAACTCAACTAAGTGGTCTATGACCCTAGAA
GAATTTGAAAGAAAAGCTAAGGCTGGTGGCTATGAAAAAGAGTTAAATGCTGAATACTACAAAAGCCGTATTTTCAGACT
TCAACAGTTGCATGAACAAATGGTTGAGTTTTCTAAGAAGTACGGCATGGCCGAACAGCTAAGAATGCAAAAAGGCTTAG
CTAAACAGTACCAGAATAGCTATTACTTACATGCTTACGACAAGTATCGAGCTACTGGTCAACTAGATATCAAGCTAAAT
CATTTCAATGAACAGCAATTAGAAAATATTGTTTACAGTCCTTGGAAAGGTAGCGACTTTAGCAAACGAATTTGGAAAGA
ATACACTGAAATTCTTCCTGATGAGTTAACTGACACAATGCTGAGAGCCACTTTATTTGGTTATTCTCCAAGCAAGGTTG
TTACGATGATGAGAGATCGGTTTAAAAAGGTTTCTGATCGAGATTTGCATAGGCTAGTTATCACTGAAATGGGACACGCT
GCCGAAGAAGCAACAGCACAGTTTTATAAAGATAGTGATATTGAACAATACCAATATTTAGCTACATTAGAAAGCCACAC
TTGTGACCAATGCGCCCACTTAGATGAGCGAATTTTTAATGTCAAAGATAAAAAAGAGGGTATTAACTATCCTTTGATTC
ACCCTTATTGTAGATGTACGACTGTTCCTTATGATAAAGACTTACCAGATGTTGAAACTCGCTGGAGTAGAGATCCTAAA
ACAGGTAAAAGCGTTTATGTTAAGGATATGAATTACAGTGAGTGGAATAAGTCCGTTAATCAAAAGCGTTATCAAAAGCG
TTTAGGATATCAGGACTGGAAGAAAGTATCTGGCATTAAAATTATTGGTTTAAATATGCTGAAAAGTTTAAGTTCTCCCA
AAAAAGACTATCAACAAGTTCCTAAAACTTTGGAATGATTATTATGAGGCTGTTTTGAGAGAAACTTAATATTTGACCTG
AGTAAGTCGTTAAACTGCTCTTTTTGTATGACCTTATGAGAGGCGAACTCGTATAAAACGTGTGAAAGGATAGAACAATG
AAAAGAAAACAATTAGAAGAGCTTGGATTACAAGAAGAGCAGATTAAAAAGATCATGGATTTAAATGGCGAAGACATTCA
AAACGCTAAGGATAAAGCAAGTGCTAGCAATGCTGAAATCTTAGAAGAGAATAAAGCTCTTAAGTCCCAGATGAGTGAAA
GAGATAAGGATTTAAAGAAGTTGCGTACTCAAGTTAAGGATAATGAAGACTTGACTAAGCAATTTAATGATTTAAAGAGC
AAGTATGATAAGGATACAGCTGAGCTTACTCAAAAACTTGCTGCTAATCGTTTAAATAGTGCAATTGACCAATCACTAAG
CAAGGCTAAAGTCCGTAATAACAAGGCTATTAGAGGCCTTTTGAATATGGACGAAATTAAGCTTGATGATGATGGCAATT
TGACAGGTTTAGACGATCAAATTAAATCTTTACACAAATCTGACGCCTATCTTTTTGATGATGGAGCTAAGCAAAATTAT
AATCCAGAAAACGGTAATCCTCCTGCATCTGATGCAACCCAAGCTATGGTAGACGTATTTAAAGGAGTATAGATAAATGA
CAATTAATTATGCCGAAAAATATCAAGCAGCTGTACAACAAGCCTTTTATGATGGCCACTTATACAGTGCTGAATTATGG
AACTCACCATCAAACTCAATTATTAAATTTGACGGTGCAAAACATATTAAAGTTCCACGTTTAGAAATTACCAGTGGTCG
TAAGGATAGACAACGTAGAACGATCACAACACCAGTAGCTAACTACAGCAACGACTGGGACTCATACGAATTAAAGAATG
AACGTTACTGGTCAACTCTTGTAGATCCTTCAGACATTGATGAAACCAACATGGTTGTGTCTTTGGCTAACATTACTAAG
CAATTCAACTTAGATTCTAAGATGCCTGAAAAAGACCGTTACATGTTCTCTCATTTATACAGTGGCAAGGAAGCAGCTCA
TGATGGTGGTATTACTACTAATACATTAGATGAAAAGAACATTCTTCCTGCTTTTGATAATATGATGCTTGATTTTGATG
AAGCCCGTATTCCATCAACTAACCGTATTCTTTACGTAACACCTAAGACTAATGCAATCTTAAAGCGTGCTGAAGCTATG
AACCGTGCTTTAACTTTGAAAGATCCTAATAATATTCAACGTACTGTTTACAGTCTTGACGATGTAACTATTCGAGTTGT
TCCATCTGATTTAATGCAAACAGCTTATGACTTCTCTGATGGTTCTAAGATAATTGATACTGCTAAACAAATTGAAATGT
TCTTAATCTACAACGGTGTTCAAATTGCACCTGAAAAATATTCATTTGTAGGTTTTGACCAACCATCAGCTGCAACATCT
GGTAATTATTTGTACTACGAACAATCTTATGACGATGTTTTACTTTTGAATACTAAGACTAAGGGTATCCAATTCGTAGT
AAGTGATAAGCCTAAGAAAGATCAAGAACAAAGTGGTCAAGACGCAAAACCAACTGCTGAAAGCACTTTAGAAGAAATCA
AGGCCTACTTAGATAAGAATCACATTGATTACACTGGTAAGACCAAGAAAGACGAATTATTAGCTTTAGTGAAGTAGGTG
GTTAGATGGATAAATACCCACGATTTGAAGAGGTCAAAAAACATTTAGCTGATTTTCTGCCTAATACTGATAATGCACCT
AACTATGACAGCGTATTGGAATTTACACTAGAAAAAGTTATTTCTGATGTTTCAATTTACACAAATATTCCAATTTTAGA
GCTACCAGAAGAGCTTGAACCAACTATTTTAGGCTTAGCAGTACAAACTATTGACACTCATCAATGGCTAGTACCAAAAG
ATCAACAAGTAGGGAATATTCAATCCCTATCAGAGGGCGATACATCTGTTTCTTTTAGATCTCCAAGTGATATTTATTCA
GCATTGCAAGCTATTAATACGATTACGGATAACTATGTATTGTTACTCAATAATTTTAGAAGGTTAGCCCAATGAGTTAC
TTTAATGGCTTAAAAAATGCACTTCCTAAGCTATGGAATGATCGAGTTAAGATTGTGGGTACTCAGCCAACCAAACATGG
CTACATCACTAATAGCGAAGATGTGACTATTGTTGAAGATGAACCAGCTAAGGTTGTCTTAAAAGGGCAATCAACTAGTG
AACAATCATTCTTCGGCACTGACGAATATGATGCAAAATTGATTATTCGAAATGGCATTAAAATCCCTGCTGGTGCAGAT
ATTTATGTGACTGATGTAAATGGTCAAATGACTAAATATAAACGTGCTAGTAAGGGCTATAGTGGCTATTTCAGCCATCA
GGAAGTAGCGATGGTTAGGAGTGAGAAAGCATGAGTTTAGGACACGTTGATGATGCTCAATTTCAGCAATTCGCTAGTAG
AGTAAGGCAGAAGATTGATAGTGGCTATGTAAAACAGGAGCTTGGAAAGAGTTCTAGGCGTATAGGCACTCAATCACTAC
GAATTTTGGAAGCAAACACTCCTGTAAAGCAAGGCAACCTTCGCAGATCATGGACGGCAGAAGGACCGACCTATGGTTGC
GGTGGTTGGACGATCAAATTAATTAACAATGCTGAATATGCTTCTTACGTTGAAAGTGGTCACAGGCAGACACCTGGAAG
ATATGTACCAGTACTGAAAAAGCGCCTGGTTAGAGATTGGGTGCCTGGTCAGTTTTACATGAAGAAATCTATTCCACAAA
TTCAAAGACAGTTGCCACAGTTGGTAACAGAGGGTCTGTGGGGGTTAAAGGACTTGTTTGAATGACAATAGTTGAAAGAA
TAGCTAAGCGAATATCAGAGATATTTCCTGATGTGACAATTTATTCAGAAAAACAGAAAAGCGGTTTTCAAGTGCCGTCA
TTTTATATCAGTAAGATAATGACAGTCACTAAGAGTCGCTTTTTTGATATTCAAGATAGAAGCTTGTCTTACTCAATAAC
ATATTTTGCTAATCCAGATCGCCCTAATGCTGATATGGAAGAAGTAGAGCAAAAATTACTGAATAATTTTACAAGATTAG
ATGATTATGCAACTGTTAGAAACCGAGAAACGACTATCAACCAAGATGATGAAACTTTAGTAATGAGTTTTGATTTGAGG
TTAGAGATGTATCCGGTTCAAGACGGTGGAAAGCTAGAAAGGATTGAGTTTAATGGAGGAATCCAATAAAACGGAAACCG
AGACTCCGATGGGCGAAATTAAAGCGCCTATTCAAGTTGAAGACGTTAAATTCACAAAACAAGCTTTGATTTCAAGTCCT
AAGTTCTCAGTTATTGAACGGGATATTTTGAAATTAGCTTTAGATGATGACAAAGAATACACAATTGCCGAAGTTCAAAA
GGCGATTGACAAATTTAAGGAGGGATTTTAATGGCAGGAGGAACTTGGAAAGCTCAAGATAAGCGCAGACCAGGCACTTA
TATCAATGTCGTAGGTAATGGTCAAAGAGAAGCAGCTTCTTCTCTAGGTAGAGTGTTGTTAATTCGTGATAAAGGCTTAG
GCTGGGGCAAGAATGGTGTCATTGAAGTAGAAGCTAACAGTGATTTCACTAAGAAATTAGGTACTACTTTAGATGATCCA
TCTCTTACAGCTTTAAAGGAAACACTAAAAGGTGCTTCTAAAGTGCTTGTTCTTAACCCCAATGAGGGTACAGCAGCGAC
TTTGACTAAAGAAGGACTGCCTTGGACTGTTACTGCAAATTATCCAGGTGAAAAGGGTAATCAAATTACAGTGAGTGTTG
AAGTTAGTCCAGCTGATCAGAATGCGGCTACTGTATCAACTATCTTTGGTACTAAGTTGGTTGATGAACAATCAATCAAG
TTCAATGAATTAGATAAGTTCAAGGGCAATGATTACATCACTGCAAAAGTAGTCGAAGAGGGTAGTTCAAAGCCTGTAGC
ATTTACTAATGTTTCAGGCACTTTGACTGGCGGTACTACTACTGAGTCTAATAAAGTTGAAAGCTTATTGAATGACGCTT
TAGAAAATGAAGAGTACGCAGTTGTTACTACTGCTGGCTTTGAACCATCAAGCAACATGAACAAGTTGGTTGTGGAAGCA
GTTAAGCGTCTCCGTGAAAATGAAGGTCGTAAGGTTAGAGGTGTAATTCCTACTGATGCAGATACTACTTATAACTATGA
GGGTATTTCAACCGTTGTGAATGGTTACACTTTAAGCGATGGTACTAATGTAGATGTTAAAGATGCAACTGGTTACTTCG
CTGGTATTTCCGCTTCTGCTGATGTAGCAACTTCTTTAACTTATTTTGAAGTTGAAGATGCTGTTTCAGCATATCCAAAA
TTTGATAATGAAAAGACAATTAAGGCTCTTGATGCTGGGCAAATTGTGTTCACTACTCGCCCTGGTCAAAGAGTAGTTAT
TGAGCAGGATATTAACTCATTGCATAAATTCACTGCTGAAAAGCCACAAGCTTTCTCTAAGAACCGTGTAATACGTACTT
TAGATGAAATTGCTACTAACACTGAAAATACTTTTGAAAGAACTTACTTAGGTAATGTTGGTAATAACGCGGCTGGTCGT
GACTTGTTTAAGGCAGATCGAATTGCATACTTAACTAGTTTACAAAATAGAAACATGATTCAATCTTTTGCTAACACTGA
CATTACAGTAGAAGCAGGAAATGATATGGACTCTATTGTTGTTAACTTAGCAGTGACTCCAGTTGACGCAATGGAAAAAC
TTTACATGACTATGGTCGTTAGATAGGAGGAACATAAATGGCTGCAATTGATGAGTTTTTAAATGGTCGAGATACGATCT
CAACTAAAGATGCTACCTTAACAATCAAGGTTAATGGAAATATTATCAAGATGATTGAATGCGACAAGTTCACAGCTAAG
CTAGAAAAGAATAAGGAAGATGTTCAAACCTTAGGATCTCACTGGAAGAGAAAGAAAACTACTTCTGTTGAAGGAACGGG
AACTTTAGGCGGTTATTTGATTAGCTCAAATTGGCTTAAGTACGGTATTCCTTACACTCAAGATGGTAAAGATCTATATT
TTGATGCAACTTTAACTATTCAAGACCCAACTTCAAGAGCTGGTAAGCAAGTGGTGCAATTAACAGATGTTAACTTAGAC
GATATTCCCATTGCTGACTTTGAAGCCGATGATGGCGTGATGGAATGGGAAAGTGATTTCACTTTTGAAGGTGTCAACTT
AGTACAAGCATTTGACGGAATTAATTAAGGAGTATTTAAATGGCTGAAAGTGTTGAAGATTTTTTATTTGAAAATGTTGG
TAGTCCAGTAGAAGAAAAAGAAATTAAGTTAGAAAGATTTAAGTCTCCATTTAAGATTAAATCTTTAACCGCTGATGAAG
TATCAGAACTTCGAAAGCAAGCAACTAAACGAGTTCTTAACCGAAAGACACATAAGTATGAACAAGACACTGATGAAAAT
CAGTTCCAAGACTTAGTTGTAGCAGAAGCTGTTGTTTCTCCTAACTTAAACAATGAAGAACTCCAAACTTCATGGGGCTG
TATCGCTAAGCCGGAAAAAGTATTGAAGAAAATGCTTAAAGTTGGTGAATATACCGAGCTTTCACAAGCAATTATGGACT
TATCAGGTCTTAACGATGATGACAGTTCAGAAGACTTGGTTGAAGAAGCAAAAAACTAATAAATGAGTCTGTTGGCGATT
TTAACATTTATCACTATGTTCTTAATGAATATCATTGGACGCCTAAGCAATGGGCGGAGATGTCAAGACGGGAGCAGGCT
TTAGTCGTTGCTTCAATTGAAGTACGACAAACATACGCTTAAGAAGAAGAGAGATAAGCGAAAAGAAAGGCTAGGTCTAA
GCATATTTAAGGCTTAGCTTCTTTTTTTGTATTTAGGAAAGAAAGGAGGTAGTATATGAGTACAATTAGCACCACTGTTA
AGATTAATGACGCTTTTAGTAACCCATTAGATCGCCTGTCTAGTGGTTTGCAAAAAGCGCAAAGTGGTATGAGCAAATTG
AAAGAAGCTATTTCTGGCGGTTCTAGTGGCGGTAGTATGTTCAAGTCAATGGTTGGCGGTACTGTTGTTGGCGGAGCAAT
CAACAAAGGTATGGAACTTGCTAGTACTGGAATTCGTTCCATGTATGGCGAATTGGATGAAGCAAGTAAAGCATGGCAGA
CTTTCGATGGGAACATGCACCAATTGGGCAAAAGTCCGGCTGAAATTGCTACTGCTAAAAAGTCAATGCAACAGTTCGCC
CAGCAAACTATTTACGGTGCTTCTGATATGGCAAGTACTTACTCACAATTGGCTGCTGTTGGCACGAAAAACGTGGATCA
ATTAGTTAGAGGCTTTGGTGGTTTAGCTGCTGCTTCTTCTAATCCGCAACAAGCTATGAAGACTTTGTCAGAGCAGGCAA
CTCAAATGGCTGCCAAGCCAATGGTGCAATGGCAAGACTTTAAACTTATGCTAGAACAAACGCCAGCAGGTATTTCTGCC
GTTGCTAAGACAATGGGTGTAAGTACCCAACAATTAATTAAGAACGTTCAAGATGGAAAGGTTAAAACTGAGGACTTCTT
GAACGCAATAGCTAAAACAGGAACAAACGCCAACTTTACCAAAATGGCTACTCAATTCAAAACAGTTGGGCAAGCTATTG
ACGGTTTAAAGGAAACAATGGCTAACAAATTGCAAGGCGCATTTGATAGAGTGGGTAAAGTTGGCATTAAATTTGTTTCT
GATTTAACAGATCAGCTATCAAACGTTAATTTTGATGGTTTTGTTGACGGATTATTTAAAGCTGTTGCTGATATGGAACC
AATTTTTGACGATTTAAAAACTGGTTTTGATGATTTTAAAAAAGGCTTTGATGATTCTGGCGCTTTTAATTCTCTAAAAG
ATACATTTGATAGTATTACTGACTCTGTCGGTAAATTAGTCAATACGATGGACCAAACTAACGGAGGAGACAGTTTAAAA
ACTGGTTTTGATGATTTTAAAAAAGGCTTTGATGATTCTGGCGCTTTTAATTCTCTAAAAGATACATTTGATAGTATTAC
TGACTCTGTCGGTAAATTAGTCAATACGATGGACCAAACTAACGGAGGAGACAGCTTATTTAAGCAATTAGGAAAGTTAG
CTGGTGGAGCATTGGGTGGCGCTGCTAAATCTATTTCTGGAATTGCAGAAGCACTTGGTGAACTAGATCCAGGCACAATT
CAGATGTTAGCTCAAGCTTTTATTATCTTAAAAGGTGGATTAAGAGGTTTAGTATTTGAAGCTGTTGTTTGGGGCTTGAA
AGAATTGAATAAGTTAGATCCAGGTACAATTAATAATATTGCTCACGCACTTGTAGCTTTGGCGATAGCTTTTACAATGT
TGAAAGCTATGGCAAAAATTGGCGGCTATATGAAAGAAGTTTCTAAATTCTTTAAAGGTTTTAAGAACGCTAAGAAGATC
AAGGCTCCTGAAATTGAGTCACCAAAAATGACTAAGCCGGGCAAGATTTTAAGTAATGCTGGTGCATATATGAAACTGGG
TGCAGCATTTGCCCTAGTTGGTGCTGGTGCATTAATGGTTGGTGCTGGATTTAAGTTACTAGCTGATGCAGCTACGCAGA
TATCTAGTGCAGGTGGCGGTGCTATAGCAACGTTCTTTGGAATGATTGCTGCTATTGCTGCTTTAGTGATCTTAGTTAGG
TTCTTAGGACCAGCATTAATTGGTGGAGCAATTGGCTTTGCTATTTTTGCAGCTGCTTTACTCTTAATTGCTGTTGCTGT
TTTAGTCGCAAGTGCTGGTATTGCTCTTCTCGCTACTCAACTACCTACTATTTCAGAATATGGAACTAGTGCAGCAGTTG
GCTTACTTGCTTTAGCTGGTGCGATTGCTGTATTTGGTTTAGCTGCAATTGTTGGAGCTGTTGGAGTGCTTCTTTTAGGC
GTTGCTCTAGTAGTTCTTGCTGTCGGTTTAGTTGCAGCAGGTGTTGGAGCGCTGATTTTTGCTGTAGGCTTAGCATTAGT
TGGAATTACTGCTCTAATTGCAGCTGTTGGTGTCTTACTTTTAGGAGTCGCAATTGCCTTAGTTGCTGTAATGGTAATTA
TCGCAGCTGTTGGAATGCTCCTATTTGGTGTGGCACTTGTCTTAGTCGCTGCAATGGGTATTGTTGCCGCAGTCGGCTTG
CTTTTGATGGGCGTAGCTTTAATGCTAATCATGGTTAGCGCAATGGTTGCGGCTGTTGGATTAATTCTCTTATCAGTTGC
CTTATTACTTATTGGACCGATGTCATTGATTGCCGCAGTTGGTTTACTTCTTTTAGGCGTTGCCCTAGTTTTAGTGATGG
CTATGGGCTTAGTTGCAGCAGTAGGTATCTTACTCTTAGGAGTAGGATTAGTTCTTGTTTCTGCTATGGCAATGATCGCA
GCAGTCGGTCTGATGTTGATGTCAGTTGCTTTAATGATGATTATGGTCACAGCTATGGTATCAGCGGTCGGATTGATGCT
TTTAGCTGTTGCTTTGGTTTTAGTTGGACCAATGGCAATGATTGCGGCAGTTGGTTTAATGCTTTTAGCTGCGGCTGCGA
TTATGCTAGGTGCTGGATTGATGGTAGTAGCTGCGGCTGCTATGGCTGTTTCTAGTGCCTTAGTAGCTGTTGGAGCGTCT
GTAATGATTATGGCTTCTTTATTTATTGCTGCTGGAGCAATGATGGTTTCAGCAATCACTAGTGCAATGAGTGGAGTAGT
AAGTGCCGTTAGAAGTGGAATTTCTAGTGCTGTAAATGCTGCTAGAAGTTTTGGAAATGCCTTGGTTTCTGTTGGTAGAC
AGTTAATTCAAGGTTTAGTAAATGGTATTAAATCCATGATTGGAGCTGCTGTTAGTGCAGTCCAAAGTGTAGCAAGTAAA
GTGGTAAGTGCTGCTAAAAGCGTGCTTCACATTGGTTCTCCATCTCGTCTATTTAGACAATATGGTCGCTGGGTCGATCA
AGGTTTAATTATTGGACTAAACAGAGATGCAGGTGCAGCAGCTGATGCTTCGGCAAGTATGGCACAAGGTGTTGTAGATG
CAGCCTCTGGAATGGCACCAACTCTAGACCCTATTGGATTAAGTGGTATAAATCCGGGAGACTTGCTTGCAGCTGGATTT
GATAGAGCACTTGATGCGATTAGCAATGTTGCTGGTGCAATTACTGGACTTGATGGATCAAGAGCTAATATTGGCATTTT
TGGTCAAGGCGTAGTTTCTTCTGGTTCGGTTGGTAGCGATACGGTAACATCTGGATCAATTACTCCAAATTCAGTATTGA
CTAATAACAACAGTAGTAGTCAGACAGACAATAGTACTCAAGTTCAAATTGATAAAGGCGCCATTGTCATCAATGCTTCT
GGTGATCCAGATGCAGATATAGACAAGATTTTAGACAGAATTGATCAAAAGATTATAGATAGACGAAATAAAGCTCTAGG
AGGTGGTTAATATGCCGGTCAATGGCTTTGGTGTTTATATCACTGATTATTCAACCAATCGAACAGTTGAATTGCCTGTA
AACCCGTCAGAATTAACTTTGAAATATGAAACTGATGATAAATCAGAAACTATTGTGAACTTGGGAGAGATTAATCGAGT
AGGTAACATGAAATTGGTATCTCTTACGATTGATAGTGTCTTTCCAAAGAAACATAGTTCTTGGATTAGTTCAGATAAGC
TGTTAAAACCTGATGAATACATTAATTGGCTTAAAAACATTCAAGCTAATAAACATCATGTTCAATTAGTTGTCAGCTCT
ACTCAAATTAGTGTAACTATGACGATTTCTAGTTTTGAATATGGCTTTAAGAGCGGCTTTGCAGATGAATATGCTTATAC
TTTGGGCTTAAAGCAGTATAGAGAAGTTAAGTACCATAAAGTTAACGTCCCAGCCCCTCCAAAACCTAAACCAAGACCAG
CTCCTCCTAAGAAGTTAGGCATTGGTTCAATTGTAATTGTAAATGGCCGGCTGCGCTTAGACAGTTATGGAAGTGCGCCG
GGTGTATATGAAAATAATGTAAGAAGACGAATTACTTATTTAGCGCCTGGGCATCCTTTTCCAATTCATGTTGCTTTAGT
GAATGGAGGACCTAGAGGTTGGGTTAGACAGAGTGAAGTGAGATTAGCATGATTACCAAACTTCAAATTCTAAAACACGA
TAATGGTGGCGCTAGAATTGGTGTCGAAATCAAGGACATGGTTAAAAATCTTAAGTGGGTAACTGACTTAAATTACTCTG
CTGGAGAGCTAACATTTGATATTGTGAATGGCAAAGATCCAATAATTCCAGCGATGGGGGCAATTGTAGACTTTGCTTGG
GATAATAAAGATATTTTCTGGGGTTTCGTTTTCAGTGCTGAATGCACGTCAGACACTACAGTGAGCGTTAAAGCTTACGA
CTTTGAAAGATATCTAAAGAGTGAAGGTTCAGTCGTCTTTCAATCAGGGACGCTTGGAGATAGATACAGTAATGTTTGCC
GCCGTTTCGGTGTACCATTTCATATCAAGGAACAGCCAACTTACAGAGTGCCTGCGGAAGTTTGTGATGGTAAGACAGGA
TTTGACATGATTAAGAGCGCAATAGATAAGACATACTCTGCTACTGGCGAAATGTACTGCATTGTTGCTAATCATATGTA
TATCGAACTTAGAAGAGCGCCTATTCCTACAAGAACCCTCTTAGTTATTGATACTCAAAACACGATGAGTGATTACACTT
ACTCTGAGAGTATTGATAATGCTGCTAACGTGGTTCAAGTTGTTCAAAAGAACACCGATAATTCACAGACAAAAACAGCC
ACTGCTACTTCCGACACTGGAGATGATCCAGCTACTACAAGTTTTACGATTGCCTCTGCTAGGGGTAATACGATTAGAAC
TTGGGGACAGATTGTTAAAGTGGTCAATGCCAAGAACAAAGCAAACTGGGCACAGATGGTTCAACAAGCTAATGACGAGT
TGAAAAAGCGCAACGTTTCAGAAAGGAAATTAACGCTTGATTGTATGGGCGATACTTCTCTAATTGCAGGTGCTGGTGCT
AACGTCAAAATTAAAGATTTTGGCAAGACTTGGACTAATTGCCCTATTTTGAAAGCAACTCATAACTTCGGGACAGATTA
CACTTGCAGCTTAGAAATGAAAGTAGGTACAAAATGGCAGGAGAACAGCTTATAAAAATGTTGACGGAACGGGGCGGTAG
TGATTCTGAGTATTCCGATGTTATCTATGGTCGTGTTATCAGTGCTTCTCCTTTAAGGGTACAAATTTCTAACTCAATGA
TTATTGACGATAATTTCATTGTATTGGGAAAGCACATTGGAAGCTTTTCAATGAGTGGTAGTTTGACGACTACAGAAGAA
AAGAAAGGCAAAGACGGAGAAAAGCCTAAAACTGAAAAGACCACTAAACCCGCTACTTTTACTTTTGATAATTCCCTAAG
AGTTGGAGATAAGGTAACTATGATCCGTGCTGATGGCGGTCAACAATTCTACTTATTTGAGAGAGAGGGTGGTTAATTTG
GATAATGAAGAAAATCAAAATCCAACACTAACCTTTCAGATTGCTAACGGCAGAATACGGAATAAGTTTGATGGCTTAGG
TGCTATGGTTCAAGCTGTAGATAAGATCCTAAAAACAGAACGTTTTGTTTTTCCGATTTATACAGATCAATATGGTAATG
ATTTAAACGATTTACTGGGAAAAGACTTAGGCTATTCCAAAGTTGAAGCTGAGCGAATGGTCAAAGAAGCACTATTAGCT
GATGAACGTGTAATCAAAGTTGATATTACTTGTATCAACGAAACAAGCCCCAATACTTTAACTCTTACTGGAGAATGTCA
AACAAGTTATGGAAATATACCAATAGAAAGCGAGGTAAGCATTAAGTGAGTCCAAATGAACTAATTACTGAATTCCAAAA
TAAAGATTATGACTATTTTTTAAGAAAAATGCTTGATGTTGTGCCTGATAACATTGACAAGCGTGAGGGTTCAATAATCT
ATGACGCTTTAGCTCCTGCTGCATTAGTTATGGGTCAGCAATCCTTAGATATGGCTAATGTAATCAAAGAAACTTATATC
AAAACTGCTTCTGGAGAGTTCCTAGACTATCGAGCAATTGAACATGGCACAAGTCGATATCCTGCTACTCAAACAGAAGC
TAAAGCTAAAGTTTTAAATGACAAGAAAGAACCGTTAGATAATGTTCAAATAGGCGATAAGTTTGCCAGTATTGGCGACT
CGCCTATTTTTTATGCTGTGACAAAGATCAATGATGACTTAACTGTTGAACTAACAGCAGAAGTTAAAGGTTCAAGCGCT
AATAGTTATATCGGGCAGATTTTACCTGTTACTCCAAACGACTTGCTTTCATGGGCTGAAATTACAGAAATTACAGCTCC
TGCAAGGGATGTAGAAAGTGACGACCACTTAAGAGCAAGATTGCTGAGTTCTCAAAGTTGGATTGCTTACGGTGGTAATG
TGGCAGACTACCTAGACATGACCAGTAAGATTGACGAAGTAGGAGCAGCACAGATTTATCCGACTTGGAATGGTGGTGGT
ACTGTTAAAGTGGTTATTTTGAATAATGATTTAATGCCTGCTAGTGCTAGTTTAGTACAGAAAGTTAAAAATACACTTGA
CCCAGAAGATAAACAAGCAGAGGGTTATGGATTAGCTCCAATTGACCATGCTGTAACTGTGACTGCTCCTGAAGAATTAA
TTGTAAATGTTGATATTTCAGTAAAACTTGATGATACAAAAGCAACACGGTATGTGAAAGACAGCATTACTAAAGCAGTT
GAGGGCTACTTCCAATCATTGAGAAAGGACTGGGCAGATATCAATCAAAAACTTGGTAGGGGTTATCAAGAAACCATATA
TCGTTCTAAGATCCTGTCTCAAGTTATGCTGACGGAAGGTGTGGTCAATGCTAAGCTTCCATCTTTAAACGGCAGGGGCG
CAGATATAGATTTAGTTTTTACTAATTCAAAGTCACAATTACCAGTAGTCGGGACGGTGACGATCAATGAACAATAAGTA
CGAACTTCTAAACTATATGCCTGATTATTATGAGGGCGTGTATGAGATGGAGGAGTTGCTTAAGTCTGAAAGTTTAACAC
TTAAGGATTTAGAAGATAGCCATTTGCGGACATTACTAAATGAATTTGTTTCAACTGCTGATACAAAAGGTATTTCACTC
TTTGAAAGTCAACTGGGTATAGTTCCAGATGAAAACGATACTTTAGAAATGCGCAGAAACAAGGTCTTAATGTATGTACT
ACCACCAAGACCGATAACAATTAGGTTTTTCAGAGATATGCTGAACAACGTTAATCTTCCAGTGAAAATTGATGTTAATT
ACGGTGCAAGGGCTGTTGTAGCAACTGCTAAATCAGCAGAAATGACAAGTAATCAGATAAATTACTTGAAATATCTGTTA
AATGTTTACTTGCCAGCTAATCTCTTGTATCAAGTAAAGATTTTGCTAAACACTGCAAAGGTTTCTGATAATTTGAACTT
GGGCATTGGTAACGTTGTAAAAGCAGCTAGCATAGCAAAAGCAAGCCCTAGCCAAGTATTTAATTAGTGAGGTGATGAGA
TGTCAGAATATAATAAGACAATTTTAACCAATGAAGGTATCGACTTAGCCCGCAGAGCTAACAAGGGTACGGCAACATTC
TCTTTGACGCGAGGTGTTTCATCAACTGATAACTTATCAGGGAAGACTGTTGAAGAGCTTCAAAACTTAACTACGTTGCC
CAGTATTCAGCAATCAGTAACCTTGAGCGATGTGGTAAATACTACTGACAATTCAGATACTGTTTTGGGTATCAGAATGA
CTTTCGATAATCAGAACTTGAAAATAGGTTACAATGTTCATACTGTTGGTATCTACGCAAAAGAGCCTGATAAAAATGAA
ATTCTTTACGGTATAGCTACGGCTAAGACACCAGAATATATTCCAGATTTTAGCGAGCAAACTTTATTCAAGTTTGATTT
CTTAATGTATCTAGTAATTGGTAGAACAGATAAGGTAACTGTAGAAGTTAATCCTGATGATGTTTACCGTAAGAAAGATA
CATATAATAAGACTGAAATTGATGCTAAAGTTTCAGATGCCGTATCTAAGCTAAATGACAAAGATGCTGAAATCCTTAAA
AATTTAAATGATTATAAGCAAGAAAATAAGACTTATCATCAAAATCTTGAACAACAGCTCGACACAAAAGCCGATAAAAG
TGCAGTAAATCAGCAACTCGAGACAAAGGCAGATAAATCAACTACCTACACCAAGGACGAAGTCAATAATATAATTTCGC
CTAAAGCTGACAAGAGCTATGTCGATGGCGAGCTAAGTAAAAAAGCAGATAAAGCTACTACTTACACCAAAGATGAAGTT
AACAACAAAATTGCTGGTCAAGTTAAGTCAGTAAATGGTCATAGAGCAGATAGTAATGGCGAAGTAACGTTGCCTAAACT
TAAAGCTACAACTCTTATCAGCTATGATGTAGCGAATAAGAGTGGGACGTTGGACGAAAACGCTGGTTTCGATAGCAATG
GTAACTTTTCACGTCGGCCAGTAGATCAACTAGTAATTGGTCAATTAGCTGATGCTATCAATGCAAAACTGCCTATCGAG
GCTGGTGCAGCGGACGATGATTTGTGCCATTTAACAAGTAGCAAAATTAGCTTTTGGAATGGTAATGGCGAAAACGTTAA
AAACTTGCCGCCAATGAATAAAAAAGAATGCTATTTTGCTATAAGGCTAGTTGGGCCTGGTGGTTGGGGTTCTGTTACGG
TTATAGATCAAGATGGTACGTACTGGTTAAACAATAAGAATGGCGATATTTGGACTGGGTGGAAAAGAATAGCAAACATC
GATGAAGTAAATAGTCGACTGCCGCTTGGTGGCGGCAAGATGGCTAAAGGAAGCACTATTTTATGGCAAGGAACTAATGC
TGGACCTAATATTCAGGAAGGCAATATTGGCGGTCTTCAATGGAATGGTGCTACAGACTATGTAAAAATTTTTGGCGATA
ACAATTCCTCTGACAATCTAGATTTAGCCATTCAACTTGGAGACGATAATTCTAACCGTATTTCAATTAGAAACGCCCTA
GGCACAGAAACAGCTGCTATTTTGGCGGACGGTCATTATACGGGCACAGTTAATTGGGATTGTGTTAATGGACGACCAGA
TATTAACAATGCCAATCCTGTTGTAACTGTAATTAATAGTTTTGATGTTGCTAATGTAAAAGAGGGGCCTCATCAGACTT
GTCCTGTAAAACAGCCTTGGCTGGTGGATCAGATGGCATTACACCCATTTGCAGAGGCAATTAATGCGTTGAATACTAAT
TTAAGTACTTTAAGAACAGAATTAACGAATTTGAAACGGCGTGTTGACTATAACTCTCCGCAAGGTTCATTTAGCAACAC
AACCGTCAATATTAATGACTTGAGGAGTACTGGTATTTATCGTTTAGCAAATTGTTACATTCAAAATGGACCTTATCAAA
CTAATAATGTGCACTGGATTTATGTCAAGGTAACAGTATTTGATGCTAATACTGTTTATCAAACGCTCTATGAAGGCGAT
AATATGTACGGCAGAAAATCCTCAAGTACCTCAGCTTGGGGACAATGGCATGAATATTTGAATAGACCTATTTAATCCTT
AGTTTAACTAAGGATTTTTTTATGGAGGAAAATTATGGAAGTAGAAAATTTTTCAAAATTATTGAACGAAGTTGTAAGTA
ACGGAAAAATTAATTTTTATTATTATTCAGATCCAACCAGCCCAAACATTGAATTGCATCACTTAGCAATTCCTTTCCCA
GGCGAATTAAGTCCAGTGGATTTACCATTTCGTTGGCATGCAGAGAAACCTAGTGAAGAGTTGGTAGATGCTATTTGGGA
CGATGAGTCTCATAGTTGGATTGAGAACAGTGATAAGTCACAGCCAGCATTAATTGCAAAACTACAAGCAAATAATGAAG
CAATTCAAAAGAAGATGGAGAGCTATGAAAAAGATAAGGCAAAAGATGCTGAAAAGAACGACAAGGTTGTTCAAGCGCTA
ACGGGTGTACAAAAGGGACAAGCGCAGACTACAGCGGTTCTTGCTCAGCTTGTACCAATGGTCCAACAGCTTTCAAAATC
AGTTAACACTTCAGATGAAACTGAAAAGACTAAGAAAGAAGAAGGTGCTGAATAATGTTTGACTTCGATTTTAGTTCTAT
TTATTCAAATCTTGAAAGTTTGTGCAAATCTTCCTTAGATAATGGTTATTTTACTGATTCGACAATTGCTGGATTTGTAG
AGCAAGGAACTTTTGACGCAGCAGGTTATAAGAGAATTACAGGTGATGACTATGTGGCAGGAAATCAAACAACTGTGGCA
AACAGCCAAGCTTAATTTGCTGCATTTAATTCTTGGATTGCTGCTAGCCTCTATGGGGATCGTTCTATTAGTGAACGACT
CCTTTTTTTATTGGCCACCAGAATGGCAGTGGTTCTTTAATAACGATTTAGTAGATGCTTTTGCAATAATTGTTGGGATT
GGCTTAATTGCGTTTGTTTTTGCAGGAGGAAAGAGTCAGCTTGCTAATGCTGTTTTACTTGCATGTTCAGCATTCTTCTT
GATGATGCTAGTCGTTTTACAACTAGGACATGTTCTAGTTGTTCATGACTATAGTAGATTGCTATCAATTGTAGCAATTG
TGGCTTGGTTATTAGTCATTCAGTATTTAGCAGTATTTTCTAAGACAGTTAAACGACGAAAGTAGGTGGTAAGAAGTGCA
AGACTGGGCTAACTTAATCCGTGAAATAGCACTTCTCATCTCTGGTGTTGTAGCAGGAATAACTGCATGGAATGCTTTAC
GCAAGCTGAGTCATGATGTATCAAAAGATGATAAGGAAGAACTAAGAGCTGACCGTGATTTATATAGAAATCGTTGGCTT
GAAAGTGAGAAAGCTTTTGATGAAATTGATGCAGAAAATGACAAGTTGCGCAAGAAGGTTAAACGGTTAGAAAACAAGAT
AGATGATTTTAAAGAAAAAGAGGATAGAAAATGAGTTTAGGACAAATTACAGACTTGGTTATTGTTGTTCTATCGGTAGT
TGTGACAATAATCTTTATTTTTATTCAAAGCACAAAATTGAAATTGATAAGAAAGCACTGCAAGGAGACGCATTAGCTAA
GGCTGAGCAAATGATTGCTAGATCTGCAGGAGCAATTGTTTTTCAAACTGACAAAGAAGGTGGATCAGGCCAAGAAAAGC
TGGTAAGTGCCTTTAATTACTTAACTGCTATCTTAGACATGGCACACTTACCGCACCCTTCGACAGCGTACATCAAAGGT
GAGATTGAGAAGTCGGTTACTACTATGAAACAGACTAAGAATGCTGTTGAAAGTATGCAAACAGTAACTGGTCAGTATAA
GCCAGTTGAAAAGACAGAAACAAAAAAGGAGAAAAAAAAGAATGCTTAAAATGGTTGATGTATATAGTGGAAGCCCTAGA
AGTTTTGCAACTCAAAGTGGTACTGATATCACTATGGTAAAAGCTACTCAAGGAACTTACTATGTAAACCCATACTGTGA
TACCGATTATCAGGCTGCTAAGAAAGCTGGGAAAATGCTCGGTGTCTACCACTATGCAGGTGGCGGAGATCCGTCTGTTG
AAGCGAATTTCTTCTATAAAAATACTAAGAACTATGTAGGCGAAGCCGTTCCTGCTCTTGACTGGGAAGACTACCAAAAC
CCTAAGTATGGTAAAGACTCAAATTGGTGTCGAAAGTTCGTTGACAAGTATCATGAACTAACTGGTGTATGGCCACTCAT
CTATACTGGTCAAGCTGCACTTCCTGAAGTAGGTAACTGCGCTAAAGATTGCGGTCTATGGTTAGCTTGGTATGCTACCA
TGAATTGGAGTTCTTGGACGTTACCAAATGTTAGTTTCAATGTCAGTCCATGGCCAACTTATACTATTTGGCAATTTACG
GGTGGCGACATGGACAGAAATGTGGTTAATACTACAAAAGAAGGTTGGTTGAAACTTGCTAAGCCTAATGTTGACGGTAG
ACCAAGTTCTCAACCTGCACCTTCAGAAACCAAACCACGACCAGAAGTTAAGAAATGGACTGACGATCTTGGGGATACTT
GGTATTCTGAAAAAGGTACGTTTGTAACAGGTGGGGCAATTAATCTTAGATATGGTAGCTAATTACAAGTTCTAAGATTA
TTGCTCAACTTCCAGCAGGTACAGAAGTTAAGTATGACGCATATAGCCGTCACGGTGGCTATGTTTGGATTAGACAGCCA
CGCTCAAACGGTTATGGTTACCTAGTATGTCGTGCAGGCAATGAGCCGTGGGGAACTTTTAAATAGACAACTTAATATAG
CTTAAAAGCCACTCTGGATATTTCTCTGGAGTGGCTTTTTTGTGTATATAGATTAATGTTAATTAACAAGTTAATTAATA
AGTTGTATAACAAGTTTCAAACATGTTATACTTTATTTGCAACGAAGTAAGGAAGTTAATATTTCAAGCACTCAAAAAGC
ATTACCTGATCGTCACAAAAGGTAATGCTTTTTTTACACTTAGTGCAACCTGCTAAGTGTTGAGGGTAGAAAGGCAACTA
TTAACGTTTATGGTTGTTATGCCGATCATCTAGCCAGTGATCGAATAGTGCAAGCACTATACCCACAAGGATAGGGGCAA
CAACCGAAGTAAGGAAATCTTTCAAGGCACTCACCTCCTTTCGATGGGAGGTAATAGTTGCCAGAAACAATTATAACAAA
ATTAGATGTATAATATATGTAGAAAATGAAACTACAAGTAATTATCAACTGACCCCCGTTGTGACCCCCAAACTTAAAAT
AGAATAAATTCAAATAAAAGAAAAAGTGCCATATCTCAGGCACTTAAAAACATGAAAAATCACATAAAATCAAACGATT
