# Supplementary material for: Viral dysbiosis in children with new-onset celiac disease
Source: PLoS One. 2022 Jan 14;17(1):e0262108. doi: 10.1371/journal.pone.0262108 (PMC8759644; doi:10.1371/journal.pone.0262108)
Supplement: S2 Table — (ZIP) [file pone.0262108.s002.zip › Virus_Genomes/Lactobacillus_phage_LF1_GCF_000900715.1_ViralProj181083.fasta]

>NC_019486.1 Lactobacillus phage LF1, complete genome
CCTTTTTACATGCAAAATTCCAACAATTTTTGTTTATGAGACCACAACAAAAAACCGCCGGCCAAAAATGACCAGCGGTT
TTATTGACTTAAGCGTAGCACGGAGGTGAGATTTTGGCAAGAAAACAAAAATTATTAAGTCAATCAACCGGTCATCTGCG
GATAGTTGAACAGGAGGCTAAATATAAGGCTGAATTTCTCGCCAAAGATGGCTATCCAGAATTACAGAAGTCACCGCCGA
AGTATCTAGATAAGAATGCTAAGGCAGAGTACCGGCGCATTATCCAGGCAATTGGTGATTTGCCGTTGCGTGATCTAGAC
CACGCCGAACTTGAGAATTACTGCACCTGGTATTCAATTTATAAGGACACGTCCCGCACTCTCCCCTTTGTGGGTGATCC
AGACGAGCGGGAACGGTTAGTCCGGACGCTAGATAAAGCGACTAAAAACATCAAATCGCTGGCTAGTGACTTAGGCTTGA
ATGTCAACAGCCGAATGCAAATGAACATGCCAAAGGCCGACGAGGGTAAGAAAAAGGAATCATTTAGAGAGAAGTATGGT
ATTTCATGATCGACTATGCTAAGCAATACGCTGAAAGCGTGATTAGTGGCGAGAGAACAGCCGGAAAAAAGGTTATTTTA
GCTGCTAAACGCTACTTAAACGACTTAAAAGCGTCCGAAAGCGATGATTTTCCTTACTTTTATGATGTTGAACGGGCAAA
TCGGGTAATTCAATTCATGGAGATTCTCCCCGACCCTAAGACCATGCGAGCCTATCCATTGGTCGACTTCCAGCGTTTCA
TCATCGCCAACATGTACGGTTGGTGGGAAAAAGAAGATGCTACTAAGCGCCGATTTCGCAAAGCTATGCTTTCAATGGCT
CGTAAGAATGGTAAGTCGATTCTGATTTCCGGTGTGGCTCTGTATGAGTTCCTGATGGGTAATTCACCAGAATTCTCACG
TCAGATATTCTGTACGGCCAACGACCGCAAGCAAGCTAATATCGTTTTTACGATGATCAAGAAACGGTTGAATGCCTTAC
GGTCACGTGAAGGTGATATTAAACGCGGGACTAAGGTGATGCGCGACGTCATTGACAACCTGGACGATTATTCTTACGTA
CGTGCACTCTCTCGTGATACAGGGACAGTCGATGGTTTCGAACCGCACGTTGGAATTCTTGATGAATACGCCGCTTCCAA
GACAACCGAAATGATGGAACTGCTGGAATCTGGTCAGGCGTTACTTGACAATTCATTAATTCTTATCATTTCAACCGCCG
GATTTGACCTGAATGCGCCGATGCACACGATCGAATATCCGTACGCCACGAAGGTTTTAAGTGGTGAGGTTGTGGACGAC
ACCTACTTTGCTTATATCGCCGAGCAAGACGACGCGGCCGAAGTAGACGACAAGTCAATGTGGATTAAATCTAACCCGAT
CCTTGCCATACCAGAGCTGCAAGATCAGGTTTACGGCTATCTTGACAAGCGCTGGACTGAGGCTAAAGAAAAGGGCACCC
GTAACGCTGTTCTCGTGAAAAACTACAATATGTGGCGTCAGGCGGAAGAAGATTCATATATGGATATTGACACCTGGAAC
GCCGCTTGCGTGGATCCAATTAACATTGACGGCCAACGTGCTTGGATAGGCATTGACGTGGGTAAATCATCCGACTTGTA
TGCCATTAGCTGGTTAATACCACAAGAAGGTTTCTGGTACGCGGATTCGTACGCGTTCGTGGCCACCAAATACGGCCTAG
ACGCCAAGATTAAGGCCGATCGACTTGATTATCGGCGATTAGAACAGATGGGGCAGTGCGAAATCACACAGCTTGAATCA
GGCGTCATTGATGTTGAACGGGTATTTACCTGGCTTGATGATTTTGTGAACGTCCACAATCTCGATGTTCAAGCGATTTG
TTTTGACCCGGCACAATACGGGCCACTACTAACGCAGATTGAAAAGAATCATCCTGAATGGCAACAGATCCAGATTCGGC
AAGGGACGTTGACTCTCTCTATGCCGACTAAGCAATTCCGTGATGACGTGCTTGACAAACGGGTTCTGCATCCCAACAAC
GAGATTCTAGCCGGCGCAATTTCTAACGCGGTGCTCAGGTCGGATAACAACGGTGTCAGAATTGACAAGAACCGTTATTC
AAACAAGATCGACGCAGCCGATGCTTTGCTTGACGCGTATGCCGTTTGTTTCCGAGAGGATATCGACAACTATTTAACTG
ATGATGACGTAATGAGTGACGATTTTGGCTTTTAAGGAGGGAATGCAATGGATTTCTGGGAAAATAACGAGCCGGCTATT
TTACTTTTGCTAGGCTTCTTAGGGTTTGCTATCTGTGCATTCTCTAAGGGCCTTTTTTTAGGCGTCATGGTCGTCAGTTT
TGAACTAATGATTCTCGCCGTGCTATCGGCAATTAGAGGGGAGTGAGAACGTGAATGCTGTTTAAAATGCCAGAAAAACG
CGATTGGGCTACTGACTACATCGATGAGGGCTTGATCCCGAGCTGGTCAAACTCTGGGCGGTATATTGGGATTAGCGCGC
TGAAAAACTCTGACGTACTAACTGCTGTGTCGTACGTGGCTAGTAGCGTAGCCCGCTTCCCTCTTGTGGTTCTAGACGAC
GAAAAGAACGAAACCAAGAAGATTAAATCAGTTGACTATTTGTTGAATAAGCACCCTAACGATACGCTATCAGCTTACCA
TTGGAAATTTATTATGACGGTCAACGCAATTCTAACAGGGGATGCTTTTACCCGGATTATTCGTGATCCGAAAACTGGCG
ACCCGTTGGAATTGCAGTACTTTCCGACGTCACAAACCTATATCGATGATTCAGACGTCAAGAATATCAAGTATGAATTT
ACGCCGATCAACATTAAAGGCGAGTCCAACACCATCATTGTGGACGCTAAGGACGTGATTCATTTCATGTTCTTCACCTA
CGACGGTATTCACGGCCGGTCTCCGCTACTCTCACTAGGCGATGAAATTGGCTTACAGGAGGACGGAATCGGCACGTTGA
GGCGATTCTTCAAGTCTGGCCTAAAAGGCGGGATTCTTAAGATGTCGGGGTCCAGACTTAACAAAGAGTCCCGTAAAAAG
GCCCGATTGGAGTTTGAGTATGCACAAAACGGCGGCACTGCTGGCAGCCCAATTGTCATGGATTCCACGATGGATTACAC
GCCGATTGAAGTTGATACCAACATTCTCCAGTTGATCAATTCAAACAACTATTCAACTAGCCAGATCGCTAAGGCTCTTC
ATATTCCGGCCTACAAGTTAGCGGTCAATAGCCCAAACCAATCGATCAAGCAACTCAACGAGGACTTTATTAAGTCTGAC
TTACCGTACTATTTCAAACCGGTCACGAGCAACCTTGAAATGACGATGCTAACTGACCGTCAACGCCACAACTACCACAT
TGAGTTTGATACCCGCAGAGAAACTGGCCTAACAGCTGACGAGGTAAACAAGCTGGCTAATAATACGGTGATCACACCGA
ACGAAGGCAGGGTGTTGATGGGAATACCGAAGTCAGACAATAAGGATCTAGACCGATTCCAATCAACTCTCAATACTGTC
TTTTTGGATAAGAAAGAATCCTACCAAGATTCAGAGAAAGGGGGTGAGCATAGTGACAATCGATTTGGAAACTCGTCAAG
TGACGGCCCCGCTGACGCTGGAGAGGACAGCACAGACTGATGATGAGCCGGAACACACCGTTATTACTGGATATGCGCTG
AAGTACAACAAGCAGTCCGAAATTTTGGGCGGTTTTTGTCGTTTCGTGGAATCAATTGAACCTGGTGCACTTGATTCGGC
GGATATGTCTAACGTGGTGGCCACAATCAATCATGATCAAAGCCAAGTTTTGGGGCGTTCAGGTGTTAATTTGACGCTTG
AACCAGATGATATTGGTTTGAAATTTACTGTTGAGCCGACGGATACGTCATTTGCTCGTGATTTGGTGGCGAACATCAAC
GCGGGTGTGATTAATCAATGTAGTTTTGCATTTACTGTTGCGCCTGATGATGACGCGGAAGACTGGCAAGAATCCACGCG
TGATGGTGTGGATTATAACCGAACAATTCGTAAGATTGACCATCTCTATGACGTTTCAGTCGTAACGACGCCAGCATATC
CGGATACGGAAGCTATTGTTGGTCAGCGGTCCATCAACCGGGTCCGGGAACAATCTCACAGCGCGATTGATAAGGAACGG
CGGAAGTTATTGCTGCAATACGAAAAGGAAGAGTTACTTAACTCACTCTAAAACAGGAAGGTGAACACATGTTTAAAGAA
AAAATTAAGGAACTGCTTGCACAATTGGAAGGTAAGCGGTCGCTAGTCAACGAAAAGACGACAGAAATGCGCTCTCTCTT
GATCAATGAAGAAGCAAGTGAAGACGACGTGAACAAGGCTAAGGCTATGCGCTCCGATATCAACAAGCTGAATGAAGAAA
TTCGGTCTATCGAAGATGACATTAAGTTGTATCGCGCTGCTGAAAAGGGCAACCCGGCACCAGAACCGCACGAACCTAAC
GGTGATGATGGTGACGAAAAGCGGGCCTTTAATGATTTCTTGCACCCGGAAAAGCGGGACGGTGGAATCACGTCAACTGA
CGTGTCTAAGACGATCCCAGAATCGATCCAGTACAATCCGGAAAACGAAGTTAAGTCCGTAACCGACTTGACTCAATATG
TTACACAGTTTCAAGCCACGACGGCATCTGGGACGTACCCGATTCTAAAGAAGGCCACTGCTAAGATGGCTACTGTGGAA
GAATTGGCCAAGAACCCGGACCTGGCTAAGCCAACGTTCACGGCTGTTGATTGGAAAGTTGCCACCTATCGTGGAGCTAT
TCCGGTATCTCAAGAATCAATCGACGATTCTGCAATTGACCTGACTGGTTTAGTTGCCCGGAACGCTAACGAACAGAAAA
TCAACACCACCAACGACGCCATCTCAACGGTCTTGAAGTCTTTTACGGCTAAGGCTATTACTGGTGAATCTGTGGACGAC
ATCAAGCATATCTTGAACGTTGACCTGGATCCGGCTTACAACAAGATGATTGTTGCTAGCCAATCATTCTACCAATACCT
TGACACTCTCAAGGATAAGAACGGCCAGTACCTGCTGCACGAACCAATTACCGAAGGCTCTCCACGCATTCTTCTTGGTG
TGCCAGTTGTGGTTGTGGAAGACACGTTACTCGGTGCATCTGGTGAAGCTCACGCCTTTATCGGTGACCTGGCTCGTGGG
GTGCTTTACGCTAATCGAAAGGATATCCAGGTTAAGTGGGTTGACGACACCATCTACGGTCAATACCTGCAAGCGGTTGT
ACGCTTCGATACTAAGAAGGCAGACGAAAACGCCGGATTCTTCGCCACTTACACGGCGTCAAAATAACGCCGTCCGGTTC
GGCGGACGACATTAAGCCAACCGATGCCAATACGGTTGACCAGATAAAGGCATATCTTGATGCGCATAACATTAGTTACA
CGTCAAGTATGACTAAGTCCGACTTACTGGCATTGGTAAAGTAGGTGATGACCTATGATTCTGACAGACGCTGAGTTTGC
CAATTTGAAAAACTACTGTAAAATCGACCAAGACTACGATGATGACGTCCTTAAGATGATCATTAATGCTGATGAGATCG
AGATTGCGCGAGCGATTAAATACGGTTCGGCACCTAACGATTACGTTAACGAGCCGCGCTTTAAAATTGCATTAATGAAG
CAGGTTAAAGAAGACTACTATCAGCGTGGCCTGACCGCTGATGCCTACCGCCCCGAACTGGTGTCGGGAATCAACGGAAT
CGTCAATCAGTTAAGAGGTGAGCTAGACAGTGAAGACAACTAACATGACGGAGCGGATCACGTTTTGCTCTCGCCAGACA
GGGGTTGACCCGAAAACTCACCGCCCTGTTAAGTCACAGCTGGTTGATGAATTTTCGGTTTGGACCGAAGTCGAAAGTAT
GAAAGTTCGTGATTTTACCACTAACACCGTCGCTTTTCGCAGGGAAACGCCGGTGTTTTTGATTGCCTACAAAACGCAAA
AGGAGATTCAGTCGAACTGGCTGATCAAATGGCGTGGACGGGTGTACGAAATCACGGGCATGGATCCTGACTACGAGCAT
AAGGATCTAACTAAAATATCTGCGCAGGAGGTGTCGAGTGATGGGCGTAACGGTTAAAGGTGATCAGGAATTAATTGCCG
CGTTTAAACGACTGGATAAAACCGTCGAAGCTAAAGCGCGCCGGGCAACACGTGACGGCGCTAAGGTTTTCGAAGAGAAA
CTCAAGGACTGGACACCGCGCGATAAGTCCGGTACTGACCACTCTGGTATGACGCCATTAGCGGAGCATACTAAGGTTGG
TAACCTACGCGGATCAACTGGTAATCTTGAAATTCAAGTCGGTTATGACACTGAGAAAGGATGGGTTGCACACTTCCCCA
ATTCTGGGACGTCAAAACAGCCTGCTCAGCACTTTATCGAAGATGCACAAACCGATTCAAAACGACCGGTGCTCAATAAG
TTTGTGGAGGACCTTAAGCTGTGAGTTTGCCAGAAATTGAGATTGCTGATCTTTTATCAGCTAACAGCGGTCTGGTAAGT
CTGATGGCTAGCCTACGCCAAAGCAAACTGGACTATATTCCTATCTTCACATCCACACCTGATGACACGTTTATCAAAAG
GTCCTCCGCTCCCTGGATTCGGGTCACACCGATTCCAGGCGATGACGAGGTTAGTGCTGATGATGGCCGACTGCTTGAGT
TCCCACGTGTGGAAGTTGATTACTGGGTGCGCGATGAAGATGTGGAATCGATTGAAGAAATGCAAGAAATGATTTATGAC
TCCCTCGTTACTAACGGTTGGTCGCGCTACTATGTTTACCGCTACTCCGATCCGGATTTGAGCGGTTGCACGATGATCGT
TAACAAGTTCGAGGGATACAAAATGAAAGGATGATTTAAATGGCAGGATCTACTCCAGCTAAATTAGCAAAGTTTGGTTG
TTCCAACTTTGAATACGGTGTTGTTGGTGACGACGACCTGGTGCAAACCACACGGAAGGTACCAGGCTTAAGCGAAGTCA
AGATTGAACTGACTGATGAAATGAAGACGTTAGCCGCTGACGACGGCCCATACTTGGTGCTGTCTGGTGGTATCACGGAG
TCTAAGGAAACGATCAATATCTACGACTTAGACTCCGAAACCAAGAAGGATCTGTACGGCATCACGGTCGAAAACGGTGT
TGAAAAGTACGCCAAGAACATCATGCCAAACTACGTGGCTACGCTGTTCAAGACTAAGCTTTCCAACGGCAAGAACGTTT
GGTTTGCCCTGTTAAAGGGCATGTTCTCCCTTCCTGGTATCTCGTCCAAGACACAAGATGGAACACCAGACCCGGAAGCC
GACGAAATTGAAGGCTCGTTTGTTCCTCGTGGGGATGCAGACACTGGGAACATTCTGCTGATTGGCCGGGAAGACAGCGT
GGGCTTTAACTTCGAAACTTTCCACGCAATGGTCTTTCCAAAGACTGCTGATGAAGCGGCCGGAAAGACGGCAAGCGCTG
AAAGCCACTAGTCAAAAACTCGTCGCCTACAAAATGCACAGTACGAGAGGGCGGCACTGAAAGGACAGCTAAATAATGCC
TTATAAGATTAAATTACTAATTAACAATAAGGAAAATGAATACATCCGGAATGAACCGCCGATGGTCGAAAATCTAATCG
ATGCGCTCAAGATTCAACGCATTGAAATTGAAATGGACACCACTGAAAACGGCCAGACCGATAAGCAAATCGAAGAGCGA
TTTAATGGTTATGCTGACTTCGCCGTTAAGTTCTGGCACAACCAGTTCTCCAAGAAGGACTTCCTGTCTGGTTTGCCAAC
TAGTGCCTTCGATTTAATCAAGAATCCTGTGTGGGATACGTTAGGTTACGATCCGGACGCGCTAGAAGATGAGGACGAAA
ACGACGAAAAAAAAGACTGACGGTCGAAATGGTCGACCGGTCAATCATTAACTTAACTGAGTTTATCAAGGGCCGTTTGA
ATGACGGCTATACGTGGAAGGAAGCAAGTCAGCTAACGTTGGACGATATCGACCGCATGAATTATGTGTTCGAAGACAAG
CCGACAACGTTAGACCAAGCCTTCCCGTTCTTATTCTCGTAGGAAAGGAGGTTAAACAATGGCACAATCGATGGGGCACA
TTGCTGCTACTGTCAGTCTGGACATTAATCCATTTAAAGCTACCAACAGCCAGTTAAGATCGATGATCCGATCAACGACT
AGCGCTTTAAAAGCCCAAGACGCGGCAATTAAGGGCTCTGAAAAGTCGTTGAACGGTATGAATAAGTCCTATCAGTTGAT
GGGCCAGCAGTTGCACAACTACCAAGCACAAATGGCTAACGCTCAAAAAGTCATGAACGACACGAGTGTTAGTCAATCAC
GCCGCATTAACGCAAGTAACCAATACAACAAGGCATCAACCGAAGTTGAAAAGTTGCGGGCAAGGATGACCGCACTAGGC
AAGGAAATTACACTCCAGTCCAGTCAGTGGACTAAGGTGTCAAATAGCGCTAATAAGTTTGGCAACACACTAACGTCGAT
CGGTTCTAAGGCGTCAAGTGTCGGCTCGTCTATGACGCGGTCATTAACCGCACCGATTGTGGCCGGCCTAGCTTATGCTG
GTAAACAGCTGGTTGATTATCAAGACAAGATGATCAAGGTTCGAAATATTATTCGGACGTCCGGTGAATCAGCCTCCGAA
ACGCAAGCGTCCTATAACACGATGCTCAAGGACTCACGTAAATACTCCGATAAGTACGGTGTCAGTCAGATTAAAATCGC
ACAGGGATACGAAGATCTGGTAAAGCGTGGATATACGTCAAAGGCGGCGATCGGAGTTATGGACTCCGAGCTGAAAGCGT
CAATTGCTACTGGTGATGATTTTAACGACGTAATCAAGGTTGCCTCTGAAACGATGGAATCATTTGGGTTAGCAACCACT
AAAACTGGTAAGCCGATCAAAAACTCTGCTGTTATGCAAGCCCGGTCGAAGAAGACTCTGAACGAGTTAGCTTACGCGGC
TGATGCTACCTCCACAGACTTTCAGTCGTTAGGGATTGGTATGAGTTATGTCGGCGCCACCGCACACCAAGCCGGATTTA
AGATGTCAGAAACGGCCGCTGCTATGGGTATTTTATCCAACAACGGTTTGGAAGCTGACAAGGCTGGTACTGGTTTGCGT
AAGGCCATTAACTCCCTGATCACGCCAACAGCTAACGGTCAGAAGGCGCTGTCTAAGATTAACCTGACGACTAAGGACTT
CCTGACCAATTCTGGTAAGGTCAAATCGATGTCGGCGATTTTCAAGACCTTGAACAGCCACATGAAAGGCCTGTCAGCCA
ACGAAAAGCAGGATATTTTCCACGCTTTATTTGGAACGACCGGTCAGCAAGCCGGTGCTATCCTGACTGAGAACGCTAGG
CGTTTAGGGGAACTTAACAGCGAAGTTGAAAAGGCGAACAAGTCGGACTATATCTCCACGCTGTCTAAGAAGAACCTTAC
GTCGGCTAAGTCACAAATCGCGATCGCTAAGGAATCGCTGACCAACGCCGGAATGGACATTGCTAAGAATGTATTACCAG
CAATCACTCCACTCATTCAGGGTGTGGGTAAAGCGGCGCAAGCGTTCGGCCGGCTTGATCCGTCAGTGCAAAAGGCGGTG
GCCGAGTTCGTTGTGTTTACAGCAGCGGCAGGACCACTGATGAGCATTCTAGGTAAGATCGTGGGCTTTGGTGGTAATGC
TGCTAAGGCCTTCGGTACGTTAGCCGGCGGAATTGGTCGGGCAACAAGTGCCGCTAAATTAGGTGGTTCATCTTGGCAAA
TACTTAGGTCAAGCTTTTCTAAGTCAGCTTATGAAGCGGCTAACTTTGGATCAAAGGCGGCAGTCGCTGGTTCAGCGGCA
ACTAGTGCAGCAAGCGGTATGACCACATTAGGAGCTGGTGCGGAAGCGGCTGGGGCTAGCACGGCATTGGCTGGTGCATC
CCTAAGCTCACTAGCGATTGGCGCTGGTGTTGCAGTCGCCGCTATCAGTGTCGGCGTCGCTGTGTGGGAATTGTGGGGTA
AAGAAGCCTCCGCATCCGCCGCACGGACAAATCGCTGGGGTTCAGACGTCGGTGCGGCCGCTGATAAATCCTTGCAGAAA
TTCCAGTCCATGTCTAGCGGTATCAAAGGCGCATTAACTGATATGCAGACGGCATCTCAAACCACTACTAAGCAGATGCG
GAGCAACTTTAACTCTGAATTTGCACAAATGGAAAGAGACGCTAAAAAGCACCTTCAAGGCGTTGAGCAAGCCGAAAAAG
GAATGAGTACAGAGGTTACAGCGGCCGTTGAAAGGCAAGCCAACAAGGAACGTAAGCAATACGTTAACACGTTAGCTGAC
GCTCAAGATGCGCGAACAACGGCTAACAATATCCTCAAGACTCAGCCTAATGGTAAAGTTTCAGACCTGTCTGACACTCA
GCGGGTTATGCTTGCCAATTCACAGCAACAGTTGATGAATGACGAACTAAAAATCTGGAACATTACTGGCGAAAAGCGCA
AGAAAGCGCTAGCCGTATTAAACCAAGACATTACTAAGATGAACCGCCAACAGCGGAACACTACATTAGCTGACCTGCGC
TCCGAAACCGCTACGATGGACAACGAGTACAATAAGCAGGCCAACAACCTTAAGAAACAGTTGAATAAGGGAACGATCAA
CCAGTCTGAATACCGTGCAGGGATGAAGGCCAACGAGAAGGCTCTTTCCGACTATGTTACTAAGGCATCCGCTCAGTACA
TCAAGATGGCCAAAGCTAATGGTCAGTCAACGGACCAGATCAAGCGCGATATGCAACAAGCTGGGTTAAGCTATGCTGAT
GGGATCAAGGAAATCAAACGCCAGTCCGCCGAAGCGGAACGTAACCTTAAATCGCTAGCGGTTAGCACGGAAGGCTTAAA
AGGCAAGACTAAGAAAGCCGCCGATGACTGGAACAAGCTTGTCTTTGATCCGAAAACCGGTAAGGTACGGACCAATGCAC
AAGAAGAAGTCAACAAGGCTGTCAAGTCGAAGAACCAGTGGAATGAAATGAAACTGCTAAACAAGCAGGGAAAGATGTCC
ACGAACGCGGCGCAAATGGTTGCGTCAGCCTTAATTGCTAACGGCCAATGGGACTCGATGAGCTGGAAAGAACAGTCAGC
CTGGTTGCACGACAAGTTTAGTCAGACGATCGTTAAAGCTCTTGAAGATTCCGGCAAGTGGAACAGCTTAACGTTTGACC
AGAAGCAAGCAATCGTGACCTCTAAAGGTAAGGCTGAAATGGCCGACAACCTGGTCAAGTTCGGCGTGTGGAACTCACTA
TCTCTTAAACAACAGGAAGCGCTAGTACATACTAGTGGGACCAAGAATGTCATGGACGCGCTGGATAAGATGGGCAAATG
GAATCGGCTTACGCCTAAACAGCAGGAAGCAATTGTTAATGCTAAAGGCGGCGCTGAATTAGGCCAATTGCTAACCAAGT
ACGGTGCATGGCAAGGCATGCCAGCTAGTGTGCTTAAGACAGTTGTCGCACAAGACCAAGCCAGCGGGAATATTCAAGCT
GCTAACTCCGCCATTCAGGCGTGGGAAAAGGCTAATCCAGGTATGAAGTACGCCAACGCGCAAGATAACGCCAGCGGTCC
ATTTGGCAACGCACTCTCTAAGGTGTGGAACTGGAATGGTACCGGCGTTAACTCTAAAACTGCGCAAGGGAACGACGCGG
CCAGCGGCCCATTTGGTACTGCGGTAGGCGGAGTTAACCGATGGAACGGAACAGGAGTCAACCCTAAGACGGCAACTGCT
CGTGACGCGGCATCTAGTGCGATCCAATCGGCGATCAGTAAGATCAAAGAATGGAACGTTACTAATCCCGTCGTCCACAC
CATTCAAACGGTGTACAGCTTTGTTACTAAAGGTAAGAAACATGCCAATGGGACTAACTACCACACCGGTGGCCCGATGA
TTGTTAACGACCAGAAAGGGCCAATGTTCCGTGAAATGGTACAATTCCCGGGCCAGATGCCGTTCGTACCGTTCGGCCGT
AACGTACCAATCAATGCACCACGTGGGACTAAGGTCTTACGGGCTAGTGAAACAGCCAGGATGTTTAACGGCTTACCACA
GTACGCTAATGGGAACACTGACGCTGTATCGATACTATCTAGTTTACGGGCTCAACCAGTCACGAGTGTGGGCAACTCTG
GTAGCGCGATCACAACTGATCAAGTTAACCAGCTGATTATCCAAACGGCACAAATGGTTGATAGCATGGGCCAGATGTTA
GGACTTAACGCGGCGCAATTGACTGCTATCAAAGCCGGTGCGTTTGACAAGACTCATATGTATAGCGTCATGGGTCGTGA
CCAGATTATGTTTAACACTCAACAATTGTGAGAGGGGGATGAGGATAATCGCTTTAAATATGCTTTACGTAAAACTCGAT
AACGGTAAGGAAATTGCCAACGTCGATATAACCGATGGTTTAACATTTCTAGGATTAACCGAGTCTCCAAGCATTGCTAA
CAACTATGCCGACACCACGATGATGGACGGTGAGTTGTTTAACTACGCTCGTTATGCTAGTACGACGGTTAAGGTTAAGT
TCTTGCTCAAGTTTAACAGTCGCGCTGATTTTAAGTTAGCAAAGCACGATGTTTATCGGGCCTTTGCACAGAAAGGCATT
TACCGGCTAAGGACGGCTGTTGAACCTGAATTAGTCCGGTATTGTCGCGTGGGTGAGTTTGAGATTGAATCCGATCCTAG
TGATCCTAACTGGGTCCAGTTTGAAGTTCCGTTTGAAAACCCACGTGGGATGCTGTTTAGCCGGTTAAACTCTGACCAGA
TGACTGATAAGCAGTTTGGCATGAATTTGCCCGAAAAAGGCTATTCATATCATTTCGCTAATCAATCTGATTTTGTGGTT
TACAATCCAAGCGATATACCAATCGACCCGTACTATCAGAGCCACGTGCTTAAACTAACTATGCGTCACAACGGCGGTAG
CTTCACGCTAACCAACCAGACCAATGGTACGAGTTTTAAGTACAACAGTAATCTTAGTAGCAATGACACGTTGCTCTTAG
ATGGTATCCACGTTTACCGTAATAATAACATTGACAGCGCTAACAGTAGCTTGGCTGACGTCAGCATTAAGCCACTTTCC
CTAGCGACTGGCGATAATCATTTCCGCGTTGACGGTGCCGGTGATTTAGATGTGACGTTTAGTTTTCCTTTTATTTACCT
AGCTTAAGGAGGCATAACATGGACAAACCAATGGTAACAATGTCTCCAGGTAATAACCGCAGTTTAAAAGAGCCGATCAC
AGATATGATCTTGTGGTCGACTTTTCATTTGCAGTGGGAAAAGAACTCAAGCTATCAATTGAATTTCACGGCTTACGACA
ACTCAAGCTCGGTGTACAGTCAATTAGATGTCGAATCGTCGATCTATTACGCCGGGCAAGAGTACCTCGTTAAAGAGTGC
ATTGAGTCGTTTGACACCGGCGTTAGCACGAAAGAGATTACGGCCTTACATGTTTACATGGACATCGACCGAATCTACCA
GCACGACACACAGGAGGGAAAGAAAACCTACTCAATTGATGACGTGGTTAAGTACTGGCTTGATGGTAACTCATTAGGCT
TTACTTATGAGGTACACGGCAGTTTCGATCACCAAGAAATCGAAAATCTAGGCAATGGTTCCGGCAAGGATATGCTTTCT
AAAGTCCTGGACGCCTGGAAAACAGTAGTTATCTTCCCCGACAATCGTAAAATCAGAATTTATACACCAGACGAGTTTTT
CAAGGATCAACAGAGACGTGTGGATTACCTCCACAACTCAAAGTCAGTCAAGTTTGACTACAACACACTAAATATTGTTA
ATCAAGTTAAATGTATTGGTGCCAAGCATACCGTTGAACTATCTAACGTAACCGGTAGCGGTAACGGGACCACTACCGCT
GTTAACGGTGACTGGACTGAAGCGATTAAATACGCCGCTAATATGATAGACGTTAACCTAGATGATGCTGGGTTAAGCAC
TATCTTACGACGGATTAACCAGGAATCTGGTGGATCAGAAACCGTCACTAACAACTGGGACAGCAATGCGGCCGCTGGGC
ACCCGTCAACCGGACTGCTCCAGTATATCCAGCCTACTTTTGAAAAGTGGTGCGTCGATGGTCACGTTGACATCCACAAG
GGATTTGACCAGTTACTGGCTATGTTTAACGACTCTAACTGGCTGGCCGATATTTCGGTCAGTGGTGGTTGGGGGCCAAC
TGGTCATAGGCGCATGTCGAAAGCCAAAAACGAAGGCACGACCAAAACTACTAACGGATGGGGATGGCCGTTTCCAAGTG
TGGGCGAAGGGACGTTTATGCAATCACAGGAGTTCGGCTATGACGGCGGTTATCGTCAGAACAGTTTCCATGATGGCCTG
GACTTTGGGTCCATCGATCATCCGGGAAGCGAAGTCCACGCCGTGCATGGCGGTAAGGTCACCGCGAAAGCGTGGGGATC
CGGTGGAATTAACTGGTACGTGGTCATTACAGATGATGGCGGTTTGAATGTCGAATATCAGGAAGCATTTGGTAGCGAAT
CTAATATTACCGTCAACGTTGGTGATACGGTCAAAACTGGCCAAGTGATTGGTCACCGTACGACTGACCACTTGCATATT
GGCATTACCAAAATGTCGATTCCAGCCGCGTTTAGTCATACATTTAGCAACGACGGGACCTGGCTTGACCCACAAGAAAT
CATCAAGAATGGTATCTCATCAGGCGACAACAGCGAAACGGTGTCGGTTGAAGTTTACTACTTTGAACCGTTTATCGTAA
CCGATGAAGAGTCAGTAAAAAAGTGGGGCGTGCATCCTGGCCAAGACGTCGAAGATGAACGTTTTACCGACGCTGAATCA
ATGAGAAAGTTCGTTTTGGTTAACAAGCTCCACCCCGAACCAGATCTAAGCATCGAAGCGTCATTTATGGGCCAAGATGC
TTACCAGCCGGATGCTGGTGAAATATTACGGGTACAGATACCTGGCAAAGGTTACAGTGAAAGCGTCCAGACAGTCGGTT
TTGACCGCTATCCAATGGCTAACAACAGTTCAGTGACGCTCAACGCAACGCCGACCACGATTTTAGACTATCAACGTGAC
AGGAAGCGGCAGATCGACAGTGTGCTGACCTCACAGAAGAATATGCTGTCGTCAGTCAGCACAAAGGTAAGCAACCAGGA
AGCGCAGATAACGCAACTGCTTAAGTCAAATGGTAACGACGTTAGTTTTAATGAAGAGACGATGGAAAGGATTAAAAAAT
TCACGGAAGGAGGGACGTAAACTTTGCTGTATAGGCAAATAATTTTGGAATGGGGCCAAGATACTGAATCTGGTGTGTGG
GGTCTAGGATACTCACCAGACAATGGTAAGAATTTTTACGTACTTAACACCACACACGGCCGTAAATATCGCGCTGAAGA
CGGTAACCGGCTTTACCCTTACATCTCTGACCAAATACAAGACAAGATTGATACTGTCGTCGCTCCGGCTAAAAGCGCCG
CCGACAGTGCATACAGCATGGCGAGTCAAGCCGTTGAGCAGGCTGAAGTAACAAAACAAGCGCAAGCCGAAACCGCCGAA
GCGTTAAATGAAGCTAAAGTGGGAGCCAATGAAGCAGCTAGTCGGGCAGTTAGCGCAATGGACGAGGCCAAACGGATTGG
GACCTTGCTTGATGACAATCAAAAAGATATTGATGAGCAGAACAAGAGCCTGGAAGATCTACGTGGGCAAGTTACTAGCC
TTAACTCAGCGTCAACTAAGATAACAAGTGATGTCAGCCAAGCCCGAACTGATCTGGCAACTGAAAAAGCTCGATTGGAT
CAGGTAGCGGAACAAGCAGCAACTAACAGCACTAATATTGCAACCTACAAGGCGACTAACGATGGCCTGTCTGCTCAATT
AGCAACGACACAAGGCGACGTGGCCGACTTACAAGCTAATGCCACAAAATTACAATCCTCGATGACGAACGCCCAGTCGG
ACATTAGCTTGCTAAAACAGACAGCTAGTGGTATCCAAACGGACGTTGCTAACACAAAAAGTGACATCTCACAAATCGAC
CAAAAGGCCGATAGTATTAAATCAACGGTAAGTGGGCTGTCTACTGACGTAACAGGGTTCAAATCTAGCACTAGTCAGTT
AACCACACAACTTGCCCAGACTAACTCGTCCGTGTCAATCACTGCCCAAAAAGCCGATAATGCAGTTAGCACGGCTAACA
GTGCTAACGACAAAGCAAGCGCGGCGGCAAGTGACGTGGCCCAAATAAAGGTTACGGCTGATGGCGTTACGACGATTGCT
AAGAATGCGCAATCTGACGCCACTTTAGCTGAACAAACAGCAACAGAGGCCAAGACGACAGCAACTAATGCCAGTGGTGA
CGCTACGGTCGCTAAACAGACGGCTAGCGAGGCTAAGACTACGGCGACAAACGCGCAATCTGGCGTTAGTATCTTACAGC
AAACAGCCTCAAACATTAGTAGTCGGGTGTCATCGGTTGAAAACTCGGTCAAGACGCAAATAATTTCGTCAGCGATTGAT
CTAAACACGTTGACAACACGAGGTTTGTATTCAATCCAGACAACCAGCCAAACCAACAGTCCAGCCAGCAATTGGGCTAT
GGTAAGCGTACAAGGCAACGCAGATGACGGTACTCGGCTATATCAGTCATGGTGGGCAGATGCTGACTCAACCAAAATCT
ACTATCGGTCCCGACTTGGCGGCACTTGGACCGCTTGGTCAACCAAAGCTGATACTTCTGATATAACGGCGCTACAAGCT
AAGATCACAAGCAACTCAACAGCAATTGATCAAAACAAAAAATCCATTGCACTTAAGGCCGACCAAACGACTGTTGATAC
GCTTAAAGGAACCGTTAGCCAAAACACAGCCACCTTAACCACACAAGCCGACGAGATCAAAAACAAAGTTACCCGCTCCG
ACGTAACCGGTATGCTAACCGGTTATGCGACGCAAGATTACACTCAATCACTCGTCACACAAAAAGCCGACGAATGGAAC
GTAAACTTAACCAAACTAAAAAACGACACTCAAACCAGCTTGACTCAATTGGCGGTAGGGGTAGAAGGCGTCCAGGCACA
GGTCTACAACTCAGACGGGTCTAGCAAAATCACTCAGCTGTCCAACTTGATCGCGACAAAGGTATCTCAAGACGACTACA
ACTCGCAGATCACTCAGCTCAAGAACGATATCAATCTTCGGGTTGCTAAAGGCGACGTGATCAGTCAGATCAACCAGGAA
GCTGGCGGAGACACTTTGATCCAGGTAAGCAACGGGAAAAAATCGCTAATCCTTGATGCGGGAAACACGATCATTACCGG
TAAAGCATGGATACCTGATGCGGCAATCAGCAGCATTAGCGCAGATAAGATCATGCTAGGCTCATCGGCACTATACAACT
CCGACGGGACGCTTAATCTGGTCAATCAAAGTAACGATCTCAAGGCACTGATCCAGGTCAAACAAGGCTTAGTCCAAGAT
ACGACGCAATCAATCATTAGCTTTTCGAGCGACTACAACAACCGGGCCTTTTCAGTCACACCAGTGGGTGCAACAGTCAC
ACCAACGTTGTTTTTCGAGCGATATGATCAAACCGCCGGGCATTGGCTTGGCTTTACTCGCAATGAGGTTCGCCGAGACG
GCCTAATGTTTAATACTTGGGATAACGATGGCGAACGCTTTTTCGTTGCCTGTCATGCACGATTTGATCGCAACATTTCT
GCTACCGGTAATATATACCAAGGATCTTGGAATGGCACGACTGGTAAGCCGTTAGCTGGGGTTCTGTCGATCCAGTCAGG
TAACACGATCTGGTCTGGGAGCGACTTTCTGGCGATTGGTGATCACCTCAGCAATTCATTTACAAATGTTATGGCCAGAT
CGTTTAGTCAGCAGTCCACGTTGTCGTCCAAGACCAATATTGAAACAGTCGATCCGAAGGACGCACTCGATTTAGTCAAC
CGGACTGACATTAGATCGTATCAGTACAAGACCGACGTGGCAGAGGGCAAAGCCAAGCGCTATACATCATTAATCATTGA
TGATGTAAACGATGTAAGTAAATACTACGCACCGGATGAATTTACTAACGAGGAACGAACAGGTCGTGATGACGGATCGG
CGGTCGGCTATCTATTTTTAGCAATTCAAGAATTAACAAGACGAATTAAAACATTGGAGGAGAAATTAAATGGATAACGA
AGCAATGCAAAATCTAGTGAATGACTACGCGTCAGAACTGGGCGTACTGCACTCAAACCTAGTGATTGAACGTGCAAATA
ACCGGGCACTAAAAACACAGCTAGATAAGGCAAAGCAAGAACTGAAAGAACTCAAAGACAAGCAAGACACTACTAAGGAG
GACTAACCATGAACGTACAAGTTAACAGTTTTACTTACAATTTCACAGACGGTCAAATTAATTCAGCTCAAGTGGGGCTC
TACGGGAACAACCAATCGACCGGCGAATACGTTAACGCGTCAGTACGGATTAACCAATCCGATCTAAGTGAGGGCGCTAC
CTTCTTGACGGTGGCCATGAATGATATCATCGCCATTGCCAAGAAGAAGCTGGCGGCTGATACGGCGGTTAAGGAATCCA
CCACTCCTCAAGCTCAATAAGGGATGATTAAATGACAAAATTAATTGCATTTGGGGATTCAATTTTCGAGGGCTGGGACG
GGGTTAAAAAAGTTGGTGACAACCAGCGGATCCCGGAATTAGTCGGTAAAAAAATGGGCTGGGAAGTTGAGAACTGGGCC
GTTGGTGGCACCAAGTACGACAATTCTTACACCGGTTTCCCGGGTATCCTAGACCAGCATCCCATCACCGGTTACGACTA
TGCAATCTGGATGTATGGTGTAAATAACTTTGGCTGGCCAGATTCTTTAGACACGATTAAGCAGTGTTTGCAAAACGGGA
TCGATAAGGCTAAATCGCAAAGTACGGTCACCAAGCTGTTAGTGGTTTTGCCCACGCAGGATTTTCGATGGGGTGGAACG
ACATTATATGACGTTAACGGTCAATTTTGGTCACAAAATCAACTCGATGACACTATTAAAGAGGTCGCCCAACAAAATGG
GGTGGCCTTTTTAGATTGGCGAGATAACCCGGTCATTACACCAGAAAATTGTGCTGAAACTTTAGGCGATGGCGCAAAGG
GAGTCCATCCAACGGTGGCCACGATGGCTAAGCTAGCTAGTCGAATTGCTGACAAGCTCAAGGCGATGGGTGGCACGGTT
AACCCCGCACCTTCACCATCGCCAACCAAGAACACGGCACAACTCAAGCTCACTCGGCTCACGCAAGCGTCCGACTTGCT
TAGCAACCTGGCAAGCAACGACCGGCTGGTAGTCGACTACTTAAACGGCGTTGATAACCAAATTGCTGGCGTCTTTGCCA
CCGGAATAATTGGCGCTCAAACGGTCGCTAAGCCCGATGTTGACACACTCGGACGAGAGGCGCGGAGCTATATGTTTGAT
CTGTTTGGCTCCCTTGAAATGTACCTAAACAGCTTAGTCAAGGTGGCCAACTCGTATGGCGTCCTTGACCAGCAAACTGG
GCAAGCAACCGCAACGGTGGCCTTGACGCCACCAACGGGGTTGACCCTCGATAGTGACTTTGTGGACGCAATCAACGCCT
TATGGTCAACGATTGAATCCACGCTCAACAACTTACAGTCTTACGCAAACGAATTTTAATGGAGGTATGCAAATGGCAAT
TTTAGTAGGTGATGCCGCCACTATGCAAGGTAAGTATGTGGTACTCGACACTACGGTTGGTTCGACCCGTTCAGTGGCCG
TGCCACAGCTTTCTGGCCATCAAGGTGACGCCGGGCGGATTGTCTACCTGGCAGTCAAGGACGGCACGGTACCGCACAAC
ATCGATGGCCAGAAACTCGTGCTCAAAGCAAAGGATGCTAGCGGCACGCCAAAGGTCTCTGACACGATGACCGCTGTTGA
CTCATCGGCAGGTGGGCTAGTCCAATTTACGGTACCAAGCCAGTTCTACCAGGCTGACGGGCCTTATAACACGGCATATT
TTGAGCTTAAGTCAACTAGCGATGATACGGTCATTAGCACGATCAACGTAAGCTTTGAGGTGTTGGAGTCCGCAACCATC
ATGACGACCGGTCAATCGGAAGTCTACAACAACGAGATGGGCAACAAGATGGACGAGGTAAATACCTCAATCACCAACCA
ACTCAAAGCCTTACAGGAACAGGTAGACACAGCCTCCACGCTGGCCAAAACGGCACAAGCTAGTCTTGACGCTGTGTCAG
CCGCCGCAAAGGCCAACTCGTTTGCTACACTGACCGGTGAAAATACTTATTCCGGCAATAATACCTTTAATGGGAAAACT
ACAATTAATGATCTATCAAGCCCAACTCTTGATAGCTTAAAGTCAACACTGACAAACAATATTAACGCTGTTTCCAATAG
TGTTAACTCACAGTTGGCCGGCAAGCTAACGGTGACTGAAAATTGGACGCGGAACTACACGCTTGGCGGTGCATTTACCG
CACCACAAGGTGGAGCAAACCAGTTCGCTTTAAGCCGCTACAAGATCATGGACGGTTTGTCAATCATTACCGGACGTGGT
GACTTAGTTGTCAACTCAGCCAACGAGTACTTTGAAGGCACAATTACGCTTCCTTGGATAGTTGATAACGCTGATACGGC
CTTCTGCCAAATGTATTGGGATTCTAAAGGCGATTATACCTACACCTTGCCACACTTGGGTGTGTGGGATAAAACGCTTG
GAATCTCGATGAAGGGTAAGCGCACTAATCAAACGTGCCGGCTCTCCCTCGTGATCTTTACAGTGGATCGGTAAAGGAGG
CAATAAAATGGTAGTAGAAATCGATGAGGCAACTAAGAAATGGGTTATCGATGGTGTGGTCCAAGACGTTTCGGCAGTGG
GGCAAAGTGGAGCAACGCCAACGATTGACCTGCCAACCGGGCACTGGTTTATATCTGGTAACGATACTGGGATCCAAGCG
ATCGGCAAGGACGGCAAGGACGGCGAAAGTGCCTACCAACTGGCGGTGGATAACGGCTATCCGTCTGATCTGGATACTTG
GTTGGCCTCGCTTAAAGGCAATAAGGGTGAAAAAGGCGATACGGCGCTAAGCGTCAAAGTTGGCTCGGTTACTTCGGGCG
ACACAACGACGGTAACTAACTCGGGGACATCAACCAACCTAGTCTTGGACTTTACCTTCGCCCAAAAAGATTTGGAGGGA
CTGGCCAGCTACGCCACAAAGACGGACTTAACGGCATACGCGACTAAACAGGCACTCACTAGCTACTACACTTCCGCTCA
GATGGACACCAAGCTCAGCGCAAAGGCGGACTTGGCCATGATCGCCAACATCGCCGATAAAGACACGGTGCAGACGCTGA
GTAACAAGGTGGACCAGCTCAATGCGCAGGTTAACTCCCAAGCCCAGACGATGATCAAGCTTCAAGACCAGATCAACACG
GTCTTGGCCAAGCTCAAGACGACTACCACAACTACGGCTTAGTGAAGGGAGGTGATGACTATGGACGTGCACCACCCTTT
GGGGTTTGACTGGGGCGAGTGGGTGGCAATCTTTACTCTAATCGGAGTCGTTGCCGCCTATGTCCGCTCAAATGTAAGCC
GTATGGCAATCGAATCCTCACAAAACGAGTCGCAAAAGCTCTCAAGAGCAATTGACCAGCTGGAGAAGACCATGATCGAA
GTCAATGCAACCCTACAGGCCATCCGTGAAGACCGGACGGAGGATCGCGAGCGACTTGACCTTTTAAGTCAAGAGGTGGG
GAAGCACCGTGACTGGCTGGTTAGTGACCATCGACGGCTTAAAGTACTCGAAGAACGGACACAAGACAGTAAATAGGAGG
AAGAAAAAATGGAGATTAACTCAATTGCAGACGTTATCACGGCAGTGGCGGCGGTCTCACTGCCAATCATCATCACTTAC
TTGTCTAAGTGGGTCAAGGGCAACCGGACGGCTGAAACTATCGTTTCAATCTTGCCAAATTTGGCCAAGGACGCGGTCGT
AGCCATGCAGCAGTTGGGAGTGGAAAAGGTGATCAAAGGCGAAGCCAAAAAGTCCCACGCCGTCCAGATCGTCAAGCAAG
CCTTGGCTAATCTTGGCTTTACCAACACGGACGAAGCGACTTTACAAAATGCGATCGAAGCCGCCTATGCCCAGCTCAAG
GCGGACGGGACGCTTGATGCTTACCCACAAGCTGTTGATACTAGCGATGAGGACACTAAGCAAGCCGAAATTGCTAAGGC
AGAAGCTGAATTAACAAGCCTCAAGGAGCAAGAAGAAACCGCTCAAAAGCAGTTGGACGCTTTGAAGGGGGCGCAGAACT
AAAAATGCAAAAGATGAAGATGATCAAGCGCGGGGCCGCAAGTGTGGCGATCGCGCTTTTACTTTTGCCGTTGGCAGGCA
CGGCGCACGCTACGACTGTAAAGCACTACGGGGTGGACTGGTCTAAGTATCAAGGCAACGCTGGCAAGTGGGGCTATGCT
CGGGACGACTTTTCAATCTCGCAGATTGGGGGTTACTACAACGGTTCCTTTGTCCCACAGACGACTTATGGAACACAAGT
GGCCAACACGATTGCCCTCAACAAACGAGCCCACACGTACATTTACGCTCAATTTAGTGGAACGGCGCAAGCTGATCAAA
TGCTTGACTACTACCTCCCTAAGGTTCAGACACCTAAGGGTTCGATCGTGGCTTTAGACGTGGAATCAGGTAACCCTGAC
TTAGCGTCGGTTGAATATGCCCTGCAAAAGGTCCAGGATGCCGGCTACACGGCAATTCTTTATGGTTACAAGAGTTTCTT
GATCAACCATTTAGGATCGGCCGGCCTGCAAGAAATTGCTAGTCAGTACCCGCTGTGGCTCGCAGAGTATCCGAACTACA
ACGTTACACCGGAGCCAAATTACAACTATTTCCCGTCCTTTATCAACGTTCAGATGTTGCAGTTCACGTCAACCTACGTT
GCTGGTGGGTTGGACGGCAACGTTGACTTTACTGGTATTACAGAAAACGGATACAAGGACGGTAATGCGCAGAAGCCGGC
CACGAACACGCCGGCAACCAATACCGGTAAGCAACTCCACGAGGACACACACAACTATACCGTCAAGAGCGGCGATACGT
TATCTGCAATTGCTAGTCGGTACGGGATGACGGTTAATGCGCTGGTTACGCTTAACGGCATCCAAAATGCTAATCTGATC
TATCCGGGTCAAGTGTTGCGAGTGGCTGATAGTGGTCAAGGTTCTAATGTATCGCAAAAGGCTACCACGGCCACGACGGC
TGGTACGTACACCGTACGCTACGGTGATACGTTATCCGCAATTGCTAGCCGCTATGGCACGTCCACCAGCACGCTAGCAA
GCATCAATGGCATCAGTAATCCTAACTGGATCTATCCTGGTCAGGTGCTCAAGCTAAGCGGTGGCTCATCCACGCGCACT
TACACGGTGCGGTCTGGTGACACGCTATCCGGCATCGCCAGTCGGCTAGGCACATCCTGGACTAGCTTAAAAGCTAAAAA
TGTCATTTCCAGCGCCAACCTGATTTATCCAGGCCAAACGCTTTATTACTAAATGATTAATCCCCCTTGCCTTAACCGGT
GAGGGGGATTTTTTTGTGTTAAAAAGCGTTTCATTTTTTTGAAAGCGGGCAAGGAAACACGTTCTTTTAAGGACGTGATG
AATTGCTTTTTTTGTGCCCTTAGGGCACATGATCGAACCGTAATGTAATATAATTATTGGTATGAACACCACAAGATATA
AAAACAGAGAATTCTTCTCCAAAAGAAACAACAGACTATATAAAAGAATCGCCACAAAAGCCAAATAAAAAGTGGTGGCG
TTTTGGTATGTTCAGAAGTCAATAAATTGGACTATTTTTATTCAGTTACTTAGGCCCTTCAGAACCTAAATTAACTTTGA
TTTACGATCTGGTGATTCATCATTGGAATAGAATTATCTTTTTCAAACAAACTGTTTGTGCTTCGTCTGTTTCTGAACGA
AAGATCAATCCTAAGCGTCTTCAAAGGTTAGTTAGAAAGAGTATTCAGTATGGTGTCGGTACTAAAGCACAACAAACACT
CCAAAAACAGTTGGAATGTCAAAAAGTAACTCGACAACATAATAGACGGACTAAGAAGATCTTGGATTAAGAAAAAAGAT
ATAAATTGCACCAGGCCAAGAAAATGCAAAAACACAAGGGGCATTGAGAATCTAGTATAGAAAACTATGTGTTGCATTTT
AGGGCCTATAATATCAATAAATTTCCATTAGGAGAAAAGATGAATCTAAATATTGAAACACTAAATAAACTAACAGAACA
GCATTATAAACTGTTACTTGAAGCAGATCCTAATGAAAAATTAATAAGTAAGTATTTGAACCGTTCTTTTTGTTTTGAGG
CAACCTATAACAATGAATTATTAGGAGTGTTGATTCTTTTACCTACACACCCCGAAACACTAGAAGTTGTGAACATTGCC
GTAATTTCAACACAAAGAAACAAAGGAATTGGGCATCAACTTCTTACTTTTGCCGAAAAATATGCGCGAAACAATAATTA
CAAGTGTCTTGAAATTGGAACTGGTACAACTAGCTTCGGACAACTTTATCTTTATCAAAAATGTGATTTCCGCGTTGTTG
GTGTTGATCAAAATTTCTTTACAATTCACTATGATAAAGAAATTACTGAAAATGGTCTTGTTTTAAGGGACATGATACGT
TTGAGAAAAGTTCTTAAATAAATCCTGTTTCCCTATGCATCAGGGGGTATAATATACAAATCGCTCCTCAAAAACATTGA
AAGAATAGCCCCCAAAATCTACATTATAGATTTTGGGGGCTATTTGTTTTTATATGGTATAAATGACTTCTTTTATTCGT
CATTTTTTCGATACCTTTTGGAACGATTTTGACCAGGAAATAAACGATCATGCGATCCGACTCGAATGGTCCCCTGTCAA
TAAAACAGACAATTTAAATAGAGACTTTTTTGTCCTATGCCACGACTAAACTTCCCAGCCAGTGTGGCCAAAATTCCTAT
CAAACGAGGTTTTTGGCCTTGAGCGGTTGATGGACAACTGCATCAGCAACAAAGTTTGGGTCCTAAACGAGTTTAAAAAG
TCCAGCAAGAAGGAACGATGGTTCAAAGATGATTTGTAAAAAAGGCCCTGCAGTTAAGCAGGACCTTTTTATTTTAGCTT
TACTGGGACTAATCGGCTTAAAACGTTGATGTGGCGGGCTTCTTTTCTTTTTGCTTTCTTGCACATCCCTTAGCAACTAG
ACCAATTTTAAACAAAACATCATCCCGAAGTGCCATGTGCACCAAATGTGCACCAACTTCAAAATTTTATGGGGCTTTTC
AGTTTTTTCCATGTCGTTAAAGCCGCTACAAATAAGGATTCGTTGTTCTATAGGCTTCTTCAAAATTCTTCAAAAATGAG
ACGGGTGGGCAGTAACACTACTCCACAAACGTTGATTTAACAGTATTCTTGAGCTAACCGTGCACCAAATGTGCACCATT
AGATGGATTCAAGCGCGGCGATGATCAGTTCATCGGTCTGGGCTTTGTACTCATCGATCAAGTAAGCATAAGTGTTAGAC
GTGATCACGGTCGAAGAGTGACCAAGTCGTTTGCTGATGGCGTAGAGATCAATGCCACTCGCTAACAAGAGCGCAACGTG
TGAGTGACGGAGACTGTGGAAGTGGAAGTTCTGCCGGTTAATGCCTAAGTCGGCCAGGAGCGTTCTCAGCGTCTTATTGA
CGGCGTTACTGGTGGGAATGGTGCCAAACTGGGTGAGGAAAACCATATTGCTTTTAGAATGCGTTCTAAGCCCTCTCAGA
AGCGCCAGGAGATGACGATTCACCTTGATGACCCGATTAGACGATTCTGTTTTAGTCGGCTTGAATTGGCGTGTATGGGC
GTCCCACGACTTGTTGATAGTGATTGTAGATTTAATCCAATCAATGTCCGACCACGTAAGTGCCTGAATCTCAGCTAACC
GCATTCCCGTGTAAATCGCCGTCACAATCATGTGGCGGGAAGTGTAGCGACGGGTTAATCCCGCTTCAGCGTGTTGGATT
AAGCGGTGAATTTCAGCTTTGTTGAGGTAGTCGACCTTGATCGACCGTGACTTATCGCTGTTCAGCTCCACACCTTGCGT
GAAGTCCTTGATCAGATAGTCATCAAGGATCGCTGATTTAACTGCTGATCGAATATAGCTGTTAACCTTTTTGACAGTGG
GCGGTGCGTGACAGCTGCCATAGTCATTGATGAACTCTTGGTACATCGTCCTGGTGACTTGCCTGATTGGTGTCAGCTTA
AAGAAACGGCGCACTTCGTTAGCGGTGTAGTGGTACCGGTCAAGTGTGATCTTCGCCACCTTTGGCTCTTTGTAAGTCGT
AACCCACTGATCAACGTAATCGGCAAAAGTGATTTCCTTATCGGTCAGGATTCCTTTGGCCAAGTTAGCTTCATTCTCGA
CTGCCCACTTTTTAGCCAGGCTCTTAGTCGTGAAGCCGCCTTTGTTTTTAAACCTCCGTTTTCCAGCAGTATCATACCAG
CTGATACGAGCTTGCCACTTACCAGACCTTTTTACATATGACGCCATAATTGCACCCCCCTTAATTAAACGTACGTTCGA
TTTATGTGTAAAAATTAAACTCGGCGCTATACCGGGCTTGATTTGGGTTTACACTATCTTGTATTTGTAAATATTAAAGT
TATTTTTTTATAAGATTTAGTATTACTTCAGCTTCATGTTTAGTGCACGATATTTTTAAAATACTAGTTAAATCCTCTGT
ATCCCATTTTTTTAATGATTTTTTACATATAAAAATAATAAAATACATATAACAAACAGATAAACTTTGAATACTTTCCA
TTGCATCATTATATTCTTTATCAAAGCTTTCAACAATTTTTTGGAAATATGTTATGGGACTCTGGTTGTTTAGCTTAGTT
GCAGAGTGTGATAATTTAGAAAATTCATTATACATGGTTTGAAAAGAGGTGGCTTTACTTTGTAATTTAAAAATATCTTT
AGGCCAGTTATAGGTTACGAGTATGTGATTATTTTTTTTAAAGACTCGGTTATCAATTTCTTCTTCCTTTCCAATAGCTA
CACAAATAAATTTAACAAAATTTTCTAACGAGCTTCTTAATAGAAAATAGCAACCATGTTTTTGACCAAGGCTCGCTGAA
ACAAATGATTCATATAAGAAGGAAATACTCCAATTTAGATACTCATTCCAAAATTTTTTTAGTTCAGGACGTGATTTTAA
ATGATTCAGTAGGAAAATATATTTATATGTTTTTTCGACTTTTTTAGTGGGCAGAGATTGTAAACTCTCAAGCAGAGGCA
CGGCTATTTTTTCCTTAAATTGATCGCTTTGATAGTCAATGCTTTGCTGATAATCAATCATCGTTCTTTAACCATCCTGA
CAGTTCCGAAACAATATTTTTAGAGTTTGTTTTTACTTTTTTATTGTGCTCTTTAGAAGAAGTTTCAAAGTACTCAAAAA
GCCTCTTTGAAGTTTCAATAACTAATGAATATGAGTACTTTTCTATAATAAGTCTATATATTCTTGAGCCAAGTAATGTT
CTGCTAAGGTAAACATAGCTTTTAAATTGTTCTTCTTCAATAGGTGCTAAAATATATTCTTTAACAAAGGATTGTAAATC
AATATTTCTTTTATATACTTTTCTATTTAACAATATAGAATATATCGTACCAGCAAAGTATATCAATGATTGGTCAGCAT
TAAGCTTATTACTACTTATAATTTTTAGCCTTTTAATAATTAAATCTGGAGAGCAGTTAATTATTTCATTATTTTTCATT
TTCTTTCAACTCATTTCCATTTTGTAGTTTTGTCTTAAGTAAAGACATAAATTTATTAAATCCATTTGTTAAATTAGAAT
AGGTACTATTATCTTTAACTTCTGAATAAAAAATAAAGGAGGTTGATGCCGAACGAATTAATGGTATTTCCACGTTAAAA
ATAGGAATACTACTATCAAAATCGTTTTTGACGGTTTGCCTAATAGAATTTTCAGCCATTAAACCAGTAGTCATCGAAAA
AATTATGCCTAAATTTATAAGAATTTTATTTCTTGCCGAACTTAATTGCTTGTATGAGAAATTATTAAGTAATTTTTCAT
TGATTTTGTTTTGTAATGAATTGATACCAATTGAAGAATAAAAATCAATTTTACTTGGAATTATATAATAGTCAGATGCA
AATAAGCTTGCATGAGTCAAAATTGACCAAGTGGGTGGACAATCTATTAATACATAATTATACTTTTTATCAAGTCCATT
CTCAATAATATACTGATTGATTGCGCTTTCTTTGCCTGCAGTGTCTCCCGCTACAACGGACGATAATTCTAAATCTCCAG
GTATGAAATCTATCTTATCTGAGAAGTTCATAATTATGTTTAGACTGTTTTTATTTGGATCAGTAGATCCAAATAACTGC
ATTATGGTTTTACCTTCTTTAGACAATTTTCTATATGTTTTTGATGAATCTAATTCTGCTTTTACGTCTTCGGAAAAAAC
TTTATCTGAAGATGTATTGTTATTTTTAGATAAAGTTTTTTGGCGTTGCATTTGAAGAAGCAGAGCTTGAGTAGCATTAA
ATTGCGGATCCATATCAATGATTAGTATTTTATTACCATCTTGAGCCAAATTATCAGCGGTATTTATACATAATGTTGTT
TTACCAACTCCGCCTTTCATATTAATAAAGCTAATTACTTTACAATCAGGGTCTTCTTTTACCATGTTTGCTACATTCCT
TCCATTATATTGATTAATGTTTATTTATTTTTTGTATTTTCTCGTTTTCAGCATTTATCATTCCAAAGATAAGAAACACA
AATGGAATGATAACTGGCATAACAAAATCTTTCAGAAACTTTTTTATCCACTGATTTTGAAAAATTAAATCTGAAGTAAA
TGTTACTAGTGCAGATACAAAGAAGCCATCAAAAATATTTCTTGAATTCTACAATTATTTTCAATTCTTCTGTATAAGCT
TCGCGTTTTACTATGTCCTTTCTTCGGAGAGGGCTTTTTAATTTTGTACTTAGTTTATGCAACTCTTCTTTAATTTCAGC
TTTAAACGTCAATCATGTTTTGGACGTTAACAATCCAACATTAAGGTACCGGGTAGCTAATATTTTAGGAATTGTAATCC
TAGTTTTTCTTTTTGATGATTTGAGCCATTAATCTGCCTCTTTCAAAAAACGCCGGCCATTATGACCGGTGCTTTTTATT
TGATCGTAAATGACCTTCCGCAATCCAGACACACCCAATCGGATTTTTTGGTTTTCTTACCAGCAAAACCAGCAAGAGCA
CCAATTCCACCAGTTAATGCGGCTCCACCAACTGCTTTTCCAACCGAGAACCCCTTACGGTGCTTCCCCGCAAGTTGAAT
GTTTTTACTACCGCAACGTGGACATTTCATTTTTGCTTGCATTCTGTCTTGCTTAGCTTTTTGTAGCCGTTGGATAACTG
CTTGAGCCTCAGCATCAGCCTGAGCCTTCTTTTCGGCTTTAATGCGAGCCTTTTCCTCTTTTTCTTTCTTCATCGCTTCC
CTTTCTTGAGGAGTGAGCGAAGCAGGAAACCTTTCATCGTGCTTTTTAATCGCAAATTTAGTCGCAAAGTAGGCGACTAC
AGCAAGAAGGATAAATCCTAAAAATCCGTCGATACTTAAACCAATGATGGCACAAATGATTGTTGTGCCCCATAAGATCC
ACTTTTCTAATGTACTAAAATTCCCCATAGCTACCTCCCACCAGCTTTTTAACGTCGATCAGGCTTGGACGTAATTCTAT
AAATAACGCGCATGGTCAGCTTATTTTAAATGATATAAATGCTATAATTAAAGAAACTAATGTTCGAGGTGTAAAAATGT
CTGAGAAAAATCCGTTTGAAATTGTTGATGGGCAGGTTATATTACATGACGAATTTCAAGGAATCGATAATACAATTCTG
AATTATGAGCAGGTAGCTGCGATTAAGCTGCTCATTCAAAAATGCATTTGCAAAGATCGTGGCCAAAATCAGTCAAATTA
ATATACGAATGTACTAAATTTAATTCTTTAGATTCCAGTTCTTTGGCCATGTTGATAGTTATTCTGAGAATTTTTTCTAT
TGTTGAATATTTGTCATCACTTTTTTCCAGTTTTTTAGATTGATTATCATTAACAACACCCAAAGAAACAAGAATATCAA
GAGATGAGTTAAAGCTGTTAACTATATTTGAATTATCGTTAATGGCAATTTTAGCCGGAAACGTATATCCGTAACTGTTG
CCACGATCTAACCTTAATTGGCCATATGGCAGTTGTTGACCGCTTTGCTGATAGATTGTTTTAAGAAACTTAGCTTCACT
AGGACCAAATTGAGAAACAACAGTAGCTAGTCTGGGACTAACAACATTATTTTTGCGATTGTCTACAGTAGAAGCAATAA
GGTTAACGTATAATTTGCGAATATCATCTTCGTTAAGCTGATAACGAGCTTCTTCAATGGCCTTAACTGCCAAGCCTACC
TTTGATGAGTCGCGATTCTCTACTGGTATTTGTTTGTTCTTTTCTCGAATCTCTTTTGTAAATTGTTCAAGTTTTGCCTT
TTGAATAATTCTAAGTTTTAATAGTGGCCAACAAAGAGCCGTAGCAACGCCATCTAACGCCTGGCCGGTTGTTCTTGCTG
ATGGGTTGACTAAATACTCAATAGTGCTTTGAGGTAGAAAATTCTTCCATGCTTCTATTTGATTTGGATCCATAATCTTT
ACGTCCTTTCTCCGGAGAGGACTTATTTTGTTTAAAACTGGGTTATTTGTTATAATTAAGAAAACATACGTTCGAGGTGC
TTAATAATGCCAATCTGGCTAAAAATTACTATTCTTTGGATTCTTTGGGCGATTGCCGCGTCGTGTTCATACGTTGTGCA
GTTAGTTAATCCTCAGAATCGTCTTTACAATCCTTGGGTGAGTGCTGTTCTAACTGCGACAGCAACGACCTTTCTTCTTC
TCTAAGATTGATTAGTACATTATTGAAATTTGATGATGCGTTGTCATAATGGCCTTTATTGATCTCTGACTGTACAAAAG
ATACAACGCGCTGTGTACCTTGCAGGTACAGAATAATGTTTCCAAAAGCTTTTGCTTGCTCGTCAATGTACAGTTTGCCA
TTAGAATTAAGCAGTGCAGCAGTATATCCACAATAATTGCCGAAAGCCTGTCTAATGTAGTGGCGCTCAGTATCAAGGCT
TTGCATGGATTTTTGTTTATTTTGAAGCTTCAATATTTTGATTTTTGTTTCGTTATTGTTTTTGTTAATTTTCCAATTCA
CTACAGAAGTAACAATTGAACGGATAACTTCAAAAAGTATTCCACCAACGGCAACCCCGGCGGTGACCCACGCACCGATA
TAAGAATTCAATTCACTTCACGTCCTTTCTCCAGAGAGGGCTTTTTTATTTAATTTGGTTAGATTTAAAGGATACATTTG
ATTTTAAGGTAGGCTATATACTCCAGCTCGGTAGGAATCCCAAACTGCTCGCAAAACGCCACTGAGTTAGAAACTGGAAT
GTCGTAAGCGTTACAGTAGTCAAGGAGAAGATCCATTGCCGTTTGGTTAGCTGCAGCTTCGGTTTTGGTTCTGACGGTAT
TAGAGGAGTAATAACGCACGCCGTTATCTTCATTCAAAATATGGGCAATCTCGTGGGCAATCGTGAACGGAATTTCTTCT
TGGCAGTTCCAATTCATATTAATAACCACCATTCGGCGTTTAGCGTTGGCACATGAGGGAGTATCTGGGCTTAGTTCTTT
AGTCAAGATGGCGCTGATTCCTCGAGTAAAAGCCAGGTTCACTAGGTACTCAATGCAATCGTTCATTGGTTACTTCCCAT
TCATCAAGCGCCGGATGATTTCTTTGTCGTCGTCAGAAAGTGGCTGACCTTTGTAAGTAAAGATGGTGTCATCGTCGGCG
AGGTCAGCAGTATTGCGGCCTTCGTCCGGGGCGGCGCGTCCGAGAAGGTAGTCGGTGGATACGTTGAAGAGATTAGCTAA
CTTCTTCGTAGTTTCAAAATCTGGCTCGCGTCTTCCGTATTCGTAATTAGCATAAGTCTGCATACTTGTAAGTCCAATTT
GTTTAGCTACATACGTTTTAGACCAGCCTTTTTGTTCACGAAGAACTGATAAGCGTTTACTAAAATCTGACATGTAAATC
AACTCCTTTTTGTTAATAATACAACTGTTAAACAAAAAGTATATAGGTTTAAACGAAAAGTTTTTCAAAAGCATTGACTT
AGCCATATTGGCGATGTAATATAGTCAACGTAAGTTAAACGAAATGGCGAGGAGGTGACACGATGACCAGGGTTTTAAAA
CCAGATGCTTACAAAATTATGAATAATGAGATTAAGCGCCGAGGCTTGAAAGCTAACTTTGTTGCCAAGCAAATCGGCAT
TAGTCCTAGCTATCTCAGCCAGGTGATGAATGGCAGCCGAAATCTTTCTTCAGATGTTGCCATTCGAGCAAGCCAAGTAT
TAGGGCTGCCACTGGATATTTTTTTGGATAAAAGTTAGCCGTATTGACTAGTTAAAATGTAAAAGGAGTTAAACGGAATG
GAAAACGAAAATACAAAATCAGTGATTCGCTTCGTTGGCGAGTCTAATCAACGAGTGATCGACAGTCGTGACGTGGCCAA
GATGATTGGCAAGACTCACAAGAATCTAATGCGCGATATTCGCAATTATATCAGCGATTTCGAGCCCGGCTCAAAATTGA
GCCCGGCGGAGTTCTTCATTGAATCCACGTACTTTGATCAGAACAAACAAGAGCGACCTTGCTACCTGCTCACCAAAAAG
GGTTGCGAATTCGTGGCCAACAAGCTGACGGGTCGGAAGGGCACGATCTTCACTGCAACCTACGTTGGCTTATTTAACCA
ATACCAAGCTGAACACAACGGCAAGATGATCGGCACAGACAAGAATCTCACTCGTGAGAACTTAGAGTTCAAGCTCAAGT
GGTTAGCAGAAATGCGGAAACAGAACATTAACAAGGACCACCAGCTCCGCAATGAGGACGCCAAAATCTGGCTGGAATTA
GCGAATGTTGCTGACGATTACGGCGAACGTCGAATGGCAACGGAGATGCGGAACGAAGCAATTAACACAATGACTTCCTT
ACCAGTTGGCGGCCAGCGGGAATATACAGCCAGCGAGATTGCCAATAAGTTGGGTGTTTCGGCAATCCAGATTGGCAAGT
GGGGTAACAAGCTTGGAATTAAACGGGATCAACACTTAAGCTATCGGACCCCAGAAGGAGCTTGGCGCTACTTTCCCGAA
GCGCTGAAGGTGTTCCAGGATAATGCACTGGAGATTCAGGACGACGATCTGGGACTGTAGGGAGGTATAGGGATGAATGA
AGAAACAGAAAAAAACGCTACTGACCGAAACAGTAGCGTTACAAAAGTAGGTAAAACGGAAGTTAGCGTTTCAACATCTG
AGATTAAAGTAACTATTCATTCATAATCCATATATTACCGTCTTCCTTATCAATGAAGGGGTAATTAGATTTTAAAACTA
ATCTACTTGAGGTTTGGCTAAAGTAGATAGCCAAACCGCTCTCATAAATAGCAAGTTTTTCAACGTGTTCAGGAGTCTCA
CTAATGACGTAGTTTGTACAATCACTAGGATGAGCGATCTTAATAGTGGCAGACACACTAGCACCGTTAATCTTAGTAAG
TTCACGAGAATACTTTAGGAACTCTTCATTTATTTTACACATAGTTTTCACCTCCTTTCATTAGGGGATGACTTAATCAT
AACAGAAAGGAGAGGTTGATAATGCCACTGCAAATAGATGACTTCACACCGGACTTGATCGCCCAACTCTATGAGCAGAT
TCGGCCGATGTTCTTGAAGGAGTATGGCTTGCCCAGGCGCCAAGAGGTCGACAAGATGATCGGCCTAGACGAATTCATTG
GGCTCTTGCCGATGCGCAAGGGCAAAGAATGGGTCAAGGCCTACATCTTCGAAGGCCACCCAGAAACGCAGGCGTTTGTC
TACGGACTAAACGCAGGACGAGGGCACCCGATTAAGATTAATGAACGCAAAGCAATTGAATGGATCAACGCCAATGTCGA
TTTGATTGACTGGCGAGCCAAGTTATAGGAGGGATAGAGATGGGTCTATTACTGGTCATCATGGCGGTCTTCTTGATCGC
TTTGGTGGTCAACAACGTTCTACTCACAGAGCGTTGCCACCGCCTGGAAATGAAGCTACGCAACGAACACTACAGGGAGG
AGTTCAATAATGACTAGCACTGAAGGATTGGCGTACGCAGCTTTGTTTGTATTGGCGATTTCGCTACTACTGACGAACCA
CTTGATCTTGGCGACGGTGGCTATCGTGCCATATGTCTTGGCTAGCTTCAAGTACAGCTTCCCACAGAACGTAAAAAAGC
CCAGCGGAGGCAACCGCTAGACTTCAGTAAAAACGTATAAGAAAAGATTTTACGAGGTAATTTTAACATGACAAACGATG
AATTAAAAATCGGGCAAGGTGCAGACCGGCTAATTAGGGCTAGCGAGCACTTGCTTAACGATACTAACCGCCTGGCCTTG
CACGAACCGATGACGCGTAGTGAAGCAATCGCAGAGCATGACGCCATTATTGAGCAAGCAGAGAAATTAGTTCTGTACGC
AAAGGACTGGAAGCACGAAGTCACAGGGAGGTTTTAATCATGTATCAACAGAAGCAAACACAAGGGCCAGTAAACGTTAG
GGAATTAACCGACCAGGTTGCAGGACGCCTGGAGGATCTGAAAGACGAGGGACTAGCGCTGCCAACGAATTATAGCGCTC
AAAATGCACTGAAAGCAGCTTACTTACGGTTGCAAGGCGTCAAAGACCGGCAAGGACGTCCGGCACTAACCGTTTGCTCA
CAATCAAGCATTGCTAACGCCTTGCTTGACATGGCGATTCAGGGCCTTTCGCCGGCCAAGAATCAGTGTTACTTCATCGT
TTACGGCAACGAGTTGCAAATGCAACGGTCCTACTTTGGCACCATTGCCGCTTTAAAACGGCTTGCCAGTATTGAAGATA
TCGACGCCCAAGTCGTGCATCGCGGCGATAAGTTTGAGATCGGTGCCGATGAGATTGGGCACATCGTCGTAACCAAGTTT
GAACCATCATTTACGAATTTGGACAAAGAGCTAATTGGGGCCTTTGCCTTTATCAAGCTGGCGAATGGGCGAGTGGACTA
TACCGTTATGACGAAGGCCCAAATCGACACGTCATGGGCGCAAAGTCGCAACCGGCAGAACAACGTGCAAAAGAAATTTA
GCGACGAGATGGCCAAACGGACCGTTTTAAACCGGGCCGCTAAGATGTTCATCAATACATCAGACGATAGTGACTTGCTG
ACTGGCTCAATTAACGCCGCTACCGAAGCAGAGTATGAAGAGCCAAAGGACGTAACGGCCACCACCGAAGAGGAAAGTTC
AACACAATTACTAGCCGACTTTAAGAAGGCACAAGAAACCGAAAAAAAGAGCAACACGCCACAAGGCTCAGAGAAGCCCG
TAGAGGCCGAAAAGGTGGAAAATGGGGAAATTATCGAATCAGAGACTAAAAACGATTCTAGGCCCGCTTTGCAAGACACG
GATAAGGAAAACGGGGAAGAGTTACCTGAAGGGCAAACCTCCATTTACGACTTCGTAGGGGGTGACGAAAATGCCTAATT
TGACCGCCGAAAATTATTACTCACACGAAACCGATTGGGAGTACATGAGCTTTAGCCTGTACAAAGACTTTAAAAAGTGT
GAAGCCGCCACTTTAGCAAAGCTCAAGGAAGATTGGCAGCCGACATCAAGCCCGACAGCTTTGTTAGTTGGTAATTACAT
CCACTCATACTTCGAAAGCCCTGAAGCACACCAAGCTTGGTTAGACCGGTCAGAAACCGGGACGAAAACTAACCGGGAAC
TAATGATGACCAAGCCGACGAAAACCAATCCTAACGGCCACTTACGAGCCGAATTTAAACTGGCCGACAAGATGATCAAG
ACATTAGAAGATGACGAGTGGTTCAACTTTGTTTATACGCCAGGTAAAAAAGAAGTGATCGTGACCGGTAAGATTGGTGG
TCACGAATGGAAGGGCAAGGTTGACAGCTTGGTTTTAGCTAAGGGTTACTTTTGCGATTTAAAGACCGTTGACGACATCC
ACAAAAAGCATTGGAATGACGAAAACAAGCTGTACACGAACTTTATTGAGGATCGCGGTTACGTCATGCAAGCGGCGATT
TACCAAGAGTTGATCAAACAAACCTTTGGCAAGCAATGTCAACCGTACTTGTTCGCTGTTAGCAAGCAAACACCACCAGA
TAAAGGCGCCTTTGACTTTCAAGGCGATTCCAAGTTTTTAATGCAAGAAGCGATTGATGATATCAAGGAAAACCAAGACC
GGTACTGGCAAATCATGAACGGTGAAGTAGCGCCGAAGCACTGTGGAAAGTGTGAATATTGCCGGGCGATGAAGGAGCTT
TCTGGATTCCAGCACGTAACAGATATTGAGGTGGACTAAATGAGTGAAGCAACAATCCAATTTCAAGGCCGGCTAACCGG
CGAACCACAGAAGAATCAAGCTGGTAATTATCAAGTCGTCAACTTTAACGTGGCCGTTGATGGCAGTCGGCGGGATGCAC
CGACGATCTTTTATCGCGTTGCCGTGTGGGGTAATCGTGGTCAGTGGGCCATGAACTACCTCCACAAAGGCACGCCGGTG
ATGGTATCCGGCACGCTAAGCCAAACCCGGGTTTACCAGCGTAAAGATGGTGAGCAGGGAATCAACCTGGACGTCAATTC
TGACCACGTGGATTTCGTCGTTTTACCGCCACAAAACAGCGGTGGTTCCCAACAACAAACCCCACAAACAAACCAGCAGA
GCTACCAAGCACCAGCCCAATCACAAGGACAATTTAACCAGCAACAGTTTAACAACAGCAATTTGCCGTATTAGAGGGAA
GTGATTGAATGGCACAACGACGGATGTTTAGCAAGAAAATTACTGATACGGATATCTTTCTTGATATGCCAGCCAGCGCG
CAAAACCTTTATTTCCACCTTAACATGCACGCGGACGATGACGGCTTTTTAGGCAATGTTAAGACCGTTAAGCGTATGGT
CGGCGCCAGTGACGACGATTTAAAGCTGTTAGCAGCTAAACAGTTAATCCTTGTTTTTGAGGATGGAGTAACCGTAATAA
GAGATTGGCGAGTACACAATTACATCCAAAAAGATCGGTATCGATCAACTATCTACACCGACCATAAACGGGAATTGGAA
GTTAACGAAAACCAGCAGTACCAACGGATTAAGGCTATGGATCCAAACTGTATCCAGAATGTATCCAGTTTGGATACTCA
GGTTAGGTTAGGTAAGGATAGGTTAGAGATAGGTAAGGATAGATATATATATACTTCATCGCCGGCAAAGGCCGACGACC
ATTTGTCCGAAAAATTTGAGGTAATCTGGAAAGAATACCCAAATAAAGCTGGAAAGAAAGAAGCTTTTCGCCACTACAAG
AAATGGCGAAAAGAATCAAAGGAGCACACAGATGAGTATCTGATGAAAAAGCTAGTGGCTTACAAGCAAGACCTAGCGGC
TAACCAATGGAAAAAACCAATGAACGGAAGCACGTGGTTTAATGGCCGGTTTGACGATGAATATGCAACGCCAATCATGA
ATCAACAGCCGAACCGTGCTAAGGGTTATCAATTCTAGGAGGCAACATGGAAGAATTGAGTTTGCCACCGAACATTGTGG
CAATGATGAGAGAGCAGGGCCGTGATCCTACGAAGGATCCAACAGCCTTTGCGGAGATGAAGAAACGTAAGGAAGAACGT
GAGCAGCGTTTGATTAGCAAGTGGAACCAACAGAACCGCCAGCAAAAAGTCAAAAGTTGGCTGCAAGATTCTATCTGGTC
AGGTTCGCGACCTTTGAATTTTACCTTTGAGCGATGGGAGCCTGACATGCAAACCAATACTCAATTAGCGCGGGAAGTTG
GCAACAGCGCCTGGAAGCTGGCTAAAAGAATGATTGCCGGTGAGCAGTTTAACGTACTGATGGTTGGCGAACCAGGAACT
GGGAAAACCAGTCTAGCGTTGGCAATTGCTGACAAGGTATTTAAGAACGCCGAGAAACCGTATCTGTTTATTTCAACGAT
GAAGCTATTTGGAATGTTTAATGAACGGTTCGATAATCCAGAAGTCGGCCATAAGCTCAAAGATTTACAGAAAAAGGCCA
AGCAAGCGCCGATATTGATCATTGATGACTTTGGAACAGAAGCCGGGATGAAGATTTACAACGAAAATACAGGAAAAACG
CACTTCAAACCGGTCCGAAAGGATATGCAAGAGTGGCTGTATGAAGTAGCTGACGCCAGATATGACGAGTACGAAAATGC
GCATCGCGGGTCAACGATTGTTACGACTAACAACACATCAGGCGATTTGGTGCAAATGTACAACCCAAAACTAATTAGTC
GGCTAATTACCAAACGCAAAGGCAACACGATTTACTTCGAAGGACTAGACGATATGCGAGGTTAGGTATGACGACAGTTA
ACTTATGGCCCGGTGATCAGGTTAAGTGGCGCAAAGTGACGTTTACGATCTGTTCCATCTGGCAAGACGGCACGGTTGAT
CTGTGGGACGCAGACAACCGTGCCTTGATCGAAGACGTCCCAGCAGGTGAGTTGGAGGTGATCTAATGGACGAACTGTGG
GAGCACGAAGATGTTGTCCTCTACTCGGAGGCAGACGCCAAAGCAGAATGGGACGAATGGCAGAAACAAGCCATCATGGA
CGACAAAGCACAGTAGGAGGAACGCGGTGAGATTTGAGTTTGATATTGAACCAGTAGAACAAGCAAGACCACGAGCTACC
CGAATGAGTAAGGGAATCCGGCTATACGATCCTAAAAAGGTCACTATCTTTAAACGACAGTTAGGGATGCTAGCTAAGCA
ACAGATGCTTGATCGTGGGTTAGAACTATACGATGGTCCGTTAGAGGTGTGCATGGAATTCTATCGACCAGTCCAGACAA
GCATAAGCAAAAAGGAGCAGGCTAGGAGGCTGTCAGGCGTTCATAGGCCAACGGTAAAGCCAGATCTGGATAAAATTATA
TTAAATCGACTTCGGACGCCTTAAACGGGATTATATGGACCGACGACAACTGTATCGTGGGTTTGGTGGCGGAGAAGTAC
TACACTGATAAGCCACACCTGGTGGTTGAAGTTGATGAGCGAGCGCTTTGAGAGCGGTTTTATCGTTTTCGAGCGAAAAA
AGAGATGAAAAACGAAGATAAGAGGTGATTAAGTATGAATCTGCTGACACCAAGTCTGTTGGTAGCAATCGATCTTGACG
ATTGTCTGTACAGAGGGCTTCAACCTTTGCCATCGACAGTCGAGTACATCAAGGAGCATGGAGAACCGAACATCAAATTT
GAGTTTAAGGTGATCCAAAAGGCCGTTGAGTGGGAGGAAAAACTGGACCGCTTAGAGAGCGAACGCAAGGCACAAGAACT
CAAGATTGCCTTTGAACGTGAGCAAGCGAAACTAATCCGACAGCGTAAGAAGTCGTGGATCGTCTTGATGCGGGAATTTA
GGAACAAGTATGCATCCCTTGATCCAGGCGGTCAGGAGGCCTACTTGCATATGCTGCGCGATAAGTACAGCTTTCCACTG
AAAAGCCTAGAAAGCGTCGCGGGAAAGAAACTAAACGGAGGAGACTATGACAGCTAATTACTACATGGATAGACACGGTA
AAGACCTGTTTAAACAGTTTGAGGCGGGGCTTTACCCGGCTCAGTACTCTATCTTATTTTGTCTGGGTAACTACGAGAAG
TATCTCCGACGGGCCGGGGAAAAAACAAAGGATCCAACGGAGGATCTTAAAAAGGCAAAGGACTACCTGGACGAAGTGTG
GACACTACGAGAATTACGTGATGCGGGTCTGATCCATGATGGCGATCTAAGCGGGATGCTAATGGCTAGCGATAAGAAGC
ATAAATACAAAAGTGGACTGCAACGCATCGAAAACGTCCGACACATGGTTGAAACCGGGTGTGAACGATCGGGGAAATGG
GGAGGATGGTCATAGTATGGCAATGGCGCTACTTTATTACGATTTTTAAGGGGTGACAAGAGTTGGAATTGTTTGAGGTG
TACGATGGCAAGGCGAGTGTACAAGCGGTGCGCGATTTTTTTATGCAGGACGACCCTGACCACCCTCGTAATTATTGGCG
GATTAAGCGTCGTTACGAAGCCATGTATAGCTTAGGTGGTTATTCAGGCGACGTTACCGGCGTACGAGGGAGCCGTGGTA
ATTACACAGAGGATAAATTACTAGACGGTAACGTGTATGAGCGTGCCTTGAAAGCAATTGTGCGAGGCCTACATGGATGC
ACGCATCAGTCACAAGAGATCCTAAACGCTAGATACTTGTCGCCAGAAGATGAGCGCGAGAAGGTCTGGCACTTATCTAA
CCGGCTAGGCTTAACCGGTGGCGACCGTTACCAGCGAGCTGATTATCAAGCATGCTATGAGTTCGCCGATGCAATGGACG
TAATCGTTCCTCGATACCGAGTTGACGAAGTGATACCTCAATTCCTACGGAAAAGGAACGAAAAGGGAACGAAACAGGAA
TGAAGTAGGAACGCCACCGGAGCCGTTTTGTGCAATAATATGTAGTGTGGACGAGTAAGGGATTGCTTGTCCATCAGCTT
AGGCATAGGAAATAATTAAGAAAAGGAAGTGAAATGTTCCTTTTTGTATTATGCCGTATAATAAAAAAGAAGGCGATCAC
GCCTTCAAAGAATGTTACTTGTCAAATTTATCTTTCAGATTGTCAACAGCATCTTTAGCCTTATCTTTGGCATCAGCTAA
CTTATCCTTAGCCTTGCCAACTAAGCCTTCAGCCTTGCCCTGGGATTCACGCATTTTGTCACCGGTTGCTTTACCTTCAA
CTTCCTTGGCCTTGCCGCTAACTTTATCTTTGGCGTTCTTAGTTTTGTCTTCTAAACTCATTTTGTAGCCTCCTGATAAA
AATAATTGTGAAACGTAATTGTTCGAGTAAAAAGGGGCACTGTTTTTCGCCAGCGACCTAAAGGTTATTAACTGGGTAAC
CCTTGAACACCTATAGAATAAATTGGCCTTAATTGAAAGTCAACCAAAACGGCATGTTATGTATTAATTTAAAACCCATC
GAAATCGACTGGTTTAAAAATGGAGGTGATAAACCTCCCTTACCGATCGCTATCCTTATCTGGCGTGTGGTCAGCTCCCA
GTTTCCAATACTGAGTGCGTCCAAAATTTATATTGGGAGCGCTGGTTCGATTCCAGCTCGCCAGATTGACCGCGACGTCG
TTAAACTACGTGTCCTCCACTAGGATGTTAAGATTTTCACCACCGGTTCCTCCGGTGGTTTTTTGATACATAAAAATAAT
AGGGGGTGATACCGTGAAGCCAACCAAGCTGTCGTTTGTTAACGGCAAGCCGGCCATAGTTGATTACGATACTAGGGTGC
GACACGACAACGACCAAGCGTACAACTATCATCGTAAGGTAGCCGACGACGAGTATGTGAGGTTCTACAAGACATCTAAT
TGGCGCGAGATGCGCGAACAGATCTTGGAAAGGGATTTCGGTTTGTGTCAACGCTGTGGACTGGCTGCTGAACTGGTAGA
TCACATCATCCCTAGCAAAGGCGACTGGGACGACCGACTGAATCCTGACAACCTTCAATCACTCTGTCGTGCGTGTCACA
AGGTCAAGACCAAGCGGGAATGGATGAAGCATCACAAAGGAAGCGAGCGTTACATGGAGATAAAGATTGTGTGTGGATTG
CCTGCGAGTGGTAAGTCAACATACGTTAAGCGTCACATGACCGATCATGATCTAATCTATGATTATGATGAGTTGATGCA
GACACTGACTGGTTTGCCTAGTCGATCACGCAACTATGACGTGCACGACTACATTACGCTGTTCCTTGATCAGATGCTAC
GCAAGCTTAAGGCTGAGCAAACATTCAATAACGTTTGGATCATTAGGACATTACCAGATGAGCGGATCGATGGGTTGCTA
GCTAACTATCATCACATTGATCATATCTTGATTGATACTGATTCAGCAGTTTGTGAACAAAGACTAAAAGAACGTGGACA
AACGATCGCATTCAATGAGATCAAAAATCAGTTCAAAAACGCGAACTTTGAACACTTCCGGCGCGTCAAAAACCGCTAAG
CCCCCCTCAAAAACGAACGGGGGGTACATTTTTAAAGACTCGAGAA
