# Supplementary material for: Viral dysbiosis in children with new-onset celiac disease
Source: PLoS One. 2022 Jan 14;17(1):e0262108. doi: 10.1371/journal.pone.0262108 (PMC8759644; doi:10.1371/journal.pone.0262108)
Supplement: S2 Table — (ZIP) [file pone.0262108.s002.zip › Virus_Genomes/Lactobacillus_phage_phi_jlb1_GCF_001507495.1_ViralProj249087.fasta]

>NC_024206.1 Lactobacillus phage phi jlb1, complete genome
TGGTCTCCTAAACTGTAGAGGTGAGTTCGAATCTCACCGGGGTCATATTGATGTAGAGCTATTTGTGGGACTTTATAAAT
AAACAAAAATTAAATTTGACCCCCAAATGACCCCTAAGCAAGTTAATCTTCAATTTTTTTGGATAATACATCGTTGATTT
TTTTATTAACTAATTCTCTGTGCTTTTCAAATTCATAGGCGTATGTTTCTTCTGTAGTTTTAGTTGTAGCATGTCCTAGG
CGTTGTGCAATGTCATAAGTAGAAATATCAGCTTGAAGCAAAAGAGCAACTTGAGAATGTCGTAAAGAATGAGGGTGGAA
ACCATCGGCTGAAATACCTAAATTTTTTAGTGCAGTTCTAAGACATTCTGTTAAGCCCTTAGATCCGGGTAGGCATCTAT
GCGTCTTTGACCAGAAAACTTTGGTTTTATGATTATTTTTTAATTCTTGAATACAATCCATCATTTTAGACGGGACGCTC
ACAATTCGTTGAGATGACCCGTTTTTTGTTGGTCCATAATCTTTTTGAGTATATACCCAACTTTTTTCTACAGTAATGAG
ATTGCTTTTTAAGTTAATATTATCCCATGTTAATCCTGCAACTTCGCTTTCTCTTAAGCCCGTTAGGAGCATTAACATTA
GCATATATGAGGAAGAATACTGAGGTTTCCTATGGTCGTAAAGATATTTATATAGTCTAGGAATATCTTTGTCTTGTAAA
TAAGTAACCTTATAGGCTTTATCTTGGTTATAAGCTAGTGAAATATCGTCAGTAAAGTTTCTTGTTATTATGCCGTCATT
AATCGCAGAACGGATACAAGCTTTGATAATATTATGAAGTTTACGCATGGTCGTCTTAGCATGGTCTTTTCCAAAATCAT
TTATAAACTGCTGATAGGTGGTTCTTTTTATTGATTTGATTTTGGTAGCTCCAAAGTAGTCTCTAATCCGTTTACCTTGC
AATATATATTCAGTTAATGTATTAGGTGCTACAGAATTACTTTGACCGTTTGGAGTACCTTTGTATGTCTTTACCCAATT
ATCGTAATAATCGGCGAAAATCGGGTTTTCTGTCACGTTAACACCATCGCTTACTTGGACTGCTAATTTATTATCTTTTT
TTTCAGCTTCACGTTTATTTTTAAATCCTCGGCGGGTAATATAGTGACGTTTGCCATTTACATCGTACCAAGAACGCTTG
ATATACCATGTTTTTGATTTATTATCCTTATAAACAGACATTTTTAATCCTTTTTTTCATTAGAAATTTTAAAAAGCTTC
AACAATGTTTGATAATCTTCATCACAAATATCTTTCTTTTCTCCATAAGGATCGCATGCGAAAATTCCTAATCTTCTAAG
TTTCTCTCGATTGGTTAACATTTTTGTCACCTCCTTTCAGAACACTAGTTCTATCTGATCGTAAAAATAAAACCAGCGTT
AACTGGTTTTAAAACTATTTCAAATCGGTTTGAGTCTTAGAGGTTAATGCACCATTCTCAAATGTAAGAGAAGCAAATGC
ACCGTCAGCTTTTCCTTTAATACCGGTGTACCATAATCCCGTAACCGTCTTAGTACCAAGAAGAAGAGACTCGTTCAAGC
TGTCAGGTTCCCCATATTTTTTAACGATATCATCATATGTGGCGCCGTCTTGAATGCTATTAAAAGCCGCAAGATCTAAT
TTTTCATCACGTTTTCCCCACTTAAAGCCAGTGATGTCCTTAGTAACAGCCTTATCTGGCTCAAATTGAACGGTAACAGT
AACAGCGCCTTTATTCCAGATATAAGATTTTGTCTTATAACTATCTACGGTAGTGGTATCAGTTGTATTAGCTTTTCCCA
GTAACTTTTCTACATCTTGAATAGTGGAACCGCCTTCACCATGATTGCTTAATTCACCAACTTTAATTTGATCGAACTTT
TCTCTCAACTCTTTATTTTGAGAGATAGTTTCATTCTTTTTCTTTTGTTGGGAAGTTTTAGCAGAATCGCTTTTACTACC
GCTATTAGATGAACAAGCTGACATAGACAAGCCAAGTAGGGCAAGTCCGGTAGCAGCAACTAAATATTTCTTTTTCATAA
AATCCTCCTATGAGCTAACCTTAACATCAGCTTTTTAAGTCATCAGTCTTGGACTATAAAGGTTAAAATAGTAAGTCATT
ATTGCTTTCAAATTTTTGGGCAACCACTTTTTTCAATCTCTCAGGAATTCCAAACTGTAGCATAAATTCTCCAGGGTCTT
CACAGGTATATCCTTGGGAAGAAGCATAATTCCAGATGAGATCTAATCCATATAGATCAGCTTGATCTTCCTTAAAAGCA
TCATCATTGCGATTAAAAGCACGATGTTCTTGCCATTTATAAGTATGGTCATAGTACATAACACCTTTATCGCCATTTAT
ATAATGCCCTAATTCGTGAGCAGCCATGAATGGAATTTCTGGTGGATTCCACCAGTTTGTATTAATAATGATAGTTTTTT
GTTTAGGAAGATACCTAGAACGGAAATGTCTGTCTTCTAAGCGGGATAGTATGTAAGAAAGATGATGATCTTCAATTAAA
TTACAAATATAGATTAGCAAATCATTATTGTACATGGCATTACTCGTAGTGAACGTCTCCATCATTCTTATGTCTTTCAA
GAATTGCTTTGATAACGTCCATATCTTCTTCTGAAACAGGGCGTCCACCGTAACTAAGAACGACAGGATCTTTTTCTAGG
TCAACGGATTTAGGCTCACTAGTTTTATCTGAACCTAATAAATAATCAGCTGACACATCAAAGTATTCAGCTAGTTTAGC
TAAAGCACCGCTTGAAGGCTCAGCTTTCCCATTTTCCCATTTAGTAATAGTTTGTTGAGATACATGTAATAATTTGCTTA
GTTCTGTTTGTGAGAGTCTATGAGATGTCCTCAACTCACGTATTCTATCGCCAATCATGCTCTTCAACCTCCGTTTATCA
ACTATTGTACTTAAATTATAATACTTTATACATATTTTTAACTTAAAAAGTAAAAAAAGTAGTAAAAAGTGTTTACATTA
TAAACTATGATGTATATAATATATATGTAAGTTGATAAAGGAGTTGATAAAATGAAGCGGGAACTTAAAAGCTTACGAGT
TGGAGCTGGGCTTACGCAAGCTGAATTAGCAAAGCGATTAGGCGTTACTAATGTTACAGTTTCAAGGTGGGAGAGAGGAG
AAACAATTCCAAAGCCCAAGTATATTAAAGCTATGGCAAAATTATTTAATATCAAGGGGCAGGATATTTTTTTAAATTTA
ATTACTACTAAAGCTTATAAAGTTGTTACAAAATAGAAACAAATAGTGATAATAAAGTAGGTGATTAAATGCCTGAGCTA
ATTAATAAAGATGCTCTCATAGTTATCTTTAAGCCGATTATCAAAGCTTTATTTGATAAGGAAAAGGAAGAAGCAGAGGG
CGCAACAATTAACATTGATGAGTTCCGAAAAAAGTATTGCGGAGGTAAAGGTCAAGAGTGGGTAAGGTTGTATGTTTTCG
ATAAGTTTAAAAAGGAAATTGATTTCGAAAATGGTGGTTTTGTAGTTAACCCACACAACGGCAAGAAAACAATCATTTTT
AGAAAAGACGCTAAAAAGTGGATTGAAGAAAACTATCACCGCATTGATTGGAATGCAAGTATTAAGAAAGATTTTGGGAG
GTAGAAAAATGATAAAGGTTACAACGGGCGACGTAATTAGACAATTGGTATCAAGAGGCGTATTCGAGTGGAAGAAAGAT
GCTGAATATCAGATTGGCATCAAAGATGAACAGATTGTTGTTAACAAAGATGGATCGGCTGAAATTGCCTATTTAGGTAA
CACCTTAGAAAGTGTTATTCAGTTAGCCGATATGTTTAAAAAGGTAGGTACTAAGGAACAGCAAGAGCAAATTAACGCAG
CACTTACAGATTTAGTAACGATTGGAGATCGCTGGAATGAAGCGTAAGAAGACAGATTGGCTAGTTGCAATTGTGTGTTC
AGAAGTAATTGCAGCAGGGGTTATATGTATCACTATGTTGGGCTATTACTTCTGGAGAGTATTCCTTTAAGGAGGTGGAA
AAGATGACATTAGAAGCAAGATTAATCAGCAATAGCAACGCATTTTTTGCTAGACAAGATAGATCGCCACTAGCAATTGA
CGAATACGAAAAACAATTCGAAATAGCTTTGATGGCAACAAAAAAGCCGTTACCGACTGCAATCAGTAACGACTAAGAAA
ATAGTATATCAAAATTAATTTCTAAGGAGATTATACCACAATGATTGAGATCATGACACCAGCGCAGGCTGCAACTTTTA
GGGAGCAGCGTTTGAAAGAAGAACAAAGAAGACTAGCAGATCAAGGCATTAGTTCAGCATTTGAAGGCTGGAACTTAGTT
ACTATCGGCGATAGTGATTGCGATTATTTGAGCTTCAAACATTTCGTAACAACTCAAATTTTCAGCCTAGGAATTGATAA
CTATATCAGTCGTACAGGCTGGGACAAGAAAGAATTGATCGAATACTTAGCCACTGTTGATCAATACGATGATATTTGGA
AAGACGATGTCTTAGACTTCTTTGATGGAATGGAGGGTAACTACTGATGACCTCTAAACATGCCGGATTTGAAAAAGAGT
ACATGACTTGGCAATACAAACTGGAAAAAGAAGCTAGCGATTGGAGAAAGAAGATAGCTGCTGAAGCTTTAACTCAAGGA
TCATATCAGCAAGGTATTAACTGGATCAATAAGTTGAAGCCGAAAATTGATGATAGTTTCCCCGGAGGAACTTTAGGAGC
AGAGATCAATTTCTTACGAGAAATTGCAGAAGACGCACGTCAAGACGTGATGAAGCAAGCATTATCACAGAAACCTAAGG
AGTAACCACTATGACCGACAAGAAAAAATCAGTATATGAAACCTTAGCAAAGGTTGATGTAAAGCCACTTTTAGAAAAGA
AAGGAAACCTAAATTACCTAAGCTGGGCTAAAGCTTGGGGCTTGGTTAAGAGCCTATATCCTGATGCTACATATCAGATC
AAAGAATTTCCTGAATATGTTCTTACTAAAGAGAGCTGGCTAGCAACTGGCAGGAATGTAGATTATAGACAAACTATAGC
AGGAACTGAGGTAGAAGTAACAGTAACTATAGAAGATCAAAGCTATAGTTCCAAACTTTATGTAATGGATTATCGAAATA
AAGTTATAGCTAAACCGACTTATTTTGAAATCAATAAAACTCAAATGCGTTGCTTAGTTAAAGCCTTAGCATTTGCAGGA
TTAGGCTTAGATGTTTATGCGGGGGAAGATTTACCTGAACAACCCCAACGGAAACAGACAGTCCCTAAGCCTGCACAAAA
ACCAGCAAGGCGACAAGCAACGCTGAGCAAGCCGAAGAAAATGACTAAAGATCAACTGTACGGGTATCAAGCTGACTATA
ACGGAGAAAAGAAGTTCTTAGTCACCATCTACACCGAATGCGATAAGCAAAAGAAGATGGGACTTGACGCTAAGACAAGT
GTTCCGATTGAGTGGTGGCATGAAAAGCTCAAGGAAAATTCAGCCGATGGCGAAGCAGTAAGACAGTTCACTGAAATGGC
TATAGCTGCTAACAAGAAAAAACAAGCTAATGGCATTCCTGACTACGCCAAAGATCCAGAAGTTGAAAAAGCAATTGAAG
ATGCAATTTCTTAGAAAGCGAGTACAAACATGGCAGAAGAATTTACCGGAAGTAGATTATTTCTTAATATTCCTGCAAGT
GTAGCCCATGATGAACGAATTAAAAGCGATAAAACGATATTGCTATATGGAGAAGTTCTTTCAATGATTAATGTTACAGG
CAGCTTCTATATGAGTAACAAGGCTTTGGCAAAGCGCTTAAGATGCACTCCACAAACTGTAATTAGATGTGTCAGAGAGC
TTGAAAAATTAAATTACATAAAAACAACAATAGTCAAAGATGAAAAAACGGGAGCTGTTAAGGGGAGAAAAATTGAATTG
CGCCCTGTACCTATTAACACTGATGCTAGGGGGGATGGTAACACTGATGATAGTACCCCCATAACATCTGTGTTAAAAAC
CCCATATCACTCATGTTATGAGGGGGGTAACACTGATGATACCCAAATAGAACAATATAATAAAACAATTAATAGAACAG
AAGAAGATATAGATAAATTGTCGAGTTCAGAGAACGTCGACCCCGAACCAAAACAAAAATCTCAAAAAATACCTTACGAA
AAAATTATCGATTACTTAAACAGAAAGACTAATTCACATTATCGTCCAACTTCTAAAGCTACTAGGCGACTAATTAAAGC
TAGATACAACGAGGGCTTTACTGATATTGACTTTAAGTCTGTTATAGACAAGAAGTGTGCTGAATGGCTACAAGATGGCA
ACATGGTTCAGTACTTAAGACCAGAAACTCTTTTTGGAACTAAGTTTGAAGCATATCTAAATCAGCCAGATACAGGACCT
ATTCCACGAAACAATTTTAGAAATAAGCCAGTTCGAAGGGCTACTAACTGGGATAAGGTTCAGCAACAACAATCGCAAAC
AACACTACAAATGACGCGAGAAGAACGTAACGCAATTTTCAGAGAGTACGGGAGGTAACCACACCATGCAAAATAGGCTA
AAGAAATTGAGATTGGAAAAGAGATTAACTCTTGCCGATGTACAAGCTAAAACCAACATTGACTTTAAAATTTTAGAAAA
TTTTGAAAAAGGATTGGAAAATGGAATACCTAACTCTTTAGCAATTTGGCAAAAGTTGGCTAACTTTTTAGAAGTTCCAA
TTGAGTACCTAATGGGATTAAACGACGATAGCAAGACATTAACTGTTAACGACTTGAACCCAGCCAAAGAAGATGCTTAC
GAGCGTATTACGGATATGCTATGCGAAGATGAGGACGATGAAGATGAATAACGAATTAATCAAAGTAACGGTCAAGAATG
ACCAGCAACTAGTTAGTGCTAGAGACTTACATAAAGGATTAGGTCTTAAAAGACAGTTTACCGACTGGTGGAAACAAAAC
AGTAAAGACTTTGAAAATGGCACTGATTATACATCTACACTTACAAGTGTAAATGTCGGAAATGGCGCTATTAGGGAAGT
TCAGGACTACGCACTCACAATTGATATGGCTAAGCAGCTGTGTCTTTTGAGCAGAACCAAAAAGGGTAAAGAATACCGTG
AGTATCTAATCGAAATCGAAAAGAAGTGGAATGACCCACAGAATGTTGTTCAACGTGCTATGGATATTCTTCACAGTGAA
AACTTGCAACTTAAGTTGGAAAACAAAAGTTTGAACCGTCAACTTGAAGAGAGCAACAAGAAGGCTAGTTACTTAGATGT
CATTCTGGGGACTACTGATGCAATGGTTACTACTCAAATTGCTATAGATTATGGTTACAGTGCGGTTAAGTTTAACAAAT
TGCTACACCAGCTAGGAATTCAGCATAAAGTCAACGGTCAATGGATCTTATATAAGGCGTACATGGGCAAGAAGTACACT
ACAACGAAACTTCATACATACACCGACAAACACGGTAAGGATCATGCTAAACCACTTACTGCTTGGACTCAAAAAGGTAG
ACGATTGATTTATGACGTACTTAAAGTAAATGACGTTCTACCACTAATCGAGAGAGAGGACATTGCTTAATGCTTGAAGA
AAACCACAATTTAGAAAAAATCATCGAAGACGCAAAAGAGTACCGCTGGTACTCAATCCCTGATATGTACATGGTTGAGA
TTTTAGACACAACAGGTCGTTCGGCTGGATATGCTAAGTCGATATTTATCGACAAGAAAGAGGCAGCACAAGTTGCTAAG
AAGCTCCATGGAGTAGTAAGGCAGGTAAGTCAAAATGAGTAAAACCCAGCTAAAACCAAAGTGGTATGCAATGTATAGAG
GTGACACATTCATTGATCTTGGTACAGCAGATTATTTAGCTGAAAAGTATCACAAAAAGAAACAATCTCTGTCGTACTTG
TCGAAACCTGCATATCACAGAAATGCACCGAAAAATAGTCAAAGATTAACACTGTACAAAATGGAGGCTAAATCATGAAA
TCATTTGATCCAAATTATATATATCGTTTTTCAAAGAAGACAATAAAATTAACATTTCAGCAATGGGAATATCAAGGATT
TGCATTTGTTGAAATTGGAGGAAATTGTACTTTTGCTGATATGCTTTCCGACTTTCAAGATGGGGATACCTTATTAAGTT
TGCTCAAACAAAAAACTAGTATGCTTAATTTTAAATTGGAAGATCTTAGCCGAGATAAAGAAGGAAAGAACTGGTTTAGA
GCTGTTTTATTTAGTGATACAGGGGAAAATTGTGAAATCGAAGATTATTTAGGCTCATTACCAGAAATGTTAGTTGGTAT
CGAACTTATGAATATTCGAACGGAGGATTAACAATGGAAATTATTGATAAGACAAAAGATAAGAAAGAAGAACAGTGGCA
ATTGGGCGATGTAGTTAGCGATGGAGAACACTATGGACTAATTGTGAAAGATCATAAAAAAGATTACACAGTTATGTCAC
TAGATTTAAAAGACGATAAATCTTATGACGCTAATCATAGCTTTAGCTCCCCTTATCTAGTCATCTTACAAGATACTCTT
TCCGATTGGCACAAAGTAAACGCAAAGCTGGTGATCGAATGACAGTAGCAACTAGAGAAAAATGTCCCTGCTGTGATTTT
GATTCAGATGGTTTTGGTAAAAACATAATTGGCAAAGGTTATGGTAGCTGCGAAATTAGATTATATAGAGCAACTAAATA
TGACTTCTACATTTATTCATATTCAGTTGGAGCTGAAGCACTTTTAAAAGATTGGTTTGAAATATATTCTCAAAAAGTTA
GATTTTGCCCAGTATGCGGAAGGAGATTAGCAATTGACTAAAAAACAAAAATGTCCGTATTGCCATCATGAAACTGGAAA
AAAGCATTATACACTGCTGGAATGTCACTATTTTGCTAACGATAATTATGTTGAAGCAACAGTGGATATTAATACGGATA
AATCTATGTCACTTATTGTTGGTGATTATTACGGAGATGATACTGATGAAATTAAAATCAACTATTGTCCTATCTGTGGG
AGGAAGCTATGAAAGAATTCAAAGTAGAGAAAGATAGTGTTGAAGAAAGTTATCGTTGGGCTTATGGCTGGCGAGTGGTA
GATGGGAAGTGTTCTCCACCTGCAAAGAACTTCCCTTTACCAGACTTTGTTCAAGCAAGAATTGATTGGCTATCTGATGA
AATGAAACGTGGCGGCTTAACTTTTCAAGGTGCTTTCAGAATTTTGTTGGATATTGATGATGAAAAGGCCCTGAAAGAGG
ACTGGGAACTTGGAGCGGTAAGTGACTATATGCCAGTTAGCGAGAAGTATCGAGAATGGTTGCAAGATCCAATTCTTCAC
GATATTAGACAAGTTGCAGTTATGGTGGGGTTCATTTATGACTGATTGGATTTTTGCAGCAGCATTCTTAGTTCTGCTAG
GGATATTGATTTTGTACATGGGGAGTTTATGAGAGTTAACTTTACAATTGAGGGACCGCCAGTAGGTAAGGCAAGACCGA
GAGTTACTAGGACGGTAACTTATACGCCAGCTAAGACGGCACGATATGAGGATTTAGTTAGGTATACAGCGATTAACAGC
TTCAAAGGTGTATTTGATAAAGACGAGCCATTAGACGTCAAAATCATAGCATATTTTGAAATTCCAAAGAGTTTAAGCAA
GAAACGTAAGGCTTTATGTTTGAATAACCAAGAATTACCTACTAAGAAACCTGATGCTGATAACGTGGGCAAAATCATCA
TGGACGGCATGAACCCAAAGATGAAACGTGACAAACGACTTCACAAAATGGTTGAGGTTATGAGAGGTGTTTACCACGAT
GACAAGCAAGTAACAACTTTGCTAGTTAAAAAGAGGTATGCCGAGCGTGCAAGAGTTGACGTAAGAATTAAGAGAGATAT
AGGTGATTAGAATGAATAAGCTTAAGGCAAGCAATAAGCTTTGCTTCGTTAATTTAATATTTAAAAATGGTTGTACTGAT
TCAGTTGCAGTTGATAATAGTAAAGAACATCTGTGGAATAATTTTGCAAAAAAAATTAGATGAATACGGAAAAGAAATTA
AAAACGATATTTTAATTTTGGGCGGAATTCACGGATATGTATATGTAGATCTGGCGACAGTAGCAAAAATTGAGATTTCT
GATAAAGATAAAGGGCCATTGGTTTTGGTTAATTCGCAGGTAAATGATGATGAAATAGATAAGAAATGGAGAGATAACTA
TGGCAATTGAATTGAAGATTGGAACTAGAGGAACGAGGGCTGAATTACTGTATACCTTTACTCAGGATTTCTTAGATGAA
CATGGAATTAGGAGAGCTGGTTCAGTTCGTGTTCGTTCAGAAGATAGTATGAGTCTGGACTATAATGCTGTTTGCTATGT
GATTAAAACTAAATACGGGTTTATGTGTTCACTAAATAGTGGTGATGTTTTAACTTATATGGGCGATGGAATTTGGGACT
TAAGAGTAGCTAAAGAAAATAAATTAACTGATGAAGAGGAAGAGAAGCCTTGGCTATGAAATTGTATGGATATGAAGTTA
ATACTTGCAATTATAAGCAGTTTTCAACGGGACAGCTTGATGAGTTTAGATCAATGCTGAAATCAAACATCAGGAACTTT
CAGGAGCTTGTTGAGCCAACAATCGAAGCAATGATTGATGAAAGTAAGGCAGAAGAGTTACTGGCTTTGATTGAGCATGA
AATCAAAGTAAGAGACAAAAATAATTGATAGGCGAGAGGGAGTGTAAGTGTGTATCAAATTGACTTAGGATTACAGCCGA
ATTTAAGAGCTACAGCTAAAAGGGTGGATAAGTTCCTGACTAATAATTTTCAGAGCTATCTTAATTTGGCTGGCTTACAC
CGTAATCAACTTACAAGCCCTCAATTATCATTCGCACCTGGATCGACAAACAAGAATGGCGTTGAAAATAATTTCATTGA
CGAAGCGCAAGACGACATTGATATTGCTGATCCTGCTAGAAAGGTCTGTGCAGCAATTTATCGGACAATGGATAATTGCA
CCGATACAGCATTAAAGCCTTACAGACGTATCTTGATTGGAACGTACATTGACCAGTTACGCATTGTTGATGTAGCAGCT
ACAGTTAATCTGTCGACTAGGTCAATTGATACTAAGAAGATTAATGCTCAATGTGAGTTCGCCGATAGATGGCTTTACTG
GAAAAGATATTTCGGCGTTGATGATTTACCCGACTTAAGAGTTTTCAGCCAGAAAGTCAAAACAGTATGACCTGATAAGA
TTAAGATCCGGAAAAATTAGTCGTGCGTAAAGCTTGCGCAAACATTGCGCACTGCTTGCGTTCATTTCATGATAAATTGT
TATTGTCGAAAGATTAGACGTGGTGGTTACGATCTTTCGACTTCACCTTGATACGTGCGGTACGTTTGAAAGAATATCTC
CTTTCGAAATTAATACAAGATCTTAATTTGTTCAGTAAGTAACAGATTAAAAGTAACCGTTCTTGGTAGACGCTAGCAGT
CGTTCAATTCGACTGGCGGTTATAGCCTGACTAATCTCAGGCGATAAACATTCCTCATTTATTTTATTTGATTTCGGCAT
TCAGGTTCGACTCCTGATTGCTTGATAACCTAGGCGGTAGTCCATTGGTGATTATTGTATATAATAGTTTGCCTAGGGAG
ATCCTATGCCATGACCCTCAACGGTTTCGAGGAGAGCGTGGGAAGAGCTGGGTAGTTGTTGGCTGGACCGCAGCAGCAAC
TGCCGTGGATAGAGTGGCACAATTTGGAAAATTAGAAAGAAAAGAGGAATTCTCTTTCACAACTATGTAGCGGGGTTCAA
TTCCTCGCCTGCCCATTGCCTGTCGGAAAGCAGGCGTAAAAATAATATTATTCAGATCACGAATATATTTTGTTTGTCTG
ATTTTAATTTACAGAATTGCATCTGGTTTAGCTCTGTACCTAACAGAGCATTCTAGGATATAGCCAGCCATTGGCGAGCT
GGGGTAGTGGCAATTCTACCGAGATATAGCTAAGCGTGCCAGCGACAATTATCTCTTATCGGTTCAATTCCGATGTATCC
TCTAGATTAGCTTTTAGTTATTACGGTTTTCCCAGGTTTGTTTGTTTCGTGACAAAAGCTAATCTAAACTTGGCTCGTTG
GTCAAATGGCTAAGACTCCACACTTTCACGGTGGAGTTACAAGTTCAATTCTTGTACGAGCTATTATATCTAAAATAAAA
AAGTAGTATTGAAGATGGTATAACCAGGATGCCGGCAATCATGGAGAATGTAGGTTCGACTCCTACCCTTACTGCTTTTG
GTAGCAATGTAGCTTAAATGGTAGAGCGGGTCTGACAAAGGCTGCGGGGTGGTTCGATTCCACACTTTGCTATAACTGGG
AGAACCAGTGAAACAGGACATGACAGTTTAAAAATTGGTAAGAGTTAGTTGTAAAACTAGCTCTTTTTTGATGGAGATAT
TTATGAAATTTTTGGCAATCGTTTTAACAATTATTTTTGCGGTAGCCAGAATTATGAACCTTATTACATGGTCATGGTGG
CTGATTTTAAGCCCGATATTAATATATTCAGCTATTAGTATAATTCTTTTAATATGTGAACTTATTGCTATATGGATTGT
TTATTTTAAGGAATAGGAGTTAAGCATGAAAGTTGAAACAGTTTCAATTGATAAAATTAAGCCCTATGAAAATAACCCTA
GAAATAACGATGACGCAGTTGACGCTGTAGCTAATTCTATTAAGGAATTTGGTTGGCAGCAGCCCATTGTTGTCGATAAT
GGGGGGGTAATCATAGCAGGTCATACACGGTACAAGGCTGCTAAGAAATTGGGCTATAAAGAAGTTCCAATCGTTGTTGC
AGACAAGCTAACCGAGGAGCAAGTTAATGCTTATCGTTTAGCTGATAACAAGGTCGGAGAACTTGCAGAGTGGGATGATG
CTGAGCTTTCAGAGGAGTTAAATAAGATTTTAGATATCAACATGGCTGATTTTGGGTTTAAGGATGAACCTATTTCTAAT
GTGCTTGATAAGCAAGAAGATAAATATACACAAAAAACTGATATACCTCAGTATGAAGTTACCGGAGAAAAGCCTAAAGA
AAGCGAACTGGTTGATACTTCGAAACGTGATTATTTAGTTCAAGAAATAAAAAAAGCCAATCTTCCAGAAGATGTTAAGG
AATTTTTGATTTTAGGTGCACAAAGACATTTGAAGTTCGATTATCAAGCAATCGCAGAATATTATGCGCATGCAGGTAAA
GAAATACAGCAATTAATGGAAGATAGTGCTTTAGTAATTATTGATTATGATAGTGCTATGAAGAATGGTTATGCTAAGTT
TTTGGATACTGTTGAGGAATTGAAAAATGAGGCTTAGAAAAAATTTTTGTGTCTTTATTTTAAGCTATGGCCGTCCAGAT
AACATTAAGACACTAAAAACCTTAAAGAAGGCAAATTACTCTGGGGATTGGTTCGTTATTGATAGTGATGATGATAGTCA
TTTGAGAGAATATCAAAAAAGATTTGGTTCTAATTTATGTGTGTTTAACAAACACGAGGAAAGTAAATATTTTGATATGA
TGGATAATCAAAATAAAGATAGTGCATCTATTGTATACGCAAGAAATTATTGCTTTAAGCTCGCAAAGAAATTGGGATAT
AGATATTTTTTGGAATTTGATGATGATTATGACTCTTTTTCATATCGCTATATAGATGGTGGTACTTTAAAAAATAGGTC
TTTAAAAAATGCTGATGCAGCTTTCGAAGCAACTCTTAAATTACTTGATGATACTAATGCTCTAACAATTGCATGGTCTC
AAGGAGGAGATCTCATTGGTGGTCTAAATGGAGTAAATTACAAAAAGAAACTTTTAAGAAAAGCAATGAACAGCTTTTTT
ATAGATACCCGTAAGCCTTTCAATTTTGTTGGAAGGATAAATGAAGACGTAAATATGTATGTTGATTTAGGTTCCCGAGG
TCAAAAGATATTTCAAGTAACTGATATTATGATTAATCAAGCTACTACGCAATTAAGTGATAATGGCATGACAAGCCTAT
ATTTAGATTATGGTACCTTTTTAAAATCATTTTATTCAGTGATGATACAACCAAGTTTTGTGCAACTTCAAAAAATGGGT
GTAAAAAATTTGCGTATACATCATAGCGTTAATTGGAGATATGCCGTACCTAAAATTTTAAATCCAAAATATAAGAAATA
ACTGGAAAGGAGCTGTAAAGATTGGCGAAAGCTCTATATAAAGAATGGCTTAAACCGCAAGCTTTACAGCGACTTGAAGG
TTGGAAAAGAAACGGTTTAACAGATGAACAAATAGCGAATAACATTGGAATACGACGCGAAACATTGTGGGATTGGCAAA
GAAAATATCCTAACATTGCTAACGCCTTAAAAAGAGGAAAAGAAGACGTTAATTTTGCTGTAGAAAATGCCTTGTTAAGA
AAAGCCTTATCGGGTAACACTACAGCGATGATTTTCTTTCTGAAAAATAATTGGCGTGACAAGTACAATGACAGCCAGTT
ATCTAAGGAAGAGCGTGAATTGGTTTTAGCTAACATTAGAAAAGCTAATGCTGATGCACGAATTAAAGAAGCTAAGGCAA
TTGTGGCTGAACGGCTTGGAACTGAGGACAACGAGCAATTAGATCAGGTATTAAACAAACTAATTGAGGAGGCAGGGAAA
GTTGGCACTGATAAATCTATTAACGAAGAAACAGATTAAGGTGTTGCAGTCCTACCTTAACGATGATTGGAAGTACTTAA
TCTTAAACGGCGCTGTTCGTGCTGGTAAGACAGTGATAGACAACTATCTTTTTCTGTTAGAGCTTAAGCGCATTAAAAAG
CTTGCTGAAATTGAGAAAGAACCACACCCTCAATATATCCTTGCGGGGTATAGTTCCAATTCGATTTATACAAACGTTAT
CTCATCACTAGAAAATCAATTTGGAATAGTGATGAAGACCGACAGACACGGTCATTATCATCTTTTTGGTATTGATATAG
TGCCAGCTTATACAGGATCAGTTCGAGGAATTGGTGCTATTCGTGGTATGACTTCTTATGGAGCTTACGTTAACGAAGCA
AGTTTAGCCACTCATGAAGTTTTTCAGGAAATCGTGCAGCGTTGTTCTGTTGGATCAGCAAGAATTATCTGCGACACAAA
CCCTGATATTCCTACACACTGGCTTAAGACAGATTACATAGATAATCATGATCCTAAGGCAAGGATTAAGGCGTTTAGTT
TTACAATTGACGACAACACTTTTCTTTCGAGAGATTATGTTGAAGCATTAAAAGCTGCTACTCCAAGTGGGATGTTTTAT
GATCGTTCAATACTTGGTCAATGGGTTACAGGTGACGGCATTGTTTATCAAGACTTTAATAAGGACACTATGGTAATTCC
GAGAGATCGTGTTCCAGATGGTTTAGATTACTATGTTGGCGTTGACTGGGGTTATGAACACCCTAATCCGATTATCTTAC
TGGGCGATGATAAAGACGGTAATACTTACATCTTGGAAGACTACACACAGAAGCACAAGTTCATTAATTACTGGGTTAAG
ATTGCACAGAACTTACAGACACGGTTCGGACGCAATCTTATTTTTTACGCTGATAGTGCCAGACCTGATAATGTTAACGA
GTTTCAATCCAATGGGCTTAATTGTATCAATGCTAATAAGAATGTTCTGCCCGGAATTGAGTGTGTAGCAAAGAAAATGC
GTGAAAGAAAATTTTATGTGGTTGATACTGCGTCAAGTGGCTTACTTGATGAGATATATCAATATGCTTGGGACGAAAGC
ACAGGACTTCCGCTCAAAGAAAATGATGTAAGACACAATGACAGGCTAGACGCTATTAGATATGCAATTTATAGCAGGAA
CAAGAAAGGAGGTTTCATACCTTGGAATTAGACGCTTTAAAAAAGTTAATTCAAAACACTTCAACAAGCAGAAATGATCT
AATTAATAATTACAAACAAGCAGTGAATTATTATGAAAATAAGACTGATATTACTACCAGAAACAACGGTAAAGCTAAGC
TTAATAAGGAGGGCAAGAAAGATCCTTTAAGAAGTGCTGATAATCGCATTCCATCAAACTTTTATCAGTTGTTAGTAGAC
CAAGAAGCAGGTTACGTTGCTTCTGTTTTTCCTGACATTGACGTTGGAAAAGATGCCGATAATAAGAAAATTATTGATGT
CTTAGGCGATGATCGTGCGTTGACGCTTAACGGCTTATTAGTAGACAGTTCGAATGCTGGTCGAGCTTGGTTGCACTACT
GGATTGATGAAGATAACAATTTCAGATATGGCATTATTCAACCTGACCAGATCACACCAATTTATGCGACAACGCTAGAT
AATAAGCTGCTGGGTATTCTGAGAAGCTATAAACAGTTAGATCCTGATAGTGGTAAGTACTTTACAGTTCACGAATACTG
GACGGATAAAGAAGCACAATTCTTCAGGACAAGCGCAACCGATAGCACAGTGATTGAGCCTTACAATATCATTACTTCTT
ACGATCTAAGCGCTGGCTATGAAACAGGACAGTCAAACACCTTAAAACACAACTTTGGACGAGTTCCTTTTATTGAATTT
CCTAAAAATAAATATCGCTTGCCTGAACTTAACAAGTATAAGGGGTTAATTGATGCTTACGATGACATCTACAATGGATT
TATTAATGACTTAGACGATGTCCAAACTGTAATTCTCGTCTTAACCAACTATGGTGGTGCTAGCTTAGAGCAGTTCATGA
ACGATCTAAGAGAATATAAGTCTATTAAGATCAATAACGCAGGTAATGGCGATAAGAGTGGCGTTGATAAGCTCCAAATT
GATATCCCTGTTGAAGCCCGTGACGATGCACTTAAGATAACCCGTGATAACATTTTCTTGTTTGGTCAAGGAATTGATCC
AGCTAACTTTGAGAGTTCAAATGCTTCTGGTGTAGCAATCAAAATGCTATATTCTCACTTAGAATTAAAGGCTGCTAAAA
CACAAACTTACTTTGAACATGCTATTAATGAGTTGGTTCGTGCAATTATGCGTTACCTTAACTTTTCAGATGCGGACAAG
CGCCATATATCGCAACATTGGACGAGAACTAAGGTAGAAGATAGCTTAACTAAGGCTCAAATTGTTTCTACAGTAGCCAA
TTACAGTTCAAAAGAAGCAGTTGCTAAAGCTAATCCTATTGTTGATGATTGGCAGCAAGAACTGAAAGACTTAGCCAAGG
ATAGAGAAGAAAATGATCCATATTCTAAACAAGCTGACGAGTTAAACGGTAAAGGCGTAGACGATGAAGAGTAGTGACTA
CTGGCGTCAACGTGCTATTGCTGAAAAGAAAAAGCAACTTGAAGCGTCAGCAGATTATGAAGCGGCTATGCAAGTTAGAC
TAAGACGGTTAGAGCATGAATTCGAAAAAGAAGCATTAGTTTACTTACAGCGATATGCTAATGAGAATAATGTCGGCTTA
AAACAAGCTGCTAGCGTCTTAGGAAGTATTAACACAACTAAATGGTCGATGACCTTAGAAGAGTTTGAACGTAAAGCTAA
GGCTGGTGGTTATGATAAAGAGCTAAACGCCGAATATTACAAGAGCCGTATTTACAGACTTCAACAGTTGCATGACCAGA
TGGTTGAGTTTTCTAAAAAGTATGGCATGGCTGAACAACTAAAAATGCAAAAAGGTTTAGCCAAACAGTATCAGAATAGC
TATTACTTACATGCTTATGATAAGTACCGAGCTACTGGTCAACTGGATATCAAGCTAAATCATTTCAACGAACAGCAATT
AGAAAATATTGTTTACAGCCCTTGGAAAGGTAGCGATTTTAGCAAGCGAATTTGGAAAGAATACACTGAAATTCTTCCTG
ATGAGTTAACTGACACAATGCTAAGAGCAACTTTATTTGGATATTCTCCAAGCAAGGTTGTTTCAATGATGAGAGATCGT
TTTAAGAAGGTTTCTGATCGAGATTTGCATAGGCTGGTTACTACTGAAATGGGACACGCTGCCGAAGAAGCAACAGCACA
GTTCTATAAAGATAGCGATATTGAGCAATACCAATACTTAGCCACATTAGAAAGCCACACTTGTGACCAATGCACCCACT
TAGATGAGCGCATTTTTAATGTCAAAGATAAAAAAGAGGGTATTAACTATCCTTTAATTCACCCATATTGCAGATGCACG
ACTGTTCCTTACGATAAAGACTTGCCAGACGTTGAAACTCGTTGGAGTAGAGATCCGAAAACAGGTAAAGGACGCTATGT
ATATCGAAATGCTTTAGATTATAGTGAGTGGAAAAAGCTTTCCAATGTTAAGATACTCAACTTATCACTACCTACACCAA
AATTGACATGGGACGAAGAAGCTGCAATTCATAAATATAATTCTTTTGAGTCTTACGGTTTAAATGCGGACTTAAGAGCA
GGCAATACATTGTCACCAGCCGAAGAAAAGTTAAAACATGATTTAGATACTGCTCTGGATAAAATTCCATACTATTCAGA
AGACGAACCACTTAGTCGCTCTTTATATTTTGAAAGCAGGGATGATATAATGGTCGATTATGTTAATAAAGCTTTGACTC
AAGGATACATTCAAGAGCCAAGTTATACGTCTTCAAGTGCTGGTATGGTATATAATCCAGAAGATGATTTACGAGTTGTA
ATTTTAAAAAGTCATAGTGGACATGATATTAGAAAATTTAATGATGTTGAAGGTGAAGTATTATTTAAGCGAAATACAAG
ATTTGATGTATTGAGATTAAATATCATAGATGGTAAACCATATATTGAGGTGGTTGAACATGAAGAAAATGACTAAATAT
AATCTCAGCAATGAAGAATTTTTAAATTACATCAAATCAATTCCTAAATCCCAATTTAACAATAAATCTCATATTGAGTA
TTTTAAAAAAGTTTATGAAGCAAAAAAGAAATCAGGCAGTGATTACTCTAAAGAAGAAAAATATTTAAAGGAAAATGGAG
TAAAGTTAGATGATTAAACAAGTCGTTGATATAATCAACGGCTTTTATTTTGACCTGAGTAAGTCGTTAAACTGCTCTTT
TTGTATGCCCTTATGAGAGGCGAACTCGTATAAAACGTGTGAAAGGATAGAACAATGAAAAGAAAACAATTAGAAGAGCT
TGGATTACAAGAAGAGCAGATTAAAAAGATCATGGATTTAAACGGCGAGGATATTCAAAACGCTAAGGATAAAGCAAGTG
CTAGCAATGCTGAAATTTTAGAAGAGAATAAAGCCCTTAAGTCCCAGATGAGTGAAAGAGATAAGGATTTAAAGAAGTTG
CGTGCTCAAGTTAAGGATAATGAAGACTTAACTAAGCAATTTAATGATCTAAAGAGCAAGTATGACAAGGATACAGCTGA
CCTTACTCAAAAACTTGCTACCAATCGTTTGAACAGCGCAATTGACCAATCATTAAGCAAAGCTAATGTTCGCAATAACA
AGGCTATTAGAGGTCTTTTGAACATGGACGAAATTAAGCTTGATGATGATGGCAATTTGACAGGTTTAGACGATCAAATT
AAATCTTTACAGAAATCTGATGGTTATTTATTTGATGAAGGTAGTAAGCAAGATTACCAACCAAATAATGGAAAACCTGC
TAACGCTGATCCGGTCCAGGCAATGGTTGATATATTTAAAGGAGAACATAAATAATGGCAATTAATTACGCTGATAAATA
TCAAAAAGCAGTTATTGATGGTTTTTATCCAGACGTTTTATATTCAAGCGCTTTATGGCAATCACCATCTAACAATACAA
TTAACTTCTTAGATGCAAAACATATTAAAGTTCCACGGTTATCAATTTTATCTGGACGTCAAGACCGTGAAAGACGTACT
ATTACGCAACCAGCAGCCAATTACTCATTGGATTATGATGTTTATGAATTAACTAATGAACGTTACTGGAGTACATTAGT
CGACCCATCAGATATTGATGAAAGTAATCAATTATTATCAATTGCTAATATCACTAGACAATACAACTTAGATAGTAAAA
TGCCTGAAAAGGATAGAGAAATGTTTTCTAAGTTGTTTAGTCAACGTCAGGCAGTTAATACTTCCGAAGGATTAGATCAA
AATGCTGGTATCCACTCAGAAAGCTTAGACGCAAAAAACGTTTTAAAAGCTTACGATCAAATGATGCGTAACTTTGACCG
TGCAAGAATTCCAGCCCAAGGACGTATCTTATACGTTGACACTGGTACTTATTACATGCTTAAGGACGCAGAAGCAATTA
ATAGAACAATTATCGTAAGTGATGCACAAAATATTAATCGTTCTGTACGTTCACTTGATGAAGTTACTATTGTTCCTGTG
CCAGAAGATTTGTTCCAAACTAAGTTTGATTTCACTAACGGCTCTAAGACCGTTGATGATGCTAAGCAAATTAAGATGAT
GCTTATCTTCAATGGTGTTCAAATTTCTCCTGAAAAGTATGATTTCGTTGGATTAGATGCTCCAGCTGCTGCAAATTCCG
GAAACTGGCTATACTACGAACAAAGTTATGATGATGTTCTTTTACTTAAGCCTAAATTTAAGGGGATTGAGTTCTTCGTG
GCTGAAAAGGACGCAGATGGTGACTCTAATCCTGCTGGACGTAAGAAAACAACTGAAGAAGATGCTAAACCTAACGAAAA
CAACACTGTAGATGAAATCAAGGCCTACTTAGATAAGAATCACATTGATTACACTGGTAAGACCAAGAAAGACGAATTAT
TAACTTTAGTGAAGTAGGTGGTTAGATGGATAAATACCCACGATTTGAAGAGGTCAAAAAACATTTAGCTGATTTTCTGC
CTAATACTGATAATGCACCTAACTATGACAGCGTATTGGAATTTACACTAGAAAAAGTTATTTCTGATGTTTCAATTTAC
ACAAATATTCCAATTTTAGAGCTACCAGAAGAGCTTGAACCAACTATCTTAGGTTTAGCAGTACAAACTATTGACACTCA
TCAATGGCTAGTACCCAAAGATCAGCAAGTTGGTAATGTTCAGTCATTATCAGAGGGTGATACATCAGTTTCTTTTAGAT
CTCCAAGCGATATTTATTCAGCATTGCAAGCTACTAACACAATCACTGATAACTATGTGATGCTTTTAAATAATTTTAGA
AGGTTAGCCCAATGAGTTACTTTAATGGCTTAAAAAATGCACTTCCTAAGCTATGGAATGATCGAGTTAAGATTGTGGGT
ACTCTTCCAACTAAACATGGCTACATTACTAATAATGAAGATGTGACTATTGTTGAAGATGAGCCAGCTAAGGTGGTTTT
AAAAGGACAATCAGCTAGTGAACAGTCTTTCTTTGGTACTGACGAATATGATGCGAAATTGATTATTCGAAATGGCATTA
AAATCCCTGCTGGTGCAGATATTTATGTGACTGATGTAAATGGTCAAGTGACTAAATATAAGCGTGCCAGCAAGGGCTAT
AGTGGCTATTTCAGCCATCAGGAAGTAGCAATGGTTAGGAGTGAGAAAGCATGAGTTTAGGACATGTTGACGATGCTCAA
TTTCAGCAATTCGCTAGTAGAGTAAGGCAGAAGATTGATAGTGGCTATGTAAAACAGGAGCTTGGAAAGAGTTCTAGACG
TATAGGCACTCAATCACTACGAATTTTGGAAACAAACACTCCTGTAAAGCAAGGCAACCTTCGCAGATCATGGACGGCAG
AAGGACCGACCTATGGTTGCGGTGGTTGGACGATCAAATTAATTAACAATGCTGAATATGCTTCTTACGTTGAAAGTGGT
CACAGGCAGACACCTGGAAGATATGTACCATTACTGAAAAAGCGCCTGGTTAGAGATTGGGTGCCTGGTCAGTTTTACAT
GAAGAAATCTATTCCACAAATTCAAAGACAGTTGCCACAGTTGGTAACAGAGGGTCTGTGGGGGTTAAAGGACTTGTTTG
AATGACAATAGTTGAAAGAATAGCTAAGCGAATATCAGAGATATTTCCTGATGTGACAATTTATTCAGAAAAACAGAAAA
GCGGTTTTCAAGTGCCGTCATTTTATATCAGTAAGATAATGACAGTCACTAAGAGTCGCTTTTTTGATATTCAAGATAGA
AGCTTGTCTTACTCAATAACATATTTTGCTAATCCAGATCGTCCTAATGCTGATATGGAAGAAGTAGAGCAAAAATTACT
GAATAATTTTACAAGATTAGATGATTATGCAACTGTTAGAAACCGAGAAGCGACTATCAACCAAGATGATGAAACTTTAG
TAATGAGTTTTGATTTGAGGTTAGAGATGTATCCGGTTCAAGACGGTGGAAAGCTAGAAAGGATTGAGTTTAATGGAGGA
ATCCAATAAAACGGAAACCGAGACTCCGATGGGCGAAATTAAAGCGCCTATTCAAGTTGAAGACGTTAAATTCACAAAAC
AAGCTTTGATTTCAAGTCCTAAGTTCTCAGTTATTGAACGGGATATTTTGAAATTAGCTTTAGATGATGACAAAGAATAC
ACAATTGCCGAAGTTAAAAAGGCGATTGACAAATTTAAGGAGGGATTTTAATGGCAGGAGGAACTTGGAAAGCTCAAGAT
AAGCGCAGACCAGGCGCTTATATCAATGTCGTAGGTAATGGTCAAAGAGAAGCAGCTTCTTCTCTAGGTAGAGTGTTGTT
AATTCGTGATAAAGGCTTAGGCTGGGGCAAGAATGGTGTCATTGAAGTAGAAGCTAACAGTGATTTCACTAAGAAATTAG
GTACTACTTTAGATGATCCATCTCTTACAGCTTTAAAGGAAACACTAAAAGGTGCTTCTAAAGTGCTTGTTCTTAACCCC
AATGAGGGTACAGCAGCGACTTTGACTAAAGAAGGACTGCCTTGGACTGTTACTGCAAATTATCCAGGTGAAAAGGGTAA
TCAAATTACAGTGAGTGTTGAAGTTAGTCCAGCTGATCAGAATGCGGCTACTGTATCAACTATCTTTGGTACTAAGTTGG
TTGATGAACAATCAATCAAGTTCAATGAATTAGATAAGTTCAAGGGCAATGATTACATCACTGCAAAAGTAGTCGAAGAG
GGTAGTTCAAAGCCTGTAGCATTTACTAATGTTTCAGGCGCTTTGACTGGCGGTACTACTACTGAGTCTAATAAAGTTGA
AAGCTTATTGAATGACGCTTTAGAAAATGAAGAGTACGCAGTTGTTACTACTGCTGGCTTTGAACCATCAAGCAACATGA
ACAAGTTGGTTGTGGAAGCAGTTAAGCGTCTCCGTGAAAATGAAGGTCGCAAGGTTAGAGGTGTAATTCCTACTGATGCA
GATACTACTTATAACTATGAGGGTATTTCAACCGTTGTGAATGGTTACACTTTAAGCGATGGTACTAATGTAGATGTTAA
AGATGCAACTGGTTACTTCGCTGGTATTTCCGCTTCTGCTGATGTAGCAACTTCTTTAACTTATTTTGAAGTTGAAGATG
CTGTTTCAGCATATCCAAAACTTGATAATGAAAAGACAATTAAGGCTCTTGATGCTGGGCAAATTGTGTTCACTACACGT
CCTGGCCAAAGAGTAGTAATTGAACAAGATATCAATTCATTACACAAGTTTACAGCTGAAAAGCCACAATCATTCTCTAA
AAATAGAGTAATGAGAACTTTAGACGAGATTGCTACTGACACTGAAAATACTTTTGAAAGAACTTATTTAGGCAAAGCCG
GTAACAATGCAGCTGGTCGTGATCTCTTTAAGGCAGACAGAATCGCTTACTTAATGGGTTTACAAAATAGAAATATCATT
CAAAGCTTCAAGAACACTGATGTCACAATAGAAGCAGGGAATGATACTGACTCTATCGTTGTTAACTTGGCAGTTACTCC
AGTTGATGCAATGGAAAAACTTTACATGACAATGGTAGTTAGATAGGAGGAACGTAAATGGCAGCAATTGATGAGTTTTT
AAATGGTCGAGATACTATTTCAACCAAAGATGCTACTTTATCAATCAAAATTAATGGCAACATTATTAAGATGATTGAAT
GTGATAAGTTCACAGCTAAGCTTGAAAAGAACAAGGAAGACGTCCAAACCTTAGGTTCTCACTGGAAGAGAAAGAAAACT
ACTTCTGTTGAAGGTACGGGAACTTTAGGTGGTTACTTGGTTAACTCAAACTGGATTAAGTACGGCATTCCTTATACTCA
AGATGGTGGGGATTTGTATTTTGATGCAACTTTGACTATCCATGATCCAACTTCAAGAGCTGGTAAGCAAGTGGTGCAAT
TAACAGATGTCAACTTGGACGATATTCCAATTGCCGATTTTGAAGCTGATGACGGCGTAATGGAATGGGAAAGTGATTTT
ACTTTTGAAGGCGTCAACTTAGTCCAAGCATTTAATGGAATTAATTAAGGAGAAAATAAATGGCTGAAAGTGTTGAAGAT
TTTTTGTTTGAAAATGTTGGTAGTCCAGTAGAAGAAAAAGAAGTTAAGCTTGAAAGATTTAAGTCTCCTTTTAAGATTAA
GTCTTTAACTGCTGATGAAGTGTCACATATTCGAAAGCAAGCAACTAAGAGAGTTCTCAACCGTAAGACACATAGATACG
AACAAGAAACTGATGAAAATCAGTTCCAAGGTTTAGTTGTAGCAGAAGCTGTTGTTTCTCCTAACTTAAACAATGAAAAG
TTGCAAACTTCATGGGGCTGTATTGCTAAGCCGGAAGAAGTTTTAAAGAAAATGCTTAAAGTTGGTGAATACACTGAGCT
ATCACAGGCAATTATGGACTTATCAGGTCTTAACGATGATGACAGTTCAGAAGACTTGGTTGAAGAAGCAAAAAACTAAT
AAATGAGTCTGTTGGCGACTTTAACATTTATCACTATGTTCTTAATGAATATCACTGGACGCCTAAACAATGGGCGGAGA
TGTCAAGGCGTGAGCAGGCTTTAGTCGTCGCTTCGATTGAAGTACGACAAAAATACGAAAAAGAAGAAGAGAGAAAAGCA
AAAAGAAAGGCTAGGTCTAAGCATATTTAAGGCTTAGCCTCTTTTTTTGCATTCAGCAAAGAAAGGAGGTAGTAAATGAG
TACAATTAGCACCACTGTTAAGATTAATGACGCTTTTAGTAACCCATTAGATCGCCTGTCTAGTGGTTTGCAAAAAGCGC
AAAGTGGTATGAGCAAATTGAAAGAAGCTATTTCTGGCGGTTCTAGTGGCGGTAGTATGTTCAAGTCAATGGTTGGCGGT
ACTGTTGTTGGCGGAGCAATCAACAAAGGTATGGAACTTGCTAGTACTGGAATTCGTTCCATGTATGGCGAATTAGATGA
AGCAAGTAAAGCATGGCAGACTTTCGATGGGAACATGCACCAATTGGGCAAAAGTCCGGCTGAAATTGCTACTGCTAAAA
AGTCAATGCAACAGTTCGCCCAGCAAACTATTTACGGTGCTTCTGATATGGCAAGTACTTACTCACAATTGGCTGCTGTT
GGCACGAAAAACGTGGATCAATTAGTTAGAGGTTTTGGTGGTTTAGCTGCTGCTTCTTCTAATCCGCAACAAGCTATGAA
GACTTTGTCAGAGCAGGCAACTCAAATGGCTGCCAAGCCAATGGTGCAATGGCAAGACTTTAAACTTATGCTAGAACAAA
CGCCAGCAGGTATTTCTGCCGTTGCTAAGACAATGGGTGTAAGTACCCAACAATTAATTAAGAACGTTCAAGATGGAAAG
GTTAAAACTGAGGACTTCTTGAACGCAATAGCTAAAACAGGAACAAACGCCAACTTTACCAAGATGGCTACTCAATTTAA
AACAGTTGGGCAAGCTATTGACGGTTTAAAAGAAACAATGGCTAACAAATTGCAAGGTGCATTTGATAGAGTGGGTAAAG
TTGGCATTAAATTTGTTTCTGATTTAACGGATCAGCTATCAAATGTTAATTTTGATGGTTTCGTTGACGGATTATTTAAA
GCTGTTGCTGATATGGAACCAATTTTTGACGATTTAAAGACTGGTTTTGATGATTTTAAAAAAGGCTTTGCTGATTCTGG
CGCTTTTAATTCTCTAAAAGATACATTTGATAGTATTACTGACTCTGTCGGTAAGTTAGTCAATACGATGGACCAAACTA
ACGGAGGAGACAGCTTATTTAAGCAACTAGGAAAGCTAGCTGGTGGAGCATTGGGTGGTGCTGCTAAATCTATTTCTGGA
ATTGCAGAAGCGCTTGGTGAACTAGATCCAGGCACACTTCAGATGTTAGCCCAAGCTTTTATCATCTTAAAAGGTGGGCT
AAAAGGCTTAGTGTTTGAAGCTGTTATTTGGGGGCTAAAAGAACTGAATAAACTAGATCCTGGCACAATTAATAATATTG
CGCAAGCTCTTACCGCATTAGCAATAGCTTTTACAATGTTGAAGGCTATGGGAAAAATTGCTGGCTATATGAAAGAAGTT
TCTAAGTTCTTTAAAGGCTTCAAGAATGCTAAGAAGATCAAAGCTCCTGAAATTGATTCGCCAAAAATGACTAAGCCGGG
TAAGATTTTAAGTAATGCTGGAGCATATATGAAACTAGGTGCAGCATTTGCCCTAGTTGGTGCTGGGGCTTTAGCGCTCG
GTGCAGGATTTAAATTGTTAGCTGATGCAGCTACTCAGATATCTAGTGCAGGTGGCGGTGCTATAGCAACATTCTTTGGG
ATGATTGCCGCTATCGCTGCCTTAGTGGTCTTAGTAAGATTTTTAGGACCAGATTTGATTGGTGGAGCGGTTGGCTTTGC
TATCTTTGCTGCCGCACTGCTATTAATCGGCGCTGCCGTTTTAGTAGCAAGTGCGGGTATCGCACTTTTAGCTACTCAAC
TACCTACTATTTCAGAATATGGAACTAGCGCAGCAGTTGGCTTGCTTGCTTTAGCTGGAGCAATTGCTGTATTTGGTTTA
GCTGCAATAGTTGGAGCTGTTGGAGTACTTCTTTTAGGCGTTGCTTTAGCAGTTCTTGCTGTAGGTTTAGTTGCAGCAGG
TGTTGGAGCATTAATTTTTGCTGTAGGTTTAGCCTTAGTTGGAATTACTGCTCTAATTGCAGCTGTTGGTGTCTTACTTT
TAGGAGTAGCAATTGCTCTAGTTGCTGTAATGGTAATTATTGCAGCTGTTGGAATGCTTCTACTCGGTGTGACACTTGTC
TTAGTTGCTGCAATGGGAATTGTTGCGGCGGTTGGCTTACTATTAATGGGCGTTGCTTTAATGCTGATTGTGGTTAGTGC
AATGGTTGCTGCTGTTGGTTTAATTCTCTTATCAGTTGCGTTACTACTAATTGGTCCAATGTCCTTAATAGCGGCTGTCG
GACTACTTCTTTTAGGTGTTGCATTAACTCTAGTCATGGCTATGGGATTAGTAGCTGCTGTAGGTATCTTGCTCCTCGGA
GTTGGACTAGTCTTAGTAGCTGCAATGGCTATGGTTGCTGCTGTTGGATTAATGATGATGTCTGTAGCTTTAATGATGAT
TATGGTTACAGCTATGGTATCAGCAGTAGGTTTGATGTTACTGGCAGTTGCTTTAATGATGGTTGGTCCTATGGCAATGA
TTGCTGCAGTAGGTCTGATGCTCTTGGCAGCCGCTGCAATTATGCTTGGCGCTGGCTTAATGGTAGTAGCTGCCGCCGCA
ATGGCTGTAGCCGCTGCTCTAGTTGCAGTTGGTGCTTCTGTCATGGTTATGGCGTCACTATTTGTTGCCGCTGGATCAAT
GATGGTTTCAGCAATTACTAGCGCAATGAGTGGAGTAGTAAGTGCTGTTAGAAGTGGTATTTCCAGCGCTGTAAATGCTG
CTAGAAGTTTTGGAAGTGCCTTAGTTTCTGTGGGTAGACAGTTAATTCAAGGTTTAGTCAATGGTATTAAGTCAATGATT
GGCGCTGCCGTTAGTGCAGTGCAAGGAGTAGCAAGTAAAGTTGTAAGTGCCGCTAAGAGCGTGCTTCATATTGGGTCTCC
TTCAAGATTGTTTAGACAGTATGGTCGCTGGGTCGATCAAGGTTTAATCATAGGATTAAACAGAGATGCTGGTGCAGCTG
CTGATGCTTCTGCAAGTATGGCGCAAGGTGTTGTAGATGCTGCTAGTGGTATGTCGCCAACCTTAGACCCTATTGGATTA
AGTGGCATAAATCCAGGAGATTTACTTGCAGCTGGATTTGATAGAGCACTGGACGCAATCAGCAATGTTGCTGGTGCAAT
TACTGGGCTTGATGGTTCAAGAGCTAATATTGGCATTTTCGGACAAGGTGCTGTTTCTTCAGCAGTGGGTAGCGATACAG
TAACATCTGGTTCAATCGCTCCAAATTCAGTATTGACTAATAACAACAGTAGTAGCCAAACAGACAATAGTACTCAAGTT
CAAATTGATAAAGGTGCTATTGTCATCAATGCTTCTGGCAATCCAGATGCAGACGTAGACAAGATTTTAGATAAGATCGA
TCAAAAGATTATTGATAGACGTAATAAAGCTCTAGGAGGTGGTTAATATGCCGGTCAACGGCTTTGGTGTTTATATCACT
GATTATTCAACTAATAGAACGGTTGAATTGCCTGTGAACCCGTCAGAATTAACTTTGAAATATGAAACTGATGATAAATC
AGAAACTATTGTGAACTTGGGAGAGATTAATCGAGTAGGTAACATGAAATTGGTATCTCTTACGATTGATAGTGTCTTTC
CAAAGAAACATAGTTCTTGGATTAGTTCAGATAAGCTGTTAAAACCTGATGAATACATTAATTGGCTTAAAAACATTCAA
GCTAATAAACATCATGTTCAATTAGTTGTCAGCTCTACTCAAATTAGTGTAACTATGACGATTTCTAGTTTTGAATATGG
CTTTAAGAGCGGCTTTGCAGATGAATATGCTTATACTTTGGGCTTAAAGCAGTATAGAGAAGTTAAGTACCATAAAGTTA
ACGTCCCAGCCCCTCCAAAACCTAAACCAAGACCAGCTCCTCCTAAGAAGTTAGGCATTGGTTCAATTGTAATTGTAAAT
GGCCGGCTGCGCTTAGACAGTTATGGAAGTGCGCCGGGTGTATATGAAAATAATGTAAGAAGACGAATTACTTATTTAGC
GCCTGGGCATCCTTTTCCAATTCATGTTGCTTTAGTGAATGGAGGACCTAGAGGTTGGGTTAGACAGAGTGAAGTGAGAT
TAGCATGATTACCAAACTTCAAATTCTAAAACACGATAATGGTGGCGCTAGAATTGGTGTCGAAATCAAGGACATGGTTA
AAAATCTTAAGTGGGTAACTGACTTAAATTACTCTGCTGGAGAGCTAACATTTGATATTGTGAATGGCAAAGATCCAATA
ATTCCAGCGATGGGGGCAATTGTAGACTTTGCTTGGGATAATAAAGATATTTTCTGGGGTTTCGTTTTCAGTGCTGAATG
CACGTCAGACACTACAGTGAGCGTTAAAGCTTACGACTTTGAAAGATATCTAAAGAGTGAAGGTTCAGTCGTCTTTCAAT
CAGGGACGCTTGGAGATAGATACAGTAATGTTTGCCGCCGTTTCGGTGTACCATTTCATATCAAGGAACAGCCAACTTAC
AGAGTGCCTGCGGAAGTTTGTGATGGTAAGACAGGATTTGACATGATTAAGAGCGCAATAGATAAGACATACTCTGCTAC
TGGCGAAATGTACTGCATTGTTGCTAATCATATGTATATCGAACTTAGAAGAGCGCCTATTCCTACAAGAACCCTCTTAG
TTATTGATACTCAAAACACGATGAGTGATTACACTTACTCTGAGAGTATTGATAATGCTGCTAACGTGGTTCAAGTTGTT
CAAAAGAACACCGATAATTCACAGACAAAAACAGCCACTGCTACTTCCGACACTGGAGATGATCCAGCTACTACAAGTTT
TACGATTGCCTCTGCTAGGGGTAATACGATTAGAACTTGGGGACAGATTGTTAAAGTGGTCAATGCCAAGAACAAAGCAA
ACTGGGCACAGATGGTTCAACAAGCTAATGACGAGTTGAAAAAGCGCAACGTTTCAGAAAGGAAATTAACGCTTGATTGT
ATGGGCGATACTTCTCTAATTGCAGGTGCTGGTGCTAACGTCAAAATTAAAGATTTTGGCAAGACTTGGACTAATTGCCC
TATTTTGAAAGCAACTCATAACTTCGGGACAGATTACACTTGCAGCTTAGAAATGAAAGTAGGTACAAAATGGCAGGAGA
ACAGCTTATAAAAATGTTGACGGAACGGGGCGGTAGTGACTCTGAGTATTCCGATGTTATCTATGGACGTGTTATCAGTA
TTTCTCCGTTAAAGGTACAAATTTCTAATTCAATGATTATTGACGATAATTTCATTGTATTGGGAAAGCACATTGGAAGC
TTTTCAATGAGTGGTAGTTTGACGACTACAGAGGAAAAGAAAGGCAAGGACGGAGAAAAGCCTAAGACAGAAAAGACCAC
CAAGCCTGCTACTTTTACTTTTGATAACTCTTTAAAAGTTGGCGATAGGGTAACTATGATCCGTGCTGATGGTGGTCAAC
AATTCTACTTATTTGAGAGAGAGGGTGGTTAATTTGGATAATGAAGAAAATCAAAATCCGACACTAACCTTTCAGATTGC
TAATGGCAGAATACGTAATAAGTTCGATGGCTTAGGTGCTATGGTTCAAGCTGTAGATAAGATCTTAAAAACAGAACGTT
TTGTTTTTCCAATTTATACCGATCAATATGGCAATGATTTAAATGACTTGCTTGGTAAAGACTTAGGCTATTCCAAAGTT
GAAGCTGAGCGAATGGTCAAAGAAGCATTACTAGCTGATGAGCGTGTAATCAAAGTCGATATTACTAGTATTAATGAAAC
AAGCCCCAATACTTTAACTCTTACTGGAGAATGTCAGACTAGTTACGGAAATATACCAATAGAAAGTGAGGTAAGCATTA
AGTGAGTCCAAATGAACTAATTACTGAATTTCAGAATAAAGATTATGACTACTTTTTAAGAAAAATGCTTGATGCTGTGC
CTGATAATATTGACAAGCGTGAGGGTTCAATAATCTATGACGCTTTAGCTCCTGCTGCGTTAGTTATGGGGCAGCAATCC
TTAGATATGGCTAATGTAATCAAAGAAACTTATATCAAAACAGCCTCTGGAGAGTTCCTAGACTATCGAGCAATTGAACA
TGGGACAAGTCGATATCCTGCTACTCAAACAGAAGCTAAGGCTAAAGTTTTAAATGACAAGAAAGAACCGTTAGATAATG
TTCAAATAGGCGATAAGTTTGCCAGCATTGGCGACTCACCCATTTTTTATGCTGTGACAAAAGTCAATGATGACTTGACT
GTTGAATTAACAGCAGAAGTTAAAGGTTCAAGCGCTAATAGTTATATCGGGCAGATTTTACCTGTTACTCCCAACGACTT
GCTTTCATGGGCTGAAATTACAGAAATTACAGCTCCTGCAAGGGATGTAGAAAGTGACGACCACTTAAGAGCAAGATTGC
TGAGTTCTCAAAGTTGGATTGCTTACGGTGGTAATGTGGCTGATTACTTAGATATGACTAGCAAGATTGATGAAGTTGGA
GCTGCGCAGATTTATCCAACATGGAACGGCGGGGGAACTGTCAAGGTAGTTATCTTGAATAACGACCTAATGCCTGCTAG
TGCTAGTTTAGTACAGAAAGTTAAAAATACACTTGACCCAGAAGATAAACAAGCAGAGGGTTATGGATTAGCTCCAATTG
ACCATGCTGTAACTGTGACTGCTCCTGAAGAATTAATTGTAAATGTTGATATTTCAGTAAAACTTGATGATACAAAAGTA
ACACGGTATGTGAAAGACAGCATTACTAAAGCAGTTGAGGGCTACTTCCAATCATTGAGAAAGGACTGGGCAGATATCAA
TCAAAAACTTGGTAGGGGTTATGAAGAAACCATATATCGTTCTAAGATCCTGTCTCAAGTTATGCTGACGGAAGGTGTGG
TCAATGCTAAACTTCCATCTTTGAACGGGCGGGACGCAGACATTGACTTAGTTTTTAATAATTCCAAGTCGCAATTGCCA
GTAGTCGGGACGGTGACAATTAATGAGCAATAAATATGAACTTCTAAATTACATGCCTGATTATTATGAGGGCGTGTATG
AAATGAAGGAACTTCTTAAGTCTGAAAGCGTAACGCTAAAAGACTTGGAAAGTAGCCATTTGCGGACGTTACTAAATGAA
TTTGTTTCAACAGCTGATGCTAAAGGTATTTCGCTTTTTGAAAGCCAGCTAGGCATAGTTCCAGATGAAAACGATACTTT
GGAAATGCGTAGAAATAAGGTCTTGATGTATGTATTACCACCAAGACCGATAACAATTAGATTTTTCAGAGATATGCTGA
ACAACGTTAACCTGCCAGTGAAAATTGATGTTAATTACGGTGCAAGAGCTGTTGTAGTAACTGCTAAATCAGCTGAAATG
ACAAGTAATCAAATTAACTATTTGAAGTATCTGTTGAATGTTTATTTGCCAGCTAATCTCTTGTATCAAGTAAAGATTTT
GCTAAACGCTGCAAAGGTTTTTGATGATTTGAACTTGGGCATTGGTAACGTGGTAAAAGCAGCGAGCATGGCAAAAGCGA
GTCCCAACCAAGTATTTAACTAGTGAGGTGATGAGATGTCAGAATATAATAAGACAATTCTAACTAATGAGGGTATTGAT
TTGGCCCGTAGAGCTAACAAGGGTACGGCAACTTTTTCTTTGACGAGAGGTGTTTCATCAACTGATAACTTATCGGAAAA
AACAGTTGAAGAGCTTCAAAACTTAACCCAGTTACCAAGTATCCAGCAATCAGTGAAGTTGAGTGATGTAGGAGATACGT
CTGATAATTCAGATACTGTTTTAGGTGTTAGAATGACCTTTGATAACCAGAATTTGAAGACTGGTTATAATGTGCATACT
GTTGGTATTTATGCAAAAGAACCAGATAAAAATGAAATTCTTTACGGTATAGCTACAGCTAAGACACCTGAATATATCCC
AGATTTTAGTGAGCAAACTTTATTTAAGTTTGATTTTTTGATGTATCTAGTAATTGGTAGAACTGATAAGGTAACTGTTG
AAGTTAGTCCGGATGATGTTTATCGTAAAAAGGAAGTGTATAGCAAGTCCGAGGTTGATACAGCTGTAGCAAAACTTGAT
AAAAAAAACGCTGAAATCGTTAAGAGCTTAAGCGATTATAAATTGGAGAACTCTACTTATCACACAAACTTTGAGAAAAG
CGTAACTGATAGGCTGGGTACTAAAGCTGATAAAACTACTGTAGAACAGCAACTTGGAACAAAGGCTGATAAATCAAATA
CTTACACCAAAGATGAAGTGAATAGTAAAGTAGCTCCTAAGGCAGACAAAGGCTATGTAGACAGCGAATTAAACAAGAAA
GCCGATAAAGCTACTACTTACACCAAGACAGAAGTTGATAATAAAATCGCTGGTCAGGTTAAGTCGGTAAATGGGCACAC
TGCTAATGCCAGTGGTGCAGTAACCTTACCAACTTTAACAGCTAATGTGCTTACTGGCTATGATGTAAAGAATAAGGCTG
CTACTTTTGATAACAACGCTCATTTTGACGCAAATGGGCTTTTTTCAAGATGGACTGTAGATCAAGGCGTTATCGGACAA
CTTGCTGATGCAATTAATGCAAAGTTACCCATTGAAGCAGGAGATCCTAATGGAGACTTGTTAGATTATGCTGGTAATAA
AATTGTTTACTGGAATGGTAATGGTGACGGGGTTAAGAACTTGCCACCAATGAACAATAAGAAATGGTTCTTTGCAGTCA
AACTATTCTATCTGGGTTGGGGTTCAGTTACTGTTGTAGATCAAGACGGTAGTTATTGGTTGAATACTAAGAATGACGAT
ATTTGGACTGGTTGGCGTTCAGTAATCACAAATGAACATCTTAAAAAGTTAAAATTTGTAAAGCAATCATTAGATCAAAA
CGGTAATATTTTCCAAGATACTAAGTTTGTAACTCAAGAGGCAGACGGAACATATAAGATTAACATTTTTGATAGCGACT
GGACTGCTAATAAGGTTTCATGGCTGTTAAATAATACCAAGTCTTACAGCATTCAAAATAATACTGATTTGAATAACGTT
AAGAATACGGGGTTCTATAATGCGGCAGGTCCTTCCGGATTAAAAAATTCTCCTGTGTCAGCTTGGTTTAGTATGTCCGT
AAATGCCAATCAATGGAACGGCCAACAAACTCTGTATGATACAAATAGTGGTCAATTATATGTGAGAACGTGGAATTCAA
CTAGATTTACAGATTGGCAAAGAATAGCTAATGCTGGCGACTTAACTAATCAGAGTATTACATCAATTACTGATTATGAT
GTAGCTTCCGAAGGCTGGCATAACACCCAAGTTGGAAAATTTGATCCATCAGGACACTTTGCTAATTTATTAGTTGATGC
TGGAGCTTTGAAGCCGATAGCAGAGGCAATCAATAACCTGAATACCAATTTAACAACTATGCGAACTGAGTTAATGAACT
TGAAGAAGAGAACTGATTACAATACTCCTCAAGGAGAGTTCAATAATACCACTGTAAATCTTAATAACTTAAGAAGCACA
GGAATGTATCGTCTTTCAAATTGTCATGTTCAAAGTGGACCATATCCAACCGATAATGCGCACTGGGTTTACGTTAAAGT
GGCAGTATTTGATGCTAATACTGTTTATCAAACGCTCTATGAAGGCGATAATATGTACGGCAGAAAATCCTCAAGTACCT
CAGCTTGGGGACAATGGCATGAATATTTGAATAGACCTATTTAATCCTTAGTTTAACTAAGGATTTTTTTATGGAGGAAA
ATTATGGAAGCAGAAAACTTTTTAGATTTATTAAAACAAGTCGTTGCTGATGGAAAAATCAGCTTTTATTACTTCTCTGA
TCCAACTAGTCCAATTACAGCTCTTCATCACTTGGAAATTCCTTATCCAGGAGAGCTTAGTCCAGTAGACTTGCCTTATC
GCTGGCATGCAGAAAAGCCTAGTGAGGATTTAATTGATGCAGTTTGGGACGATGACTCTCATAGTTGGATTGAAAACAGT
GATAAATCTCAACCAGCTTTAATTGCTAAGTTGCAAGCAAGTAATGCAGCTATGCAAAAGAGAATGGAAAACTACGAAGC
AGCTAAGATTAAAGATGCTCAAAATAATGATAAAGTCGTTCAAGCTTTAAGCGGTGTACAAAAGGGACAAGCACAAACTA
CAGCAGTTCTTGCTCAACTTGTGCCAATGGTTCAACAACTTTCTAAGTCAGTAAACACACCAGATAAGTCAAATAAAGCT
GATGAAACTAAGAAAAAAGAAGGTGCTGAATAATGTTTGATTTCGATTTCAGTTCTATCTATTCAAACCTTGAAAGTTTA
TGTAAATCATCTCTAGACAATGGGTATTTCACAGACAACACAATTGCGGGATTTGTTCAGCAAGGAACATTTGATGCAGA
TGGATATAAGAGAATTACGGGTGATGATTATGTTGCAGGAGATCAAAATACTGTGGCAAACGGCTAAACTTAATTTACTT
CATTTGATTTTGGGAAGTTTGCTTACAGCTTTTGGAATTGTTCTTTTAGTGAACGATTCCTTTTTTTATTGGCCGCCAGA
ATGGCAATGGCTCTTCAATAACGATCTAGTCGATGCTTTTGCAATTATGGTCGGAATTGGCTTGATTGCATTTGTTTTTG
CTGGTGGAAGAAGTCAACTTGCTAATGCCGTGTTACTAGCTTGCTCAGCATTCTTTTTGATGATGCTAACAGTTTTGCAA
CTGGGGCATGTTTTGGTCATGCATGACTATAGCAGATTGCTTTCAATTATTGCACTAATCGGGTGGCTACTAGTAATCCA
ATATTTAGCAGTATTTTCTAAGACAGTGAAACGACGAAAGTAGGTGATAAGAAGTGCAAGACTGGGCTAATTTAATCCGT
GAAATAGCACTTCTTTTTTCTGGTTTTGTTGCAGGACTTACTGCTTGGAACGCTTTACGCAAAACAAGTCATGAAGTTTC
AAAAGATGATAAAGAAGAACTGAGGGCTGACCGTGACTTATATAGAAATCGGTGGCTTGAAAGTGAGAAAGCATTTGATG
AAATTGATGCAGAAAATGACAAGTTGCGCAAGAAGGTTAAACGGTTAGAAAACACGATAGATGATTTTAAAGAAAAAGAG
GACAAAAGATGAATGCAGGTTTAATTGCTGATTCAGTTATCGTTGTTTTATCAGTAGCGGTAACAATAATTTTTTATGTT
TATTCAAAAAATAAGATTGCTATTGATAAGAAAGCTATGCAAGGCGATGCACTAGCTAAAGCTGAAAAAATGATTGCTAA
TTCAGCAAAGGCAATCGTATATCAAACTGAAAAAGAGGGTGGTTCAGGTAAGGACAAGCTGTTAGCAGCTTTTAATTACT
TAATCGCTATTTTAGATTTGGCACACTTACCGCATCCCTCAACAGCTTATATCAAAGGCGAGATTGAGAAGTCGGTTACT
ACGATGAAGCAAACGAAAAACTTTGTTGATAGTATGCAAACACTGACTAAGGAAGACGATGCAGCCAAACAATTGAAAAG
TAAGACCATTGTTGGCGAATTGAAAGAAGTAAAGAAGTAGGAGGTAACTATGGTTGAAGTAGCTAAAAGAAGTTACGGTG
TAGATGTATCAAGTCATAACAGCGGCAATTATTCCGGATCGAAATTTGCCGTTGTTAAAGTGTCAGAGGGCTTAGATTAT
CGTAATCCTAAAGCACAATCTCAAGTATCTACTGCAAGAGCTAATAGTATGTTGCCAATGGCTTATCACTATGCGAGGTT
TAGTGGCAATAGTAACGTAGCAATTCAAGAAGGTAACTATGCAGTTACTTCTGCAAAAGCTGTTGGTCTTGAAGCAGGTA
CTTACTTAGCTTGTGACTATGAACAAGGAAGTGGAAACGAAACTAGAGGAGATCGTGAAACTAATACGACTGCTATCTTA
TCTTTCTTAGATACTATTGTGGGTGCTGGTTATAAGCCTTTACTATACTCAGGCGCTTATCTTATGAGAGACAAAATTAA
TACTTCTAGAATTTTAGCCAAGTATCCTAATTGTTTGTGGGTAGCAGCATATCCATCAGGTAATGGTACTGCGGTAAGTG
AACCAAACTTTGGCTACTTTCCATCAATGAACGGAGTAGCAATTTGGCAATTTACCGATAACTGGCGCGGGTTAAATGTT
GACGGAAACATCAGCTTGATTGATCTAAAAAATGATAGCAAACCAGTAGCTCAGCCATCTGTTGCACAATCAGCATCAGA
AAAAACATGGACTGATGTACAAGGTGTGACTTGGCATGAAGAACATGGTACTTTCATCACTGGTGGAGCGATTAATCTTC
GCTGGGGCGCTAATACGCAAAGCACACTGATTACCACCTTACCAGCAGGTTCAGAAGTTAAATACAATGCTTGGGCTAGA
GATAGTGCTGGGCGTGTATGGTTACAGCAACCGAGAGAAAATGGTAAGAATGGCTATTTAGTTGGTCGTGTCGGCAGTGA
GCCGTGGGGAACTTTCAAATAATTTAATATAATTCAAAAGCCGCTCTGGAGATGTTTCTCTGGAGCGGCTTTTTGCATAC
AACAAATTTTCTATTATTTTAACTATGTTTTCTTGTTACAATTTTACTTACAATATGTTATACTTAACTTGCAACAAGTT
AGGAATTCTAAAATTCAATGAACTCAAAAAGCATTACCTGATCGCTACAAAAGGTAATGCTTTTTTTATCGCTTGACGCA
ACCTATCAAACGTTGAGGGTGGAAATGCGACTATTTATGTTTTTTGTTGTTACGCCGATCATCCAGCCAGTGATCGAATA
GTGATTTCACCATTCCCACAAGAATTGGAGCTACAACTAAAGTTAGAAAATCCTTCAACGAACTCACCTCCTTTCAAGGG
GAGGCAATAGTCGCTGAAATAATTATAACAAAATTAGATGTATAGTATATGTAGAAAATGAAACTATAAGTAATTATCAA
CTGACCCCCGCTGTGACCCCCAAACTTAAAATAGAATAAATTCAAATAAAAGAAAAAGTACCATATCTCAGGCACTTAAA
AGCATAGAAAATCATATAAAATCAAACGA
