# Supplementary material for: Viral dysbiosis in children with new-onset celiac disease
Source: PLoS One. 2022 Jan 14;17(1):e0262108. doi: 10.1371/journal.pone.0262108 (PMC8759644; doi:10.1371/journal.pone.0262108)
Supplement: S2 Table — (ZIP) [file pone.0262108.s002.zip › Virus_Genomes/Lactococcus_phage_TP901-1_GCF_000838065.1_ViralProj14116.fasta]

>NC_002747.1 Lactococcus phage TP901-1, complete genome
ATTGAAATAAACGAAATAAAAACTCGCAATTAAGCGAGTTGGAATTTAAATATGATATCTACATTATCAGCAGTAACATC
AACCTTTGATACAAGGTTGTTGACGATTTTCTTTTTATTATCATATGATAGTTCATTAATCGGAATTGAGCCCAACTGAG
TTTTAACTAACTCAAAAACATCAGTAGAGTCATTAAATTTATTTTCGCTAATCTTAGCTTTAAGCAGCTTTTTCTCAGCC
TGAAGGGAATCAGTACGATCTTTCAACTCATCCATAGTGATAAAATCATTTAGGTACAAATCAGAGTTCTTTTGTATTTT
TTTATCGATCTGTGAAATTTGCTTTTTAAATGACGAAGTATCAAGAATAGGTTGGTTGTTGCCATTGATAATTTTCAATA
AGGAGTCATTATTTTCTTGAAATCCAATCAGGTTGTCAATAACAGTATTTTCTAAATTACTTAAATCATAAGTTCCTGAA
TCACACTTTTTATTGTCATTATATACTGTAATTCCTTTTGTTTTTCGAGGAAATCTATTTGCACAGTGATATTTCATAGT
GCGGCTTCCATCTTTTCTTTTGTGGCCAAGAACAATTTTTAAAGGTGCTCCACAGTAACCGCACCTTGCCATCCCTGACA
GCATATATTTAGCTTGGAAAGGTCTAGGGTTGTTATTTCTTTCATAAGTCTGCTGTTGTCTTTCTTCTAGCTCTTTTTGA
ACTTTTAAATAAGTCTCATAAGGGATAATTGGTTTGTGCATACCTTCAAATAGGCTGTCCTTAAATTTGATATAACCACA
GTAAACTGGATTATCAAGTGTTTGTCTTAGGGTACGATAAGACCACGGTATATCTTTACCGATGTGTCCAGATTCATTGA
GTTTATCTCTTAATTTTGTAAGTGATATTCCTGATAAATAATCAGTGAATATTTGTTCAACTATTGTAGCTTGTAAAGGA
ACAATTTCTAATATACCTGTCTTTCTGTTGTGGTAATACCCAAAAGCTGTCTTAGTCCACATCATAGACTTACCAGATTT
CGCTCGCCCTAGTTTACCCATAGTCATGCGTTCTTTTATATTCTCTCTTTCAAACTCATTAATTGCAGAAAGAATAGTGA
GAAACAAGCTACCCATAGCAGAAGAAGTATCAATACTTTCATTAAGCGAGATAAAGTCTATTTTATTTTTTGTGAACACA
TCCTTAACAAGATAAAGAGTATCTCTTACACTACGTGAAAGGCGGTCTAGCTTATATACAAGAACTGTATCAAAAGCTTT
ATTCTCGATATCGTTGATTAATCTTTGCATTGCTGGGCGTTCAAGTTTGGCCCCTGAAAAACCAGCATCAGTATAAGTAT
CAGATACTTGCCACCCCATTGCTTCAGCATATTTTGTTAAACGGTCAATTTGCTCATCAATTGAGAACCCTTCCTCTGCT
TGGTTAGTAGTGGATACTCGTGTATAGATTGCTACTTTCTTAGTCATTGTTTTTGTACCTCATTTCTGATAAAATAAGTA
CAGTAAAACTCTCCAAATTTGGAGGTTTACTATACCACATAGATTTTAATCCGCCCCTCGTTGCCAAACTTGAGCGGATT
TTTTTATTTATTTTAATAATTTCGACTTTTGAATTTCAAATTCTTCTTGAGTAATAGCACCCAAATCAAGAAGTTCCTTG
AATTTTTTTAGCTCATCAGCGATAGAAGTATCGTTAATATCTGCAGTAACAGATTTATTTTTTAAAATAGAGGACTTAAT
TTTATCGACAAGTATTGGTGCATCTTTTTTATTTATGTTCTTAACTTCTACTCTACTAAAACCGCTGCTAAAAGAAACAT
TGGCAAGCAGTAGTTTTTGATAATAAGTTAAATCGGTTATTTTATCTAGCGGAAACTCGGTAAACTTTTTGCCGAATATC
ATTCCATTGTTTAAAAAAAACAGTCTAAAATTCGTTATAACTATTAAAACAGTATCTCCATCAACAAACCCAGAAGTCGC
AAAAGAGATAATTTCATTTTCTCTCATTACTTGTGGCAATTGTTTGACTTCTTTTTTCGTTCCAAATGTGTCAGAAACAC
CAGCTTTTTTGAGCTGTTCGATATATGGCGCTAAATCAGGATTTTTTTGTGACATTTTATCAAATTTATCCATTATTTCC
TCCTAATCTAGCTTTTTATGAGAATCAAGACATTGCTCGTAGTTTTTTAATTTAAATAGCTTCATGATATTCAGCAGTAT
ACTCTTCAATAACTAATTCGCATATCCACTTAAGTTTATTATTGAGTTCATACGCATCCATGAACTGACTGATATTAATT
TCATTTGGTTCTGGTGCAAAATCCCATTTAGAAAGCCATTCATTGAATCTGTGAACTACCATGAATCGGTCAGCTTGTGC
CTCTTGCTTACTCCCAAACATTTTAGAATGGCAATTATAATGGGTGTGTCCACAATAACAGTGGCCTAATTCATGAAGAA
TAACATTTTCTTGTTCTATTATCGTCAAATCATCTCTGATATAGATAATATCATATTCAGGAAGATACAACCCTTTAATG
TCATCAATTAGGGCAATATCATTTTCTGATGGAATAAAATATATAATTTCAGCACCAAGCTCTCGAGAAAGCTCTCTAAG
TTTACTCATAAATCGCCTTTATCAATTTTTTCTTTAAGTGTATTTTTCAACAAACGTTTGAAGAATTCTTTATCATTGTC
GTTAAGCTGTCCACCGCCATAGGCACTAGCTTTACTTATTTGTTCTTCAAGATATTCATCACTCAGACGGTAATCTTCTA
TTTGTTTAACTTTATTTTGCTCATCTTGTTCTTTTAATTGAATTTTTGCAGTATCTAAGACAACTTTTTGCCTTGGCTCT
TCCAATTTTTTCATAACTGTAATAGTTTCTTCTATATTTTCAGAATCATTTTCTATTTTAGAAGATTCTACCATAGGTAC
ATCAAAGCCCATTAACCACGCTTCGCTTACTCCTAATGTTTTAGCTAAAAGATATATTCTATTTTGGTCAGGAGATTGAA
CGGAATTAACATATTGAGATAATGTACTTTTACTTAACTTTATACCAAATTTTTTTTGAAAAGGAATAGAAAGATTAAGT
ATATCAACTTGTTTTAAATTTCTTTCAGCCATGATCTGTTTAAGCCTATTACTAGTATCAGTTTTCATAAAAACCTCTTT
TTTATTTTGTATAAATAGATTATAGCGCATCTTGAACAAAAGTTCAACAAAAAAATTCATATTTCGTGAACTTTTTTGTT
GACAAAGATAAAAACACATGATATACTAATTTCATAAAGTTCATGAAACGTGAACTGAAAGAAAGGAGAAACATAAATGA
GTTATGATTATTCGTCACTACTAGGTAAGATCACTGAAAAGTGTGGAACTCAGTATAACTTCGCAATAGCTATGGGGCTT
TCAGAGAGAACTGTGTCTTTAAAGTTAAATGATAAAGTGACTTGGAAAGATGATGAGATTCTAAAGGCAGTTCACGTATT
AGAACTTAACCCTCAAGATATTCCGAAATATTTTTTTAATGCAAAAGTTCATTAAACATGAACTTAAACTAGAACTAGAA
AGGATTCAAAAATGAACGAATTACAAATTACAGAATTAAATGGTCAACGAGTTTTGACTACTCAACAAATTGCCGAAGGA
TATGGAACTGATTCAGCGTCAATCACAAAAAACTTTAATAATAACAAATCTCGATTTAAAGAAGGGAAACATTTCTTTTT
ATTACAAGGTGCTGATTTAAAAGAATTTAAGAACAACATCCAAAATTTGGATGTAGTCGGAAATCGAGCACCTAAACTTT
ACCTTTGGACAGAAAAAGGAGCATTGCTTCATGCAAAATCTTTAGGAACTGATGAAGCTTGGGATATGTACGATATTTTA
GTTGATACATATTTCAAAGTTCAAGAAGAAAAACAATTACCGCAAACTCCAGAACAACAAATTGCATTACTCGCTCAAGG
CAACGTGAACTTGAATAAAAAAGTTGAACAAATCGAAAATTCAGTTCTTGATTTGACTGACCGATTCGGACTTCCATCAA
ATAAAGCTAAAGTTTTGCAAAAGAAAGTAGCAAGCAAAGTTTATATGTTTACTGGCGGTAAATATTCAAATGCTCATAAG
AAATTAGGAGCTAAGGTATTCAGAGAGTTTTATAAAGATTTGAACAATCGCTTCGATGTTGTTAAATATAGCGATATTCC
ATTAAGTCGTTATGATGAAGCAACAGAATATCTTGACATGTGGCAACCATCTTTCAATACAACGCTTGAAATTCGTGGAT
TGAACTCACAAACCAGTTTTGACTTTGAAGCTTAGAAAGGAAAGCACATGGGGGATAAAAGAAGCCCAACAAAAACAGTT
ACTTCATGGCCAAATGTAACATTTTGGTCAGAGGGCAAAACAAATAGTATGAACAAAGAAGAGTTCGAGGAATTCAAGTC
ACGTACAGTTTGGCCGAATGGAGTTGGTGAAATGCGAGTAAGGGATGCATACAACACAGTTATGGAAAGGCTAAAATCAT
GACCTACACATACATAGTCAACCCATCAAAATTAAATGCGGTCGTCCGCTAGAAAGATTAACAGCTATGCTTGGATTTAA
AACAAAAGAAGAAAGTGCGATTCTTGCTGACCATAATAATACGGTTAGAGATATTAAAGAGATGATGGCATTGATTGACC
AAATGTCAACTACAATCGCAACACAAGCTCAAATGATTGGTACAAGAGATCAATTGCTGGATGAAGCATATTTAAAACTT
GAATCAGCCGAAACAGAATTAATTATTCGTCGCAAAAATGATGAATTTCGTCAAAAGTTGGCGGTGATGAAATGAAAAAT
CAAGAAAAAACAATTAATCATCTTGGACAAATAGTTTATCAAGAGTCAGTCGAATTTTATAAAGAAAAACTCTCAGTTTA
CTCAAAAGATTTTCTTCAAAATTCGCTCATCCCTCAGCTTTATGAATGGTCAAATGCATATAAAGCTGCGATTGAACTGA
CAAAATAAAAAAGCCCTGCATGGCACGCAGAGCAAGTAGGAAATTCGCCAAAACTTCTACTTAAATTATACCACGAATGC
CTAAAAATTTGAAATGGAGAATTTAAATGGACTTACAACTTATACCAGTAGATGGTGATGGACAAAGGGTTGACTTGAAT
CCATCAGCTATAAAAGATATGGATAACATCACACTTACAGAGTTCTTAGCTCAGGCAAAGATTATATCTGACCTTTATAA
AAAGGGCGAAACTGAGGTTAAAAAACGGCTTGATGAAGGTCAACAATTTAATCGTTTGAGTTATGGCAAAGCGTCCGAAC
GAAGAGTTTTAAAAATGAATAATAAACAGAAGCGTGACTTAGTAGTTTCTCGAGGTTGGGATTGTGTAGAACCAATTCCA
TTAGGCAAATTAATAGAAAAATTCGGGAAAGATATCGAAAACGAATTGCCAGTAGTAATTACTAAAAATAAGCCACCTCT
TAAATGGGATGCGTGAGGTAAATCATGGCAGATAAAGAGAAGTCAGTTTTTGAACTGTTAAATTCAATAGATGTCAGTGA
CAAAGTCGAAAAAAAGAAATCAGGTAAAAATGAGCTAAGTTATCTTAGTTGGACATGGGCTTGGACTGAATTTAAAAAGA
AATTTCCAAAAGCAACTTATGAAATCAAGAAGTTTGTTTCAAAAGATGGAAATGAGTTGCCGTATATGTATGATAGCACC
ACTGGTTTTATGGTTTTTACATCAGTAACCGTTGAAGATGTTACTCATGAAATGTGGCTCCCTGTCATGGATGGAGCAAA
CAAAGCCATGAAAGATAAGCCTTATAAATATATGACTAGATTTAATGGTGAAAAATCAGTTGAACAAGCTTCAATGTTTG
ATGTAAATAAAACAATCATGCGTTGTTTGGTAAAAAATATAGCAATGTTTGGATTGGGGCTATATATCTATGCTGGAGAA
GATTTACCAGAAGAGCCACCTCAACCTCAATTAAGCGATGCTGAGTTAATTGAGAAATATTTAAAACAAAATCCAGAAAA
TAAACCTAATGTTGATGAATTTTTGAAAACAAAATCGGAACACGAAGTTGCTGAAATGATGAAAGCATATATAGATTGGA
GTAAATAATGATTAACAACGTTGTATTAGTAGGTCGCTTAACTCGTGACCCTGAACTTAGATATACACCACAGAACCAAG
CAGTAGGCACATTTGGATTAGCTGTAAATCGTCAGTTTAAGAACGCCAATGGAGAGCGAGAAGCTGACTTCATTAATTGT
GTTATTTGGCGACAACAAGCCGAAAATTTAGCCAAATTTGCTAAAAAAGGCGCTTTGATTGGAATAACTGGACGAATTCA
AACACGAAACTATGAGAACCAACAAGGACAAAAAGTTTATGTTACCGAAGTTGTTGCAGATACTTTCCAAATGCTAGAAA
GCAATAAAACACAAGGTCAGCAAGCAAGTAAACCGCAAGCTCAAAATAAAAAACCACAAACACCAGACCCTTTTAAAGCT
CCTGCTGCTGATCCATTTGCTGGAGGTACTGAAATTTCAGACGACCAACTACCATTCTAATAAGTGCTGGAGGGTGGCGG
AACGAGCCGTAAAGTCAATGAGTATTTAGTGTTTACACATAACCACTCATCGCCAGCTTTTAATTGAAAAATAAAACTTG
AAATAAATATATAGGAAAGGAGAAAAATGCAAAGTATTAAGCGAAAAAAAGCAGCGAATAACTTCACTATTTTGAGCAAT
GAGTTTTTACGTGATGAAAACCTTTCTCTTAAAGCAAAAGGCTTGCTTGCTTATATATTAAGTCTTCCTGACGATTGGAA
AATATATTTTGAAGAAATCGAGAAACATCATAGAGATGGGAAAGCTTCACTTAGAAGTGCTTGGAAAGAGCTTGAATCTA
ATGGATATGCAAGAACCTTGCGCAAAACTGACCCAGAAACTAAAGCTGTTAAAGAGTGGTACAAGGAAGTTTCTGATTTC
AAAAAGCCAGATTCCGATTTTCCAGATGTGGCTTTTCCAGATGTGGGAAATCAGCAGCTACTAAATACTAATATACAAAA
CACTGAAAAACAAAATACTGATAATAAAAAAACTACTACTCTCTCTGATGAAAATAGTGGTCTTTCCCAAAAGCTTTCTG
ACATTTATCAAGAAAATTTTGGAATGGCAAGTTCTCTTATTATAGAAAATATCAAATATGACTTAGAGGATTTTGGATTT
GATTTAGTTAAAGAAGCAATGACAAGGGCTGCTTTAGATAAAAAAAGTTATCGTACAGCACAAAATATTTTAAAAGATTG
GCAACGTAAAGGAGTTAAGACTCTACAAGATGTCGAAGCTGATGATGTTAATTTTAGAAATCGTAATCAAAAAAGTTACT
TTAATACTGCTAAAAAAGTTGTCAAACCTGCCCCAAACTGGTCTAATCCTAAAACTAAAGAGGATAGGGAATATATGACC
GATGAAGAAGTGGAGGCTTTAATAAATGGCTTGGGAAATCCCTAAAAGTGCATTTGATAAAGAACTTGCGGAATATTACT
TGAGTTTTGTTCCAGGAGTAACTTATCAGCAGTTTGTAAGATACGTCAAATGGGCCCATGAAAAAGAAATTGTAATGAAC
CCAGTGACCTTTATTGCATCGGTTAAAAAAATCAGCAATGAAGCAGCAACCGAAATAATGATATACGGAGAAAAAAGTGA
AATTTGAATTTGAATTATATCGGGCTATCAGTAAATCAAAAGATGTTCCAAAAAGTAAAAAATTGATTTTGAATTCTAAT
GACAGGATGCATTTCCACCAAAAAGCGAAAATAATTCAAGAATTAAAGAGAATTACTTTTAATCAAGTGCGAAATCCATT
AAACAGCTTAAAGAAATTGCCGTTATTTGATAGCACACGGACTTGTAGCGTTACGCTGACAGTCTTTACACCAACCAAAC
GAAGAAGTGACCCAGACAACTTACAACCGACCTTAAAAGCGATTATGGACGGCTTTACAGAATCAGGGCTTTGGTCAGAT
GATAATCACGAAGTAGTTAAATTTACAAAATATCAATATGGCGGACTTTCTGGAACAAAAACTTATCGTCTTGAAGTTGA
TATCGAGGAGGTTTGAATGACAGCATTCAGAATCATACCAACTGTTAAATTGTTTAACTTAGCTAAGAAAGCAAGATATG
ACGGTTATGGAAGTAATTCGGTTTATATCACAGTTAAAACTAAAGGAAGTCATGAGCTGGTTGAAATTTATCGAGATATT
AAATCTGTTTTCAACAACGGAAAAGATATGACTTGGAATCAACTGTTTAATTTTATGGATAAGCAACTGACAGAATCATT
AGTTATATTTGAATAGCTCTAATTCATGAAAATTACGGTTACATTGAGCGCTTAAACTGTTTCATGGATAATTTATCACG
AACTAGGCAAAAGCACTTAGAAAAAGAATAAAGGCAATAAAATGAATGATGAAAAATTGTTGGAACTCCAAGAATTATTT
ATAAAAAGATTGAATGAATTATTCCCTTACAAAAATGGAGGGAAACACAAAGATTTTAGTCGGCTTGATGAATTGAATTT
ATCAACCGAAGACAGAAAACATATCACTATGAGTGCTAATGCGATATTTAAAGCTCGCAGAATCGCTCCAATTCGTTCGC
TGACATTGATAGGTCCACTCTTTAGCCCTGACGAGTTCAAGTTGTTTAAAGAAGCTTATGACTATCAGATAGATAAAGCT
AAAGTAATTCGCAATGAACGTGCCAAGACGATTCACGCTTACCGAAAAACTATTGGGCGAAGTCCAAAGCCCTTTAGTGG
TGGTATTGACAAGGAAAGCTTAATAACAACTGCAGATGGCGAAGAAGTCAAAATTATTAAGCAACTTGAATCAGGTAACT
ACATTGTAGAATTTGACAATGAAAAAAGACTTCTTGGCCGTGATGACATGAAACTGGCTAAAGCAAAGTATGTAGATTTG
ATATAAGAAGGAAAATTAGATGACAGTTGAAAGTTTACTAAAAACAATTTCAGAAGGAATGACAGTTAATGTAAAAGATT
GCTATGGAAATATGATTATCCGTTTTAAATTTGGAGATGATATCGAAGTATTTTCTGCAAGTTTCCTTTTCCATAAAATC
AAAAAAACTGAAATTAAAAATCAATTCGATTTAAATATTTATTTGGAGGACACGAAAAATGACTAAGTTTGAAGAAGAAG
TAACAAGACCAGATAATGGCCCAATCACTGAACTAAACAATTCTATGCATTCTGTATTAAGTCAGTACCGTAAAATGCGT
GAGTATGCTGATTATCTTGAATATGAGTTGAAACAGAAAGATGAACATATTCTAAAACTCGAAAACGAGAACTCGTTCAT
GCGAGATGAGTGTACTACATTCGATTCAAACGGTATGGCAGTTGAACCTAAACTCCAACAGCAAGCCCTGCCAGTCGTGC
CTGAGTGTGTGGCAGGAGCAATTGCATGGGATGAACAAATGGATAACAGCATAGCAGAAATTTTGAAGGATATATTCACT
GCTAATGATAAAGATTTAAAAGAAGCCGGATTGTGGGTTAAAAATAATCCAGAAAAATATATCATTGCTCGAAATATCGG
CTACACAGTCGAAAAACCGCAGCTGTTCTATATTGATTTACCAAAAGTTTTTGGATTAAGCGATTCAACCTTCGTATCAA
AAGCGGAAAGTGGAATAATCTCAGAATTTACAAAAGGAAAAGATTATGCATTAAAATTAACAGAACAAGAAATCAAGTCA
ATTGATGAGCGTTACTGGCAGTTTGCTGTGCCTGTGGAGGTGGAAAAATGAATAAGTATTATGTTTGTTTAATCAGTCTT
ATTGATAATGGAGCAGTTTCTCATTATCTATGGAAGGACCTTAGATTTTATCCAGGATTTGAAAAACCTGAGTATTCATT
CACCATGGAACAAATTAGAAAAATTGGGAATGGTGCATTAATCGCTAACAAGCTTGTAATGCTTGTGCCTGTGGAGGACG
GAGAATGACAAGAGGATTTAAAAAACTAAACGAAAATGCGACTATTCCAGAACGAGCGACAGAACATAGCGCAGGGTATG
ACATTTCAGCAAGTGAAACAGTTACGATTCAACCTGATGAAATTAAAATGGTAAGCACTGGGCTAGCTGTTCAACTTGGT
GATGATGAAGTATTGAAATTATACGACCGTTCAAGTAATCCAGTTAAGCGTGGCATTGCATTGATTAATTCAGTAGGAAT
TATCGATTCAGATTACTATCCGCAAGAATTTAAAGGCTTATTTATGAACATCTCAAAAGAGCCTGTAACCATTTCTAAAG
GTCAAAGAATAATGCAAGGGGTATTTGTCAAATACCTTACAACAAACGATGACAACGCAAATGGGAAGCGTACAGGCGGA
TTTGGTAGCACTGGGGAGGTGTGAGAATGAAAAAAGTAAAAATTGAAGTAATGCTTCAAGGATATGGCGATAGTCATTTT
GCCACAAGTGTAGAAGAAATTATTGAAGTTGACGATAATGCTCCTATTGACGATTTGTGGGCTAAACGAATCTATGTAGA
AGAAGTGACCGCCACTGACAAACTTTCGGTTGAAAAACTCCAAGAACAGCTTAACAATGCGAAAAAGTATATCGAGCATG
TTATTGGAACGATTAAACATGATGGGCATTTAGGAACTATTCAAACAGACTGGATTTTGCCTGATTTAGAAAAAGCACTC
ACAGCGATTGGAGGGGATGATGAGTAATAAAAAATGTCCGAATTGTGGCTATGAACTTGATTCATGGAATGACTGTGTTT
CAGTTAATAATATTTTAGAATGTCCAGAATGTGAAGAACATTTTGAATTAAAGGCAGTTAGATTAAATAAACCCCAGCTC
ATGATTCCGAAAAGCATTGCGGACTGGTTAGATAAAGCATTTGAAATTTATTCCATAATAGAAATAATGCAAATTATACG
TAATTTCAGTAAACGTAATGATATCGAGGAATGGTTTATGCATTACAGTATAGACCGATTAAATTTAGCACTCGCCTACC
TCGCAGGCAAAGAACTCGGAGTTGATTTAGTGAAAGTGGGGGAGGGATGAAAATTGACTGAAATAGAAAAAGTAGTATTG
CAAATAAGTGAAGTAATCAGCAGCTTCGATTTTCCGCTTTCTGTTGTACAAGATGTAAATAAACGTTTGAGTGATTGCCA
GGAATTAGGTTACGCCAAGCAACAGCTCAGGTATTTACAAAATATTAAAAAGGCGATGTTAGGAGGCTAAGAATGACCGA
CAAACTAATATCGCTGGTCAATGACTGGTGGGGAGGAATTGAATGAATCCAAGAATAAGTGAACTGTTTGACGAGCTAGA
CTTTATGACAAGTGCAGCCACTAATATAAATGCTGGTAGTCTATTTGCTTCTGAAAGTATAAAAAAGAAAATTCTAATAA
AAACAATTGATAACCTGAGTGAAATAGATATTATTGTACACTCATTAAAACCAAAGATTCCAGAACCTTGGGCTAGTATG
AGCGCTGATGAGATTATTAAAGGATTAGGAGTATATAAATGAAACTTTTGTGTAAGCTGTTCGGGCATAAGTGGGATGAC
TGGAAGAAACGTGTACCAAATGCATCATACGAAATCAGGATTTGTTATAGGTGCGGTCATAGAGAAAGAAGATTACCTAC
AAATTATCATAAATGGCTTGATAAACACATGGATTGAACGCAAAAAAAGCCCAAGCTGACCAAGCTTGAGCGAAATAGGA
TTTACAACAACTTATTATATTATTTTCGGTCAGTTATATTATATCATACTGAGCTAGGAACTCGCTAAACTCAACTGGAG
GAGAAATATGCCACAAGAAATTACTGTTGATTTTTCAGAACAAATCGCTAAAACACAAACTAAAATTGATAGGCTTCAAA
AATTGATTCATCATGTTAGAAATCAAAAGATTGTTTTAGATGATTTTAAAAATAATCATATATCTACGGATACAAAATTT
GAATTAAACTTGGGAGGAGTTTTAAAATGTTCCGTTAAGATTAATGTTGGAACGCTCATCCCTTTGTTGGAGCAAAATAT
TGAAGATAATACGGTTCTTATCAATGAGTTGGCTAAAGAACTTGGAATTGATATTAAGTAAACAAAAAAGCCCGAATTGA
CCAAGTTCGAGCTTAATAGAACAAAGTTTTATGGATAATTTTTGTGGTCTTACAAATTATATCATACTGAGCTAGGAACT
CGCTAAACTCAACTGGAGGGAAAATGGAAATCTATTTCAAAACTGAAGAGAACACTGGTCTCTTTTCGACTAATAGAAAG
CAAATAGTTGAACTTCGAGGGTTAACTGTAGATGAAGTCGAAAAAATAATAAAGTTCTACAATGATTTAAAAGCTGCAAA
AGAATAGAAAAAAAGCCCACGGCAATGGGCTTCGGCAAGAAGTTTTCTAACTTAATTATAACACAGACGGAGAATTTGAT
TAATGGCAGATAAGTTAGATAGAATTATTGGAGATTACGTTAATGGCAGACTTGAAGCCAGAATAAAATCAATTGAAAGC
AGATATCTTTATAAACAAAAAGTAGATAACTTAGGCATTCGTACAGCTTATTCTGGTGGTTCGGAGCCTGAAAGTCATGT
TTTAAATAAAGAAGCGCTTGAAAATGATGAGGAATACATCAAACTCAAAGACCTGATGTACCAATTCAACCTATGGTATG
AACCTTTAATCAAGGAGGAAAAAGAAATAATCAAGCTAAAACACTGTGGTTATGGTGGCTTTACATGGTACAGAGTAATG
ATGGAACTTGATAATGAAGGGATTGAGATTTCAGAAAAGAAAGCGAAGTTTATTTACTACCGATTCAGAAAAGATATAAA
CCCTCATATTGGATATTTCATTTGAAAGCATGGGTCAAATTGGGATAAAAACGACACGAAAAAGGCACGAAATTGGAGTG
TTGCTCCTTGTTTTTGCTGATATACTTGTATTATGAAGTAAAAGGCAAAAGCACAAAATATCATAAGTATCGGTTTGAAT
TTGCTTCATATTGGTGGCTGCATGGTCAAGGGGTTAAGACACTGCACTTTTAATGCAGAGGCGTGAGTTCGAATCTCACT
CAGTCACATAAAGTTGGTTATGACAGTATCCCATCGGTTTGAATCCGTAAAAGTTCTTTGATTGCTATAATTATTGAACG
TCTGTTGTAGCAAGTATATGGCTAAGGTTCGTTAGTAAGGTCGCACCTTACGACTTAGTATGGAATTGTTAGGGTTCGAC
TCCCTGACTTGCTATTAAACGTTTATAGCTAAGTGCTTGCATAAGGATTGCAAGTTAATGCTTTTCAGCAGCTTAGTGGG
TAAGCAAGGGATAGAAACGACTTCGCTAATAGAAGTTATAGAGTTCGCGACTCTATCTTGCTATTATATTTTATTACAGG
TTGTCCAGTGGGCAGCCTTTTATTGTTAGAAAGGAGATTAAATGCCAGTATTAGAAAATGCAAGACATGAAAAATTTGTT
CAATGCCTAATTTCTGGCATGAGCCAACGAAAAGCATACAGAGAAGCATTTAAGCAATCATCAAAGTGGAAAGATTCAAC
TGTAGATGTAAAAGCAAGCGAACTTTTTGGTAAGGTTTTGGTAAGGTATAAGGAACTCCAAGAAGAAGCTCAAGATGCTG
CTATAATGACTCGTAAAGAGCGAATGGTCACTCTATCAGAGATAGCTAAAAATGCCGAAAAAGAAGCTGACATGATTAAG
GCAATTGACACTCTTAATAAAATGGATGGTGATTATACAAGCAAAGTTGAATTATCTGGTTCAGTCAAAACCAATCCTTT
TGTAGACTTATCGACAGAAGAACTTAGAAAGTTGGCGAGTCGTGATGGATAAAATAGCGCTAGGGGCAAAAATTGAGCTG
TCTAAGCGCTTTTTCTTTGATTACTGTAATCTCATCATGCCAAGCTTTTATAAACGTGATAGGGCTTATTTAGTGACTAT
GTGTGAAGAGTTTCAGTCATTTCTAAATGATAATGAGCATGATGTTTTAGTTTTGAATCTTCCGCCACGTCATGGGAAAT
CTCTCACGCTTGGTAAATTTGTAGAGTGGGTGCTTGGTAATGACCACACGAAGAAAATCATGACTGGTTCATATAACGAA
ACTTTATCTACTGTCTTTTCTAAAAATGTTCGTAATACGCTTCAAGAAGAAAAAGCAGATGAGAACAAAATCGTTTACTC
TGATATTTTCGATGCTGCAATTAAGTATGGAGATGCTGCGAAAAACCTTTGGAGTTTGTCGGACGGCTATAATAACTATC
TGGCAACCTCTCCAACAGGGACTGCAACAGGTTTTGGTGCTGACATTATTATCATTGATGATGTTATCAAGAATGCTGAG
GAAGCTAACAACGCGACAGTATTAGAAAAACATTGGGACTGGTTTGTTAATACCATGCTTTCACGTTTGGAGTCAGGCGG
TAAAATCATAATCAATATGACTCGTTGGCATAGTGAAGATTTAGCCGGACGAGCTTTGCGTGAACTGCCTAAGAATGGCT
ATCGAGTAAAGCATATTAATTTTAAAGCTTTCAATGAACAGACAAATGAAATGCTTTGTGATGACGTTCTGACTCTTGAA
GATTATAAGCGCAAAGTAAAAACAATGGGTGCTGATATTGCCAGCGCCAACTACCAACAAGAGCCGATTGATGTCAAAGG
TCGATTATATAGTGAGTTCCAAACCTACAATGCTCGTTCAGAGTACAAAAAGATTTGGAACTATTGCGATACTGCAGACA
CTGGGAAAGACTATCTCTGTTCGATTGTGTGGGGTGAAACCACAGACGGCTTTGCAGATGTGCTAGACATTATTTACACT
CAAAAGCCGATGGAATACACAGAAAATGCAGTGGCCAATCAATTAATTAATAACAGAGTGAATGCATCAAGAATCGAGCG
CAACAATGGCGGTCGGTCTTTTGCTCGTTCTGTCAGGGATAAGATTCAAGGTAAAGTTGCTTGTGCTGTAGAAGATTTCT
TCCAAGGAAATAATAAAGAAGCCCGAATTTATTCCAATAGTTATTGGATAGAACAGCACGTTCGATTTCCTAATGACTGG
CGGACTCGTTTCCCAGAATACTATCAAGCAATGACAACTTATCAGCGTGAAGGTAAAAATAAACACGATGATGCGCCCGA
TGCAACAACGGGAATTGCTGAGACAATGACAACTCGTAAAGCAAAACTAAAATCTTTCAAAGGAGGATTCTAATTGAAAT
ACAAACCACCTAAATTAATGACATTTTCAAAAGATGAACCAATCACAGTTGAAGTGGTTACCAAGTTCATGGAAAAACAT
AAATTAGAAGTTGCTCGGTATGAGTACTTAAAAAATATGTATCTTGGAATTATGGCTATTGATGATGAACCGGCAAAAGA
CTCTTGGAAGCCTGACAATCGTTTAGCTGTTAATTTCACTAAATATATCGTTGATACTTTCACAGGTTACTTTAATGGGA
TTCCAGTTAAAAAGTCACATTCAGATAAAGAAATACTTACTAAATTACAAGAATTTGATAATTTGAATGATATGGAAGAT
GAAGAATCAGAACTTGCAAAAATGGCATGTATTTATGGTCGAGCTTTTGAGTTTTTGTATCAAGACGAGGACACTCAAAC
GAATGTTGTTTATAATAGTCCAGAAAATATGTTTATGGTCTATGACGATACAGTCAAACAAGAGCCTTTATTTGCCGTGA
GATATGGTGTTGACGAGGACAAAAAACTTCAAGGAGAAGTTTATACTCTACTTGAAACTATTAAAATCAGCGGAGAAAAT
GACGAAATTAGCTTTGGAGAAGGGACTTACAACCCATATCCAGATTTACCAGTTGTAGAGTTCTATTTCAACGAAGAACG
AATGAGTATCTTTGAATCTGTTATTTCATTAGTCAACGCTTTTAACAAAGCAATTAGTGAAAAAGCAAATGACGTTGATT
ATTTTAGTGATCAGTACTTGACATTCTTAGGTGCTGCAGTTGAAGAAGAAGATTTGAAAAACATTCGTAGTAACCGTGTC
ATTAATTACTATGCCGATGGTGAAGGCAAAAATGTGGATGTCAAATTCTTAGAAAAGCCTGATAGTGATTCTCAAACAGA
AAATCTATTGGACCGACTGACTAAATTAATCTTCCAAACTACAATGGTTGCGAATATCTCTGATGAATCTTTCGGGTCAT
CAAGTGGTGTCTCGTTAGCTTACAAGCTTCAAGCAATGAGTAACTTAGCTTTGTCATTTCAACGTAAGTTCCAATCTTCT
TTGAATAGTCGATACAAACTATTTTGTGAGTTAAGTACGAATGTTTCGAACAAAGACTCTTGGAAAGATATTGAGTACAC
CTTTACACGTAATGAGCCTAAAGATATTAAGGAACAAGCAGAGACTGCTAATATCCTTATGGGAATCACAAGCCAAGAAA
CTGCTTTAAGTGTCATCTCTGTTATCCCAGATGTTCAAGCTGAAATGGAAAAAATCAAAAAAGAAGAAGCTTCTACAGCT
ATCTTTGACAAGGACAAGCAACCTAGTGAAAAGGGAACAGATACAGTAGTTTCTGAAACAAATGAGGAGTAACCTATGAA
AACTCCTGATTACTGGAAAAAACGTGAGAAAGCTTGGCAAGAGCAACAAATCAAAGATGACACCAAACGCATGAAACAAA
TCATGGATAAGCTATTTGAAGCTCAAGAGGCTATTCAAAAAGAAATCAATGCCAACTGGCAGAACTTTGCGAATGGTCAA
GGAATTTCTATCAGTGAAGCCATGAAACGTGCGGATAAAATGGATGTCAAAGCATTTGCCAATAAAGCTAAGAAATACGT
TCAAGAAAAAGACTTTTCGAACCAAGCAAATCAAGTGTTGAAACTTTATAACTTGACCATGAGAGTGAATCGTTTAGAAC
TTCTGAAAGCAAATATTGGTCTGGAGCTTATTTCTGTATTTGATGACTTGGACAAATATTTCTCAAATAATTTAACTTCT
GCAGCTCTCACAGAATTTGAAAGACAAGCCGGAATTCTTGGTTTAAGCGTTCCAAAGGAAGGATATAACAGTTTAGTTGA
ATCAGTGCTAAATGGAAGTTATAAAGTCGAAGGATTTGCCAGTTTCTCTGACAAACTTTGGCAGTATCAATTTGAATTGA
AAGCTGATATTGAAAAACTTCTCATTCGTTCAGTAACTGGTGGAATCAATCCGAAAACACTAGCCCCACAACTTAAAAGG
CTGATGACAGAAAAGGGAAAGCTCAATGCCACATACAACGCACAACGATTGCTTGTGTCGGAAACAACGAGAATTCAAAC
AGCTATTCAAGAAGAAAGCTATAAAAAAGCTGATATTGAAAGTTATGAATATATTGCTGAACCGTCAGCTTGTCCTATCT
GTGGGGCATTGAATGGTAAAATATTCAAGCTTAAAGATATGTCGCCTGGTATTAATGCACCAAACATGCATCCGTTTTGT
AGATGTAGCACAGCGCCGCATGTTGATGATAAAGCTTTCTGGGATGATCGGTTGAAGGAACAAGACAAGAAAAATAGTGG
TAAAAATATTCCAGTTTCATTGAAAGGTCTGAACGATGATTATTTAAACGAGAAACGTGAAGAATCAAGATTAAAAGCTG
GGCGAGTTAATGCTAAAAAATATGATGCTCAAAGTGAGTCCTTTGCGAACGTGACCAATGAAGCTTCTATGAGAATGAGA
ATTTCAGATATTGGATTTAGAAGAGCAATAGAAAGCGGAAATCTTAAAAGTAGTCATGAACTTGGGGACGACTTCGATAA
AGGGCGAATAAGGATTGAAAAAACTTTATTTAATTTGCCGGAAAATATTAAGAGAAGCGAAATGCCAAAATATGGGTATC
TTTCAGATTCTGATGATTTATTTGAAAAGAAAACAAAGCATTCAGTTTTAGGTTATGGGAACATTATTATTGAGTTAGAT
GATAGTGTCCGAAAACGCACGACTTATACCGTTAACGATAGCTTAGTTAACAAAAGAGGTTTGATAACATCTGCTACACC
AGTAGGTACAAAGCCAACTTACAATGGTATCAAAGAGAAAGCTATTGGGGAAATTAACAGTATCTCAGAATTTTTAAATT
CAAATAAAAAAACAAATCGTTATATTGAAGCTCAATATCATGGAGATTTAACTTTTAAAAATGACGTGAAGAGAATCATT
GTACCAGATAAAAGCTATTTAGATAAACTTTCTAAAGAATTTGAACAGCTAAAAAATATGGGAATTGAAGTACTAGTTGC
TCCCAAATAATATGGAGGTATATTTTGAAAATACTATATTATTCCTATGATGGAGAATTTGAATCACTTAACTTCATCTT
TAAAAAAGAAAATAAATTCTATCATTACTATTTTGACGGTGATAGAAATGTTGTTGAAGAAATTATAGCTCCCGAAGAGG
TTTTAAGATTCAATCCATACATGGATAAATACCATAAAGGAAGTCTTCCGATTGAGGTATTAAAAAAAATAGAAAAATAT
TATAAAAATTAAGCGTTTGTCACTTACAGGCGCTTTTCTTGTCCGTTTCCGAACGTTGTGGACACTAAATAAAACACGAG
AAAATCAGACTCCCAAGTCTTTAAATGCGAGTAGGAGGAACCAGAAATGGAACAAACAGAACTTTTACCCCTTAATTTGC
AACTGTTCGCAGAAGAAGCAGCAGATGAGACGTCTGAAGCTGGTTCGGAAACTGAAACAGAAACAAACGTAGAAGAGCAA
CAAGAACAATCAACTGACAATGACAAAATTGTCGAAAAGCTTCAAAAACGAATTGGTAAAGAGCAGGCTGAAAAAAATGA
AACAAAAACACAGCTTGACCAAGCGCTGTCTCGTATTGAAGAACTTGAAAAAGGTGGCAAAAAGTCAGTTAAAGAAAAAT
CTGACGAAGAAAAAGCTGCCGAACTTCAAAAAGCTAAAGACGATGAAATCGCAAGCCTTAAAGCACAAATCAAAATTTCA
AACATTACCAGTCAAGCTGATGAAGTGTTGAAAGAAAGTGGAATTGCTTTGAGTGCTGCTGAATTAGGATTGTTAGTTGA
TGTTGATGAAGAAAAAACTTACAGCAATGTAAAAACTTTCCTCAATTTACTTGATAATCAACGCTCACAGTGGGAAAAAG
CACGAAACACAGGAACAACGCCTAAACGTGTTCCGGGTAATGTAATATCAGTCGATAAAGAAAAATTTGATTCGATGACT
TATGCTGAAAAAGCTGAATTAGCAAAATCAAATCCAGATGAATTTAAAAAATTAACAGGAGGCTATTAAAATGTCAAAAC
AAAAAACAACACTTGCAGACTTAGTAAATCCAGAGGTGCTTGCACCAATTGTTTCATACGAATTGAATAAAGCACTTAGG
TTTGCACCCCTTGCACAAGTTGACACAACACTTCAAGGACAACCAGGTAATACTTTGAAATTCCCAGCTTTTACTTATAT
TGGCGATGCTGCTGATGTTGCAGAAGGCGGAGAAATTTCGTTAGATAAAATCGGAACTACTACTAAGTCAGTAACAATTA
AAAAAGCTGCAAAAGGGACAGAAATCACGGATGAAGCCGCATTATCTGGTTATGGTGATCCAATTGGAGAATCTAATAAA
CAACTTGGGCTATCTCTTGCAAATAAAGTCGATGACGACTTATTGAGCGCAGCTAAGACTACCTCTCAAACTGTTTCTAC
TAAAGCAAACGTTGACGGGGTTCAAGCTGCATTGGATATCTTTAATGATGAGGATGCACAAGCCTATGTTCTTATCGTCA
ATCCTAAAGATGCGGCAAAAATTCGTAAAGATGCAAACGCAAAAAACATTGGTTCAGAAGTAGGAGCAAATGCTCTTATC
AACGGAACTTACGCTGATGTTTTAGGCGCTCAAATTGTACGATCTAAAAAACTAGCTGAGGGTTCAGCTCTAATGTTCAA
GATTGTTTCAAATAGCCCAGCTTTGAAATTAGTTTTAAAACGTGGAGTTCAGGTAGAAACTGACCGTGATATTGTTACTA
AAACAACTGTAATTACTGCAGATGAACATTACGCAGCGTATCTCTATGATTTAACAAAAGTTGTTAATATCACATTTACG
GGTGTATAATGGGGCGGCTACTAAGTCGCCACTTGCATAAATATAAAAACATAAATGCGACCAAGCAAGTGAAAAATGAT
GAACTAACGACGCTTACCGTTAATCAGCTAAAAGAGCTTCTTGAAACTAAAGGGATAGAATATACAAAAAACGATAAGAA
ATCAGATTTGATTTCAAAATTAGGAGTTGCTTATGGCTATCACTGATGATTTAAAAATGCTTTTAGGCGGTTCATTGGAT
GAGCGCTTGGAAGTAATCGAAAAACGCACTCGTGACCGTTTATTGCTTATTCTTGGTTCTGACATTAAAGAAGTACCGCC
AGAACTAGAATATGTTGTTTTGGATGTTTCCTTGAAGCGTTTTAATCGTATCGGTCAAGAAGGCATGCAGTCCTACTCAC
AAGAAGGATTAAGCATGACATTTTCAGAATCTGATTTTGACGAGTATGCCGATGAAATTGAATCATGGCGAAAATCAAGA
GAAACTGAGGGCGATAAGAAGATAGGGAGGTTCAGATTGTATTGAGATATTTAGATGAAGTTACTTTTATCAAAGAATCG
CCTGACTCCCACTATGACCCTGATTTAGGCGAATGGGTTGAAAAGGAGCCTACCAGAACTGTTTTTAGCGCAAATATCAC
TGATATTGGAACTGACAGAAGTGTAGAAGTTTTTGGAGATATTAAAAAAGGGGCAAAAGTCATGCGAATGATGCCCCTTT
TTAATATGCCAAAATATGATTACATTGAGTTTGATAATAAAAAGTGGGCTTTAATGACCTATCGCAATCCAAGCGAGCGC
AATACTTTTATTTTGCAGGAGGTAAGTCAATGAAATCTAGCTTATCTTTTAAAGGGATTGACCAACTTGTAAAGCATTTG
GATAAAGCAGCATCTTTAAAGGGTGTTCAACAAGTTGTAAAGTCTAACACTTCAAATATGACAGCGAATATGCAGAAACT
TGTTCCAGTTGATACCGGATATATGAAACGATCCATAAAAATGGAGTTGACAGAAGGTGGATTCAGCGGACAAGCTGGGC
CACACACAGATTATTCCGCATACGTTGAATATGGAACTCGTTTTCAATCTGCTCAACCTTTTGTAAAACCAGCTTATAAT
GAGCAAAAAGGCGTATTCATTAAAGATTTAGAAAGGTTACTCAAATGATTAAAACTCGAGACCAATCTATTTTTGACGAA
TTGTTCAAACGAATCCAAGCTTTGGGGTATACCGTTTATGATTATAAGCCAATGAATGAAGTAGGCTATCCATTTGTTGA
ATTGGAAAATACTCAAACCATTCATGAAGCAAATAAAACGGATATTAAAGGCACAGTAAGTCTTTCATTATCTGTTTGGG
GCTTACAGAAGAAGCGCAAGGAAGTGTCTGACATGGCAAGCAATATATTTAATCAAGCATTGAATATAAGTGCCACAGAT
GGCTATTCTTGGGCTTTGAATTCACAAGCAAGTACCATTCAAATGCTGGACGATACAACAACAAATACACCGCTTAAAAG
AGCGTTGATTAACTTAGAATTTAGACTAAGATAGGAGATTTAATATGGCAGAATTAACAGCTAAACAGGGTAAAGATATT
ATCTTGCTCTATCGTGTGCTTAGTAAAGCATCAACAGAAGCCGCTTGGAAACTTGCATTCCAAACAGAACACTCGAATGA
AAAAACTCGAGATTACAACACTACAGCAACTAAAGATGGACCAGTTGGTGCTCTTGCAGAAGTTGAATATAGTTTGTCTG
CCACATCTATTGCAGCAAATGGTGACCCACATCTTGACGAAATGGACAAAGCGTTTGATGATGCAGCAATTATTGAAGTG
TGGGAAATTGATAAAGCAGAAAAAGCAACTCTCGGATTAGACTCAGGCAAGTACAAAGCGAAATATCTTCGTGCTTATCT
TACAAGTTTCTCTTATGAACCTAACTCAGAAGATGCGCTTGAATTGAGTTTAGAATTTGGAGTGTTCGGTAAACCTCAAA
AGGGCTATGCCACACTAACTACTGAACAAGCTAATGTTGTTCAGTATGTCTTCAAAGATACTGTTAGGGGATAAAGCTGA
AAATATTACTGGCTCTGCTGGAGTACAGTTGTAGAAGTGACAATTTAAATACTATAAACAAAAGGCTAGAGATTCGCTCT
AGTCTTTATTTTTTAAGGAGAAATCAAAATGGAATTAACAATTAAAGGTAAACAAGTTCATTTTAAATTCGGAGTAAAGT
TTGTACGTGAACTAGATAAAAATTTAGTAATTGAACAGAATGGCGTATCTTTTGGTCTGGCACTTGCTGTTAAAATCATT
CCTGAACTAGAAATGGCTAACATTGCAACTTTATCGAATGTATTATTTTTAGGAAATCGAACAGAAACGCCTAAACTTTC
TCAAGGCGATATTGATGATTTTATTGATGAATGCGAAGATATTGAAAAATTATTTGATGATGTTTTGAAAGAAATTACTG
AAAGCAATACGGGAAAGTTAATCAAAGCAAAAATGACCAAATAGCTGAAAAGTTTGAAAGTTCGGAGGACACCTATGAGT
CAATGATGATTAGATTCTTACGGTGTTTCGGCATCCAAGACTTATCTGTATTTGAACGTATGACAATTCGAGAATATTCA
ATCCGTTCAATTGCCTTTCAGTTGAGAACTTTGGACGAAGAAGAATTCATTTATGAACAAGCATGGGCCAATTGGCAAGT
TCAAGCAACGAAACAACAAGGTAAAAAGCCACTTTATCCAACATTTAAAAAATTCTTTGACAAGAAAAAACTAGAAAATG
AAATTTTAGGAATCGAAAGCCCAGAGAATAAGTTTAAAAAGGATAACAAATTAATTGACCTCATGAAAAAAGCAAATAAC
TAGGAAAGGAGGAAAATATGGAATCTTTTAGTGTACAAGCCTATTTGAAGGCTACCGATAATAATTTTGTTAGTACATTT
AAAGACGCTGCTAAACAAGTTCAAAACTTCGAAAAGAACACTAATAGTACGATGTCTACAGTAGGGAAAGTTGCTACATC
AACAGGTAAAACGTTGACTAAAGCAGTTACAGTTCCAATTATAGGAATTGGGGTTGCAGCCGCAAAAATAGGTGGTGATT
TTGAATCTCAAATGAGCCGTGTTAAAGCCATTTCTGGTGCGACAGGTTCAAGTTTCGAAGAACTTAGACAACAAGCGATT
GACTTAGGAGCAAAAACGGCATTTAGTGCAAAAGAGTCAGCTTCAGGCATGGAAAATTTAGCTTCTGCTGGTTTTAACGC
CAAAGAAATAATGGAAGCAATGCCGGGGCTTTTAGACTTAGCTGCTGTTTCTGGTGGTGATGTTGCGTTGGCTTCTGAAA
ATGCTGCTACCGCTTTAAGAGGATTTAATCTTGATGCTAGTCAATCTGGCCATGTAGCTAATGTTTTTGCAAAAGCCGCG
GCTGATACGAATGCTGAAGTTGGAGATATGGGAGAAGCGATGAAATATATCGCTCCTGTTGCGAATTCTATGGGACTCTC
AATTGAAGAAGTATCTGCAGCAATCGGTATAATGTCAGATGCAGGTATTAAAGGTTCTCAAGCTGGTACTTCACTTCGAG
GAGCGCTTTCTAGATTAGCGGATCCGACTGATGCAATGCAAGCAAAAATGGATGAACTTGGTCTATCGTTTTATGATTCA
GAAGGTAAAATGAAACCTTTGAAAGACCAAATTGGCATGTTAAAAGATGCCTTTAAAGGTTTAACGCCCGAGCAACAACA
AAACGCTTTAGTCACATTATACGGGCAAGAATCATTATCTGGAATGATGGCATTAATTGATAAAGGTCCAGATAAGCTAG
GGAAACTAACTGAGTCTCTTAAAAATTCAGACGGTGCAGCTGACAAAATGGCTAAAACTATGCAGGATAATATGAACTCA
TCATTAGAACAAATGATGGGAGCATTTGAGTCAGCTGCAATAGTTGTTCAAAAGATTTTAGCTCCAGCAGTTAGGAAAGT
TGCTGATTCAATTTCAGGATTAGTTGATAAATTTGTTTCTGCTCCTGAGCCTGTACAAAAAATGATAGTTACAATTGGAC
TGATAGTGGCTGCAATCGGACCTTTATTAGTAATATTTGGGCAAGCTGTTGTTACTCTACAAAGAGTAAAAGTCGGCTTT
CTAGCCTTGCGTTCTGGACTTGCTCTAATAGGAGGAAGTTTTACTGCTATTTCTTTACCAGTTTTAGGAATAATCGCTGC
CATAGCGGCTGTTATAGCTATAGGAATTTTAGTTTATAAAAATTGGGATAAAATTTCTAAATTCGGGAAAGAAGTATGGG
CAAATGTGAAGAAATTTGCGTCCGATGCAGCCGAAGTAATCAAAGAAAAATGGGGAGATATTACCCAATGGTTCTCTGAT
ACCTGGAACAACATTAAAAATGGAGCTAAAGGGCTCTGGGATGGAACAGTCCAAGGTGCCAAAAATGCCGTTGATAGTGT
TAAAAACGCTTGGAATGGCATTAAGGAGTGGTTCACTAATCTTTGGAAAGGTACGACAAGCGGGTTATCTAGCGCTTGGG
ATAGCGTTACAACAACCTTAGCTCCATTTGTTGAGACAATCAAAACAATCTTTCAACCAATTCTTGATTTCTTTAGCGGA
TTATGGGGGCAAGTCCAAACTATCTTTGGTTCAGCTTGGGAGATTATTAAGACGGTTGTTATGGGACCAGTTTTGTTACT
CATTGATTTAATCACTGGGGACTTTAACCAATTCAAAAAAGATTTTGCGATGCTCTGGCAAACATTATTTACTAATATAC
AAACATTAGTAACTACTTATGTTCAAATTGTAGTTGGTTTCTTTACCGCTTGGGGTCAAACTGTTTCTAATATCTGGACG
ACAGTTGTAAATACGATTCAAAGTCTTTGGGGAGCTTTCACAACATGGGTCATTAATATGGCCAAGTCTATTGTTGACGG
AATTGTTAATGGTTGGAATTCATTTAAGCAAGGTACCGTTGATTTATGGAATGCTACTGTTCAATGGGTCAAAGATACAT
GGGCATCGTTTAAACAGTGGGTCGTTGATTCTGCCAATGCTATTGTGAATGGAGTCAAACAAGGTTGGGAAAACCTCAAA
CAAGGCACAATTGACTTGTGGAACGGAATGATTAACGGACTCAAAGGAATTTGGGACGGTTTGAAACAAAGCGTTAGAAA
TCTGATTGATAATGTAAAAACGACATTTAACAATCTAAAAAATATAAACTTGCTAGATATTGGTAAAGCCATCATTGATG
GACTTGTAAAAGGCCTGAAGAAAAAGTGGGAAGATGGGATGAAGTTCATTAGCGGGATTGGCGATTGGATTCGGAAGCAT
AAAGGGCCAATCCGTAAGGATAGAAAACTTTTAATTCCTGCTGGTAAAGCCATTATGACAGGTTTGAATTCTGGTTTAAC
TGGAGGCTTCCGTAACGTTCAATCTAACGTTTCAGGAATGGGGGATATGATTGCTAATGCAATTAATTCTGACTATTCTG
TGGATATTGGGGCAAATGTTGCGGCTGCTAATCGCTCAATCAGTAGTCAAGTTTCTCATGATGTGAATCTTAACCAAGGA
AAACAGCCGGCTTCATTCACTGTGAAGCTTGGGAATCAAATCTTTAAAGCCTTTGTGGATGACATTTCTAATGCACAGGG
TCAAGCAATTAACTTAAATATGGGATTTTAGGAGGTAGAAATGTACAAGTTTAGAGATACGACAAAACAGAAGCATTATC
GCAACCTTCCTTTTATTCCAACCAGCGCCATGAGTTATGATGGGGCTTGGTTAGAGGAACTCATAGAAGGTTATCAAACA
TTAGCAGTTGAGGGGCGAGAAATGTATTCTCTCAGCTTTGAAACACAAGACATGCAAGTAGGAGGTGTGATCACTAATGT
TAAATATCCTCCTCGAGAGTTGACGATAAAATATAAGCTTGAGGATAGGGACCCCCGAGTATTACAAGAAAAGTTTGATA
CCTTAAAGGCGTTCTTGATTCGTCAAGAAGATGTCCCTATTATTTTTAATGATGATCTGGAATATACTTTTTATGGCCGT
TTCAAGACTGCAGACAATGTGGCTGGAGATACTAATTCAATCATTTCAAGTTTTACTGTCCTTTGTAGTGATCCATTTAA
ACACGGAAAAATTCAAAGCGTTAAAAACAAAGTTATTGAGGTTTTGCCTTATCCAGTGAAACCGGATAAGCTATCATTCA
AGTTACTGACAGAGGGTTTACTTGCAACTGACGGAAATTATCGTTTGAAGTCATCACAGGCTAAAAAAGGCGACTTTTTG
GAATTTGATTTTCAAACAGGCGATACTTTTCTCAATGGGAAAGTAAACAATAACCTCTTAGACCTTGATTCTGATTTTAA
AAATATCAGATTGACAACTGGAACAGATTTTTCAAGTTCAAACTATGAGTTAACGATTCAATATAGAAAGGCGGTACTTT
AGTGAGTAATATCTTATTTTTAGATAAGATGCAACAAGTCATCAAAAGTTATGATTCTAACGAGTTCATAGAATGTGTTC
AGACAAAAGAAATTACAACCAACGCTTCCGAACTGATGAATGACACACTTTCAGTTTCTTTACCTTTTGATGAAACAATT
AAAGATGCCAGCTATATTGCAGTCAATGATACGAAAGAACAAGAGTTCTCTTTATATCGAATTTTAACTGCAAAAGATGA
AGATAATCTGCTTTCATTTGAAGCTGTAAATTTTGCAGTCGATGAACTGGATAATTTTATCATTAAAGATATAAGACCTA
AAAATAGGTCTTTTTCTTATGTGATTAATCAGCTTTTATCTGATTCAGGTTGTGACTGGGTATTAGGTGTCTGTGAACCA
ATTAAAACAGTTTCCAGTACTTTCTACTATACTTCCATGCGTGAAGCTCTAAAAGCTCTACAAGAGTTAGGTGCAGAGTT
TACCTTTTCTATTGAAATTACAGGAAATAAGATTGCTAAAAAAATCATTAACTGTTATAACCAAATTGGAAAAATAACCA
ATAAGCGATTTGAGTATGGAGAAGAAGTTCTAAAAATTGTCCACCAACAAGACCGTACAAATATTGTTACTGCCCTAATT
GGACGTGGGAAGGGTGAAGAAGTTGGTGACGGTTATGGGCGAAGAATTGAATTTTCAGATGTCGAGTGGAGAAAGTCAAA
TGGTAAACCACTTGATAAGCCTAAAGGTCAAAATTGGATTGAATATCCAGAAATGACGAAAGAATATGGCATTCCATCAA
ACGGAAAAATGTTACCACGTAAAACGGTTGTTGTCTTTGATGATGTGGAAGATGCAAGCGAACTTTTACAAAAGACCTAT
GAACAACTGGCTTACTACTGTCGGCCACTTGTTCAGTTTAGTACTGAGATATTAGGCAGTGATTCAATTGGAAATACTGT
TTCAATCCACAGAGGGGACCGAAATTATCACTACCAAACCAGAGTCTTTAAAGTGGTTACTGATCATGTTAATGGGCGAG
TTCAAGCTAGTCTAGGTGATAATTTAAGTGGAAACTCAATTAATCGCCAACTGTCACAAGTTCAAAGCAATATCTCTGAC
CTTGATAATAATAAAATGACTTGGTATGACTCCACAGAAATTGGGAAGTATCAATCTGATATCATTCGAGGTGCTAAGGG
TGGGTCGATTATGATGATGAACCCCTCTGATTTAGGTAAAGGAGAAAGTAGAGAACCGTTTCAAATGGTTTGGATGAATG
GTCCTAGCATTGAAGAATCTGATCATTTTCTTGTAGCTAACTCAGAAGGAATCGGTTTTATTGATGGAAACTTTAACCTT
GATAATTTTAAAACGGCATGGACAATTGATGGCATTTTTAATGCAGATTTTATAAATGCAGGGACGCTTCAAGGGGTCAA
GATTCGTTCAGTTCATCATGACTTCATTATTGAACTTGACCAAGGGAAAATTCGTTTTATTAAAAGAAATGGGTCGTCCG
AAAATGAGATGTTTGCTTTTGCGCCAACTTATGCAGGCGGACAACTCCAAGGGATTAATGCAATTCAAAATCATGGTTAT
TCTTTCGCCTTGTCATCAAAGGGAAACAACGGAGCGCTTTTAAATGTTTTAGAAATTCCAAAAGATAGTACGGCTGAAAA
TCGTAAATTAAATCTTTACGGAGAAGTAAAAGTTGATGGAAATTTAACAATTAGCGGTAAAACTAATACCAAAGAACTCT
ATGTCAACGGAACAAAAATTGATACTAATGGTGGCGGAAACTCTGGCGGTGGTGATACAGGTTGGAATGGTCAATACCCA
CCAGAAGTCATAAGTGACCGTGACAAACGGTACTGGCAAATCTGGGCAATGGCAATTGGGGCTGGTTTCTCTAAACAAGC
GGCGGCCGCATTACTCGGAAATGCACAAGGTGAATCTGATGCAAATCCAACGGCTGATGAGGGCGGCGGACGTCCTGGTT
TCGGTTATGGGGTTTGGCAATGGACGGATAGTTCAGGCGCTAGCTCTGGACGTGTTTATATGATTAATCTCATGACACGA
GCAGGAGTGACTGACAATCCTGACACAATCACAGCCCAATTTAAGCTCTTGATGTGGCATGCACAAAACGGCCAATGGAT
TGCGAAAAGTTCTTATCCTTATTCTTGGACTCAATTCATGACATTGACCAATATCAATACTGCAACGCAAGCTTTTGTAG
CTAACTTTGAACGTCCCTTAAACGGACACCCTGAACGTAGTACTTGGGCCCAAGAATGGTATAACAAATTTGTTAATCTT
GAAATCCCAAGCGGTGGCGGAGGTTATATTGCTCCAATTTCAAGTCCTATTACCGTAACAAGTGAAATGGGTTGGAGAAC
GAGTCCAATCACCGGAGCGCAAGAATTTCACAATGCTATGGACTTGGTTAATGGAAATCCAACAACTCCAATCTTAGCTT
CTGGCGATGGTCAAGTGGTCCAAGCGGGAAGTAATTATTATGACTGGTATGGAAATTACACGGTCATCAAGCATGCGGAT
GGGCTTTATACAGGGTACGCACATCAAAGCAGAATCGATGTTTCTGTGGGTCAAAATGTTAAAAAGGGCCAACAAATTGG
ACTTATGGGAGCGACTGGTCCGGTCACTGGACCACATTTGCACTTCCAATTCATGGACCAATATTGGCCATCATCAAGCG
CTCACTTTAAGAATCCAAGGGATTATATCAAATTTTAGAAAGGGTCTATTATGACAGAACATTTTATAACACTGTCCACC
ACAGAGCCTAATAACAATATTGGCATTGTTAAGCTAAGACATGCGGATGTCAATAGTCAAGCCATTGTTGCTCAAATTGT
AGAGAACGGTCAACCTAAGAACTTTGAAGGCTTACAACCTTTCTTTTGTTTAATGGCACAAGAAGCCACAGGTCAAGGGG
TATCAGAAGAAAGTGTTGTCTCCTTTGATGCTAAAAATGGAACACTGAAATATGTTGCCAGTGATAATGCTTTGCAGTTT
GTTGGAAGAAATGAAGCTTACTTTAGTTTCAGAAAACAAGAAGGTGGGCGGTGGATTGAGCAATTCTCCACTCGGACATT
TCACTATATTGTTGAGAAATCCATTTATTCGCAACCCTTCAAAGACTCAAACTATTGGTGGACTTTCAAAGAGCTTTATC
GAATCTTTAATAAGTATATTGAAGATGGTAAAAAGAGCTGGGAACAGTTTGTGGAAGCAAACCGTGAAATCCTTGAATCA
ATTGATCCTGGTGGAGTTCTTTTAGCAAAAGTTATTGACATTGAAAAAATTGTTAATGAAAAAGTTCCAGCTGGTTTCAA
GTTTGTTCTAGAACATGATTCTGAATATCAACCAGAGGTTAAAGTGACCTCATATAAAAATGCAATTGGCACTGAAACTG
ATGGATTTGATTCTGGGCCGGTTTTTGGTGGGGGAACAATCTACAACGTCCCTGTAAGTTTGAGTTATGACCGACAAAAA
GTCTACGTAGAAATGCCTAAATCTTATACGCTGGCTGGAGATATTATTCTAATTGATGATGGAACTTTGTTAGTCATCAA
AGAAACGCAGGTTTTATGCTTTAAAATGTCGGACGCAAAAATAACAAAAGGCTATGTTTTTGTAGCTTAAAAAAAGGAGA
AAAAATGGCTAGTATTAAAAAAGTATATCGTGGCATGAAAAATGGAGCAGAAACGATTAATGATGATTTGGAAGCAATCA
ACTCTGAATTAACCAGTGGTGGAAATGTAGTTCATAAAACTGGTGATGAAACAATTGCTGGTAAAAAGACGTTTACTGGT
AACGTTGAAGTAAATGGAAGCTTAACACTTCCAACCAAATCATGGTCTGGAGAACTCGGAGGTGGGATCATTCTTAGCTT
ACGGAAGAAAGGGACTACAGTTGAATATTCAATTGGTGGGGAAATATCCTCTAGTATTCTTGCAAATTCCAATTTAGTAA
ATCGCAGTGTTCCAAATGAATTTTGTCCCAGAAATAGGTGTTCCCTTGTAGGTCATATGGTTGGTGGTTGGAATGCATTT
CATATTGACATTCCATCAAGTGGAGTATGTCAGTGGTTTGGTCCAACTGCGAGCAGTGGTACTCCTCGTGGGACTGGTAC
ATATCCAATAGATTAAGAAAGTAGGGGTTATGGAGGAGCAAGCATGGCGAGAAGTACTCGAACGATTAGCTCGAATTGAA
ACAAAGTTGGATAACTATGAAACAGTCCGAGATAAAGCAGAACGAGCGCTTTTAATAGCCCAATCAAATGCAAAACTTAT
AGAAAAAATGGAAGCCAATAATAAGTGGGCTTGGGGCTTTATGCTTACTCTTGCCGTAACTGTTATTGGATATCTAATTA
CTAAAATACTTTAAAAGGAATACCCAATGAGTTTAGATAATTTCAAAAAGCAAACTATTACATGGGATATGATTAACCAG
GCATTTGAACAGCCCATTCAAATTATGGAGGGAGATGTCAATGCAAGAACGCTACTTCTTAAGATAACTGATAATGGTTC
TGTACTTGACTTAACAGGTTATTCAGTAAAATTAACCTATCAATATATGTATAAATCTCAATCAGGTTTTATTATGTTAA
CTCCTAATGATATATCCAAGGGAGAATTCACGCTTATAATTCCTACTGAGATGACAGTATCAGGATTAATAAAATCAAAT
TTAATACTTCTCAATGAAGATAAAGAGCAGGTTATTGTCAGTAAGAATTTAACATTTATATCAGATAATTCTACAGTTAC
AGATTTAGCTCAAGAAGTGAATAATAAGATTGATGATTTTACAAAATTATTATTAGGAAAAATGCCACAAGTTTTGCGTA
GTGAGTTGAATGATTTACAGGCTAAAACTGATTCAAATGCGAGCAATATTGAACTAAAAGCAAATTTAGCTGATATGACA
AGCTTACAAAGTGCAATGACAGACCTAAAAAATGAAGTAGAAGCATTTGGTATTAGTCCTGAAAATTTAGTGACTATAAA
ATCGCTATTAGATGCAATCGCAAGTAACGCCAGTGAATCAGAAGTAGTTGAACTAATAAATTCAGTAAAGGTTTTAACAA
GTAACATTTCTCTTATGAGTAACGGAGATTACTCCCCTAAAGCTAATCAAACAGATTTAGAAAGTTTACAGCATACTGTT
AATAACCAATCGGCGACTATTTCAACAAAAGCCAATAAAACGGATTTAGACAACTTACAAGCTACTGTTGATAAACAAGG
TGTTGCAATTTCAACAAAAGCTGAACAATCAGAGTTATCAATCACAAATAAAAATGTAACAACTGCTCAAGAAACAGCAA
AACAAGCTGAAAGTGAAGCCAAAAATGCAATGGCAAAGGCTACCGAAGCACAAGCGAACAGTTTACCACTTAATGGCAAT
GCGGTCAGTGCAAGCAAACTGGAAACAGCTAGAAAACTTGGAGTAAATCTCCAAGCCTCAGCGTTTCAAAACTTTGACGG
GACTGCTGACGCAACTAATATTGGAGTTTCAGGTGTGCTTCCTATTGCAAATGGAGGTACGTCAACAAGTGACGGAGTTA
TAAATACAATAGCTTATTCCAACAGCGCAGACGGTACGGACGGTTTCACAACTGTTTATCCTAATTTGAATTTATTAAAA
AACACGAGAGCTTTAACAGCAACTTCAAATACAACATGGTGGAATACTTTATTTAGTTCCAGCCAAATATATGATTCTAC
AATTAAAACTAAAACTGGAGTTTCAGCAATGAACTTTAGTTTCGTTGCCTATGTGCCATTGAATGCTGAAGTTGGACATG
AAATCCCTATCCAGCTTAAAGGTCAAAGTTCTCAGGCTTACGGAAATATTGGAACTGATGATTACAACACAATTATTAGT
CAGGCTAATTATATTACTAAACAAAGTGATTTAGGTAAAACGATTCGTATAAGCGCTCCAATACAAATAGGCTCTAAATA
TAAAACTTTTGATACTGCTCTAGCTGATACTGATAGCGTTACTGTTAGACAAGTATCAGGCATATCAGGACTTGTGTATT
CTAAATTGAAACTTGAAATAGGTTCAACCGCCACACCGCACATGCCTTCAGCTAGCGAAGTCACGGTTGCAGATTATCCG
AAGTATGTAGGTTTTAGTAATATCATTAAACCCAATAAGAAAAGTTCTGATTACAAATGGTTACCAATGGGGTTAGTATC
AATTGATAGTACTACCGGCTCACTCAAGCCTGCGGTTATAGGTATAGATTGCGCTCAAGCTCACCCAGTTGGCTCTGTAG
TCTCAAATAACTCAAGTTCATCATCAGGGTATTCTACAGGGAAATGGGAAAATATCGGTTCAGCAGTGATTGGTTCAACA
ACAATATATTATTGGCTACGCACTGCATAAAAACATAAAAAATAGGAGAGTAAAATGAATCAAATCAATTGGAAATTACG
TTTAAAAAGCAAAGCTTTTTGGTTAGCTTTACTACCTGCTCTATTCTTGCTAATACAAGCTATAGGAGCGCCATTTGGCT
ATAAGTGGGACTTTGTTATTTTAAATCAACAACTTGCTGCAGTGGTTAATGCTGCTTTTGCGCTATTAGCAATTGTTGGA
GTTGTTGCTGACCCAACGACCAGTGGTCTAGGAGATAGTGATAAAGTCTTAAATAAAGATAAATCAGAGGAAAACAAATG
AAAAAAGTAATTAAAAAGGCTGCCATTGGAATGTTCGCTTTCTTTGTTGTTGCAGCAAGTGGACCTGTATTTGCGGCAGT
CGGTGACCAAGGGGTTGACTGGTCAAAATATAACGGAACTTACGGTAATTTTGGTTATGCTCATGATAAATTTGCTTTTA
GCCAAATCGGAGGAACTTACGGTGGAACCTTTGTAGACCAAGCCACCTATGAAACACAAGTTGCATCGGCAATTGCTCAA
GGTAAACGAGCGCACACTTATATTTGGTACCAAGTCGGAGGTTCGCAAGAAGTAGCAAAAGCAGCACTTGACCACTACTT
GCCAAAAATTCAAACGCCAAAGAATTCTATTGTAGCTTTGGACTACGAAGGTGGAGCAAGTGGAGATAAGCAAGCAAATA
CTGATGCGATTCTTTACGGAATGCGTCGAGTAAAAGCAGCTGGATATACTCCAATGTATTATTCTGACAAGCCTTACACT
TTGGCCAATGTCAATTATAATCAAATCATCAAAGAATTCCCTAACTCATTATGGATTGCGGCATATCCAAATTACGAAGT
AACACCAGTTCCAAACTATAGCTTCTTCCCAAGTATGGACGGAATTTCAGTATTCCAGTTCACATCAACTTATGTAGCTG
GCGGACTTGATGGAAATGTTGATTTAACAGGAATCACAGATAATGGATACGGAAAACAACAAGCCCAAGAAGTTAAACCC
GATACTGCTACACCGGCCATTGAAAATGGTAAAGAAGCCAATGAAGTTAAAGGAAACGATGTAGAAGTTGGAATGACGGT
TAAAGTAAACTTTGGCGCTAAGAATTATGCCACAGGAGAAACAATTCCTCAATGGGTAAAAGGTCAACCACATAAAATCA
TCCAGAAGAATGGAGATACTGTCTTGCTTGATGGAATTATGAGCTGGTTATCCGTTCATGATGTGGAAACTATTGATGCT
TCTACAAGCCAGCCAACGACACCCGCAAAAGGTTATATTGTAAAACAAGGTGATACACTTAGTGGCATTGCTTCAAATTG
GGGCACAAACTGGCAAGAATTAGCACGTCAGAACAGTTTATCTAATCCGAACGTGATTTATACTGGTCAGGTTATTCGCT
TCACAGGCGGTCAATCTGGGGCTACAGCACGAACTTACACAGTAAGCTCTGGCGATAATCTTTCATCAATTGCGAGCCGT
TTAGGAACAACAGTTCAAAGCTTAGTTTCAATGAATGGTATTTCAAATCCTAATTTGATTTATGCTGGTCAAACTCTAAA
TTATTAAGTCAAAATTACTCCTAACCATATGGTTAGGTTTTTTTTTGATATAATTAAAGAAAAAATCAATGAGAGTAGAA
ACAATGGAAGTAATTGAAATTAGTTCATTAACAGAGTTTATATCTGAAATAGTAAATTATAAAGACTATTTTTTTAGAGG
AGAGCCTCAGGATTATCTTTTTGAAAAGAGTATGCCAAGGAATAGAGCTAGTGGCTTCAGATGGATCGAAGATAATAATA
AATCATTTTTAGAAATGAAAAATTTAAGGAAAGATTATTACCAGGAAATAGGATACTATCTTTCAAAAAAAGATGAGGAT
AATTTTATTGCCTATTGCCAACACCATGGACTCCCAACGGAACTTATTGATATTACGGAGAACCCTCTTGTTGCACTTTA
TTTTGCTTGTGAGAAGGATAGAGATTATGAGGGAATGGTTTACTTGTTTAATCAGATTCGATTTGATGAGATACCAATCA
AAAAGAGTATGGTCGATAAAAAAATTTCAGAGCAATCGTTTAACTGATCTGATTTTATATCGGTAAAGACTCCGTACAAT
AAAGGTTCTGATTTAGAGTTTTTGAATCATGAAATGGAGGAATCAATTAAATTTGAGTTAACCAATGTTACCAAAGATGG
TTATGATGTTAACGGTTATGTTAATATAAAAAGCTTAATAATAAACGAGGTTATAAAGCAATATAAAATTGCATTCACTA
ATAATCCGGAATTTTTAAAGATTTCAGTACCAAATTGGTATGAGATAGATAGTTCTGGAAAAGATATTATTCCACACTTT
GATAAAAAACAAGATATTATAGAGATGCTTAAAGAAGAAAGCAAGGCACTTGGTATAATTCCACCTACTCCTCTGAGTGG
TTCGAAAGGTATAGAATACTTAAATAAAATTTATAATCGATACAATTGGAATTTGGATGAAATAATATGGGATTTGTTTG
CGGAGATGGTAGAAAAACAAGAGGTATGGGGAATCACAATAGATTTTTCAATTTTTCCTTACTATATCTATAGGCCTTCT
GTAAAATTTGATAGAATGGTAAATCAACAAGGAATATTTATTGTACAGCAATTTTTTAACGGTAGACATCAAGAATTGAT
TCCAGATTTTGTATTTAAAATTAGCAATAAAAATGAAATATTGGAAGAACTTGATTGGATTGGAATTTCAAAAAAATTTA
TCTATCCAGACCATGATAATATTGCTCAATATATTAAAGATAAAAAGGTATAATTAATGTTCTTAAACATAGGTGTCAGC
AATCTGCTGGCATTTTTTATTTTGAAAACTTAACATATTTATCAAAAAAAAGGTAAAAAGTTAACATGCATACCTTATGT
AACCATTTTTCTTTTTTTATTTAAAAACGTCAACTTTAGGCACTATGTAATAGTAGAAACTCTTTAAAATGTATTTTATT
AATATATATTCTATTTGATAAAATATCAAATAGAATTACGATTTCCGAATATATTTGATAAAATATCAAATAGAATTGTG
ATTTCCGAATATATTTGATAAAATATCAAATAGAATTACGATTTCCGAATATATTTGATAAAATATCAAATAGAATTGTG
ATTTCCGAATATATTTGATAAAATATCAAATGAAAATTGGAGAAGTAAATCATGAAAAGTTATAAAACCTTGCGCTCTAT
AAGTTACAATGATTTAGATGAATATGAGAACACAATCAAAAAAAGAAAAGAAAGTGATAGCTGCTTATTTACAGGATTAT
ATATACAATCTTTTGAACCGAAAATGCAGGTCCTCTTACCAGAAGAACAAGAACTATTCTTTTTAGTGTTACCAGAAACA
TCTTTATTAAAAGATAAGTTAAATGAAAATTCTCGGGAAATTGATAAATTAATGAATAACCTATCCGAGATTACTAAAGA
TAATATTTTTTACCATTTATTAATAGATGAAATACAGGCTTCCAATGATATTGAAGGGGTTATAAGTACAAGAAAAGAAA
TTCGTGAAGCTATAAGTATGATACTCGAAAAATCAAAAGAAAATAAGAGGTTTAAAAGTTTAGTTTATCAATATATGAAT
TTCAGGAAATCTAAATTTAGTCAGATTACCAAAATAGAAGATATCAGAGAAATATATGACAATCTTTTGAATGGAGAAGT
TTCTGAAGAGGATAGTCTTGAAGATGATGAACTATTTAGAGCAGAACCAGTTTTTATTGTAAATCAAAATTCAGGAAAAA
AAGTCCACCAAGGTGCCACTGGTCAAGATACAATTAAAAACCGGCTTGAAGATTTAGTGAAATTCATGAATAGGGATGAC
ATTCCTACGTATGAAAAAGCTTTTATCAGTCACTTTTATTTTGAAAACACCCATCCATTTTATGATGGCAACGGGAGAAC
AGGGCGATTCATCTTGTGCTCCTACTTAGCTAGAAAATTAGATTACCTTTCTGCTGTTGGTGTCTCGGTAGCAATTTTAG
AGAATAGATCAAAGTATTACAAAGCGTTTGAAGAAGGCTCACATCCTAAAAATGTAGGTGAAATAACCTCCTTTATTTTT
GATATGTTTGGAATTGTACTTAAGGCTCAACAAAAAGTTTTAAATTCACTTAAAGATTGGGATAAAAAATTAGAACAAAT
CCGCGAAAATATTGAAAAAACTGGCGAAAGTAGAGATGAGAAATCTGTCATATATCCACTCGCTCAAGCTCGTATGTATG
ATAACTTAAGAGAATTGACAGATGCAGATTTAGCAGAGATTAATGGTATTTCTAGGCAGAAACTAAAGAAAGTAGTTAAC
ATGCTTAAGGAGAAAGGATATCTAATACAAACAAAACAAAAACCTTCTATGCATGAGATAACTGATGAACTATGGGACCA
AATAAAATATATTGAAGAAATTAATTGATTACAGAAACTCCTTAAAAGGAGTTTTTTAGTTACCTTA
