# Supplementary material for: Viral dysbiosis in children with new-onset celiac disease
Source: PLoS One. 2022 Jan 14;17(1):e0262108. doi: 10.1371/journal.pone.0262108 (PMC8759644; doi:10.1371/journal.pone.0262108)
Supplement: S2 Table — (ZIP) [file pone.0262108.s002.zip › Virus_Genomes/Lactococcus_phage_Tuc2009_GCF_000838985.1_ViralProj14131.fasta]

>NC_002703.1 Lactococcus phage Tuc2009, complete genome
CATGAAGAACTACATAGTAAAGGATAGATGTGCTTTAGATAATGGCTTTATTCTTGATTTTTAATGATTTGTTGTATTTT
TGTTGTAAGAAAATTATAACTCCATTAGTAGCTCAATTATTTTATCCTTATCTTTATTTTCTAGCTCTTTTATAATATGG
ATATAGGTTTGCTGTGTGATAGCCACACTTGCGTGTCCTAGGCGTTTTGAAACAGTCATGATATCAACTCCATGATAGAG
GAGAACAGAAGCATGAGTATGCCTTAAACCGTGTACAGTAAGTGGAGTAGAAATATTTAGTTTTTTCAATGCATGATCTA
ATGTATTTTGCAAAGCTGAGAGAGTTATTATTTTTCTATAAGGATGATAACAAACAAAGTCATGTATCGGTTTTATACCC
AAGCTTTCAAATAATGTTTTTTGCTGTTCTCTAAAATCTTTTAGCAATTGCATACTTTCATCATCTATAACAATATCTCT
TATTCCAGCATCTGTTTTGGGCTTTTTGAAACCACCTACTTTATTTCTGTAATTCCAAGTTCTGCGACACTTGATAGTGT
TATTATTAAAATCAATATCATCCCAGACTAAGCCAAAAGCTTCACTGGCTCTCATGCTAGTAATTGAAATTATAAACAGC
ATAGTGGGAGATGAATAGTTTGGATTAAGCCTATTTCTGAAATAATCAACTAATTGCTTGTATTCATCAAAATTTACAAA
CTTGTCTTGCTCGGCTTTATCATTTCCATTACCTTTAACTACTGCACGAGTGGTAAAATCTTTTTGCAGTCGTCCCTCTT
CAATGAGTGGTTGAATAGATGCTCTAACTCTAGTATGAAACCCTTTTGTAGATGCTTTGGCGTGTGTTTCAGCAAATTTA
TTTAGCGCTCTTTGATAAGAAGATGCTGTTATTTCGGAAATTAAAACATTTGGCATATAGGTTTTTAAATATTTTAACGT
TTGCTCATAACCTTTATAAGTCATTTCATCAATTGCATTTTTCTTATAAAGTTCCATCCAGTCTTTAAAATATTCGGAAA
TTTCTTGCTTAATGGGGTCAACAATAAATCCTTTTTTTAGTTTGCTTTCAATATCCATTGCTTCAGCTTGTGCATCGGAC
TTTGTAGAAAAACCACCCTTTGTTAGACGAGGAAGTCCTTGTTTTGTTCTTGATATTGAATACTGCCAAGTTTTACCACG
CTTTTGATATGTAGCCATATTTGCTTTTTATACCTCATTTCTGATAAAATGGTATAGTAAAAAGCTTGTTAAAAGCCTTT
ATACTATTTTATAGTTTAAATCCGCCCCTTGTCGTCAAACTTGAGCGGATTTTTTTGTTTATTTAACTACACCATTATTG
AAATCTAAATACATTACCCAGCCGTCAGACATCATTACACCATCGCCTTTAGCTTGGAAAGTATAAGTTTGACCAGAAGT
AAGTTGTTTTGCCATCTCATCATTCACATTGACTTTTGCTTTTGTATCTTGAAATTGGTTATCAGTGAAATTGCCAGCTT
CAATTGTTACATCTGTACCTTTAAATGGATTAGCAGTAACGGACGATACTTTACCTTGAAATTCAAGTAATTTACCTTTA
TATTTATCATCAGCTGCCGCTCCGTTAGATACATAATCCTTATTCATTTGTTCAAAAGAAATGGGGGTTGCTGTTTCTTT
TTTAGGTTCAGCTGTTTTAATTTTAGAACTTGAGGATGTAGAAGTTGATGTTCCACTTTTGCCTTTGCCTCCTCCTCCAA
GTGCGCTACCAATAACCGCTACTACGATTACTACAACAATCCAAAACCATATTCTTTTATAAATTGGTTTTTTAGCTTTA
GGAGTTTTTCCATTTTTCATAATGTTTATATTTCCTAACCTAGCTTTTAACGAGAATCAAGACATTGCTCGTATATTTAA
TTATAAATCAATTTCTACTTTGACAGCTTGCCCAATCACAGCTGCTGGATTGTCTTGTGTAGCAAATTGGTCTTTAAATT
CTTTGTTGATTGATACAAGTCTCAAGCAATCTATTTCGTGATAAACTTTTTTTAATGTTGCCTGACAATCATCTTGGAAA
AGAACAGCTCCAATAGTACCGTCGCTCACATCAGGAACAGCTTCAATTAAAACATAAGCTCCATATGGAATTTTCGGTTC
CATGCTATGCCCATCAACCATTAACCAATAGTAATCACGAGCAGAAGATAAGAAGTGCGCAGGTACTGGTCTTGTACCGT
CGAAGTTTTCTACTGCATCAAGAGGAAGTCCGGCCGCTATCCTACCAAGAATAGGAACATCTACCATATCTTCATCAGGT
TCATATTCCATAGTGTTTGAAGGCATAATGAAGTTTTCTAAAATCTTTCTACTTATATATGGTGGCAAATCATCAGGTAT
CTTATTAATTGGAATCACTTTAGATTCTTTTTTCTTTTCTTGGTTTTGCTCATCTAATTGATTGGTTGCAGTGTTTAAAA
CAATTTTCTGTCTTGGCTCTTCAAGCTGTGAACTTATTTTATTTATTTCGGATAGAATAGAAGAAACATTCATCCTTGTT
GAATCGGTTTGAGGGAAGAAGTCGTCAATTGCAACATCAAATACTTCTGAAAGTTTTATCAGTTGAGGTTTCTTCGGAGA
ACGAATGCCTACCTCATAATTTGATATAGTAGTTTTTCCGACTCCTATTTTTTTAGCTAGTTCTTCTTGACTCAGACCAA
AAGATTTTCGGTAGTCTTTAATTTTAGAACCTACATATTTATTGATTTGTTCAATTACCATAAACACATTATATAAGAAA
AAACCACGTTTTGCAAACTTTTTTTGTCAAATGACGTTTTTTTCTTGACAAACCACGAAAAGTGGACTATAATTAACTCA
TAAAGTCAAACAAGCGAACAATCATGGAGCATTCAGTACGGCAGACGGAACGGGCTCAAATGACGGTACACGACGTATCC
ACCGCGACGTAAGTAGCAAGTTTGGCAAATAAAAAGCCCTAGAGGGGCAGAAAGGAGCCAGTATGGCAGTAGAAAAAGAG
TTAATTGCTCTGCGAGCAGACGAAAAAATATCTCGAAAAGAAATGGCAGAACTTATTGGGACAACACCAGAAACTTATCG
AAAAAAAGAACTCGGAGAAAGTGATTGGTGGGGGGCAGAAATGTTCTTGATTGCTTCCAAGTTCAATAAACGAATTGATG
ATATTTTTTTAGACAAAAAGTCCACTAAAAGTGGTTTAGAGAAAGCTAGTTAGAAAGGATTCAAAAATGAATCAATTAAT
TACAATCACACAAAACGAAAACAACGACCAAGTAGTAAGCGGTCGTGAACTACATGAATTTTTAGGAGTAAAAACTCGAT
ATAATGACTGGTTTGAAGATATGGTCAAGTACGGGTTTACAGAGAACGTTGATTTTATAGGTTTTACTGAAAAAAGAGTA
AAACCTCAAGGCGGTCGTCCAAGCGTTGACCATGCTCTTAAACTTGACATGGCAAAAGAAATTTCCATGATTCAGCGTAA
CGAAAAAGGGAAACAAGCCCGTCAATATTTCATTGAAGTTGAAAAAGAACTCAAACAACAGCTTTTACCGCAAACTCCTG
AACAACAAATTGCATTACTCGCTCGAGGTAACGTGAACTTGAATAAAAAAGTCGAACGAATCGAAAATTCAGTTCTTGAT
TTGACTGACCGATTCGGGCTTCCATCAAATAAAGCTAAAGTTTTGCAAAAGAAAGTAGCAAGCAAAGTTTATATGTTTAC
TGGCGGTAAATACTCAAACGCTCATAAGAAATTAGGAGCTAAGGTGTTCAGAGAGTTTTATAAAGATTTGAACAATCGCT
TCGATGTTGTGAAATATAGCGATATTCCATTAAGCCGTTATGATGAAGCAACAGAATATCTTGATATGTGGCAACCCTCG
TTCAACACAACACTTGAAATTCGTGGATTAAACTCACAAACTAGCTTTGACTTTGAAGAATAGAGAGGAAAATCCATGGA
ACAAACACTTGAAGTACAAGCGACTATTTCAGTTTTAATTCCAGAAGATAAGATTCTTGTAGATAAAGTTGAATATCAAG
AGCTTAAAGAAAAAGACTTTGACGGTTGGGTTGGTATGGATGTTTTTACAGAAAAATCAAACCGTAGTATTCCAACAGTT
TCCAAAGTTTTAAGAAAACCTGATTTAAGAAAAAGAATATCAGTTGAAAACGGAGGTTGGGTATATTACCCAAATGGTAA
AGGAGATAACTGGTCGTTTAGGTTTAAAGAAATGATGGATTTTATAAACAAAGAATTTTATCAAAAGTTTTCAGGAGGGA
GTGGTCTATGACCTACACATACATAGTCAACCCAGAAACGGGCGAAATCCTGTTTGACCTGTTTCACGACTTAATCACAC
AGAACATACGAGCAATCAAGCTCATTGCTAAGAAATTAAATGCGGTGCTCCGCTAGAAAAGAGAGATTTTGAATAAAGAA
ATAGAAAAGTTAGCTAACAACTATAAAGAAATAATTAACAAAACATCAGATCTAGCTTTGAAGCAAAATGATGGTGATAT
AAGAAAAGCTCGCAAATGGCTAAAAGAGCAACTGTTTTATACAGCTGATAGGGCCACAAACGAGCTTATCAAATTATCAA
TAGATAATATTTTAGATTACTAGGGTGTTTCTTCTAACGAAACAATTGCTGAAGTTTTATAAGTATTTTTAAAATCTAGT
CCGATAGCAAACCAGTCAGTACTACCAAAAAGTCCCATCAGCCCAATATGTTGATATGATGTTCCTAAATCTGGAGAGTC
TATGTTAGAACCTGAAAAAACTCCTTCGGCATAATATCCATCAGGATCTTTATCTAATGAATTCCAAGCGCTTATTCTGG
TTTCTTTAGAAATAACGATTGACTCACCATTAGAAAAATGTACTTTAACAGACATCAACTTTCCTCCTTTCCATAAAACT
AAGCAAATACCGCAAATATCTGCTCACAGTAATTATAGCACTCGGAGGATTAAAACACATACATAGAAAGGAAATTAATG
TACACACAAATTATGAATGGACGAGAAGTCCTAACAGTTCCAACAGTCATTGGATATAAGCATTATGACTTAGAAAAAAG
AGAAGTAGTTGGAGAAGTTATTGAATCTACTTATCGAAGAAAAGACGGAACAATGTACATTATCCGCAGATCACGAACAG
AACGAGAAAAAGCTGCTATGCTCAATTCGTGCTTGTCTGACTGGGGATATTAGTATGAGCAAACAACAAAAAAGCCCTGC
ATGGCACGCAGAGCAAGTAGGAAATTCGCCAAAACTTCTACTTAAATTATACCACGAATGCCTAAAAATTTGAAATGGAG
AACATTAAATGACGGAAGAAAAAGAACCGTATAAAGTTAAAAATGATAGTGAACTGAACTGGGTACTTGGTAAATATAAA
GAACATCAAATCCAATGTGATGAGTATGAAATTCAAGCTGAAGAATCAAGAAAAGCTATCGAAGAAAAATATAATGCCGA
ATTGTATGAAATTGAAATGCGCCGTTTAAAACTTCAAGCTGAAGAACAGAAAGAAATGGATTATTTCAAAGGACTGGCTG
AACAATATTATTTAACTCTTGAGACGAAAAGTCCTAAGAAAACAATCAATGGTAGTGTTCGATTTTCAAAAAAAGAAAAT
GTCTCTTATGACGATAATTTGCTTTCAGAGCTTAAAGAAAAAGGGTTCGGCAAATTCATCACAGCTAAGACTAAAACAAC
CGAGAGTGTTGATAAAAAGGCACTCAAAGCATTTGTAAAAGATGGCGGTCAGCTCGTGTCAGAAGATGGAGAAATTGTTG
AAGGATTCAAGTTTGATAAAACAGAAGAATTTACAGTGAAAGTTTGAGGTAAATTATGCCAGATAAAGATAATTCGGTTT
TTGAACTGTTAAATTCGATAGATGTCAGTGACAAAGTCGAAAAAAAGAAATCAGGTAAAAATGAGCTAAGTTATCTTAGT
TGGACATGGGCTTGGACTGAATTTAAAAAGAAATTTCCAAAAGCAACTTATGAAATCAAGAAGTTTGTTTCAAAAGATGG
AAATGAGCTTCCATATATGTATGATAGCACGACTGGTTTTATGGTTTTTACATCAGTAACAGTGGATGATGTGACCCATG
AAATGTGGTTGCCTGTCATGGATGGAGCAAACAAAGCCATGAAAGATAAGCCTTATAAATATATGACTAAATATAATGGT
GAAAAATCAGTTGAACAAGCTTCAATGTTTGACGTAAATAAAACAATCATGCGTTGTTTGGTAAAAAATATAGCAATGTT
TGGATTGGGGCTATATATCTATGCTGGAGAAGATTTACCAGAAGAACCACCTCAACCTCAATTAAGCGATGCTGAGTTAA
TTGAGAAATACTTAAAACAAAATCCAGAAAATAAACCTAATGTTGATGAATTTTTGAAAACAAAGTCGGAACACGAAGTT
GCTGAAATGATGAAAGCATATATAGATTGGAGTAAATAATGATTAATAATGTTGTATTAGTAGGTCGCTTAACTCGTGAC
CCTGAACTTAGACATACACCACAGAACCAAGCAGTAGGTACATTTGGATTAGCTGTAAATCGCCAGTTTAAAAATGCGAA
TGGCGAACGTGAGGCTGATTTAATTAACTGCGTTATTTGGCGACAACAAGCCGAAAATTTAGCTAAGTTTGCTAAAAAAG
GAGCTTTGATTGGAATAACTGGACGGATTCAAACAAGGAACTATGAGAACCAACAAGGACAAAAAGTTTATGTTACCGAA
GTTGTTGCAGATACTTTCCAAATGCTAGAAAGCAATAAAACACAAGGTCAGCAAACAAGTAAACCGCAAGCTCAAAATAA
AAAGCCACAAGCACCAGACCCTTTTAAAGCTCCTGCTGCTGATCCATTTGCTGGTGGTACTGAAATTTCAGATGATGACC
TACCATTTTAATTAACAACCAGGTGCAGCGTGCGTAACAAATGCTTAAATTCGAGGGGATAGGCAATGCGCAACATCCCC
CAGCCTTTAATTTGAAAAATAAAACTTGAAATAAATATAGAAGAAAGGAGTATTTGTGGCACAAAGAAGAATGTTCAGCA
AAGAAGTAACAACGAGTGATTTATTCGTTGATATGCCGTCATCAAGTCAGCTTTTATACTTTCATTTAGGAATGGAAGCT
GATGACGAAGGATTTATTGGTAATGCAAAAATGTTAAGCAGAGCATACGGTTCAAATAATGATGATTTGAAACTTTTGGA
AGCTAAAGGATTTGTTATTGCATTTCCGAGTGGAGTCACAGTTGTTAAAGATTGGAATTTGAACAACAAAATAAGAAAAG
ATAGACAAAAACCAACGATATATACAGAAGAAAAAACACTGTTATCTCTTGATAGCAAAGGGTCTTATCTACTTGGCAAC
CAAGTGTCAACCATTCCGCAACCAAATGACAACCAAATGTCCGCACAGGATAGGATAGGAGAGGTTAGGTTAGGTAAGGA
TAGTATAGGTAAGGATAGTATAGACGCTTCGCAACCAAATGCCTTCCAAGAAAAAAGTTCAGGAGAAGATATAAACTCAC
TTCTTTCTGAATATCTTGATTCGTTTATTGAATTCTCTAGTAAAAATATTGCAAAAAGAGCAATGGCACAAGTTGAATTC
ATGAAACTCTCATCAGAAGAAAAGAAACAAGCAGTAATCGGAGCTAAGAATTACTTTGAATGGTACAAACAAGAAAATCC
AGAAGATAAAACTAAAAAATTTAGTATAAATTCCTATGCGTTTTTAGAAAGTGCAACTTTCAAATCGTTCCAGCAAAAAG
TAAAAGTTAAAAAAGAAACTCTCGGGGGTCTTATCTAATGGCTTTTGATACATGGAGAGATGACGGAGAGTTTGCTATCA
AAGCAACTGATGTTTTAAAAAACTATCAAGAAGGTGGGGAACTTGGAGCCTGTGAAGTCCATGGTTGCAAGATTATCGGA
TCTAAGAAACCTGTGCTTTCTTATCCTAAGAATGAAAAAGGTGAAGTGATTGGAGAACCTTACTTATACGATGTAAGAGT
TTGTCCCATGTGCCATGCTGAAGGAATAAAGACAGTTGCTACTAAAGCTGTCAATGACTTCTTAGGAGAATTCAAAGCTA
AAAAAGGTATTGATTTGACTAAAAATGTCATTGTTAAATATGATTTCGCTGATGAATTAAGTGTTGTATCTTGTGACAAT
ATGGTCAAGTGGATTGTTACCAATGTTGGCAGACAGAAAAAAGTAAAACGATTAAAGGTCAGAAAGTACATACAGATTGC
TGAAAATAGATTTTCTAGTGATGAAGCAAGAGAAAAATATTTGAAGATATTACATGATATTGAAGAAGCAGAAATTCTGA
TTTTCGATTCATTGGCAGACTTCACATCGAATCAAGCTGAAAAAGCATTGACTCCTTTATTAAGCGCAAGTGATAACTGC
TCAATTATTATACTAACAATTCCAGAAAGTGATGAAAGGCTTGAACAATTGCCAGCAAGATTGAAATTTAAACTCAATAA
TGCGCAAGTAATGAATTTCTCAAGTACAGGACAACAAAGATGAAGTTTGAAGTTTACAATGACCATTTCCAAAATTATAA
ACGATATCAAATACCTAAAGCACAGCTTGTAATAGCTGACATTCCTTATAACTTAGGGAAAAACGCTTATGCAAGCTCAA
ATGCTTGGTATATTGACGGTGATAATAAAAATGGCGAAAGCGAAAAAGCAAATACAGAATTTTTTGACACTGATAAAGAT
TTTAGAATCGCAGAATTTATGCACTTTTGCAATCGGATGTTAATCAAGGAGCCAAAAGAAAAAGGAAAAGCTCCAGCAAT
GATTGTATTCTGTGCCTTTCAACAAATACAAATGGTAATGGATTACGGTGAGAAATACGGCTTCAAACACGCTTATCCGC
TAGTTTTTATAAAAGATTATAGCGCTCAAGTTCTCAAAGCGAATATGAAAATTGTAGGAGCTACTGAATATGCTGTGGTT
TTATACCGTGATAAATTACCAAAATTCAACAATAATGGTGAAATGATTTTCAACTGGATGCCTTGGGGGAGAGATAACAA
GACAATCCCCAAAATTCACCCTACGCAAAAGCCACAGTCTGTTTTGAAAAGATTAATTGAAATCTTTACTGACAAGGGAG
ATACAATTATTGACCCTTGCATGGGGAGCGGTTCAACAATTAGGGCATCGATTGAACTTGGAAGAAATGCTTATGGCTTT
GAGATTAAGAAAGATTTTTATAATTTAGCAAAAGAAAAAATGCTCAAAGAATATGAGGTGTCGCTCTTTGAAATTTAAGT
TTGAATTGGATAAAATGCCGACTACTCAGCAGCAAAAAGGCATTAAAAAAGTGAAGGATAAACTTCAATTCTATGATCGT
AGAGGAACAAATAATTACAGTCTTAAAGCTCAACTCATGAAAAATAAACCAAAAGAGTGCTTTGAAAAAAACGTTCCTTT
AAAGCTATCAGTTACTTTCTTCTATGCTATCAAGCAAAAAAAGCGTTGGTGGCAATGGAAAACAAGCAGACCTGACTTAG
ACAATCTTATGAAGAACTTACAAGATTATATGACTAAGTTGCGTTATTACAGTGACGACAGCCAGATTGTATGGCTTGAA
GCTAAAAAGGTTAATGACGAGAAAAACAGAATAGAAATTGAAATTACAGAGGTATAAACCATGGTTAAAACAAATTTTGA
CACTTTGAAAAAGCTGCAGGGATTGGCAATAAATAATAATTTCAACGTTAACCACAAAGAATTATCTGTGAAAATTAGCG
GTCGAACTAAGCACAATCACGAACTTTCTCAGCTTTATTTGGATATTTGCAATAAATACAACCATTCAAAGCAAATGAAG
TGGGGAGAATTATACAAAATACTTAAAGAATTGACCAAAGATAAACAAATAGAACTGTAATAGCTCTAATTCATGAAAAT
TACGGTTACATTGAGCGCTTAAACTGTTTCATGGATAATTTATCACGAACAAGCTAAAAGCGCTTAGAAGCTAAAATATG
AGGCTTTAATTATGGGATATTACGACACAAAAAACGAAGCTAGGCGAATCAGTAAACTTGCTAGTCAAAATATATCGAGT
GAGCAAAACAAAAAAGAATTTGAATTAGATAGCCAAAGCAAGTTTAATCAGGAAATGCAAGCTGAGTTTCACGAAAGAAT
TAAAAAATTAGGAGAAAAAAATGGTAGTTAAAGTCTTTGATGCTTATATTGAAGGCGAAAAAAAAGCAACCGGAACAATT
GACGAGATAGCCGATTACTTTGATGTTTCCCGCAACTCTATCTCATTATGGATAAAGAATGGGAAAGACCCTAAAAAAGC
TAACCCTAAATATAAGCACGCTATTTTAAATAAAGAAAAAACTAAAGAGCTTATGGAACAAAAGAAAAAAGAAGAGCGCA
AACTTCCCGCTTCTGTTTATGATTATTATGACAAAGGGGAATTCATAATGACAGGAACTGCTCGAGAAATTTCTCAATTT
TTAAAGATTGGCAAACATAACGTATATTCATATATCCAAGTTGGTAAGTACGCTTTTGATTACAGAAAAACAAGAAAACA
TGCGATTTTAAACGAAGCAGAAACTAGAAAAAGATTTCCATTGCTTTCAGTCTCATCAGAAGAAGAATTTATTGAAACAA
AAGAAGAAGAGCGAAGAAAACACGAAACAAAAGAAGAACGTAGGTTGCGAAGAAATATCAGAGCGCAAATGGCAATCGAA
AACTCAAGAAAAGAAGAATTAGGATTATAGGAGCAGCTAGATGATACCAAAATTAAGAGCTTGGGATAAACAAGATGAGC
GTATGAGTTATGGAGAGGTTGAATATTTCGACGATAGCATTAATTATCGTTTTGACCATTTCTGTACTGGCGCTGATGAA
GACGTTGAATTCATGCAGTCAACAGGAATAAAAGATAAAAATGGCGTTGAAATTTATGAAGGTGACATTTTAAAACTGCA
TGCTATATTCTTAGCTCCTGATGACAAAATCGGTTATCTTGAATATTCTCCAAAATATGGATATTCAATTATTTGTGAAG
GAAATCGGTTATATCGGCAAGAATACTGGGCGAGTACAAATAAATTGAATTATGAAGTCATCGGTAATATCTATGAGAAC
CCTGAATTATTAAGAGAGGACACGAAAAATGACTAAAGAAATGAAAAGACCGATTAGCAATATCACTCAAGATAGTATCA
AGCCTTTACTAAGCAATGCCGTAGAGTTTTATACTAACAAAAATAGGGAAGCTCACAAGTGTATTCAAGAACGAGATGAA
TATATCAATTATCTTGAAAGTAAACTAAGTAACGCAAAACCACAGCAAGCCCTGCCAGTCGTGCCTGAGTTCATTGGTAA
GTTAATCAATACCTTTGGTACCCCTGAAGATGGAAAGCATATTAACTATACAGCAAGCTATCCTGTACATCAAAAGGAAT
TAGATTGGATTGACAATCATCAAAAAACGTGGCTAACTGCTCTGCTCTTTGGCTACGCAGTCGAAAAACCGCAGCTGTTC
TATATTGCATTGCCAAACAGTACTGCTGTTTTACAAAAAGATGGAGAATTAAACTCTTTTGCGGATACAGTTTATAAAAG
ATATTTAATTGAAAATGCAATGACTGAGCAAGAAATCAAGTCAATTGATGAGCGTTACTGGCAGTTTGCTGTGCCTGTGG
AGGACGGAGAATGACAAGAAAATTTAAAAAACTAAACGAAAATGCGACTATTCCAGAACGAGCGACAAAACATAGCGCAG
GATATGACATTTCAGCAAGTGAAACAGTTACGATTCAACCTGATGAAATTAAAATGGTAAGTACAGGTCTAGCTGTTCAA
CTCGGTGATGATGAAGTATTGAAATTATACGACCGTTCAAGTAATCCAGTTAAGCGTGGCATTGCATTGATTAATTCAGT
AGGAATTATCGATTCAGATTACTATCCGCAAGAATTTAAAGGCTTATTTATGAACATCTCAAAAGAGCCTGTAACCATTT
CTAAAGGTCAAAGAATAATGCAAGGGGTATTTGTCAAATACCTTACAACAGACGATGACAACGCAAATGGAAAGCGTACA
GGTGGTTTTGGCTCAACTGGGGAGGTGTGAGGATGAGTTATTTTATGAGTTGCCAAAAATGTGGCAAAGAAACAATAGGA
AGATATGCAACTGAAGATAGTTTGTGTGGTGAGTGCATTTCGGACATCGACAAACTTTCGGTTGAAAAACTCCAAGAACA
GCTTGACACTGCGAAAAAGGCACTGACAGAAATAGCTGGTGGTCATACAGTTGAAGACGCAATATTTAATCATCAACTTA
TTGCGAGTAAAGCACTCGCAGCGATTGGAGGGGATGATGAATAAACTGTTTTGTATGCACAGTCATAGACAAATGGGCGG
AAAAATACATTTGCAAAAATACATTTGCGCTGATTGTGGGAAAGCGTTTTATGTTCGATACACCGAACAAGAGGAACCTA
TTTCAAATAAAGAAGCCATGAAGCTTTTGAAATACCTTGAAGGGAGCGGCGATGAGTGAATTAGAAAAAACAGCACCAAA
ATAACACAAAAAAGCCCACTGCAATGGGCTTCGGCATGATTATATCTAATACTATTATACCACAAAAGGAGAATTTGATG
AATGGCAGATAAGTTAGATAGAATTATTGGAGATTACGTTAATGGCAGACTTGAAGCCAGAATAAAATCAATTGAGAGCA
GATATCTTTATAAACAAAAAGTAGATAACTTAGGTATTCGTACGGCTTATTCTGGCGGTTCGGAACCTGAAAGTCATGTT
TTAAATAAAGAAGCACTTGAAAATGATGAGGAATTAATCAGATTAAGAGAATTGATAAGACAAATCGACATCTGGTATCT
ACCTTTGATTCAAGTTGAAAAGGAGGTAATAAGACTAAAATGCGAAGGATATAATGGCAGATACTGGTATCAAGTAATGC
AAGAATTGGATGTTCAAGGATTTGAAGTTCCACAGAAGAAAGCTAAAGCTGCTTATTATAAATTTAGGAATGACATCTAT
TCTTTTGTTATTCACTTAATTTGAGAGGGACAAAATGGGCAAAAAAAGAATCGAAATTGCCTAAAATTGGCACCTCAACC
CTTGTTTTTGCTGATATACTTGTATTATGAAGTTATCAGCGAAAGCAAACAAAATGTAATTCGTTCGGTTGAATATACTT
CTAAGCAAGTCATTGCTCGAACCAGTGACTTGCTATTAAACGTTTATAGCTAAGTGATAGCTAATGTTAATAAACAGCTT
AGTGGGTAAGCAAGGGATAGAAACGACTTCGCTAATAGAAGTTATAGAGTTCGTGGCTCTATCTTGCTATTCGATTGCAT
TGCTTAATACCGGTGCATGGAAAAATATTTAAATTATTTATTAGTCAGTTTACGCTGGCTATTTTTGATATACTATACTT
GATTAAATTTCAAGGAGAGTATGTTATGAACAAAGAGATTAAAGAAGGTTTTGTTGAAGGGTTAATAGAAACTGGAAAAG
ATTTTGCCAAAGAACAGTTAGGGGAGTTGATCCCTAAAGTAGTTTCTGAAAGCTCTTTGCAATTCGGACTAGAAGTGGTA
GGAGGCACGGCTATAGAAATGGTTCCATTTGTAGGACATATAGCATCAAGCTATTTCACAAAAAGAAAAATAAAAAATGA
GCATGAATTTATATCTGAAATTGCAAAGCGAGTAGAAGATATTGAAAAAAATATGTCTAGCAAAACGATTGAACAAAAAG
AAATTTTAGACGATTTAGCTGTTTATGCTTATGAGAAGGCTATTCAAACAAATCAAGAAGAAAAAATTTCATATATTGTC
AATGGTTTTGTAAACATGACAAAGATTGATACTGTATCCGAAGATATAGCATACATTTATTATGATACATTGGAACAGTT
AACCATCTTAGATATAAGTGTTCTCAAACTCTATGGAAAAGCTTATCTTGAAATAGATTCGGCAGCTAATTATTCAGAGA
TACTCGAACAGTTTGGGATAGAATATCATCAATATGATGCAGTAAGAAAGAATCTCCAAAGAATTTCCTTATTGGAAGAC
TCGGAAGAAGAAAAATTTGATAAGCATTTTAAGGATTTTGTGAAAGTATTCAATGGTAATATGAAACTTCTCGCTTCTTT
TAAAAATCCCAGAAAGTTTGATACCAAAGAGTTTGGAAAACTAAAAGATATCAAAGAATATCGACCAAGAGAAAATCTAA
GAATTTCAAAATTTGGTAAAGACTTTCTTAGATTCTTTGCTGAAGAGAATCAATAATACTATATGTGAAATTCATTTATA
TTACAGGTTGTCCATTGGGCAGCCTTTTATTGTTGGAAAGGAGGAGAAATGGCAAAAGCTAAATATGAAGAATGGATTTT
AGAAGAAGGATTGCTCAAAATTCAAGGTTGGGCAAGAGACGGCTTAACAGAGGAGCAAATCGCTCATAATATGGGGATTG
CCGTTTCAACTCTGGGTAATTGGAAAAAAAGCCATCTGGAGATTTTGGAGGCCCTAAAAAAGGGTAAAGAAGTTGTTGAC
ATTCAAGTCGAAAATGCTTTGTTAAAACGTGCTTTAGGCTATGAATTTGTTGAAGTAACTAAAGAATTAACGGATGCTGG
TTTATTGGTAACAAAAGAAGTTACTAAACAACAAGCACCAGATACAACTGCGGCAATTTTCTGGCTCAAGAACCGAAAGC
CTAACGAATGGCGGGATAAAAGTCAAACGGAGCTGTCAGGAGGAATAAAGGTTTCAAATCCTTATGAAGGCTTGACGGAA
GAAGAACTTAGAAAATTGGCAAATTTATAGCTATAAAGCTACCACATTTTTGATTCACTTTCAGATGCTAGTTTATATAG
CAAAGGAGACAGAAAAGGCGTGCCTTTGATTGTAAGGAGTGCCAAAACAAAAACAACTACTGCGTATGGGTATCATTGGA
ACTATGTAGATTAGAAAGGAGGTGATGGAGTGCAAATTAATGAGACAATAGTTAAAGGAGCAAAGATTGAACTTGCAAAA
CGCAGATTCTTTTTTTATTGCAATTTAATCATGCCTAAATTTTACGAGGTGCACCGCGAATATTTAGTTCGCCTATGTGA
TGAGTTGCAAAAATTCTTAAACGATGACGAACATGACGTTCTGATTATTAATTTGCCTCCGTAGCTTAGACATGGTAAAT
CTCTCACGCTTGGTAAGTTTGTAGAGTGGGTGCTTGGTAATGACCACACGAAGAAAATAATGACTGGTTCATATAACGAA
ACTCTATCCACAGTCTTTTCTAAAAATGTTCGTAATACACTTCAGGAAGAAAAAGCAGATGAGAACAAAATCGTTTACTC
TGATATTTTCGATGCTGCAATTAAGTATGGAGATGCTGCTAAAAATCTTTGGAGTTTGTCGGACGGCTATAATAACTATC
TGGCAACCTCTCCAACAGGGACTGCAACAGGTTTTGGTGCTGACATTATTATCATTGATGATGTTATCAAGAATGCTGAG
GAAGCCAACAATGCGACTGTCTTAGAAAAACATTGGGACTGGTTCGTAAATACAATGCTTTCACGTTTGGAATCAGGCGG
AAAAATCATAATCAATATGACTCGTTGGCATAGCGAAGATTTGGCTGGACGTGCTTTGCGTGAACTGCCTAAGAATGGCT
ATCGAGTAAAGCATATTAATTTTAAAGCTTTCAATGAACAGACAAATGAAATGCTTTGTGATGACGTTCTGACTCTTGAA
GATTATAAGCGCAAAGTAAAAACAATGGGGGCTGATATTGCCAGCGCCAACTACCAACAAGAACCGATTGATGTCAAAGG
TCGGCTATATAGTGAATTTCAAACTTATAACGCTCGCTCAGAGTACAACAAGATTTGGAATTACTGCGATACAGCAGATA
CTGGTAAAGACTATCTCTGTTCGATTGTGTGGGGTGAGACCTCAGACGGATTTGCGGATGTGTTGGACATTATTTACACT
CAAAAGCCGATGGAATACACAGAAAACGCGGTGGCCAATCAGTTAATTAATAACAGAGTGAATGCATCAAGAATCGAGCG
CAACAATGGCGGTCGGTCTTTTGCTCGTTCTGTCAGGGATAAGATTCAAGGTAAAGTTGCTTGTGCTGTAGAAGATTTCT
TCCAAGGAAATAATAAAGAAGCCCGAATTTATTCCAATAGTTATTGGATAGAACAGCACGTTCGATTTCCTAATGACTGG
CGGACTCGTTTCCCAGAATACTATCAAGCAATGACAACTTATCAGCGTGAAGGTAAAAATAAACACGATGATGCGCCCGA
TGCAACAACCGGGATTGCTGAGACAATGAGTGGTAAGCGAATAAAAGCCGGATTAAAATCATTCAGAATATAAGGAGGAC
TATGATTGAATTTGAAACCAATAAAATTAATGACATATAGCAGAGATGAAGAAATCACTGATAAAGTTGTTAATGATTTT
ATGAAAAAACACCAAGAAGAAGTCGAGCGTTACGAATATCTTGGGAATATGTACAAGGGAATTATGGAAATTTCCAGTCA
AAAAGCAAAAGATAGTTGGAAACCTGACAATCGTTTAACTAATAACTTCGCAAAATATATCGTTGATACTTTTGTTGGCT
ATTTTAACGGCATACCAATCAAGAAAACACACGATGATAAATCTGTGCTTGAGGCTATGCAGCTTTTTGATAACTTAAAC
GACATGGAAGACGAAGAAAGTGAACTTGCAAAAATTGCTTGTGTTTACGGTCGAGCTTATGAGCTGATGTATCAGAACGA
AAGTACAGAAAGCGAAGTAATTTATTGTAGCCCGCTTAATGTTTTCATGGTATATGACGACAGCATTAAGCAAAAACCCC
TATTCGCTGTGTATTATGGATTTGATGAAGAAGGTAATTTAAGCGGGACGGTTTATACACTATTAGAAACAATTTCAATA
ACTGGTAAAGCAGGCGAAGTTAAATTTGGCGAGAGTACTTATAACGTTTATTCTGATTTACCAATCGTTGAGTATAATTT
CAACGAAGAAAGACAAAGTATTTTTGAACCAGTTCACTCACTAATTAATTCCTATAACAAGGTAACAAGTGAAAAAGCAA
ATGATGTTGAGTATTTTAGCGATCAATATTTAGTTTTCTTGGGTGCAGAAGTTGACGAAGAAGACGCTAAAAATATCAAA
GATAACCGATTAATAAACTTCTTTGATAAAAATAGTAACGGGCAAGGCACCAATGCCGCAAAGGTAGATGTAAAATTCTT
AGATAAGCCTGATAGCGATGTTCAGACAGAGAACTTACTCAATCGTTTGGAACGGTCGATATTTCAATTTACTATGGCTG
CCAATATTTCAGATGAAAACTTCGGAAACTCTAGCGGTGTAGCTCTAGCTTATAAATTACAAGCAATGAGTAATTTAGCG
TTATCATTTCAGCGTAAATTCCAAAGTGCTTTAAACAGACGATATTCTTTATGGTCTAGTCTTAGTACCAATGCTTCAAA
CAAAGACGCTTGGAAAGATATTGAGTACACTTTTACACGCAATGAGCCAAAAGACATTAAAGAGCAAGCTGAAACTGCTA
ATATTCTAAAAGGTATTACTAGTGAAGAAACAGCTTTGAGTGTCATCTCTGTTATCCCAGATGTCCAAGCTGAAATGGAA
AAAATCAAAAAGAAGAAGCTTCTACAGCTATCTTTGACAAGGACAAGCAACCTAGTGAGAATGAAACAAATGAGGGGTAA
CCTATGAATTCATCTGATTACTGGAGAAAACGTGAGAAAGCTTGGCAAGAGCAACAAATCAAAGATGACACCAAACGCAT
GAAACAAATCATGGATAAGCTATTTGAAGCTCAAGAAGCCATTCAAAAAGAAATCAATGCCAACTGGCAGAACTTTGCGA
ATGGTCAAGGAATTTCTATCAGTGAAGCCATGAAACGTGCGGATAAAATGGATGTCAAAGCATTTGAAAATAAAGCCAAA
AAGTATGTTAAAGAAAAAGACTTTTCGCACCAAGCAAATCAAGTGTTGAAACTTTATAACTTGACCATGAGAGTGAATCG
TTTAGAACTTCTGAAAGCAAATATTGGTCTGGAGCTTATTTCTGTATTTGACGATTTGGACAAATATTTCTCAAAGAATT
TGACTGGTGCAGCTCTCACAGAATTTGAAAGACAAGCAGGAATTCTTGGTTTAAGCGTTCCAAAGAAAGGCTATAACAGT
CTAGTTGAATCAGTTCTTAACGGAAGTTATAAGGTCGAAGGATTTGCCAGTTTTTCTGACAAGATTTGGCAGTATCAATT
TGAATTGAAAGCTGATATTGAAAAACTTCTCATTCGTTCAGTAACTGGTGGAATCAATCTGAAAGCACTAGCCCCACAAC
TTAAAAGGCTGATGACAGAAAAGGGAAAGCTCAACGCCACTTACAATGCTCAACGATTGCTAGTTTCAGAAACAACAAGA
ATTCAAACAGCTATTCAAGAAGAAAGCTATAAAAAAGCGGATATTGAAAGTTATGAATATATTGCTGAACCGTCAGCTTG
TCCTATCTGTGGGGCATTGAATGGTAAAATTTTCAAGCTTAAAGATATGTCGCCTGGTATTAATGCACCAAACATGCATC
CGTTTTGTAGATGTAGCACAGCACCGCATGTTGATGATAAAGGTTTCTGGGATGATTTACTTGATAGGAAAGTAATCAGT
CAAGACGAATACAAGCAAGCTTTTGATGACAGGACAGAAGACGACAAAGCGATTGAAGAATTGCGCAATAAAAGAAAAGG
ATAAAATTCTACTTATGGTAAAATAATATTAACGAAAGCGAGGTTATAGATGGCTAAAGATGATTTCTTTTATATCTCTT
ATAAAATTTTGGCTTACCTTTATCATGCAATGAAAAAAGGAGAAAAAATTGATCCAGGAGTTTTTGATCCACAGAATTAC
AGAGTGAGCTATCCCTATCTGAATGATATTCTTGAGGAACTAAAAGAAAATGGCTATATTAAAGGTGTATCTTTTATTGA
AACCAAAGACGGTAAGTTAATTACTGGGTTATCTGATATAAAAATTACTATTAAGGGTATTGAATATCTGGATGACAATA
GCATGATGAAAAAAGCCTACAAAACACTCAAAGAGTTAAAAGACTGGATACCAGGAACTTAAAACAACTAAGCGTTTGTC
ACTGACAGGCGCTTTTCTTATGTCCGTTTCCGAACGTTGTGGACACTAAATAAAACACGAGAAAATCAGACTCCCAAGTC
TTTAAATGCGAGTAGGAGGAACCAGAAATGGAACAAACAGAACTTTTACCCCTTAATTTGCAACTGTTCGCAGAAGAAGC
AGCCGATGAGACGTCTGGAGCTGGTTCAGAAACTGAAACAGAAACGAATGAAGAAGAGCAACATGAACAATCAACTGACA
ATGACAAAATTGTCGAAAAGCTTCAAAAACGAATCGGTAAAGAACAAGCTGAAAAAAATGAAACAAAAACACAGCTTGAC
CAAGCGCTGGCTCGTATTGAAGAACTTGAAAATGGTGGCAAAAAGTCAGTTAAAGAAAAATCTGACGAAGAAAAATCTGC
CGAACTTCAAAAAGCTAAAGACGATGAAATCGCAAGCCTTAAAGCACAAATCAAAATTTCAAACATTACCAGTCAAGCTG
ACGAAGTATTGAAAGAAAGTGGAATTCCTTTAAGTGCTGCTGAATTAGGATTGTTAGTTGATGTTGATGAAGAAAAAACT
TACAGTAATGTAAAAACTTTCCTCAATTTACTTGATAATCAACGCTCACAGTGGGAAAAAGCACGAAACACAGGAACAAC
GCCTAAACGTGTTCCGGGTAATGTAATATCAGTCGATAAAGAAAAATTTGATTCGATGACTTATGCTGAAAAAGCTGAAT
TAGCAAAATCAAATCCAGATGAATTTAAAAAATTAACAGGAGGCTATTAAAATGTCAAAACAAAAAACAACACTTACAGA
CTTAGTAAATCCAGAGGTGCTTGCACCAATTGTTTCATACGAATTGAATAAAGCACTTCGGTTTGCACCCCTTGCACAAG
TTGACACAACACTTCAAGGACAACCAGGTAATACTTTGAAATTCCCAGCATGGAGCTAAACCAATATGGTTCCTTACGCA
GTAATGCGTAATAAAAAACCTCTTCTAATTGCTGGGAACCCCTAACGTAAAGACGAGGGCAATCAGCAGGTAAGACAAAT
TAAACATAATTACCTTTATGGTATTACTTTGATAAAAGTGGTATAATAGCATAAAGGGGATGAGTTCTCATGGGTAGAAA
AGTATCAAATGAAGATTTTTTGAAAAGGTTAGAAATCACTAATAGCGACGTTGTTCCGTTAGAATCATATATAGCCATGA
TGGTTAAAATAAAAGTATCCTATAAATCTTGCGGTCACATCGAATATAAAGCGCCTGTAAAGCTATTAGCTGGACATGGG
TGTGCACACAATAGCTGTAGAGGGAAGAAGCTATCTGATTCTAAAATAGCGGAAGCTGCAGAACGTAATATTAAGAGGTG
CGAGGAAATCGGGATAACGTTATTGGAACCATACAAAGGCACAAAGATTGTTAAGACGAGAGTTCGCAACGAAAAATGTG
GTCATGAGTATGAAGCTAACTTAGGGAATATTATCAATGGTAGCGGATGCCCTATATGCCACGGCATGAAAGATACGGAT
AGCTTCGCTGGACTTCTGAATGAAAAGTATCCTAGTCGTTATACCGTCATTGGTGAGTATGTTAATAACAGAACTCCTAT
AACGGTCAAACACAACGAGTGCGGTCATATATGGGATGTCATCCCGAAATCGGTGACTGTAAGCGAAACGTGTCCAAATT
GTATACTTTCGAAGGGCGAAAGATATGTTAAGGGTTATCTTGAAAAGAATGGCGTAACATTTGAACCGCAATATCGGTTT
TCTGATTGCAGGAACATTCTTCCTTTGCCTTTTGACTTTGCTATAAAAGTTGATGGCGAATTAAAGTTAATCGAGTTTGA
TGGAGCGCAACATTTTAGCAACTCGAGTAATAACTGGGGAGCTAAATTAGGAAAAGATACATTTGAATCGATTAGCAAAC
GCGATGAGATAAAAAACAAATATTGCAAAGATAATGCCATTCCTTTGTTACGCATACCCTACTGGTGGATAAGAAACGAA
AGAGCTGAACGAGAACTCAGCAAATTTATATTTAATTTGTAAACTTCACCGACTATCGAAAGCACGATGATTAGTCACTA
GCAAACGCTGGTGGATAATTTTATTGGAAGTGAGTAGAGTACGCTCAAGCGAGCGGAAATGGAGAGCTCCTTATTACAAG
GATGAAGATATAGTCTAATCTGCATGGAAACATGCAGCAGTTCATAAGAGAACGGCATAAATCTAGCGAATTTATGTGAA
TATCCCAATGATATTGGGGATGCAGCTGATGTTGCAGAAGGCGGAGAAATTTCGTTAGATAAAATCGGAACTACTACTAA
GTCAGTAACAATTAAAAAAGCTGCAAAAGGTACAGAAATCACGGATGAAGCCGCATTATCTGGTTATGGTGATCCAATTG
GAGAATCTAATAAACAACTTGGGCTATCTCTTGCAAATAAAGTCGATGACGACTTATTGAAAGCAGCTAAGACTACCTCT
CAAACTGTTTCTACTAAAGCAAACGTTGACGGGGTTCAAGCTGCATTGGATATCTTTAATGATGAGGATGCACAAGCCTA
TGTTCTTATCGTCAATCCTAAAGATGCGGCAAAAATTCGTAAAGATGCAAACGCAAAAAACATTGGTTCAGAAGTAGGAG
CAAATGCTCTTATCAACGGAACTTACGCTGATGTTTTAGGCGCTCAAATTGTACGATCTAAAAAACTCGCTGAGGGTTCA
GCTCTAATGTTCAAGATTGTTTCAAATAGCCCAGCTTTGAAATTAGTTTTAAAACGTGGAGTTCAGGTAGAAACTGACCG
TGATATTGTTACTAAAACAACTGTAATTACTGCAGATGAACATTACGCAGCGTATCTCTATGATTTAACAAAAGTTGTTA
ATATCACATTTACGGGTGTATAATGGGGCGGCTACTAAGTCGCCACTTGCATAAATATAAAAACATAAATGCGACCAAGC
AAGTGAAAAATGATGAACTAACGACGCTTACCGTTAATCAGCTAAAAGAGCTTCTTGAAACTAAAGGGATAGAATATACA
AAAAACGATAAGAAAGAAGATTTGATTTCAAAATTAGGAGTTGCTTATGGCTATCACTTATGAAATAAAAAAGCTTTTAG
GCGGTTCATCGGATGAGCGCTTGGAAATAATCGAAAAACGCACTCGTGAACGTTTATTGCTTATTCTTGGTTCTGACCTT
AAAGAAGTACCACCAGAACTAGAATATGTTGTTTTGGATGTTTCCTTGAAGCGTTTTAATCGTATCGGTCAAGAAGGCAT
GCAGTCCTACTCACAAGAAGGATTAAGCATGACCTTTTCAGAATCTGATTTTGATGAGTATGCCGATGAAATTGAATCAC
GGCGAAAATCTAAAGAAACTGAGGGCGATAAGAAGATAGGGAGGTTCAGATTGTATTGAGATATTTAGATGAAGTTACTT
TTATCAAAGGATCGCCTGACTCCCATTATGACCCTGATTTAGGCGAATGGGTTGAAAAAGAACCAACTCGAGCAGTATTT
AGTGCAAATATCACTGATATTGGAACTGACAGAAGTGTAGAAGTTTTTGGAGATATTAAAAAAGGGGCAAAAGTCATGCG
AATGATGCCCCTTTTTACTATGCCAGAATATGATTACATTGAGTTTGATAATAAAAAGTGGGCTTTAACAACATACCGCA
ATCCAAGCAAGAGAAACACTTTTATTTTGCAGGAGGTCAATTAATGAAAATAACTGGAATTGATGCCTTGCAAAAGAAAT
TGAGAAAAAATGCCACGCTTGATGATGTCAAACATGTTGTAAAAAGCAATACTGCAAGCATGAACAAGAATATGCAAAAT
CTTGCTCCAGTTGACACAGGTAATATGAAACGTTCAATAACCAGTGAATTTACAGACGGGGGTCTTTCAGGAACGACTGG
ACCTCATACTGATTATGCTGGATATGTAGAGTATGGGACGCGATTTCAATCTGCACAACCATTTGTAAAACCTGCGTTTA
ACATTCAGAAAAAAGTATTCACAAATGATTTAGAAAGGTTGACGAAATGATTAAAACTCGAGACCAATCTATTTTTGATG
AATTGTTCAAACGAATACAAGCTTTGGGATATACCGTTTATGATTATAAGCCAATGAATGAAGTAGGCTATCCATTTGTT
GAATTGGAGAATACTCAAACTATTCATGAAGCAAATAAAACGGATATTAAAGGCACAGTAAGTCTTTCATTATCTGTTTG
GGGCTTACAGAAGAAGCGCAAGGAAGTATCTGATATGGCAAGCAATATATTTAATCAAGCATTGAATATAAGTGCCACAG
ATGGCTATTCTTGGGCTTTGAATTCACAAGCAAGTACCATTCAAATGCTGGACGATACAACAACACATACACCTCTTAAA
AGAGCGTTGATTAACTTAGAATTTAGACTAAGATAGGAGATTTAATATGGCAGAATTAACAGCCAAACAGGGTAAAGATA
TTATCTTGCTCTATCGTTTGCTTAGTAAAGCAACAAAAGAAGCCGCTTGGAAACTTGCATTCCAAACAGAACACTCGAAT
GAAAAAACTCGAGATTACAACACTACAGCTACCAAAGATGGGACAATAGGTTCTCTTGCAGCAATTGAATACAGTTTGTC
TGCCACATCTATTGCAGCAAATGGTGACCCACATCTTGACGAAATGGACAAAGCGTTTGATGATGGAGAAATTATTGAAG
TGTGGGAAATTGATAAAGCTGAAAAAGGATCTGACGGAAAGTACAAAGCTAAATATCTTCGTGCTTATCTTACAAGTTTC
TCTTATGAACCTAACTCAGAAGATGCGCTTGAATTGAGTTTAGAATTTGGAGTGTTTGGTAAACCTCAAAAGGGCCAAGC
TACACTAACTGAAGAACAAGCTAATGTTGTTCAGTATGTCTTCAAAGATACTGTTGCGGGATAAAGCTGAAAATATTACT
GACTCTGCCTGGAGTACAGTTGTAGAAGTGACAATTTAAATACTATAAACAAAAGGCTAGAGATTTGCTCTATTCTTTAT
TTTTTAAGGAGAAATCAAAATGGAATTAACAATTAAAGGTAAACAAGTTCATTTTAAATTCGGAGTAAAGTTTGTACGTG
AACTAGATAAAAATTTAGTAATTGAACAGAATGGCGTATCTTTTGGTCTGGCACTTGCTGTTAAAATCATTCCTGAACTA
GAAATGGCTAACATTGCAACTTTATCGAATGTATTATTTTTAGGAAATCGAACAGAAACGCCTAAACTTTCTCAAGGGGA
TATTGATGATTTTATTGATGAATGCGAAGATATTGAAAAATTATTTGATGATGTTTTGAAAGAAATTACTGAAAGCAATA
CGGGAAAGTTAATCAAAGCAAAAATGACCAAATAGCCGAAAAGTTTGAAAGTTCGGAGGACACTTATGAGTCAATGATGA
TTAGATTCTTACGGTGTTTCGGCATCCAAGACTTATCTGTATTTGAACGCATGACAATTCGAGAATATTCAATCCGTTCA
ATCGCCTTTCAGTTGAGAACTTTGGACGAAGAAGAATTCATTTATGAACAAGCATGGGCCAATTGGCAAGTTCAAGCAAC
GAAACAACAAGGTAAAAAGCCACTTTATCCAACATTTAAAAAATTCTTTGACAAGAAAAAACTAGAAAATGAAATTTTAG
GAATCGAAAGCCCAGAGAATAAGTTTAAAAAGGATAACAAATTAATTGACCTCATGAAAAAAGCAAATAAGTAAGAAAGG
AGGAAAATATGGAATCTTTTAGTGTACAAGCCTATTTGAAGGCTACCGATAATAATTTTGTTAGTACATTTAAAGACGCT
GCTAAACAAGTTCAAAACTTCCAAAATAACACTAATAGTACGATGTCTACAGTAGGGCAAGTTTCTAAATCAACAGGTAA
AAAGTTGAGTAAAGCAGTTACAGTTCCAATTATAGGAATTGGGGTTGCAGCCGCAAAAATAGGTGGTGATTTTGAATCTC
AAATGAGCCGTGTTAAAGCCATTTCTGGTGCGACAGGTTCAAGTTTCGAAGAACTTAGACAACAAGCGATTGACTTAGGA
GCAAAAACGGCATTTAGCGCAAAAGAGTCAGCTTCAGGCATGGAAAATTTAGCTTCTGCTGGTTTTAACGCCAAAGAAAT
AATGGAAGCAATGCCGGGACTTTTAGACTTAGCTGCTGTTTCTGGTGGTGATGTTGGATTGGCATCTGAAAATGCTGCTA
CCGCTTTAAGAGGATTTAATCTTGATGCTAGTCAATCTGGCCATGTAGCTAATGTTTTTGCAAAAGCTGCCGCAAATACC
AATGCAGAAGTTGGAGATATGGGTGAAGCAATGAAATATATTGCCCCTGTTGCTAATTCTATGGGTTTATCAATTGAAGA
AGTATCTGCAGCAATCGGTATAATGTCAGATGCAGGTATTAAAGGTTCTCAGGCTGGTACTTCACTTCGAGGAGCGCTTT
CTAGATTAGCGAAGCCGACTGATGCAATGCAAGCAAAAATGGATGAACTTGGTCTATCATTTTATGATTCAGAAGGTAAA
ATGAAACCTTTGAAAGACCAAATTGGCATGTTAAAAGATGCCTTTAAAGGTTTAACGCCCGAGCAACAACAAAACGCTTT
AGTCACATTATACGGACAAGAATCATTATCTGGAATGATAGCATTAATTGATAAAGGTCCAGATAAGCTAGGGAAACTAA
CTGAGTCTCTTAAAAATTCAGACGGTGCAGCTGACAAAATGGCTAAAACTATGCAGGATAATATGAACTCATCATTAGAA
CAAATGATGGGAGCACTTGAGTCAGCTGCAATAGTTGTTCAAAAGATTTTAGCTCCAGCAGTTAGGAAAGTTGCTGATTC
AATTTCAGGATTAGTTGATAAATTTGTTTCTGCTCCTGAGCCTGTACAAAAAATGATAGTTACAATTGGGCTGATAGTAG
CTGCAATTGGACCTTTATTGGTAATATTTGGGCAAGCTGTTCTTGTTCTACAAAGAGTAAAAGTCGGCTTTCTAGCCTTG
CGTTCTGGACTTGCTCTAATAGGAGGAAGTTTTACTGCTATTTCTTTACCAGTTTTAGGAATAATCGCTGCCATAGCGGC
TGTTATAGCTATAGGAATTTTAGTTTATAAAAATTGGGATAAAATTTCTAAATTCGGGAAAGAAGTATGGGCAAATGTGA
AGAAATTTGCGTCCGATGCAGCCGAAGTAATCAAAGAAAAATGGGGAGATATTACCCAATGGTTCAGTGATACATGGAAA
AGCATAAAAGAAGGCGCTAAAGGACTTTGGAATGGAACAATCCAAGGTGCTAAAGATGCCGTTGATAGTGTTAAAAATGC
TTGGAATGGCATTAAGGAGTGGTTCGCTAATCTTTGGAAAGGTACAACAAGCGGGTTATCTAGCGCTTGGGATAGCGTTA
CAACAACCTTAGCTCCATTTGTTGAAACAATAAAAACAATCTTTCAACCAATGCTTGATTTCTTTAGCGGATTATGGGGG
CAAGTCAAAACTATCTTTGGTTCCGCTTGGGAGATTATTAAGACGGTTGTTATGGGACCAGTTTTGTTACTCATTGATTT
AATCACTGGGGACTTTAACCAATTCAAAGAAGATTTTGGAATGCTTTGGCAAACACTAGCAACAGCGATTCAAACAATAG
TCCAAACTTTTGTGAATATCGTAGTTGGATTGTACAGTTCATTTTTCCAAACTGTAGTTAATATCTGGACAACAATTGTA
AACACAATCCAAAGTCTTTGGGGAGCTTTCACAACATGGGTCGTTAATATGGCCAAGTCTATTGTTGACGGAATTGTTAA
TGGTTGGAATTCATTTAAGCAAGGTACCGTTGATTTATGGAACGCTACTATTCAATGGGTTAAGGATACATGGGCATCGT
TTAAACAGTGGGTCGTTAATATGGCCAAGTCTATTGTTGACGGAATTGTTAATGGTTGGAATTCATTTAAGCAAGGTACC
GTTGATTTATGGAACGCTACTATTCAATGGGTTAAGGATACATGGGCATCGTTTAAACAGTGGGTCGTTAATATGGCCAA
GTCTATTGTTGACGGAATTGTTAATGGTTGGAATTCATTTAAGCAAGGTACCGTTGATTTATGGAACGCTACTATTCAAT
GGGTTAAGGATACATGGGCATCGTTTAAACAGTGGGTCGTTGATTCTGCCAATGCTATTGTGAATGGAGTCAAACAAGGT
TGGAAAAACCTCAAACAAGGTACAATTGACTTGTGGAAAGGAATGATTAACGGACTCAAAGGGATTTGGGACGGTTTGAA
ACAAAGCGTTAGCGATCTGATTGATAATGTAAAAACGACATTTAACAATCTAAAAAATATAAACTTGCTAGATATTGGTA
AAGCCATCATTGACGGATTTGTCAAAGGACTCAAACAAAAATGGGAAGATGGGATGAAGTTCATTAGCGGGATTGGAGAT
TGGATTCGGGAGCATAAAGGTCCAATCCGTGTCGACAGAAAACTTTTAACTCCCGCTGGTAATGCCATTATGAATGGTTT
GAATTCTGGTTTAACTGGAGGTTTCCGTGATGTTCAATCCAATGTTTCAGGAATGGGTGACATGATTGCTAATGCAATTA
ATTCTGACTATTCTGTGGATATTGGGGCGAACGTTGCGGCAGCTAATCGCTCAATCAGTAGTCAAGTTTCTCATGATGTG
AATCTTAACCAAGGAAAACAGCCGGCTTCATTTACTGTGAAGCTTGGTAACCAGAACTTTAAAGCCTTTGTGGATGATAT
CTCAAATGCACAAGGTCAAGCAATTAACTTAAATATGGGATTTTAGGAGGTAGAAATGTACAAGTTTAGAGATACGACAA
AACAGAAGCATTATCGCAACCTTCCTTTTATTCCAACCAGTGCCATGAGTTATGATGGGACTTGGTTAGAGGAACTCATA
GAAGGTTATCAGACATTGACTGTAGAGGGACGAGAAATGTATTCTCTCAGCTTTGAGTCACAAGAAATGCAAGTAGGAGG
AGTGATAACCAATGTTAAATATCCTCCTCGAGAGTTGACGATAAAATATAAGCTTGAGGATAGGGACCCTCGAGCTTTAC
AAGAAAAGTTTGATACCTTAAAGGCATTCTTGATTCGTCAAGAAGATGTTCCCATTATTTTTAATGATGATCTGGAATAT
ACGTTTTATGGTCGTTTCAAGACTGCAGACAATGTGGCTGGAGATACTAATTCAATCATTTCAAGTTTTACTGTCCTTTG
TAGTGATCCATTTAAACACGGAAAAATTCAAATTGTAAAAAATAAAGTCATTGAAGTTTTGCCTTATCCAGTGAAACCGG
ATAAACTGTCATTCAAGTTACTGACAGATGGTTTACTTGCAACTGACGGAAATTATCGTTTGAAATCATCACAGGCTAAA
AAAGGCGACCTATTGGAATTTGATTTTCAATCTGGCAATACTTTTATTAATGGAAAAGTAAATAACAACCTCTTAGACCT
TGATTCTGATTTTAAAAATATCAGATTGACAACTGGAACAGATTTTTCAAGTTCAAACTATGAGTTAACGATTCAATATA
GAAAGGCGGTGCTTTAGTGAGTAATATCTTATTTTTAGATAAGATGCAACAAGTCATCAAAAGTTATGATTCCGATGAAT
TCATAGAATGTGTTCAGACAAAAGAAATCACAACCAACGCTTCTGAACTGATGAATGACACACTTTCAGTTTCTCTACCT
TTTGATGAAACAATTAAAGATGCCAGCTATATTGCTGTCAATGATACAAAAGAGCAAGAGTTTACTTTATATCGAATTTT
AACCACAAAAGATGAAGATAATTCGCTTTCGTTTGAAGCGATAAATTTCGCCGTCGATGAACTGGATAATTTTATCATCA
AAGATATAAGACCTAAAAATAGGTCTTTTTCTTATGTGATTAATCAGCTTTTATCTGATTCAGGTTGTGACTGGGTATTG
GGTGTCTGTGAACCGACTAAAACAGTTTCCAGCACCTTCTACTATACTTCCATGCGTGAAGCTCTAAAAGCTCTACAAGA
GTTAGGTGCAGAGTTTACCTTTTCAATTGAAATTACAGGAAATAAGATTACTAAAAAAATCGTTCACTGCTATAACCAAA
TTGGGAAAATAACCAATAAGCGATTTGAATATGGTGAGGAAGTTCTAAAAATTGTCCACCAACAAGACCGCACAAATATT
GTCACTGCCCTAATTGGACGTGGGAAGGGTGAAGAAGTTGGTGACGGTTATGGGCGAAGAATTGAATTTTCAGATGTTGA
ATGGAAAAAGTCTAATGGTAAACCACTTGATAAACCTAAAGGTCAAAACTGGATTGAATATCCAGAAATGACGAAAGAAT
ATGGCATTCCATCAAACGGAAAAATGTTACCACGTAAAACGGTTGTTGTTTTTGATGACGTGGAAGATGCAAGCGAGCTT
TTGCAAAAGACTTATGACCAACTGGCTTATTACTGCCGGCCGCTCGTTCAGTTTAGTACTGAGATATTGGGGAGTGATTC
AATTGGAAATACTGTTTCAATCCACAGAGGAGACCGAAATTATCACTACCAAACCAGAGTCTTTAAAGTTGTTACTGACC
ATGTTAATGGTCGAGTACAAGCCAGCCTTGGCGATAATTTAAGTGGAAACTCAATTAATCGACAACTGTCACAAGTTCAA
AGCAATATCTCTGACCTTGATAACAACAAAATGACATTTTATGACTCCACAGAAATTGGAAAGTATCAATCTGATATCAT
TCGAGGTGCTAAGGGTGGGTCGATTATGATGATGAACCCCTCTGATTTAGGTAAAGGAGAAAGTAGAGAACCGTTTCAAA
TGGTTTGGATGAATGGTCCTAGCATTGAAGAATCTGATCATTTTCTTGTAGCTAACTCAGAAGGAATCGGTTTTATTGAC
GGAAACTTTAACCTTGATAATTTTAAAATGGCATGGACAATTGATGGCATTTTTAATGCAGATTTTATAAATGCAGGGAC
GCTTCAAGGGGTCAAGATTCGGTCAGTTCATAAAGACTTCATTATTGAACTTGACCAAGGGAAAATTCGTTTTATTAAAA
GAAATGGGTCGTCCGAAAATGAGATGTTTGCTTTTGCGCCAACTTATACAGGCGGACAACTCCAAGGGATTAATGCAATT
CAAAATCATGGTTATTCTTTCGCCTTGTCATCAAAGGGAAACAACGGAGCGCTTTTAAATGTTTTAGAAATTCCCAAAGA
CAGTACGGCTGAAAATCGCAAATTAAATCTTTACGGAGAAGTAAAAGTTGATGGTAACTTTTACGTTAATGGCGTTAAGA
TTGATAAAAATGGGGGAAGCTCTGGCGGCGGTGATAATGGATGGAATGGTCAATACCCACCAGAAGTCACAACTGACCGT
GACAAACGCTACTGGCAAATTTGGGCAATGGCGATTGGAGCTGGTTTCTCTAAACAAGCGGCGGCCGCTTTACTCGGAAA
TGAACAAGGTGAATCTGATGCCAACCCAACGGCTGATGAGGGCGGTGGACGTCCTGGTTTCGGCTATGGAGTTTGGCAAT
GGACGGATAGTTCTGGCGCTAGTTCTGGACGTGTCTATATGATTAACCTCATGACACGAGCAGGAGTGACTGACAATCCT
GACACAATCACAGCCCAATTCAAGCTCTTGATGTGGCATGCACAAAACGGCCAATGGATTGCGAAAAGTTCTTATCCTTA
TTCTTGGACTCAATTCATGACATTGACCAATATCAATACTGCAACGCAAGCTTTTGTAGCTAACTTTGAACGTCCCTTAA
ACGGACACCCTGAACGTAGTACTTGGGCCCAAGAATGGTATAACAAATTTGTTAATCTTGGAATCCCAAGCGGTAGCGGA
GGTTATATTGCTCCAATTTCAAGACCTATTACCGTAACAAGTGAAATGGGTTGGAGAACTAGTCCAATCACTGGAGCGCA
AGAATTTCACAATGCTATGGACTTGGTTAATGGTAATCCAACAACTCCAATCTTAGCTTCAAACGATGGTCAAGTGGTCC
AAGCGGGAAGTAATTATTATAACTGGTATGGAAATTACACGGTCATCAAGCATGCGGATGGACTTTATACAGGGTACGCA
CATCAAAGCAGAATCGATGTTTCTGTGGGTCAAAATGTTAAAAAGGGACAACAAATTGGACTTATGGGAGCGACTGGTCC
GGTCACTGGACCACATTTGCACTTCCAATTTATGGACCAATACTGGCCATCATCACACGCTCACTTTAAGAATCCAAGGG
ATTATATCAAATTTTAGAAAGGGTCTATTATGACAGAACATTTTATAACACTGTCCACCACAGAGCCTAATAACAATATT
GGCATTGTTAAGCTAAGACATGCGGATGTCAATAGTCAAGCCATTGTTGCTCAAATTGTAGAGAACGGTCAGCCTAAAAA
TTTTGAGGGCTTACAACCGTTCTTTTGTTTAATGGCACAAGAAGTCACAGGTCAAGGGGTATCAGAAGAAAGTGTTGTCT
CCTTTGATGCTAAAAATGGAACACTGAAATATGTTGCCAGTGATAATGCTTTGCAAATGGTGGGACGAAATGAAGCATAT
TTTAGCTTTAGAAAACAAGAAGGCGAGCGATGGATTGAGCAATTTTCCACTCGGACATTTCACTATATTGTTGAGAAATC
CATTTATTCGCAACCCTTCAAAGACTCAAACTATTGGTGGACTTTCAAAGAGCTTTATCGAATCTTTAATAAGTATATTG
AAGATGGTAAAAATAGCTGGGAACAGTTTGTGGAAGCAAACCGTGAAATCCTTGAATCAATTGATCCAGGAGGACGGTTA
CTTGCGGAAGTTTTAGACCTCAATAAAATTATTTATCGTAAAGTTCCAAGCGGATTTAATGTAGTAATTGAGCACGATTC
AGAGTATCAACCGGATGTGAAAGTAACTTATTACAAAAATTCAATTGGAACCGAAGCGAATGGATTTGATACTGGTCCAG
TATTTGGCGGAGAGCGAATTTATAACCTAGCTTCTTCATTAAGCTATATCAGAAATAAGATTAATGTTGAACTTCCGTCA
GTTTATGCAATGGCCGGAGAAGTTGTAAATAATGGTAACGAACTGTTGTTAATCAACGGAACTGAGATTATGCGTTTTGT
TATTGAGGGCGCAACAATCACCAAAGGCTATGTTGAAAAAGTGAAGCCACCAACTAATCTAATTGTTTCTGATGTCACTT
CTACAAGTGCAAAAATTTCGTGGGAAAACGGGGGATAATATGGCAGATAAAAATTATTTACATACCGCCTATGCCAACAG
CGCAGACGGTACTGACGGCTTCACGACTGTTTATCCGAATTTGAATTTGTTAGTTAACAGTTCAGCCAAAAACAAAGAAG
GGTTTTTTAAAAATTTTGACAAAGTAGAAAATGGCTATGGGGAAGTAACAATGAAGGGAACTAATGCATGGGTTAATAAA
GACCTAGGGGAGGGTTTCTCTATTCAGCCTATAAATTATAAACCCGGAGATAAATATACAATGAGTGTGGATGTTATGTT
TACAAGTTGGAATGTTCCTGCTGGAACAACCATTAGTGCATTTTGGATGCGTCAGCGTTATACTGAAAACTCATGGAAGG
AAATATGTACTATTGATTTACCTAAAGACCCTAGTAAAATGCTGAACCAATGGATAAGAATAACGCAAACTTCAACGATA
CCACCTTATGAAGACCCTTCTGTTGGTACTCAAGCAATCTTAAATGTTGGTTTTTTTGGTCAGCAGGAAGGTAGTTTCAC
GATTAGAGTTAGAAATCCAAAACAAGAGTTAGGTTCAATCGCTACTCCATACATGCCATCAGCTAGCGAAGTCACAACTG
CTGACTGGCCAAAGTTTGTAGGAACTTACGTTGATACTAACCCGGTTTCTAGTACAGTCTCAAGCAAGTATGATTGGGAC
GAAATGAAGTATCGAGTTTATTTAGATGGTACACCCGTAGGTGGAAGTAAACTTCTGTCATTTGATTTGGAAAATCTAAA
GGCGGGCACATCATACAACGTTCAGGTTAGTCAAATAAATGGCAATGTTGAAAGCGACAAGTCAGAAAGTGTTGCTTTTA
AAACAACACTACCCAAATAATAGAAATAGGAGAATAAAATGGCTGAATTAACTAAAATTACTCGAGGTATGCAAAATGGT
GCCGAAACAATCAATGATAATTTAAACAAACTGAACACCATTACTGTTCAGAAAACTGGGGATGAAACAATTGCAGGAAA
GAAAACTTTCTCTGGTGACGTTAGTGTAGATGGTGATTTCACGATGAAAAAATTTGCGGATTCTTATGTCGCCTTTTTTG
CAAATAAAGGTAGTGGAAATACAGTCACATTTACTGCACCTTGGGACTGTACTGCAGAAGTTGAACTCTTTTATCATGGC
TGGGGATATAGTGGTGGAGAATGGGAAATCGGAATTACTACTCCCTCCGGATTAACTCAGATTTATGAAGCCACAGGATA
TACTAATGGTCACGATAACCAAGCTATATCCATGCCTACAAAGGCAATCTACTCCGGTCTCAAAAAAGGGCTACAATACA
CCTTTGATATACGTGATGCAAACGGAAGAGGCGGGGGCCCAAAACACCCAATGATGATTGTAAAACTTTATCGGAATTAG
AAAGCAGGGGTTATGGAGGAACAAGCATGGCGAGAAGTGCTCGAACGATTAGCTCGAATTGAAACAAAGTTGGATAACTA
TGAAATGGTCCGGGATAAAGCAGAACGAGCGCTTTTAATAGCCCAATCAAACGCAAAACTTATAGAAAAAATGGAAGCCA
ATAATAAGTGGGCTTGGGGCTTTATGCTTACTCTTGCCGTAACTATTATTGGATATATCATTACTAAAATACTTTAAAAG
GAGTTCCCAATGAGTTTAGATAATTTCAAAAAGCAAACTATTACATGGGATATGATTAACCAGGCATTTGAACAGCCCAT
TCAAATTATGGAGGGAGATGTCAATGCAAGAACGCTACTTCTTAAGATAACTGATAATGGTTCTGTACTTGACTTAACAG
GTTATTCAGTAAAATTAACCTATCAATATATGTATAAATATCAATCAGGTTTTATTATGTTAACTCCTAATGATATATCC
AAGGGAGAATTCACGCTTATAATTCCTACTGAGATGACAGTATCAGGATTAATAAAATCAAATTTAATACTTCTCAATGA
AGATAAAGAGCAGGTTATCGTCAGTAAGAATCTTACATTTATATCAGATGATTCTACAGTTACAAGTTTAACTCAAGAAG
TAAATAATAAGATTGATGATTTTACAAAATTATTATTGGAAAATATGCCACAGGTTATGCGTAGTGAGTTGAATGATTTA
CATGCTCAAACTGATTCAAACAAGAGCAATATTGAGCTTAAAGCAAATTTAGCTGATATGACGAGCTTACAAAGTGCAAT
GACAGACCTACAAAAAGAAGTAGAAGCGTTTGGTATTACTCCTGAAAATTTAGTCACTATAAAATCACTATTAGACGCAA
TCGCAAGTAACGCCAGTGAATCAGAAGTAGTTGAACTAATAAATTCAGTAAAGGTTTTAACAAGTAACATTTCTCTGATG
AGTAACGGAGATTACTCCCCTAAAGCTAATCAAACGGATTTAGACAACTTACAAGATACCGTTGATAAACAAGGTATTGC
GATTTCAGCAAAAGCCAATCAAACGGATTTAGACAACTTACAAGATACCGTTGATAAACAAGGTATTGCGATTTCAGCAA
AAGCCAATCAAACGGATTTAGACAACTTACAAGATACCGTTGATAAACAAGGTATTGCGATTTCAGCAAAAGTCGAACAA
TCAGAGTTATTAAGTACAAATCAAAATGTCGCAACTGCTCAAGAAACAGCAAAACAAGCTGAAAGTGAAGCCAAAAATGC
AATGGCAAAGGCTACCAAAGCACAAGCGAACAGTTTACCACTTAATGGCAATGCGGTAAGTGCAAGTAAACTGGAAACAG
CTAGAAAACTCGGAGTAAATCTTCAATCTTCAGCATATCAAAACTTTGATGGTACTGCTGACACAACTAATATTGGACTT
TCAGGGGTGCTACCTATTGCAAATGGAGGTACTGCAACAAGTGACGGAATCATAAACACAATCGCTTATGCCAACAGCGC
AGACGGTACTGATAGATTCACGACTGTTTATCCTAACTTGAACTTGCTAGAGGGTACTAAAGATTTTAGCGGTCTTTGGG
ATTGGGCAGACACTTGGACAACCGACGGGACTTATGAAGGTCTAACTGTTAAGAAAGTAACTACACAATGGGGTGGTATT
CATAAAACATTTACAGCACCAAAAGACGGTACTTATACTTTCTCAGCTTATGTTAAAAGTTCAGGAAGTAATGCAAATAC
AATTAGATTTACCTTGATTAACAGTTCAGAAAATCCCTCTTTAAAAAGGACATTCAGTAATGATTTTGATTGGTTTAGAG
ATAGCATTACCGTAACCTTAAAAGCTAATGACCAAGTATTAGCTAGATACGAAATGTCAGGTTCAGCCTCTGGTTCAGCT
TTATGGACTGCTGGTCATAAGTGGGAAGAGGGTTCAATCGCAACTCCATACATGCCCTCAGCTAGTGAAGTCACAATAAA
TGATTATCCAAAGTATGTAGGGTTTAGTAATATCATTAAACCTAATAAGAAAAGTTCTGATTACAAATGGTTACCAATGG
GATTAGTATCAATCGATAGTGCTACAGGCTCACTTAAGCCTGCGGTTATAGGTATAGATTGCGCTCAAGCACACCCAGTT
GGTTCAGTAGTCACAAATAACTCAAATTTATCGTCTGGCTACACGACTGGCACATGGCAGAACATCGGTTCAGCAGTAAT
TGGTTCAACGACAATATATTATTGGCAACGCACTGCATAAAAATATAAAAAATAGGAGAGTAAAATGAATCAAATCAATT
GGAAATTACGTTTAAAAAGCAAAGCTTTTTGGTTAGCTTTACTACCTGCTCTATTCTTGCTAATACAAGCTATAGGAGCG
CCATTTGGCTATAAGTGGGACTTTGTTATTTTAAATCAACAACTTGCTGCAGTGGTTAATGCTGCTTTTGCGCTATTAGC
AATTGTTGGAGTTGTTGCTGACCCAACGACCAGTGGTCTAGGAGATAGTGATAGAGTCTTAAATAAAGATAAATCAGAGG
AAAACAAATGAAAAGATTAATCAAAAAATCTGCCATTGGAATGTTCGCTTTCTTTGTTGTTGCAGCAAGTGGACCTGTAT
TTGCGGCATCCGGTGACCAAGGTGTGGACTGGCCAAAATATAACGGAACTTACGGTAATTTTGGTTATGCTCATGATAAA
TTTGCTTTTAGCCAAATCGGAGGAACTTACGGTGGAACCTTTGTAGACCAAGCCACCTATAAAACGCAAGTAGCTTCAGC
AATTGCTCAAGGTAAACGAGCGCACACTTACATTTGGTATCAAGTCGGAGGTTCGCAAGAAGTAGCAAAAGCAGCACTTG
ATCGTTACTTACCAAAAATTCAAACGCCTAAAAACTCTATTGTTGCTTTGGACTATGAAAGTGGAGCAAGTGGAGATAAA
CAAGCAAATACTGATGCGATTCTTTACGGAATGCGTCGAGTAAAAGCGGCTGGATATACTCCAATGTATTATTCTTACAA
GCCTTACACTTTGGCCAATGTTAATTATAAGCAAATCATCAAAGAATTCCCTAACTCATTATGGATTGCGGCATATCCCA
ATTATGAAGTAACACCAGTTCCAAACTATAGCTTCTTCCCAAGTATGGACGGAATATCATTATTTCAGTTCACATCCACT
TATATCGCTGGTGGACTGGATGGTAATGTTGATTTAACAGGAATCACAGATAATGGATACAGAAAACAGAAAGGCCAAGA
AGTTAAACCCAATACTGCTACACCGGCCATTGAAAATGGTAAAGAAGCCAATGAAGTTAAAGGAAACGATGTAGAAGCTG
GAATGACGGTTAAAGTAAACTTTGGCGCTAAGAATTATGCCACAGGAGAAACAATTCCTCAATGGGTAAAAGGTCAACCA
CATAAAATCATCCAGAAGAATGGAGATACTGTCTTGCTTGATGGTATTATGAGCTGGTTATCCGTTCATGATGTGGAAAC
TATTGATTCTACAAGCCAGCCAACGACACCCGCAAAAAGTTATGTTGTAAAACAAGGTGATACACTTAGTGGCATTGCTT
CAAACTGGGGTACTAACTGGCAAGAATTAGCACGTCAGAACAGTTTATCTAACCCGAACATGATTTATGCAGGTCAGGTT
ATTAGCTTCACAGGCGGTCAATCTGGGGCTACAGCACGAGCTTACACTGTACAATCTGGCGATAATCTTTCATCAATTGC
GATCCTTTTAGGAACAACAGTTCAAAGCTTAGTTTCAATGAATGGTATTTCAAACCCTAATTTGATTTACGCTGGTCAAA
CACTAAATTATTAAAATTAACCCCGCTTCGGCGGGTGTTTTTTTAAATATAATTTATTCAAATAACATTTTTTATTGACA
AGTAGCAAAATATTTTGTTGTAATATCTTTATCAAATGACAACATCCTCGTATCCATTAAGGACAGACAAGCTCTGACGC
GGGGATTTTTTTATATTTTATAAGGATATATTATATGAATGCTGAATCCATTTTAATAAATTCATTCCTTAGCGTCCCTC
TCCTAACTGGGGCGCTTTTTTTGTGCTATAATATAGTCGGGATGTTTGTGAGATTTCATCCTATTCCTAGAGTCAAGCCA
TTCTTCGGAGCGGCTTTTTTTGTTTGTTGTAAATTTACAACAATACTATCAGAAACATAATGATATGTTGTAATTTTGTT
GTATGAGCTTTTTATTTCTATGTTTTTTAGTCACTTTTAAAATAGGAAAAACGGCTATATTAAGCCGTTTTTATTTTATA
TTTATTCTATTATTGTTTATTATCGTT
