# Supplementary material for: Viral dysbiosis in children with new-onset celiac disease
Source: PLoS One. 2022 Jan 14;17(1):e0262108. doi: 10.1371/journal.pone.0262108 (PMC8759644; doi:10.1371/journal.pone.0262108)
Supplement: S2 Table — (ZIP) [file pone.0262108.s002.zip › Virus_Genomes/Lactococcus_phage_bIL309_GCF_000842505.1_ViralProj14338.fasta]

>NC_002668.1 Lactococcus prophage bIL309, complete genome
TCCCCCTCGGATCATGGTGCCAAACCTCGCCTTGCCTTCGTAGCAAGGCTTTTTTGTTGCTCTTTTTATGATTTGTGCCA
AATTTGTGCCAAATCACTCATCGTTTATTTCACTAAAGATTTTTTTGATATTCTCATTATCTTTTTCTTCAAGCTCTTTT
AGGATATGGGAATATACTGACATTGTAACGTTCAAACTACTATGACCGAGCCTTTTAGAAACATATAAAATATTAATTCC
CTTATAAAGCATAGTAGAAGCGTGAGTATGTCTTAATCCGTGACAAGTAATTATTTTTTTAAATCCAAGTTTTTTACACA
TATTTCTTAGCTGTTTATTGAGTGAATTATTAGTTATCAATCCATTCTTGATATTGTAGAATACAAAAGGGTGTTCTGGC
TCAATTTCGAGCCGTTTTAAGAGTTTTTCTTGCTGTTCCTTATAATTTATCATGACTTGCATAGTCGAGCTGTCAATGGC
TAAAAAACGAACTGATTGGTCATTCTTAGTTGGTGCAAAATTATTTTTATAAATATCCCAAGTCCTTTTTACGTATATCT
GTCCTTTTTCAAAGTCCACATTATCCCATGTCAATCCCAAAAGCTCACTAAATCTCATACCAGTCATGGCAGCAATGTAT
ATCATAAAAGATGAGGAGTAAATAGGATTAATTTTTTCTTTAGCTAGTGCAATTAATTTTGTGAAGTCCTCAAAGTCTAA
ATATTTTAATTCAGCACTTTTTGAACCTTTTCCTCCTTTAGAAATAGCTCCTTTTGTAAAATCATTTTTTATAATAAAAT
CATCAAGTAAATTTTCTAAGCTTGCTCTTACATGAACATTAATTTGTTTCACAGATGAATCGGAATGACCTTCAGCAAAT
TCATTTAACATCTCTTGATATTTCACACGATTCATTGTTTTAATAGTTGCTGTTGAAAAGTGCTTTTTTAGAACAGATAG
TGTGTACAAATACTTTCTGTAAGTTCCGTCTGATACTTTACCTTTTTTGAATATTTCTATCCATTGCTTGAAATGGTCAG
TGAGTAAAATATCTTGACTGACAGTATAAAAACCTTTGGCTAGGTTAGCTTCAATTTCACCAGCTTCTGAAATCGCATCG
GCCTTTTTGGGGAAACCACTCTTTCTAAGTTTTTTATATTTGCCGTCAGTATCTTTGTAAGATATTTCGTATTGCCAGAC
TTTACCTCGTTTTATATATCTTGCCATTGTTGCTTTTTATACCTCATTTCTGATAAAATGGTATAGTAAAAGCCTTCCAG
ATAGAAGTGCTTTACTACATTCATGATAAATCCGCCTTAGCCGTCCAAAGTTTGGGCGGATTTTTTATTTTATTTAAGCA
ACTTTGCTTTTTGAATTTCAAATTCTTCTTGAGAAATAGTACCTGAATCAAGTAATTCTTTAAATTTCTTTAATTCATCA
GCTATACTGGTAGTTGATGAATTAATTTGCATTGATTTTGAATAAATCTTTGAATTAGTATTGACCTGATTAATGAACTT
CATGGCTTTATCAATATCTTTTTTGTCTCGTTTAATTTCAGCAGTCCAAACAAAATCAGGTCCTTCAATAGTAAGGTATT
TTTCACCGCCTTTTTTCTTTTTTGCAGCAAAAGCAAAAACACCCAGTGCTACAAGTCGTGTCATTGTCACACGGCTTTGA
AGTTCTGAACCAGATTCTAGTCTTGCAGTAACATCGTTAAGCGGCTTTTTTTCAAATCCTTTGCTAATAGAATCTTTACT
CAATTTAAAACCAAAATTAGAAATTGAAGAAGGAATTAGTGATGCACCAGCATTTTTTAGTACATCGGTTTGTGTTCTAT
TTTTTATTTCTTCCATTTTTTGATGGTCTTTTTTTGCATCAAAATATTCATTGAAAGATTTTGCTTTTAATAGTTCTTTA
AATCCCATAATTTCTCCTTGCCAGTTTTGTGATGGCGCACGTTATTTACTTACCTTTTTAACGAGGTTCAAGACATTGCT
CGTATATTTAATTATAAATCAATTTCTACTTTGACGGCTTGACCGATTACAGCTGCTGGATTGTCTTGTGTAGCAAATTG
GTCTTTAAATTCTTTGTTGATTGACACAAGTCTCAAGCAATCTATTTCATGATAAACTTTTTTTAATGTTGCCTGACAAT
CATCTTGGAAAAGAACAGCTCCAATAGTACCGTCAGTCACATCAGGAACAGCTTCAATTAAAACATAAGATCCAAACGGA
ATCTTTGGCTCCATGCTATGCCCATCAACCATTAACCAATAATAATCACGGGCAGATGATAAGAAGTGCGCAGGTACTGG
TCTTGTACCGTCGAAATTTTCAACCGCATCAAGAGGAAGTCCGGCCGCTATCCTACCAAGAATAGGAACATCTACCATAT
CTTCATCAGGTTCATATTCCATAGTGTTTGTAGGCATAACGAAATTCTCTAATATCTTTCTACTTATATATGGTGGCAAA
TCATCAGGTATTTTATTAATTGGAATCACTTTAGATTCTTTTTTCTTTTCTTGGTTTTGCTCGTCTAACTGATTGGTTGC
AGTATTTAAAACAACTTTTTGGCGAGGTTCTTCAAGTTGTGAACTGATTTTATTTATTTCGGATAGAGTTGTAGAAAGGT
CAGAAGCACCATACATTAATGTATCAGGATCAGTATTAAATAGATTGACCATTTTATCAAAATCTTCAACCATGGGACTT
CTAACCCCTTTTATCCATTTAGAAATAGCTGACTCAGATTTTCCTAGCTTTTCGCCAAACTCTTTCATTGTCCAACCATT
TTCTTTTCTGAAATAATCTATCATTTCAGGTAGTCGTATTTTTTTCATACACTAATTATAGTACAAACAACAAAACTTGT
CAATTTGGAAAGTTTTAACTTGACAAATTGGACAGTTAAGGTTATAATTAACTCATAAAGTCAAACAAGCGAACAATCAT
GGAGCATTCAGTACGGCAGACGGAACAGGCTCAAATGACGGTACACGACGTATCCACCGCGACGTAAGTAGCAAGTTTGG
CAAATAAAAAGCCCTTACAGGCAAATGGAGGTTCTAATGGAACAAGTAGTTACGCATTACGGAGAAGCTATTCAGCAGCA
CAGTGTTGAGTGGTACAAAAAACAACTGTTAAAAGATCTTTCTGTTCAATTTATCAAAGACTCTTTATTACCTCAGTTAT
TTGAATGGTCAAATGCTTATAAAGCAGCAGTTGAACTGACAAAATAAAAAGCCCCAGAGGGGCGGAAAGGAAAAGGGTAT
GAACCTTGAAAAAATTAAACAAGTTAAAATGCTAGACAATTATGAAGAAATCAAAGACATTGTTAACGCTCATATAGAAA
TGGGTTGGATTGTTTTGCTATCAGACAGTAACAAAGTTATTCTTGGCGCTGAATGGCCTGAGTCATACAACATGAATTTT
AATTTAACTGTCGAAAGAAAACATTTTGGAGTAGTCGGTAAACCCGGGGTTCCAGGAATTGGTGTTATTTAAATATGTTT
TGTATTTCTTGATGAGCAGGGAAGACTGGCGAACAGGTTCGATTCCTGAACTTCCCTTACTGCGAAAGCAGAAATTTTAT
TAAACAGAAAGGAGCATGGAATGCCAAAAGAAACGAAGCAAAAGTTAGTAATCTCGGCAACTGTTAAAACAACAGAAGAA
GCAAAAAAACTCCTAGATGACCTAGAAGTTTTGAAAAACGAGTATAAACTTAACATTTCTTTAAGTGTTGGAACATTACT
TATCGCATAATTTCTCACTCATTATATTATAGATCTCGATATATACATCAGAAAAACTTAATGGGTCAAGATTATCTTCA
AATTTTTTCATTTCGTAGATCTGATTGAATTTCATTTCAGTATATCTGAGTGCTACTTCATGGGCTCTTTGCTCATTTGA
ATTCATAAGACATCCTCCTTTCTATAGTACTAAGCAAATACCTCAAATATCTGCTCATAGCTATTATACCAAGGAGAACA
CAAAAATACACACACAGAAAGGAGCCAGTATGGCAGAGAAAAAAACTTATGAGCCACTAGATGAGTTATTAGACTCTTCA
GGAATGAAGTATAAAGTTATCGCAAAAAAAATTAACGTTCCCTATACAACATTTTATAAGTGGCGTATCAACCCATCTAG
AATAGATGCTGTTTCAGCAGCGAACATTGCAGAGGTTATCGGAGTAGATTTAACCGATGTTATTTTCGTGCTGAAAAATT
TTAATCAAAAACTTGACAAATTGGCTAGTTAGAAAGGCAAAATATGAAAGAATTACAAAATTTCACAAATGGAATTTTCA
ATCTTGACGTTAAAGTTGATGGAGAGAATATTTTATTTAGTGCAGAACAAGCCGCAAAGGCTATGGGTATTACTCAAGTA
AAAAATGGAAAAGAATATGTTAAGTGGGAACGAGTAAATAGTTATCTGCCAAATTCCCCAGAAGTGGGGAAAGGGTCGTT
TATCAGCGAACCTATGGTTTACAAACTTGCATTCAAAGCAAACAATGCTGTATCTGAAAAATTCACAGATTGGCTGGCTG
TTGAAGTCCTTCCGACTATCCGCAAGCATGGAGCGTATATGACGGATTCAAAACTTGAAGAAGCCTTACTTAATCCTGAT
ACACTCATTAACCTTGCCACACAACTTAAACAAGAGCGAGAAGAAAAAGCACAACTCAGAGCATTAAACTCTACGCTTGC
TGTTGAAAATCAAATCATGCAGCCTAAAGCACAGTATTTTGATGATTTAGTTGAGAGAAATTTATTAACTAGTTTTAGAG
ACACTGCCAAAATGCTTAAAGTTGGGCAAAAGCAACTAATCGATTGGCTTTTGGAAAATAAATATATTTACCGTGACAAG
AAAAATAAACTTATGCCCTATGCTCAATATAATAATGATTTATTTGAAATCAAAGAGAGCAAAGGGGCTACAAACTCATG
GAAAGGCGCTCAAACTTTAATTACTCCAGTAGGTAGAGAAACATTCAACTTGCTTTTAAACGAGTATAAAGCCAGCTAGA
AAGGAAAACACATGGAACAAACACTTGAAGTACAAGCGACTATTTCAGTTTTAATTCCAGAAGATAAGATTCTTGTAGAT
AAAGTTGAATATCAAGAGCTTAAAGAAAAAGACTTTGACGGTTGGGTTGGTATGGATGTATTCATAAAAAAATCAAACCG
CTCAAGAACTACTATCAAGAACTTGTTAAACTGTCCAGAGATGGTAAAAAAGTTATCCATAGAAAATGGCGGTTGGGTAT
TTTATCCGGCTGATGCTGGTAAATGGTCATTTCATTATAAAGAGATGATGGAATTTATAAACAATGAATTTTATCAGAAA
TTTAATGGAGGAAGTAAATAAATGAAAAACACAATATTAACATCAAGAGAAGCAGATGCTGCGCTTCAAACTGCTCTAAT
CGATGGTGCAAAATGGATTATCACACGAACAAGTGATACAGTGCTTTATCAAGGTAAGACATGACTTTACACCACTTAGA
AGCGGTGGAGTGTTGCTGGAGGTTTACTGATGGATAAGACAGAAAAAGCCCTTGCAGGCAAATGGAGGTTCTAATGGAAC
AAGAAAAAACAATTAATCATCTTGGGCAAGTAGTTTATCAAGAGTCAGTCGAATTTTATAAAGAAAAACTCTCAGTTCAC
TCAAAAGATTTTCTTCAAAATTCGCTCATCCCTCAGCTTTATGAATGGTCAAATGCTTATAAAGCAGCGGTTGAACTGAC
AAAATAAAAAAGCCCTGCATGGCACGCAGAGCAAGTAGGAAATTCGCCAAAACTTCTACTTAAATTATACCACGAATGCT
AAAAAATTAGAAACGGAGAATTTAAATGTCAAATCAAATCACTAAAACGCAACAAACTCTTAAAAGCCCAGAGGTAAAAA
AGAAGTTTGAAGAAGTGCTAGGCAAAAAAACGGAAGGTTTCGTTGCAAGTTTACTATCAGTAGTTGGTAATTCTAATTTA
AAAAATGCTGATGCAAATAGCGTTATGACTGCAGCAATGAAAGCAGCTACTCTTGATTTACCAATTGAACCAAGTCTTGG
ATTTGCTTATGTAATTCCTTATGGGAGAGAAGCACAATTTCAAATTGGTTATAAAGGGTTTATTCAATTAGCTTTACGAA
GCGGCCAATTGACTGGACTTAATTGTGGAATTGTATATGAAAGTCAATTTGTAAGCTATGATCCACTTTTTGAAGAATTA
GAACTTGATTTTAGTCAGCAAGCAAGTGGAGATGCAGTTGGATATTTCGCAAGTATGAAATTAGCTAATGGATTTAAAAA
AGTTACTTACTGGTCAAAAGAGCAAGTCTTGGCGCACAAGAAAAAGTTTGTCAAATCAGCTAATGGTCCATGGCGCGACC
ACTTTGATGCAATGGCTCAAAAAACAGTTTTAAAAGCCATGCTTACTAAATATGCCCCAGCATCTATTGAATCAAAAATG
ATTCAAACGGCAATCACAGAAGATGATAGTGAGCGTTTTGAAAATGCTAAAGATGTTACGCCAGATGAGCCGGTAATTTC
AATTGATGAATCAATGACTTCTGAAGTTTCACAGAATGAACCTGCTACAGAAAGCCAGGAACAACTTCCAGAAGATGAAG
TAGAAGAGTTGTTCCCGATTGGTAAAAGCTGATGAATAAAAGATTAAGTTTTTCAAGTTTAAAAGCATTCTCTGATTGTG
AAGCCGAAGCTGTTGCAGTTATGGCTGGAGACTGGGATAGGCAGGCTACTTTTTCTCCATCTACAATTGAAGCTATGAAT
GCTGGAAGCTATGTTCATAAATATTTTGAAAGCAATAAGGCTTTAGAGGAGTTTAAGTTAGAACATGAATCAGATATGTT
CACTAAAAAAGGAAGTTTGAAGTCTCAATTTCAAATTGCTGAGAAAATGGTTCAAACGCTTGATCATGATCCATTATTTA
AAACAATTTACCAAGGAGTTAAAGAACTTGAAATCTTCGGTAAAATTCAAGGAATCGAATTTCACGGCTTTTTAGATTGT
TTGAATCTAGAGCGAAATATATTTATTGATATTAAAACAATCAGGGGTTCTATCAGAGATAAAGAGTGGTCAGAAATTGA
ATACCGAAGAGTGAGCTGGATTAAAGCAAGAAAATATCTATGGCAAATGGCTATCTATCAAGAAATACTAAGACAGTCTG
ACGATGAGAAAATCGGAAAGAACATTAGTCCAGTTATTTATGCGGTAACTAAAGAAACTTTTCCTGATAGTGCTGGAATT
ACTATCCCACAAGAATGGTTAGATGATTCGCTTGATGAGGTTTGCGAATTTACTGACAAATATATTGAAGTATTGAACGG
AAGAGTTCCAGTAAGATGCGAACAATGTAACTATTGCAAAGCAACAAAACGAAATATTCAAACGATTTCGTATTCAGATT
TAATTTAAACCTATGAGCAAACTGCAGTCCTCACTAATCCTGAGCAGTAGAATTAGAAATGATTCAACTTTAACAAAGCC
ACCTTGGGCGGTGGTTTCGTATTTAGTCAAAGCTGGAGGGTGGCGTAACGAGCCGTAAAGTCAATGAGTATTCAGTGCCT
GCACATAAACACTCATTGCCAGCTTTTAATTTGAAAAATAAAACTTGAAATAAATACTCCACAGAAAGGGGAAGTGTGGC
AAAAACAAGCAAAAAGAAAATATATTTCTGGTTAAAACTGGATGAAAACTTTTTCAAAAATATAGTAATAAAAAAAGCAA
GAAAATCTGCTGGTGGAGATACAATGGTGCTCATTTATCAGCGCATGATGCTGCAGTCGTTAAGTAATGAAGGTGTTCTT
TATTATGAAGGAGCACTTGATAATCTTTCTGAAGAATTATCGCTTAGCTTGGATGAAGATGTCGAAAAAATACAAATGAC
TTTAGCTTTCTTTTCAAAATATGGATTGATACAAATTGATGAAGAACAAAACGCCGAAATGTTACAAGTTCATGCGATTG
TAGACCAAGAAACAGACTGGGCTAGATATAAGAGAAATCAAAGATCCAGCCAAAAATTGGACAATGTCCAATCAGTGTCC
AATACTTGTCCAACAGAGATAGAGTTAGAGAAAGAGAAAGATATAGAGCTAAAGAAAGATATAGAGATTAGAGATATAGA
TTCAAACTCTTTACTTTCAAAATTTCTAGATACTTTCATTAATTTTTCAAGTAAAAACCGTTCAAAACGTGCTGTAGCAA
CTGCTGAGTTTATAAAACTCCCTTCTTTTCAAAGAGAACAGGCAGTTATTGGGGCTATGAACTACATACAGTCTTATAAA
AACGAGCATCCTGATGATGAAGCTGGTCAATATAGTGTAAATGCAGTTAATTTCTTGTCCAACATGATGTTCATGGATTA
TCAAGAAGAAGTCAAAGCAGATGCTGGATATGATGAGGATTTGGGCTTTTAGGAGAAATATATGCAGTCAATGGCAGATG
GAATCCGAGAGTTCCATAAAAAGAGAGAAGTTAAAACAGGTCTATTTTGTGAAAAACATCAACAAACCGAACTTGTTAGA
TATAAACATCCAGTAAGTATAGATTATGATCCGTTGATTCATGGCGAGTTAGTTGATGGTTTGCAGGTAACCTCAATGAG
TTATTGTACAGAATGTGCTAAAGAGGGAATATACCAACATCACCAACAATCAAGTGCTGAAATAAAAGCAAATGAAGATT
TCTTGAATAAAAGTAAGTATGGAAAATATAGCTTGCTTAAAACACAAAGCCTTGTGGGCAAAAAATCGCTCTGGTTTGCA
CGTTTCAATACTTTTAAGGTAAATGGCTTAGAAGAGCAAAACGTGTTGAATCAGGCCCAAAGAATAGCCAGAGAGTACAC
TCAAGGTCAGAGGTTTAACACTGTGTTTGTTGGCGGAGCTGGTAGAGGGAAATCTCACTTAGCAATGGCCATTTTGCAAG
AAGTTAACGAGAATCTCAAAGATGATAAATTCTCAACACTATTTATCAATATTAGTGAATTGATTCGAGAGATAAAAAAT
AGTTGGAATTACTCTGATACCAAGGCGGAAGAAGAGCGACTGACAACATTAATGCGAACAGTTGATTTGCTTGTTATTGA
TGATTTAGGAACTGAAAGCACGTTTTCTAAAGATAATAGCTGGGTACAAGGTGTTATTTACAATATTTACAATGCAAGAG
AAGGCAATACGATTATCACGTCAAACCTTACTGGTAAAGAAATGCGTTCATCTTATGACGATAAAATAGTTTCTCGAATC
ATGGAAGGCTCAAAAAATAGTGTTGTTAAATTTGAGGGAATTACTGACAAGAGGAAAAGTAAATGAAAACAATAATCATT
GAGCAGTGGGAAAACGAGCATTACCCACTTGGAAGTATTAAAAAGCAGAAGCTGGCAGAGAAATCTGATCATGAGATTAT
TTTTATTCTTAATCGCATGGCTCAGATGCCTGCAATTGTTAGATTTGGAGAAGCAAGTGAAGTTTGAATTTAACTTTCTC
AGAAAAGAAATGATAAATGAGAATGATAATAAAGGCACAACTTATGGTTCAAGAATTGCTGCCAATAACACCAAACAGCG
TTTAAGACGGATTGCATGTCGAACAGCCCATGAATGGCTAGACCAATCAGAAGAAGTATTTGAGCAATTCCATGAGAAGC
ACCGTTGCGATGTGTTCGTAGTAATTTATCCACCTAAACGCTTTAAATATGATCCACCAAATTATGAACCAACTTCTAAA
GCATTAATCGATGGACTGACAGATGCTGGAATTTGGAATGATGATAATTACAATGTTATTCGCAGAACAAGTTTTGAGCA
TGGTGGACTTTCTGGAGATACAAAAACCTGGAAAGTAGAGTTAGTAGTGAAAGAACTGACAGAATAGCATTAAATCATGA
AAATTGCGGTTACATTGAGCGCTTAAACCGTTTCGTGGATAATTTATCACGAACAATCTAAAAGCGCTTAAAAGCTAAAA
TATGAGGTGTTATTATGACAACGCAAAAAGAAAAGAATGTCCTAGATTTTAAAGACAAGGATATTTTGAAGAATCATAAA
GTCGCTGACAAAGACGACGAATGGTTTCATGAGCAATGGAAAAATAAACTAAGTGGATTGAAAGAGGCAGGAGATGGCAA
GGTTAGAAAAAATTTATGATGTTTATTTCAATGGTATAAAAATGGGAACTGGTACGAAAAAAGAGCTTTCGAAAATGCTT
CTTGTTTCACCTCATTCAGTCGCTGGATGGGTTAAAAATGGTATGGCTAATTCTCCAAAAAATAACGCAGTCAAAATCGC
AGTCGTAAATGAAAAAGCGATGATGGAGAAATATCCCGGTTGGAAGCCCTATGGTGGTTCAAAATCTAAGATTTCTGATG
AAATAACCGATCGCGACCGTAGAAAGCACGAAACAAAAGAAGAACGTAGATTGCGAAGAAATATCAGAGCGCAAATGGCA
ATCGAAGCAGCACGCAAAGAAGAATTAGGATTATAGGAGCAGCTAGATGAAATGCGATAAATGTGGCAACGAAATAGATT
GTGATTGCATGGGATGCCATGAGTGCCATCCAGAATATACTTGTGAAACGTGTGGATTTTGCCACATTGACGGTTGGGAA
GCTGGGGCATGTTGGAGTTTAGCCAATGACCCTGATTATGACCCATTTGATATTTAAAGGAGATAAGAAATGACAGTTGA
AAGTTTATTAAAAGTGATTGAAGAAGGGATGACAGTTATTTTAAAAACTGAAAAAAATCGAATCATAGTCCAATTTGAAT
GTGGTAATGATATTGAAGCTTTCAGCTGCGGTTTCCTTTACAGAAAAATAAAAATTATCAAAATAAAAAATGGTAGCGAA
CTAATCGCAATCTTGGAGGACACGAAAAATGACTAAGTTTGAAACAGCGAACGAATTAATATCTTTTGTTAAGGAAAAAG
ATTTGAAACGTGGTTTCTATCAAAAAGGGAAAAGGATCCAATGGTTAGTTGGATTTGATATGTTGGGATTTATGCAAGTT
ACAACTCCAGCACAGGTCAGAAAGTCACGGAGCGGTTTTAATTGCAGTGTGACTAATTGGAATGTTTTGCTAGAAGAAAA
TTTTCCAAAACTTGATTGGTTTCTTTCGGCAAAATATATTGGAACAGAATTGGAGAAATGAAAATGACTAAGTTTGAAGA
AAAACTAGAAATATTACCAATAAAAACAATTCAGCACCCTGTTGGAGATACTAAATATTATGCGGCTGTTCATGTTAAAA
CGTTAATAGCACAAGCAGACGAAGAAATCGCTAATTTAAAATCGCAACTCCAACAGCAAGCCCTGCCAGTCGTGCCTGAT
TTCATTGGTAAGTTAATCAATACCTTTGGCGCCCCTGAAGATGGCAAGTATATTAACTATTCAGCAAGCTATCTTGAAAT
TCAAAAGGAATTAGATTGGATTGATAATCATCAAAAAACGTGGTTAACTGCTCTGCTCATTGGTTTCAGGGTCGAAAAAC
CGCAGCTGTTCTATTTGAGAGATGAGTTAACCGGACAATTCCTTGCAAAAGATAATCAGTTTAAAAATGAGGATAGATAC
TTCTTTTGGACTGGAGCAGACCCACTTACGCATTCTATTGGCACTGCATGGAAGTTAACCTTCACCCAGCAAGAAATCGA
CAGCATGCAAACTGGGAGCTATGAGCTTGTGCCTGTGGAGGACGGAGAATGACAAGAGGATTTAAAAAACTAGACGAAAA
TGCGACTATTCCAGAACGAGCGACAGAACATAGCGCAGGATATGACATTTCCGCAAGTGAAACAGTTACGATTCAACCTG
ATGAAATTAAAATGGTAAGCACAGGGCTAGCTGTTCAACTTGGAGATGATGAAGTATTGAAATTATACGACCGTTCAAGT
AATCCAGTTAAGCGTGGCATTGCATTGATTAATTCAGTAGGAATTATCGATTCAGATTACTATCCGCAAGAATTTAAAGG
CTTATTTATGAACATCTCAAAAGAGCCTGTAACCATTTCTAAAGGTCAAAGAATAATGCAAGGGGTATTTGTCAAATACC
TTACAACAGACGATGACAACGCAAACGGAAAGCGAACAGGCGGTTTTGGTAGCACTGGGGAGTTGTGATGGACAATAAAA
GAATTTCTGAAATCGTTGAAGAAGAAATGATAAAGCAAGATGCAAACAGATATCGTGATATGAGGAAAATTCTCACGATT
CCGAAAAGCATTGCGGATGAGTTGGACAGTGTTTTTGCTGGCGTTGATGCAACAGATATTGGTTATGTGCTAGATCAAAC
TGGACCTTACGGTTCGAGAGCTTTCGATGATTACTACTTTAAAAATAAAAATATCATTGCTTTATACCTCGCAGGCAAAG
CCCTCGGAGTTGATTTAGTGAAAGTGGGGGAGGGATGATTGAATACGCAATATATAAAGGCGAAAAATTTATAGCAGAAG
GAACAGCTGACGAACTTGCTAAATTACTAAATGTTAAACCTACGACTATTAAATGGTGGTCAAGACCGGTTAATTCAAGG
CGCGATAAAGGTAATAGGAAGATAGCAGTTAAGTTATGACCGACAAACTAATATCGCTGGTCAATAACTGGTGGCGAGGG
GATTTGAATGAATAATGAATTGCAAGAATTATTAATACAAATCATAAAAGCAGCAATGATTGCTATTCCAATTTGGGGAC
TTATTATCATGGCTTTTATCATATTCATTTTCAAAAATGATATTAAAAAATGGTGGAGGAATAGAAAATGAAACTAATGT
GTAAGCTGTCCGGGCATAAGTGGTCGAAATGGAGAGCTAATTTATTTAGCACTCACGAGGAACGATTTTGTCGGCGTTGC
TATATCAGAGATAAACGCTTAAACCGCTCAGACCTTGATGAGTCGGAGAACGTGTTCCCTGAAAAATGGCTTGATAAACA
TATGGATTGAGGTGGAAAGTGCATAAAAAAAATAAGAGATTACTTGACAAAATTTATTATATTCTTAGTTGTTTTCATGA
CTACTTCTAATATGATTAGTATGTTTTTTAAAAATGCAACAACTAGCGAATGGATTTTAACTATTGTTATTTCTTTAATC
GCAGCATATCAAAATATGGATTGAGGTGGAGATGAAAAAATTTAGATTAATAAGTAACTCGTTTTTGAAAGAAGATGGAC
AACTTCATTCAAGACAACAGTTTGTTGAAGCCAATAGTTTAGCTGATGTTATTGAATATATCGAAAGCAACGCAGGTTGG
TACACTGATATCAACGTAGCTTTCAAAGTCGCTTATATCGAGGAGGTTGTGGAATGAATGCAAAAAAAAGCCCAAATCAT
AGATAAGGGCTTCGGGGGATTAACAAAAATTAACGTGAGGATGTGTCCATGCAAGATAAACAAGGTCTAACCTGGAGTGA
TGGATATATTTCTTTAACATATTCCATGGCATCAAGGTCATTTTCAAATTGTTTATTAATAAGATACGAATCAGTGACTA
TCGGACGATTGGGGCAAGCACCTTTGTGTACTTCATGATAACCGCTAAAGTCGCCAGTTTTATTTACAACATAACTCATG
ATTAAATCCTCCTTCAAATAGTTATATTCTATTATTTTAAAACTTTTATTAGTCTAGCACAAGGAATATGACTTGAATAA
AGGAGATAATAAAAAGCCCAAGCTGACCAAGCTTGAGCGAAATTGTGAATTCTAACGTTTATATTTTTATGGTCTAACAA
ATTATATCATACTGAGCTAGGAACTCGCTAAACTCAACTGGAGGAGAAAAAATGTCACAAGAAATTACTGTTGATTTTTC
AGAACAAATCGCTAAAGCACAAACTAAAATTGATAGACTGAAAGACATGATTCATGATGTTAGAGATCAAAAGATTGTTT
TAGATGATATCAAAAATAATCATATGCCTAGGGATACAAAACTTGAATTAAACTTGGGAGGAGTTTTAAAATGTTCCGTT
AAGATTAATGTTGGAACGCTCATCCCTTTGTTGGAGCAAAATATCGAAGATAATACGGCTCTTATCCATGAGTTGGCTAA
AGAACTTGGAATTGATATTAAATAAACAAAAAAGCCCAAGTTGACCAAATTCGACTTCGCATGTAAAAAATAATACTTTT
TCATTTTATTTTCGGTCAGTTATATTATATCACATCTATATTAAGGAGGCTGTGAGTGAGAAAAAACAGAATAAAAGAGC
TTAGAAAAGCTCAAAAAATAACACTAAAGGGGTTATCAGAGAAATTAAAAGAAAAAGGACTATCATTTAGTGACAGTCAG
TTGTCTTATTATGAACAAGGAAAGCGATCTCCACGAAATGAAGATATCTGGGAGGCGTTAGCTGAAATTTTTGATGTAAG
TCTCGCATACGTTATGGGCATGGAAATGGGCTTGGTAAATATTTATCCGCCTACATTATAACATATACTGAGCTAGGAAC
TCGCTAAACTCAACTGGAGGAGAAAATGGATAAAGTATCTACGTATGAAAGGCCTAAACGGACTAACGCTCCGATGATAA
AAAGAGCAGAGAAAAAGGAGATTAATATGTTATCAGAAACTAAAATCAGAAGAAATATTGAGACAATTGAACAAAAAACA
TGCCGTTTAAAAAATGTAATCCATGCAATTAAAAGACAAACAGAATTAGTGGAACTATTAGAAGACAAATTGCAATCAGG
GGAAATTAAAAAAACTGATAAATTTGGCGCCGAATTAACAGACAGATTTAGTTTCTTTGAATCGAATTTTAATATTCCCG
TTGGTACTCTTATTAGTTTACTTAAAGATAACATTGAGGGAAATACAACTATAGCCAGTGAGTTGGTCGCAAAACTTGGA
ATCGAGGTTGAATAAAATGAAGAAAATCAAAAATATAGCAATTTCCACTGTTTTAGGTGCTTCAGCGCTTATCGGACTAT
CAGCCTGTTCACAAGCTGATAAAGTGAGCCAAAACGTAAGCAATGATGCAGATAATTTTAAAGTTGAACGCAGAGTGGTT
ATTATCAATACTCGCACAGATAAAATCGAATTTGTTGCTAAAGGGCTTATCTCTGTTAATACTGAGGACAGTAAGAAACT
AGTAATTCTAGCAAAGGTAGGTAAAAGTCAGTACAAAAAAGATATTATTAATTTAACAAATAACAACATGTATACCGTTG
AGGACTTATCAGGAGCGAACGTAAACAGTTATAAATATGAAGTGACGTGGTTACCTGAATCAGTTGTTCCTGTGAAAATT
GTTGGAGAAAAATGATGGGTATTTCCATAGCGAACTTTTTAATTACATTACTGACTTATCTTTCAATATGGTCAGTAATT
GTAGTTATATTCATTGGACTGATGAGCCTGATAGCTTACTGGGCTTATTTAGTATATAAATTTCTAAGAAAGATAGGAAA
ATAAACAGCAAAAAAACTCCACACTTGGTCAGTAGTATGGAGCAACTAATTATCAACTTAGTTTGTGTAATATTTTTGAC
CAATGTATATTATACACTATTAAACAAAAAAAGCCCACTGCAATGGGCTTCGGCAAGAAGTTTTCTAACTTAATTATACC
ACAAAAGGAGAATTTGATGAATGGCAGATAAGTTAGATAGAATTATTGGAGATTACGTTAATGGCAGACTTGAAGCCAGA
ATAAAATCAATTGAAAGCAGATATCTTTATAAGCAAAAAGTAGATAACTTGGGCATTCGTACAGCATATTCTGGTGGTTC
GGAACCTGAAAGTCACGTCTTAAATAAAGAAGCACTTGAAAATGACGAAGAATATATTAAACTCAAAGACCTGATGTACC
AATTCAGCTTGTGGTACGAACCTTTAATTAAGGAGGAAAAAGAAATAATCAAGCTAAAACACTGTGGTTACGGTGGTTTT
ACATGGTACAGAGTAATGATGGAACTTGATAATGAAGGGATTGAGATTTCAGAAAAGAAAGCGAAGTTTATTTACTATCG
ATTCAGAAAAGATATAAACCCTCATATTGGCTATTTCATTTGAAAGCATGGGTCAAATTGGGATAAAAACGACACGAAAA
AGGCACGAAATTGGAGTGTTGCTCCTTGTTTTTGCTGATATACTTGTATTATGAAGTAAAAGGCAAAAGCACAAAATATC
ATAAGTATCGGTTTGAATTTGCTTCATAAGCTTGTTAGGGTTCGACTCCCTGACTTGCTATTATATTTTATTACAGGTTG
TCCAATGGGCAGCCTTTTATTGTTGGAAAGGAGATGCCCTATGAGGTTACACCGCTGTGCAAATGTAGGGTGTCGTGAAT
TGATACCCCTTAAACATAATTACTGCCAGAAGCATTACGATGAACGCCTAGGCAATTACATCAATCAACGGGCAGAGAGT
AAAGCTAAGGCATCTCTAACTTTAAGAGGACAACGTAACCAAGCTGAACAGAACAGAGAGTATGACCAGACAAGGCGAAA
GGAATTACACAATGGATTCTATCAAGACAAACGTTGGTCTAAAGTATCTGAGTACGTCAAGGCAAGAGATGGTTATGTTG
ATGCGATTGAAGGTAAGGTATGGGACAAGGGCGACCTGATAGCTGACCACATCATACCAAGACGATTGCTTTCGGGAATG
GAACAATATAATACTGACAATCTATGGCTTCTAACTAAATCGCAGCACAATAAAAAAACTGCAATAGAAAATAAGTTATC
CGACCAGCAATTAAAAAATGTTGGGCGAGATTGGTGGAAAAAAGTTCTAAAAAATAAAAAATAGCCCCCCGTCATCGCTT
TTAGGAATACCGTATACCAATGGTGGCTTCCTGAGTAAAAAAGTGATTTTTTAAAATTTTTGCATAGGGGGGGTCAAGAC
AAATAAGAAAGGAGAATTTTTTGGCTAAAAAAAGTTTTAAAGATATTAATGACGGTCGTTTGATCTATCAGCCACCAGAC
CATCTTGGACGTACTGCAAAACAAATTTGGCGTAGAGTTGTCCTTTTTTTAGAAACACAAAAGCCTGTAGAACGAATTGA
CCAAACATTGGTTGAAATGTATTGCACTCAGTATGAAATTTATAGAAATTCATACGAACATCTTAAAAAACATGGTGAGG
TTCAAGAAATTTATAAACCAGTTCAAGATATGACTGGTGAAATTATTGATAGACAGTTCCAAGGATTTAAACGTAATCCA
ATGACTCAAATTTACTCTGATGCAATAAAAAATCTTACAAAGATTGGTTCTGAATTAGGCTTATCTCCAAAATCTCGTTC
AGAGTTAATGGGATTGAATATGCAGGAAGATGAAGAAGAAATTGATTGGACTTCTAAGTTCGGTGGTGGTTAATGGATAA
CTATAAAGATTTAACAGAACGTTATCCAGATGACCCAGCTTTATCTTATGCAATTGGTGTGCTTGACGGCACTATAATCT
CAGGGGAAAAAATAAAACAAGCCTGTAAACGCCACATTGATGATTTAAGAAGAATTGATAAAGATGATGCATTCATTTAT
ATCTATGATTCAGAACAAGCTAAGAAAATTGTAGAATTTTCAACACTCCTGAAAGATGTAACGAGTGGCGAACCATTTGA
AGCATCACCTTATCAAAAGTTTATTCTAGCTTCTGTTCAAGGGTGGCGTAATCCAGAGACAAAAGGAATGAGATTTAAAA
CAATCTTTATTTCAATGGCTCGGACAAACGGTAAGACTCAAGTACTTGCAACTTATGCGCTTTATAATTTCTTATTCGGC
TCTCCTAAAATCAATAGACAGCTTGCAGTAAGTTCAATAGATATTGCTCACACACATAACTTATTTAATTATATGAGGTT
CAATTGGATTCAATTGAAAGATGGTGTGTTTAAAAAGCTTGCTAAAGCTTTAGATATCAATGATAATTCTCAAGTTATGG
AGATAAAAAAGCAGTCTGCGGTAATGAAAAAACTTTCTGCTCAAGGAAGTCCAGCGGATTCTGACCATTATACTACTGGT
ATCGTTGATGAATATCATTTATTTGGTCAAAAACAACGTGATTTTATTAGCTCAATGACATCTGGTATGGTTAATAATCC
ATTAGCTCAGATGTTTTTTATTTCAACAGCTGGAGTTGACCCGACTGTTCCGATGTTTGAAGATTATAAGCGGTATTCTA
AAATGCTTGAATCTGGAGATTGGAGTAGTTCTGAAAAAGATTTAGTTCTTATATGGGAACAAGATAGCGAAGATGAAGCT
TATCTAATTGAAACATGGCCTAAGTCAAATCCATTAATGGAAATAGAGTCTATGCGCAAGAACCTTACAGAGGGGATGAT
TACCGAACGTGATTCATTAAACTCTCAAGGGCGCATACGTGATTTTTACGTTAAGAATATGAACTTATGGCAGAACGCAA
AAAAGAACGCTTATTTGCCATTAGATTTGGTTCAAGACGCCATTGTAGATGAGTTTGATTACTTCGGCCGTGATGTCTTT
ATTGGTTTTGACTACTCTCAAACAAATGATGATACCTCATTAGCTTTTGTGTTTCCTCATAGTGGAAGTAAATTTCATTT
GTATCAACACAGCTGGATACCTATTGCGAAAGCTGGTTCTATTGAAGCCAAGGAACAAAGAGATAACATTGATTATCGTG
CGGTTCAAGAAAAAGGGTTCGCAACTATAACTAGAGACCGTTTTGGACTGATTGATGAAGATGAAGTTTTTAATTGGATG
CTTAATTTCATAGAAAAAAACGAGTTAAGAGTAAAAGCTATTTTGTATGACCAGTGGGGAACGGGAAATTTCATTAGACG
ACTGGATGAAGTCAAAGAAGAATATCTTCTGATTCCAGTAAGACAAGGGATAAAGTCGCTTAATGAGCCTACTAAATTCT
TACAGTCTTCGTTTATTAAGCATAATATTACAATGCTTGATGACCAAGCGTTAATTCAAGGCCTAGTCAATGCAGTTACT
GTTTCTGATAATAATGGGATTAAGCTTGATAAAAATGTCAATTCTCAAAAAATAGATGCTGCTGATGCTATTGTCAATGC
ACTTTATGAAGGACAGTTTTATTTTAATGATTTTACAAATGTAGAAGAAAAGAAAACAAATTCGCCTTTCGGAAATATGA
ATGACGAAGAAATCAGCGACTACTTTATTAATGGATTTAGTTTTTAAGGAGGAAAATGAAAAATTTAATTACATACTTAC
CAGCGCTACTTGTTTTCGTTGGTTTTTTATTTGTATCGGTTGGTGTATTCATTATTAATGTTCCGTTAGGACTAATTGTT
TCAGGGGTATTGTTATTTGCCCTAGCTTATATGTATTCAAATAAAGGAGGACATACATGAGTATTTTAAACCCTTTTGAA
CGCAGAAGCTCAATTACGCCTAATAATTATTACCCTTTTATGGTTCAAAATGGTTCGATTGTTCCTAATTCGCTTGTCGA
TGCAACAGAAGCACTAAAAAATAGCGATTTATATGCAGTGACTAGTTTAATTAGCTCGGATATCGCAGGTACCAGATTTA
TTGGTAATCAAGTGTTCACAAGTGTTCTAAACAATCCAAGCCACTTAACAAATGCTTTTAGTTTCTGGCAAACAGCTATA
TTAAATCTTTTGCTTAACGGGAATGTATTTCTAGCCATTTTAAAAGGCGATAATAGCTTGATGAAAGAGTTGAGGTTAAT
TCCTAGTAACGCTATAACAATAGATTTGACCGATGATACATTGACTTACGAAGTTAATCAATTTGATGATTATCCAAGTG
CTAAATATAACGCTAGTGAAATGATACATGTAAAAATCATGGCTTATGGTGTCGATACGCTCCATAACTTGGTTGGCCAT
TCTCCACTAGAATCTCTTACAAGCGAAATAGGGCAACAGAAAGAAGCAAATAGACTTTCTCTATCAACTTTAAAAGGAGC
GCTTAATCCTACAAGTGTTGTCAAAGTTCCGCAAGGCACCTTATCTTCAGAAGCTAAAGACTCTATAAGAAAAGAGTTCG
AAAAAGCAAATGGAGGAAATAATTCAGGACGTGTCATGGTTCTAGATCAATCAGCTGATTTTTCTACAGTATCCATAAAT
GCCGATGTTGCTAATTACCTTAATTCAATGAATTGGGGAAGAACTCAAATTGCCAAAGCTTTCGGAGTATCTGACAGTTA
TTTAAACGGAACGGGAGACCAACAGTCGAGTCTTGACCAAATTAAGGACCTTTATGTTAATGCTTTAAACCGATTCATTG
AGCCTTTAATTTCAGAACTGAGAATCAAATGCGATTCATCGATTGGCGTTGATATGTCTCCCATTACCGACTATTCAAAT
TCTGTGTTTAAAGCAGATATATTGAACTGGGTAAAAGAAGGGATTATTGAGCCAACAGAAGCAAAGACTTTATTAGAAAG
CAAGGGGATTATTTAGTGGAAAACATCGAATATCGTTATTTTGATTCAACAGAGTTAGAGACGAGGAGCCCTACAAATAC
TGGTTTTATTGGACAAATTGCAGGTTATGCTATTAAATTCAATACTCCTAGCACTGCAATGGCTCCATTTATTGAATATA
TCGCTCCGATAGCACTTGATAATGTCGATTTAAGCGATGTATTAGCTTTATATAACCATGATTACGCCAATGTGCTAGGC
AGAGTTGATGCAGGAACTTTAAAGTTAAGCATTGATAAAGTCGGCTTGCATTTTGTTTTGGATATGCCAGATACAACAGT
TGGCCATGACGTTTATAACAATATTAAGGCTGGGAACCTTAAAGGTATGAGTTTTGGATTCTCTGTTGCGGACGGTGGTG
ATTCTTGGCAACAAGGAGCAGATAGTCCAATAAGAATTATTAATCAACTTCAAACGTTGAGTGAAATAAGTGTTGTAAGC
AGACCAGCTTATGATGATACAAGCGTCCAAGTTACTCGTTCAATGGACGCTTTTTTGTCGGAACGAACGAGAAAATATAA
AGAAAAGGTAAAAATCTACCTAGGAGGACTCAATGAAAATTGAAAAATTAAAAAAAGATTTAGCGACTAAAACTGCTGAA
CTTAATACCAAAAAAGCTGAAATTCGAAGCTTTACTGAGTCAGAAGACAAAACAATTGATGAAGTCAAAGCTGGAATGAC
AGAAATCAAAGAAAAAGAAGATGAAATCAAAGAAATTCGCTCTAATATTGAAGTTTTGGAGCAAGCTTCAGCATTAAAAG
TTGAAGAAAAAAGAGATGATTCTGATTTGGTTGCTCCTGAATTAGAAGAAAATTCAGCAGATAACGAAGAAGATGATCCA
GAAAAACTTAAAACTGAAACAAAATCAGAAGCAGAAAAAGATAAAAAAACTGTCAAAGATGAAGAAAAAAGAGATGCAGG
AGGATTGCAAGATATGAAATTAAAAGTTGGTGGCGAAATCGCAGATAAAAAAGTGACTGCTTTTGCTGATTATTTAAAAA
CTGGTGAAGTTCGTGATGTTACAGGTATTGCTTTGAAAGATGGGAAAGTAATTATTCCTGAAACAATTCTCACTCCAGAA
AAAGAAGTGCATCAATTCCCACGGCTTGGCTCATTGGTTCGAACCGAATCAGTAACTACAACAACTGGTAAGCTTCCAAT
TTTTAATAACTCTACTGACCTATTGACTGCTCACACAGAGTATGGTCAAACAACTAAAAATGCAACTCCAGTTATTACAC
CTATTCTTTGGGACTTGAAAACATATACAGGAGGCTATGTATTCTCTCAAGAATTGATTTCTGATTCGTCTTATGATTGG
CAAGCTGAACTTCAATCACGATTGATTGAGCTTCGTGATAATACTGATGATTCTCTTATCATTACAGCTTTGACTGATGG
AATTAAAAAAACTACCTCTACTTACTTACTTGGAGATCTTAAGAAAGTTCTGAACGTTACTTTAAAACCTCAAGATTCTG
CAGCTGCTTCGATTGTTATGTCACAATCTGCCTATAACCTCTTTGATATGGCTACTGATGCAATGGGTCGTCCTTTGTTG
CAACCAAACGTTACCGCAGCAACTGGTTATACTTTGCTTGGGAAAACAGTTGTTATCGTTGATGATAAATTGTTCCCTAG
TGCTAGTGCAGGGGATGTAAATATCGTTGTTGCTCCGCTCAAAAAAGCAGTAATCAACTTTAAACTTACTGAAATTACTG
GTCAATTCCAAGATACTTATGATATCTGGTATAAACAATTAGGCATCTTCTTGCGTCAAAACGTTGTACAAGCTAGTAAA
GACTTAATTGTTAACTTGACAGGTAAGCTAAAAGCAGTAACAGTTGTTCAATCTACAGCAGTATAAGGAGTGAATTATGG
CACTAATTACAGCACAAGAATTACTTGATGAAAATCATATTGATTCAAACTATGATGAAATTGCAACTATGAATAGACTT
ATTCATGATGCAAGTGCCTTAATTCGTGGTTCTATTTCTGATTCAGTTACTGATGAGCAAATCATGGATAATTTACCCGA
CCAGTATAATAGAGCTGTTTCAGCTCTTGCAACCCGTCTATATTTCAGTAGAGATTTGTCAGAAGGCTATGGTATTGGTA
TTCAGATTATGATTAATCAAATAAGAGCTAGAATGTGGGAGGTGCTGAATGGCACAACTTAATCTAGCTGACTTTAACAA
AAAAGTTCAACTAGGAGATGTTAAAACTTTAACTAATGAATATACAGGAGCTGGTTATGACAGTTTTGTTCCGAAAATAA
ATGTTTGGTTTGCATCTAAAACAAGAACGTTGAGTCAATCATACCAACTCCAAGGAACTGCTCTTGAAAACTCACGTACG
ATTATCATACGACACAATTCATCAGCAGAAAAATTAAAGGCTGCTGTGATTGATAATGTCCAATATGATATCGTCAATTA
TTCGCCTGATGAAACAAGTAATATCATCAGGTATGATTATTTGACGCTCAAAAGGAGTTCATGATGGAAGAAAAGCAACT
ATTTGAAGACATTATGAATGGGATAATTTTTCAAGCAGAATCTGTCAGTACATCTCTAACGGTTGAAGATAAAGCAAAAA
TAACCAAGGCTGGTGCAAATGCATTCGCTATAGGACTTGAAAAAGTCACTAAAGATAAGCATTATCGTATTCGTAAAACT
GGGGAAAACCCACATCTAGCCGATAGTATTTTGGTTCAGAACACTAATATTGATGGTATTAAAGACGGAAATTCTACCGT
TGGTTGGGATTACACCAAATCAAGGGTAGGTCATCTGATTGAAAACGGCACACGTTTTCCGATGTATTCCAAAAAAGGAA
CGAAATATAGAAAAGGGGGTCAAGTTGCAATTACATCTGACCCTTTTGTTTCTACTTATCGTGACAGCATGGAAGCTCAA
GTTGCCATGTTTTCAGCGGAAGCAGAAGTTTTTTCAGAAATACTCAAAAAGAAAGGGGCAGAATGAGACCAACACAAGAA
GTTTCGCAAATAGTAGGTGCTTTCCGCCCCTCTTGGTTAGTATTTGAAAATTTTATTCCCAAAGAACATGTTAATGATTT
AGACAATACTCAAGTTTTACTGACAGAGTTTAAATCAGATATTACTAACTATGGGGACGGAACCTTTAATAGCGTTGTTC
TGGCAGTTACTATCCAAATTTTCTACGGATTTAATCTCTCTGAAAGTATGCTTCTTGCAGAAATAGAATTGATGGAGAAA
CTAAAAGATAGCGGGTGGTTAACAATTTCAAGTGAACCACATTACCTAGACGTTAGTACCAATACAACAAAACAACAAAC
TAAAAAAAATATCACAGTTGAAAAAATTGTGGAAATTAATGAATTAAAAGGAGAATAAAATGACAATTGTAGGTTTAAAA
AAAACTTATCTTGGATTAATTGATAAAAAAACAGGCAAAATTATTGCAGGTCCTGAAGGGCTAACAACAGATGGACTTTA
TATGTCAAATCCGAAAGATTTAGGTACAGCTTCTGCAAATATCACTAATATTGCAGCTGCTGGTACTCAAAAATTTGGAG
ACAACGGTCTTGTTGATGTAGTGAGTTCAAAATCATTTCCGCAAGTCGCTGCAGTTTGGAACAATCTTCCTTTTGATATT
AAAGCTAAAATTAAAGGAGAAGTAAGCGACAAAAAAGGCGGATACGTTCAATCACAAGATTTGCCACAAGTTGCTTTGAT
TATTGAGTCAGAGTTAATTGATCGTTCACATTCAATTTTTTACGCATTCGGTAATGGCCATATGACTGAAACTGCATTGA
ACATTCAAACTGACAATGCAGCGCAAAACCGAGTTGAAGATGCATTGACTTATCAATCACTGGCTTTTGAGGCATGGAAT
AATCAAGGAATGAAAACTTTCAATTCTGCAGATTCTGGATTCGATAAAACGGCAATGCTAAAAGAAGTTATGGGAGGATA
TGCTGCTAGTGGACTCGGAGTTTAATTAAACAGTGCGGGATGATTACATCCCGCTTTTTTATTTATAAAATATTGGAGAA
AAACATGGAAATTAAAATCAAAAAACTTAAAAAAACCGTTGAAGTCAAAGCTTCAATTAAAAATCTCAAGAAGAGTTATA
AATTTGCCAAAAACATGGCCGAAGCAGAAGAAAAAATTAGTGAAGGAAACGATGAACTAGTCTTAGATTATCTTGATTCA
ATTATCGAATTTGTCTCTGATATCGCTAAACTCAGCAAAAAAGAAAAAGAAGAACTTGAAGAACTTGAAATGGAAGAGTT
GATGGAAGTTGTTTCTTATATTGTTGCAAAATTGCAAGGCGCTTCTGACTCGGATATCAAAAAAGCCAAAGAAAATGGCG
AAGTGGGTTTAGCCCAAGAGAGCGAATAATCAGCAATCATAATCACTTGTTAGAATTACAGCTATTCGAAAAAGATGTGA
TTCAAAATCTTCATTGGGATTTAAGCACAATTGGAGAACAGGAATATGAGGAATTGCTTGATGTCATGAGCGCAAATCCT
GATAACAAAATGATGTCAGCTGAGGATTTAGCAGCTCAATGGAATTCGTTAATTTAAAAAGAAAGGAGGAATATATGGCA
AAAGAAAAAGTAGCTGGGACTTTGGCCACTAATATCGGAGTTAATACTACTAATGCAGTAACCAGTATTGAAAGCCTTAA
AAATTCAGTTAAAGATAGCACCAATGCTTGGAAACAGATGGAATCTCAAATGAAGCTGTCAGGAGATACTCTAGGTGCTT
CTAAAGCTAAGTATGAGGGTTTGTCTGATTCTTTAAGTAAACAAAAATCAGTGCTTGAGCGGCTAAAACAAGAGCAATCA
GAAGTTAACCGTTCTACTTCTGCTGGAGAGAAAGCTTATCAAAAATATGCTTCACAAATTACTCAAGCAGAAGTTAAGTT
AACCGCCCTAAACGGTCAACAAGATAAAGCAAAACAAGCTTATGAGTACCAAAAATCAGGACTTGCAAAACTTAACGAGG
AAGTTCAACATTCTAACAAGCTTACGGAAGAACGGGTAAAGCAACTCGAAGCGGAAGGAAAAACTGAAGAAGCCAATAAA
GCCAAAATTGATGGATTAAAGTCAGCTCAAGAAAAATATTCTCAAATTTTAAAGATTCAAAAAACCGAATTGGAAAAACT
AGGGGAATCAGGCGATAAGAACTCTAAGGCTTATAGACTTCAAGAAGTTCGTGTGGCGCAAATGTCCACAAAGGTTTCAG
AAGCTACTCGAGATATAAAAAGGCTCAACGGCACTGAAATAAAACCTCGTACAGAAGGTATAGGTAAAGTAAAGAGTCAG
CTTAGAAGTCTTAATGGTTTATTAGACCGTACACATAGCCATTTTAAAGATGTCTTTTTAGGGAACATCTTAGCTACCGG
TGTAATCGGTGCGATTGGTGATATTAAGAGCAAATTTACTGGTGCGTTAGAAGCTGGCGTAGAGTATAACAAAGAAATGC
AGAATTTATCGGTTTCTTTGAATAATTTTACAAATGGTAATCAAAAACTGAATGATTCTTTAGTTGATAATATCAAAAAT
TTGCGAGAAGAATCAGGATATTCCATTGATACATTAAGTCTTTTAACTAAAAAAACTTATGGATTAACAGGTTCGGCTGA
TGGGGCTAAAAAATTATCTGACGCTTTTGTTAATTTAGGTCGTGCAACTGGTAAATCTGATGATGCAATGCAAAATATTA
TCACTAAGTTTACTCAAATGAATGCAAGTGGTGAAATTACTTCTGGTTCAATTACCAAAATGGAAAAAACGCTACCTGGG
TTCGCTAAAACATTAGCCACGACAATGGGTGTCTCTCGCGATAAACTCAACGAATTAGCAAACAACGGTAAAATTTCAAT
GTCTGATTTATCAAAGACAATTGAAAACATGAGTGCCGCTAAACCTAAAGGGCTTGAAAACTACCTCACTTCATTTGACG
GATTTTCTGGTCACTTGAAAGAAAAATACCAAAGTTTATCTGGAAAAATCACAGAAGGTTTCTTTAAAACAAATAATAAT
TTCTTAAAAAACATATCTAAATCTCTTGATGGAGAGGAAACGGAAAAGGCGTTTACTCATATCGGAGATAGTGCAAATAA
AGCTGTCACAACTATTTCTACAGCTTTTAGCTCCGTTTTTAAAGGAACAAAAAATCCATTAGCAGACTTTGCGAATGGAC
TAGCTAATGAAATCGAGAAATTAGGGAACTTTATTTCTAAACACGCCAATGATATCAAAAACTTTTTTGGTATGGTAAAA
GAATTAGGTAGTGCTGCATTTAAGTTAATCGGCGACACTCTAAAAACAGTTATACCTTGGCTTGAGAAGTTTGGGACTTG
GGCATCAAAACATCCGAAAGACGTTAAGAAAATTGCTCTTGCAATTATAGGGCTTAATGTTGCGCTTAAAGGGACTTTGG
GAGTACTTAAAGGAGTTGAAAAATATGAAGCATTAAAAAAATTATTCGTAATTAAAGACGCCGAAAAGGGAACCAAAGCA
TTAACTGGTCTAGGTAAAGCTGCTGTCGGTGCAGGAAAAGGAATGAAACTCGCTTTTAACTTTTTAAAAACTAATCCATT
TATTCTTATTATCACAGGCATTGTCGCCGTAGTCGCCGCATTTGTAGAACTTTATAAACACAATAAGAAATTCCGTAAAT
TCATCAATGGTATAGCTAAAGCAGTCTCAAAATGGGCTGGTAGTGTTGTTAAATGGTTCAAGAAAACATGGGACGGTGTT
TCTAAAGGTTTCAACAACTTCGGTAAGTCATTCTCTAAAGTGTTCAATTCGCTTTTAAATGGAATAAAAAACGCATGGAA
TGGGTGCATGGTCTTGGATTGGTAATGTATTTAATAAATATATTGACATTTTTAAGTCAGTTTTAAAACTTTTTACTGAT
TTCTTTACAGGTAAATGGGGAAATCTCGGCAAGGATATTCAGAAGATATGGAATGCTTTATGGGGTTTTGTTGAGTCTAT
CTTTGGTAAAAAGGTTGATTCTATCAAAAAAGGTATCGAAGGTTTCGGTACTAAGATTTGGGATACATTCAACACAATTA
AAACTAAAGTCAGTGATTTTTGGAAAGGTATGTGGGATGGTTTAATCCAATTCGGAAAAGATGGTATCAATTCAGTTATA
GGTGTCATAAACAATGGTATCGGCGGAATTAATGGTGTTATTCATACATTCGGTGGTTCTAAAAATGCAATTAGTAAAAT
ACCTAAACTGGCGAACGGTACTAAAGGCGCACCTAAAGGAGTCGCATTAATTAACGATGCACCAGGCGAACATTACCAAG
AAGCTGTTATAGACAATTCAGGTCAAATGCATGTACTGGAAGGTCGGAACAGGCTTGTAAACTTCCAAGGTGGTGAAACA
GTTGTACCCGCTCACGCTATCCCTCACTTTGAAAATGGTACTCCAGATTGGTTGAGTTCTATTGGTTCGTGGGTTAAAGA
TAAATGGGATGGCTTAACAGAAATGATTAAGCACCCTATTAAGACTTTAACTCACTTCATGACTAATGCTATATCAGGTA
TTAGTGGTTCTCCTTTAGTTACTTCTATAGCACCAGCTCTTGGTAATGGATTTGTCAATGCAATCGTTGACCCAATCAAG
AAGTTACTTGGTTCATTAAAGAAAAAACACGAAGATGACGGTGGCGGTTCTCAAGGTTCGCCATCTGGTTCCGGTGTTCA
ACGTTGGGCTGGACAAGTTAAACAGGCGCTTGCAGCTAACGGCTTGAGTACTAGCCAAGACATGATTGACCGTGTGCTTC
GCCAAATCGCTTCTGAGTCAAGCGGTAATGAAAAAGCAGTACAAGGAAACATCGGGGATATTAACAACATCACTGGTGAC
CTTGCTAAAGGGTTGATGCAAACAATATCCTCAACTTTCAACGCCAATAAATTCCCTGGTCACGGTGATATTTTTAATGG
TTACGATAACTTATTAGCTGCTCTTAATTATGCTAAAAAAAAATATGGCCCAAGTTTGTCATTCCTTGGGAATGGACATG
GTTATGAAAATGGTGGAATCATAAATGCTCATGGGTTCTATGAAATAGGCGAAGGAAATAAGCCAGAAATGGTTATTCCT
TTGTCTGTTGAAAAAAATGCAAGAGCAAATCAATTGCTTGCGGAAGCTAATCAAAGAATTAACGGAAATAATAGAGCTTC
AAGCAATACAGCAGACCTTTCACCAGTATTAACTTTATTATCCAATATATTTAACTCCATTGAAGATGTTAAGAAAAATC
CTCTAATTGCTTATGCTTTATTAGATGGGCGTAATGTGTCTCAGGGGTTAGCTCCTTATATGAATCAAGCCTTAACTGAC
TATGTAAATCAACAAGATAGATTGTGGGGTAAAAATTAAAAATGGCTTTTTCAGTTAAATTTAATGATGTAGATTTATCG
ACAATCGTTGATGGTTTTACAGCAATTACAAGAAATATAGGGGCTGGTTGGACGAATACGGTTCAACCTAATCCTATTAT
TGGCGCTGATTTCACGCAAAATTCAATTAATTCGAAATCAATTACAGTTAACTTTATTGCAAATGTTAAATTAGACCGTT
TCACCTCTGTGAGAAAGGCTTTGGCTAGTGCTTTAAATGTAAAGCAACCAGCTGCTTTGATTTTTGATGATGATCCTAAT
CAAGTTTGGTGGGCTGTTCCTGATGGAACGCCAACATTAGATGAATCATCATTTTATCAAGCTGTAGGTTCAATTACATT
TTTAGTTCCGAGCGGAGTTTCAGAATCAGTCGAAACAAACGTTCTAAATGCTTCCAATTCTGGTGGTCAATTAGGAACAA
TTACTAATAATTCAGATAGCTCTGTAGATGTTGAAATTAATAATACAGGTAATCTTGACGCATTTCCAACAATAGAAATT
ACCAACGTTCATGAGAATGGGTATATTGCAATTGCTGGTCAAAATGGAGCAATTGAAATAGGAAATAGGCAAGAAGCAGA
TGGAGTTGTAAAGCCTGAAAGTGAATATTTGTATAATAGCAATTCTGATTTAAGTTTTTCTAAATTTATTGATGCAACTG
GTACTGCTAATCCTCAAAATTCAGGACTTGGAACGAATGGAACGATTAGCTTTCAAAGTGATGGACTAAGATTTGCAACT
CAAGGGACAATGTCAGGATCTCAATTTGCAGGCGGTGGAATGAAAGTTATGACGCTACCGGCTGATTCTAATGGTCACGT
TGGTGCTGTTAACTTCTATTCACACTTTAATTTATTTGCTTGGGCGGGAGCTATGGGCCAAACAGGAATCCTCCAAATTC
TATTTACTGACATCAATGATAAGTTGGTGGCTGGTTATGGGATTACCAAAAGTGACATGAGTGGAAATAGTGCTAAATGT
TCATTTTGGGTTGGAGGTAATACTCCTAAAGAGTACACATCATTTGGATTTGAAACAAACAATGCCGAAAAAAATCAAAA
ATATCCTAATAATATGTTTAATAGTTCAACTGGGGATGCCGATTTTTTGAAAGAAGGAGCAAGCCTAGGTTTTTACTGGT
ACGGAAGCCGTAAAACAATTTATGTTCCAGAACTTGCGGATGTTGAAGTTTCAAAAGTTTACTTGTACCTTGGACAATTT
AAGGGTTCGAACAAATTTATCAATAATTTATCAATTAGACAAGTAAATCTTACTAAAAATAATGTATCTGTTTGGAAAGA
TGTTCCTAATCGTTATGCAGCCAACTCTAAAATTACTGTTAATATGAACGGAAAAGACACAGTTGTTATCAACGGTATGC
CAGCTATTCAAGAAAAAATTAGAGGCACTGAACCTTTTTCAATTCCTCCCGGTAGAAGTACATTAAAAATCTTGCAGTCC
ACATGGAATACTACTCCACCAATTGTTCAAATATCATATAAAGAAAGGAACTTATAATGGAAATAGTCGTTCATGATAAT
ACACTTAAAACCGTAGCAATTATCAATAATGATATACCGATGCTACCTTCTTTTTTCAATGATAATTGGCATCGGTATAA
AGACCAAGGAGCAGAAACATTTATATTTACTGTAAATAAATTTATCAACGGCCAGTTACAAGATTACTGCCGTTTTTTAA
ATGAACAAGCTTATATTAGTTTCACTTATGATGGCATTGACCACTTATTTGGAGTAGAAAATGTTCAAGAAAGTGATTAT
CAAATTACTTTAACTTGTTCTTCATTGAATTTAGAATTAAGAAATGAGCAAGCCAATGCCTTAGTTAACACATCAAGCCA
TAATATTCAGTGGTACTTTGACCAAATGGAATTAATTTCAAATGCTCAAATAACCATTGGAACTAATGAAGTCTCAAGTC
TGACACGAACAATTAATTATGATGGACAGGAAAGCAAACTTGCCCGTCTAATATCTGTGATTGGGAATTTTAATGCAGAA
TTTGAATTTATTACACATTTAAATGATGATGGAACACTAGATTCCATCATTTTAAATATCTATCGTGCCAATGATGGAGT
TAATATCCAGGGTGTTGGAACAAATAGAAATGATGTCTCTTTAAATTTTGGTAAAAACATTAGTGGGATTACTAGGACTG
GCGATACAACAAATCTATTTAATGCAACAAAAATTACAGGATCAGACGATTTAAATTGGAATTCAAGCGAATTTTCTTAT
GTCAATTCCGATGGTGTGGAGGAGTTTTATAAAAGAAAAAATGATGATACTGCATTTGCTCCACTTTCTCTTAATTTATT
TAAGTCTCAAATCAAGTCTAATAATGGTGATAAATGGATTCGTAAAGATTTTCAAACAGAATACACTAATGTTAATGATA
TGTGGGGCTATTGCGTAAGTCAATTTAAACAATTCGCTTATCCGACAGTTACTTATGAGGTGTTAGCGAATAGTAGCTTA
GTTCTTGAATCAGTTGGTAATGATCGGCCTTTGTCAATTGGTGATACCATCAATATTCAAGATGATAACTTTATGGATTC
TGACGGAAATGTAGGTTTGCTTTTATCAGCTAGGGTTTCTGAAATGGAGATAAGTTTTAGCAATCCGACATTAAATAAGA
TTACTTTTTCAAATTTTAAAAAACAACAAAGTGAAGCTTCTGCAGACATCCAAGCCATCGTCAATCAGTTGGTCGATGCA
GCCACTCCATATATTGGTAGCATCGACACAACTAACGGCACACAGTTTAAAAATGGCACTGGTTCAACAACTTTATCAGC
TCATATTTTCAAAGGTTCTGCAACGACTGAAACAATTGCTGATAGCTATGAATGGTCGAAAGATGGAACAGTTATCGCTC
CAACTCAGACTATTACAGTTGATGCAAGCGGAGTTTCGGATAAAGCAGTTTACAGCTTTAAAGCGACAGTTGCGGGTAAA
GTAGTCGCAAATCAGTCGGTTACCATCACTAATGTAGATGATGGAACAAATGGACGTTCTGTTACAAACGTTTCTCAAAA
GTGGCGTTTGACAACGACTACTGCAACACCAACGCAAACTTGGTCAGACGCAGGTTGGCTCACTACTCAACCAACAACGA
CAGCTACTAATAAATATCTATGGTCTATCACTCGAACAACTTTCAATTTAGCACCTTTAACGCAAGATGTTATTGAACAA
AAAGCAGTTTATGGTGATAAAGGCGATAAGGGAGATACTGGAAATGATGGGAGAGCAGGTAAAGACGGTGTTGGACTACG
TTCAACCACAGTTACATATACTATATCTTCAAGCGGTACAGTTACACCAACAACTGGCTGGACTTCACAAGTCCCTACTC
TAGTCAAAGAACAATATCTCTGGACTAAGACATTATGGACGTACACGGACAATACCAGTGAAACAGGATATTCAGTATCT
TATATTGCAAAAGATGGGAATAATGGACACGATGGTTTTCCAGGTAAAGATGGTGTCGGTATTAGCAATACTATCATTGA
GTATGTTGGCGCAGTTTCTGGTACTAGTAAGCCTACCGGTGGTTGGAGTACCACTATTCCAACAGTACCAGCAGGTCAGT
ATCTTTGGACGCGCACCACATGGCAATATACAGATGGTACGTCAGAGCAGGGATATATCAATGCTTTAATGGGACTGACA
GGTGCCAGTGGTAGAGACGGAATAGCAGGTAAAGATGGTAAGGGAATTAAAGCCACGGCAATCACTTATCAAGCAAGTAC
TAATGGTACCACTGCTCCAACTGGTACATGGTCAACTAGTGTCCCTAGTGTGGCTAAAGGTAGTTTTCTGTGGACACGCA
CCATCTGGACGTATACAGATAACACTACAGAAACTGGATATGCTGTAGCCTATATGGGTACCAATGGTAACAACGGTACT
AATGGAATTGCTGGTAAAGATGGTACTGGTATCAAAACTACCACAATCACTTACGCAGTCGGAACATCAGGAACAACTGC
TCCAACAGGCGGTTGGAATAGTCAAGTGCCTAACGTACCAGCGGGGCAATACCTATGGACTAAGACTGTTTGGGATTATA
CGGATAAGACCAGCGAGACAGGTTATTCAGTTTCTAAATTCGGTGAAAAGGGCGATAAGGGAGACCAAGGCGTCCAAGGT
ATTCAAGGTGTTGATGGACGTCAAGGGATTCCTGGACCAAAAGGAGCTGACGGAAAAACGCAATATACACATATCGCTTA
CGCAAATAGTGCCGATGGTAAAACTAATTTTTCAACTTCTGATTCTAATCGTACCTATATCGGGATGTACGTTGATTTTA
ACATCAATGATTCAACTACTCCAAGTGATTACTCATGGACACTCGTAAAAGGAGCGGATGGAACGCAAGGGACACCGGGC
AAACCGGGGACAGACGGTAAGACTCCATATTTTCACACAGCATGGTCTTATAGCGCAGACGGTACGGACGGTTTCACGAC
TGTTTATCCTAATTTGAATTTGTTGGATGGTACGTCTAAATCTGCCAAAACTGCAACTATTTACAAAGATGATGTTGCCG
GAATAATTTATTGGGATACTAAACAACTTTCGGAAAAAACCATTACAGGGTCGGTTTATTTAGACTTAACAAACTCGCCC
TATGATGTATGGTTTCAGCTTTACACTACAAATGGTGTTCTTTATGGAAACACCATTAAAGCAGGACAAAAGGGGTATAG
TAGATTTTCTGGTAAAGTTTCAACTATAACAGATAACAATGCTAACATAGCCTTTAGAACACCTACAAAAGTTACTGATA
CAATAACTTTTGATTATTCCGAAATGAAAATAGAAGAGGGTTCAACTGCTACTCCATACATGCCATCATCTAGCAAAATT
ACAACTGCTGACTATCCGAGCTACATCGGTCAGTATACAGACTTTAAGCAATCTGACAGCACTAATCCATCCGACTACAC
TTGGAGTCTGATACGAGGGAATGACGGTGACCCAGGTAAAGTTGTTTCTGATACTGAGCCGACCACTCGCTTCAAAGGCT
TGACTTGGAAATATTCAGGTACCGCAGACCTTACAGCTAGTGATGGAACAGTGATTAAGCCAAATACAGAGTATTACTAC
AATGGCACTCACTGGATGATTAATTATTTGAGTGCGAATAATATTGAAGCTAATTCAATTAAAGCTGATAAAATTGACGC
AAAAAATTTAACAATTACTGATGGTGAGTTCGTAAGTACAACAACTAATGGTCCAGTTACAACCTCTACAGAAATCAAAG
ATAATCATATTGCAATTTCAAAGACGGATGGAACTGTAAACACAAAAAATGACTTGGCAGTTGACACCGAACAGGGCTTT
GCAATGAAGTTCACGAACAATACTACTGGGTTAACTAGAGAAGCTTCAGTTAACTTTCAAGGAGTTTCCACTAGTGATTC
AAATGGAAACTATGCTCAACTTACGCCTCAAGGCACGAAGTTATCTACTGATGTTCCTTGGACTGATATCACTCGAGCGA
GTGGAGTAGGAACATCCGGAACCTTACGTGCAAGAATAAATAACGGTGTTTTTTATGCACAGTCGAAAGACGTTACAATC
CCTTCAATAGCACCCAATAGTCTTATAACAATTGGTACTATGTCCAGTAAATTTAGTGGTGTTTCTGGATTTGATACTTT
AGGGTTACTATATTCGCCAGGTCAACTTAGCGTTGCGAGTGTTACAGTCGGTAATGATGGGAAAATAAACATTGGTAATC
CCAATCCAACGACCATGAGTGGCAAGGTAATTCAGTTTTCAATAAATATTCCATTAGGATAAAGAATAGAAAGTAGGGGT
TATGGAATCAGTTATACAACATGCCTTAGTTGTTGTGAAAGATGTTATTGATAATTGGGGAGCGATAACAGTGGTTTCTA
TTATTATTGGGAGTGGTTATCGGATTTTAAATAAAAAGCAGGAACTTAGAGATAAGGCTCAGGAAGACCAGCTTTTAATT
ATGCGCCAAGAAATAAAAAGAATTGAGTTATCACAAGCTATTAATCATGACTATGGCTTACAAATTGTGAGTAGTATTTT
TGATGAATATACATCTTTGGGCGGAAATCATTATGCTCACGAAATTTACGAAAAGTATAAAAAGGAGAAAGAACATGAAA
ACAATTGATAAAGGTACACTTACACGTACAGTTTTGCTTTGGTTAGCTATCATTAACCAAATTCTAACAGCATTGGGTAT
TAATCCATTGCCACTTGACGATAATACTGTTAGCACTGTAATTACAACAGTTTTTGCACTTTGGGCTTGGTGGAAGAATA
ATGACTTCACTCATGCAGCCAAAAAAGGGACTGAACTTACTAAAAGTTTGAAAAATGGTGATAGCGTTCAAGTGGTTAAA
GCTTCTGACGCTGACCATGAATTCACAGAAGGAGGCGAATAATGTCAAGTATTGAAAATATGATTGCTTGGATGCAAGCA
CGAAAAGGTAAAGTTACCTATTCAATGACTTCACGAATGGGTCCAAAAAGTTATGATTGTAGTTCATCAGTTTTCTTTGC
AATGATTGCTGGAGGTTTTCTGTCAGAAGGTTCAATGGGTAATACTGAAACCTTGTTTGGAATGTCAGGAACAAAGCTGA
AAGAAATCAGTCGAGGAGAAGTCCAGCGTGGCGATATCTTCATTTCAGGTACTCCAGGAGGTTCAGCTGGTTCGGACGGA
CACACGGGTATTTTCTTAAGTAACGGTTCATTCATTCACTGTTCTTACACTCACAATGGAATTGCGGTTGATACGAATGA
TGCATATATGAGTACTCGCTTACCACACCACTTTTATCGAATCGTTGGTTCTGGTTCAGGAAAGACTGACAGTAAACCTC
AAATGATTACATTGAATGTTGACGGTCAATTTGGTAATGCGACAGCTAAACGATTGCAAGAATACTTTGATACGGCTGGT
AAAGACGGAGTAATCAGTCACCAGTATAAACAAACCTTTAACCAAAATATTTATGCTGCACAGTTTGATTCATCACTGAC
AGGCTCAAACGTGGTAAAAGCATTGCAAAGATTCCTAGGAATTGGCCAAGACGGATTATTTGGTCAAGGAACTATCAAAG
CTTTACAGAAGCATCTTGGAACAACGCAAGACGGAACTATCAGCCCAGTATCTGATTCTGTGAGAGAATTACAACGGAGA
TTAAATGCGAATAAATTATAAAAATTAACCCTGACTTCTGTCGAACGTTTTTCTTTGTTCTCGTTAAGAAGTTTGCTATA
ATTAATTTCTAACACTGATCCACCTTAATTGGGGGTCTTTTTTTGTTAACAAATGTTACTGTTTTTCTTAAGATAAATTA
GTATAATATCCTTATCGTAAATGCTATTCCAAATACAAGTACAAATAACTAAGTATTTCGGGAGAGATAAAGCGCTCTTT
TCCAAAGCGAGGGCGCTTTTTTCTTGACAACGGAAATAGAAAGTTATATAATTTTTATATTCCAAAAAATACTTTTTTAA
TAAATTCATTCCTTAGCGTCCCTCTCGTAACTGGGGCGCTTTTTTTATGCTATAATATAGTCGGGATGTTTGTGAGATTT
CATCCTATTCCTAGAGTCAAGCCATTCTTCGGAGTGGCTTTTTTCAAATAAAAAAGCTCTAGCTGGATGACTTCAAGGAG
TCCAACTAGAGGATAATGAGTGTTAGTACAAATTCAGAAAAAGATTTACTATATACAAAACATAAGAGGTACTAACAATT
TAAATATTAACAATTTTTCAGACAATTGTCAATTATTTATAGTAGTCTGTTATAATATAAATATCTTCGTTTAGTGTCTA
GGCGGGGATTCGGTTCTTTAGCTCAGTTGGTAGCTAACCGTTCGGTCGCTGGTTCGAGTCCAGCAAGAACCATAAATAAA
TGTGCCAAATTTTGTGCCAAAAGTTTTAATTACTTGCTTCAAAATAGCTATTTTTCTTATAGTATCTGATTAAGAAACGT
TGGTATTATCAGCTTATTACGATAATGATAAACTCGCCTTTCCCCCTCGGATCATGGTGCCAAACCTCG
