# Supplementary material for: Viral dysbiosis in children with new-onset celiac disease
Source: PLoS One. 2022 Jan 14;17(1):e0262108. doi: 10.1371/journal.pone.0262108 (PMC8759644; doi:10.1371/journal.pone.0262108)
Supplement: S2 Table — (ZIP) [file pone.0262108.s002.zip › Virus_Genomes/Lactococcus_phage_bIL310_GCF_000838045.1_ViralProj14112.fasta]

>NC_002669.1 Lactococcus prophage bIL310, complete genome
CAAAAAAACACTGATTGAATGCCGTATGTGTAATAAGAAAAACCTCGTTAAATACTGGTATATCTACGTTGTAGAGATTT
TGTTTTTTAAAAAAGCTAAATTTATTACGAGATTTATTACGAGTAGCATTTTTTTACTAGAAATTTACAATTGATTCAAA
GCGTTCAACTGCTTTTATTTTATTGTCAGATTCAAGGTGGCTGTATGTGTCCATAGTCATTTTTATGCTTGCGTGTCCTA
AGCGTTCTTGTATCTCTTTATAGGGAACATCAGCATTAAGTAGAAGGCTAGCATGAGAATGTCTAAAACCATGAAAGCCA
ACTTGTGGTAGCTGGCAGGCTCTCAACCATTTTATTAAGAATGGCCTCATTGTCTGATAGTCCAACACCCCTCCTGTTCG
GTTGGGAAATACCAGTTCTTGCTTTCCCTTTCCAATACTCATGAAGTATTTCGCTTGAAATAGTTCCCAATGCTTTAAAA
CTTCTACTGCTTTGCTGTCTATTAAAACAATCCTATTACTTTTGTCAGTCTTTGGGGTTGATTGTATGACCGCTCTAAGC
GTTGTTTTACTGACAGACACAGAACCTGTCTTAAAGTCAATATCAGACCATGACAAGGCCACAGCTTCCCCAATACGCAA
ACCGGAGGCAACAAGCAAACGACAAAGTCCAGTCATCAGCTCATTAGTATATTTCTCTTTGGGTAGTGCTCCAATATACT
CAAAAAATATTTTCAGTTGCTCCGCTGTAAGATGTTTTACTTTCTTTTCGGTGCTTTCAAGTCTTACTTTTGGTACAATA
ACATTAACACAAGGGTTATCTTTAACTAGCCCAAGAGATAAGGCATGCTTAAAAATACGCTCAACGATATTAAAGTATAT
TTTGAAGTCTTTGCCTTTTCCTTTTGGTCTGTGGTAAGCCCCATTTAATGGTTGACTAGCATTAATCATCCATTGATTAA
CAATTTGCTGAAGAATAATAGAATTTACTTTATCTATTCTATACTCTCCAAGAGCTGGCAAAACATAATTATTTAAGCGT
GTCTGCATGATTTGAACTGTTCGAGGTTTTACCCCTAGCTTATAACTATCAAACCACAGCATGGCAATATCTTTAAAATC
ATCTACACTTACTTTTCTGACTGTTTGGCCGTTCTTTTCAAACTCATTAATAGCTCTACTTATTTTTGTATTACACATCT
TTTCAGATTTAGCCGTTATAACTTTTCTCACTTGCTTACCAGTTAGAGAATCAACCCCCAGATAAACATTAGCGCGGTAC
ACCTTTGTACCGTCTTTTTTTGTATATTCTTTAATATTCATATTATTTCTTCCTTTCCATTTTGTACTAATGTCAGGCAA
GGCATGTACGAGGATTGAGAAATATTTTTATTAGAGATATTTAGTTAACTGGTTTATTAGTTTATAGAGTTATTAAATTC
TCAACTGATATAGTATTATTTACGGTAACAAGAGTAACAAAGTATTATAAAGGTAGTTATATCAAGGGTTTATACTGTTA
CCTTTCTCTAAAAGAAGAGTAACAGTAAGGTATCAAGGGTAACAAGATAATTAGAGAGGAATCCCTAAACTAGAGCCAGT
ACCTGGAAATGCTGGTAGAATCTCTGCAAGTATTTTAGGCAATGTACTATAAAACTCACTCACACTTGGAGATAAGTTAC
TATTTATGGCATCCAACGTAAAATTTGTCTGCATACGTCTGATGACATTGGGAATATACTCTCCTTTTTCTACTAGATTC
TTTGCTTTAGTCAGCACTCTACGTTCTTCTTCTTTTATATCCTCACTAAGGATAAGATTATAAAGTGTATTTAAAAAATC
TAATTTTATTTGAGATGTTTTATCATTGTCTGCCATAAATACCTCCTATCAGCTTTTAACGTGGTTCAGGTTTGCACGTA
TTGGGGTTAAGTAAAAAAGATTCAATAATTTACTTATGGAATTGGTGGAAAAAGGGGGAATTTGTTATAAACGACTATTA
TTTCAATGATTCCGCAAGCGTTAGAGTTTTTCTATCAACCACTCTTATATCTTCATTTTCGAGCCGAACAATATAACAAT
TTTGCAAAGTTGTAGATTCGTCGCCAGTAACAATTGTGGCTATTTGTCCGTCTGATAGTTTGATAACGTCATCTTTTTTC
ATGGTGTAAATTCTTTCTAAGTTTATAGTGGATATAAACCACTTTGATTATATTGGGGAGTTTGAAATACTCCTTCACGG
ATGATATGAATTAAAAAATATATTCATACCTTTCATTTTCACAGATATGAACTTTCTCTTTTTTCCGAAAGTCGAGAACA
CAAAAGTGTGGACTCCTCAGATTTAGGAGAGCGCAAAAGTGCGCTGTCCTCTGAAACCATTGATATTAAAAACAAGTGGG
TCAGAGCCACCCGTTTTTGAGTAAGTCCATAGTCTGTAGTAAAGTCGGTCAAACCGACCTTAGATTTTATCATTTTGTTA
TGGCTCAAACCCATAACAATTTAATCGGCGGAATTTTCGACCGATTGGCTAAAGTCGTAAAATGCGATCTCAGGTAGTTG
CATATAAAACTTGTAACAACCATGTCTCTATTTCTTAATTTGAAACCGAATACGAAAAAGTGTAAGATGAAAGTATAATG
ATTTTGAGATGTCATTACTTTCAAGTATAAAGTTACTCTTTGGAGTGGCTTTTTAATGTACAAATTATAGAATATGTTGT
ATAATCTATTTATTCCAAACATAAACTTTTTCTAAAGTTTTGCACTGAGCGTCCTATTTCAAACTAGGGCGCTTTTTTTA
TTTTCCAAATTAAACCATTTACGCTAGAAAATACGAGTGATTTGATAGAAAATATCTGATAAACAGCTTTATTAAGCCAT
TTTTTTCGCGTGAAAATATGCTTATTTTATTTTCCGAATTAGATCCAACTAGTAAGAAATATTTACTTGTTCATTATTGC
TAACGTCGGCAAAATTGGCTGTTATGCGTTTAGAGTGAACCTATAGAGATTTGTACAAAAATGTTCATATCCTATTATTG
GTTTCCGAAAAAAGTGAAACCAATAAACTTTACTCATCATCTATTTTAATGTAGTAGTGTTTAATAAAATATTTTTTAGA
AATTACCCTACCGTTTGTTATATCTAAAAAATCGCCTATATTTCCCATTGCATAAGTTCCACCAAAGCCTTGTCCAACGC
TCAAAATACCGTTCATTATTCCCAATTTAATATTTCTTTTAGCTGTTGGATTTATACCAGTTAAAAGGATTTTTAATCTA
TCATCATACCAAGAAAGATAATTCTCTTTAAACGCTTGCTTAACCCAATCAGGTTGTTCATTTGTTTTACTAATTTCCCA
TACTTCGACTTATTTGTTTTTATATTTTACTTCCATAAAATAATATAACTTCTTTCTGTATAATATAGTGAGATTTTGGA
GACCCTAAAAAAGGGGGGACCGATTCGTTCCTACCTAGCAAGTCGCGAATCACGACCCCTTAATAACAACAACGTAATTT
TCGTTTTTGCCACTTGTGGCAGAACGCTATACCACTAAAATACTGTTAAGGGTGTAAAGATTTTAACGCCCTCAAAATTG
TGGAGGTTATCAACACTAGACAAAGTCTATACCGACATCACGTCGGTCAGGGGTAACTTTGAGGTGTACCCATTCAAAAC
AAAAATGTTATAGCTCCGTAGTTACAAATACACAGCAAATTCTAGCAACATACAAAATTTACATACTGTCAGTATCATAC
TGAACAACCGTACCTGAAAGTACACTTGCTAATTGTTGGCAAATGTTGGCACGAAATTGACTTATCAGGTTATAATCCCA
AAATTTATCTAGAGTTTATATACTAATATAAATCAAAATGCGATTCAGAATCTGGTTTAGCTAACAGTGGTTTGCCATTC
TTGTCTATCAACGGTGTTATTCCACAACCGTCAGAATCTTTATTAACCACCATATATTGTACGCCAGTATTTTTATCAGT
AATTATTTCTACACCACTTAAAATACCTCCAGAAGTTCTTTCAAAGCGATCTTTTATCTCTTTTTTTGTTATCATTGTTA
TAATCATTCCTTTCCGCTTCGTTCCAAGACACAACACGAGATGAAAAAGTGTTGTACTATATTCACACCTCTTTTTCTCA
AATCAAAGTCTCTTTGCCGATATATATTTATATAAAATTAGCTGAGCAAGTGATTTGTTTTATTAAAGATTCAAGTTACC
TGTTGCAAAAAGAAGTAATAAGGCACCAACTATTCCAAAAATAACTCCAAGAATTCGTTGTTTAATAAAACTTACATTTC
CTAAAAGCACTCTAACTAAAATAAACTGTCTACTAGCAAAAGTAAATAGAAGGCCAATACCCAATATAATACATGAGATA
AGTGCTAATGGGTTATGACTAAAAATTTGAATAAGGTTATCTGATTCGTTCGTAATATTATCCACTTTATTTTCCTCTTT
CGCGTGCGCACAAGCGCTTTTTATTTTGCATTCCTAAAATTTAGGATTTGTTTTATAGATTTGAACCTTAGCATTTGTTA
GCATGTTAAAAAATGTTAAGGTTCACAGCTATATAGACTTTAGCACTATTAAAGTTCTAATCTATTGCTTTTTTCATTTC
ATGAATAACTCTTCTTAATTTTGGCAAAGGTAATTCCATCAGGTCAGCAAACTGTTCTTGTGGTAGTCTGTAGTGTTCTC
CAAACATTTTCTCATACCCAGCTATAATTACAGCCTTTTCCATTTTTTCATCTAAGTTATCAATACTCTTTAAGTAGTCC
GATAGTTTCATGTTTCCTCCTTTACAATATTAGTAATAGCTTGTGTGTGCGTCTTTCATCAACAAGTTAATGTTCATTAT
CAATCAAAAGGCAACAATACTCAAAACGAATAATATAAAACTTATGGTATATAGTGCTATTTTCGCAAATTTATTAATAT
GTTTTATAAAAATATTAGTGATTAAAGCAATATTTAAAGCTATCATATATACAAAATTTGTTTTCACTATAAAAATAAAC
AATAGATTAAGAACAACAAATAGAAGTAGATTTATTTTTTGTTCTTTTTTTAATTCATCCACAATATTTTTCATATTTTA
TCTCCTTGGTTTTTCAAAAACCTATTAGACTTAAAAGAATATCTCCTATAGCTTGTAATACAACAAACTTTTTAACTGGT
TTTTTCTTTTTTCTTCTCATTACTTTACCCCACCAACTCAAACCAGCACAGCTCATACAGCAACGCACGCGCCTCGTCAT
AAGCGTTGTGATGATAGCCGTAAAAGTCTAAGAAGTTGTATATATTTAACGTGTCGCGCGTGATAATGTCAAAATGGCTA
ACGTAATCAATGGCGCACTCACGAAAGTTCTTTGTAGTTGTATCGCAACACATTGATGTTATCAGTCTTTTAGTGGCGTC
ATAGTGGCAACCAGTTATCTCACAAAACTGTGTTATATCATCAAAGTTACCGCCATTTTGTATGAACCAATCCCAAAGCA
TTAAAATAGCTTCTTTGTTGGCTCTTTTTTCCGTAGGGCTTAACGTATCACATTCGCCTAGCCGTCTATCATCTTTGTAG
TAAGCGTGCATATACTCGTGAGCATGGTCAAAAGGCGTAGCTAAATTTGGGTTATAACCGCCAATACAAAGCCTTGTATC
TATCCAAGCTCTTTGATTATCATATTCAAATGTTCTGTAATCTATGCCTAAGTTTTCAATCTTGATTACTATAAGAGCGG
TCAATTCTTCTTGATTCATTTAACGCCCTCATTTTTCACTATCTTTCAAGTCTTTAGCTTTTTGTTGCAATTCTTCCCAA
CGGTCAGCAAAAACTAATTTAATCATAGCTTTGTCTTTTTCGGTCAAAGGGCGACCACCAGCACTTAGAATACTGTCAAA
AATAGCGTCATCATCAGAGTTTGCGACTTCCGCCAAGTCTATCGGTTCGTTGACTGGTTTAGCTTCAGCACGTCCTAGTA
AATAGTCAACCGATACATGGAAGTAGTCGGCTAGTTTTTCAAGGTTGTCAGCTTTCGGTTTTTGTTTTTTTAACGTATAC
AAATAGTTGTCGCCAAACCCTAGGTCATTAGCTACTTTTTGTAATGTTTTCCCCTGTTTTCTAGATAGTTCTTGTACTCT
TTCAAATATAGTCATGTCAGCCTTTCAAGCATAACACGAAAATTATTTTACTTTTCTAGATAAAAACACTTGACTTTTAT
TATCTTGTAGAGTAAAATAGTTTTCAGTTAAGTTATTCAACAAAAAAGCAAAGACTTCTTTTAACTAGCTCCCCAGCAGG
TTTATAAGTTCGTTGATTGCTCTTTTAATTATGCTTATATTTTACCTTTTTAGATAATAAATGTCAAAGGAAAATATCTA
AAGAAGTAAAACAAAAAAAAGAAAGAAGGTAAAAAGTGCCACTACTAACCCCAGAAATGAAAAAAGCCTTGCGACGAGTT
CAGGCTGACAAGCTCATGACAAAGAAAGACCTTGCGAAAGTCTTAGGAGTAACCGAAAAGACTGCTCAAAGTCTAACACG
AGATAACGAACCGCAAGAAGTGAAAAACAAGGTTTTCAATGCGGTAGTATCTGTCATTGCTGAAAACTACTAACTGCGTG
TGAGTACTAGAAAGAGGACAAATGAACGAAATTACAGTAAGCCTTGATGTCATCATCAAAAATAAAAATGTGATTGTCAG
TAGTCTAAGTGTCGCTAAAGCATTTGACAGACAACATAGTCATATTTTAAGAAGTATCGAAGATATTAAACGAGATTGGG
ATAGTTTAATTCAGTCCAAAAATGGATTGAATAGAAATATAATCCCCCTGAAAAGTCAGGGCAATAAACAAGTGATTTTT
ACTGACTATTTTAAGGAAAGTGAATATATCGCGGAGAATGGACGTTTAGTTAAATTCTTTGAAATGAACCGTAACGGCTT
TATGTTATTGGCTAACTCATTCAACGGTAAACGTATCTTACCAATTAAACTGGCTTTCATTGAACGGTTTGATGAGTTAG
AGCATATCACCCTAGAACAAGCTAAAGAAACAGAAAATCGTAAAAACTTGAATCAAGCTATTAAAGAAAGCCCACATTTC
AAGCCATTTTATTACTCAAGATTTTCTGATTTCCTTTGCCAACTGATTACACACAACAAATATAAAACTGTTAAAAAATT
GAGAGAAGATAAAGGCTATTATGGTAAACAATTTAGCAAAATTCCCCTGAAATCGTTGCTTGATTCAGAGGAAGATTTAA
AAAGATTGCAGAAATTAGAAAATAGTATTATTGCATGGCTAGAAATTGACTACAGTTTTCGAGAAATCAAAGCATTTTTG
ACAAAAGAAAAAGCCCAACCGCTACCAACGAAAAAGGCCTAATTCAAAACTTAGCATGATTCACGCGCTAACGTGATTTC
ATGCTCTTATTTTACCATAATGAGAGGAATTTTCAACATGAACACACCAATAAACAAAGAAACTTATATCCTTGATGATT
CAATCGCTTTTGAACTCATGGACTTATTAAAAGCCAAGGCACGCCATTTTATCCAGCTTAATGAGTATGTCTACCGCTTG
TTTGATGGTCAATCAGTAGTGACTTTCACAACGTTGGAAAATAACATACAAGTAGAAATGGTTAAGGGGTAGGGTATGAA
ATTTAAAACATTTAATTTAAGAGCTTACCATCGCAAAGACGAAACTATACTTTCATTTGTTCTCAAAGGTGGACGGATAC
CAACAAGCAGAATCCTTTATATTAAAAAAGGCAACCCTTTTAAGATGAAAATCACGCACGAAATTGCTGAAAAGTACCGT
ATTAAACAAGAAATTAAGCAAACGCGAAAGAAAACAGACAGCCCTAACGGGTTGTATCCATTAATTGAAGCCATTGAAAA
AGATGTATCTCAATTGTTAAATAAACAAGATAAGGACGATTGGGAGGGATGGAAACGCGTTTTTGCTTACGAATATCTTT
ATGATGTAGCTTTTAACCGAGGTGTTCGTCAGGAAAGACAACGTAGAAAAACCCAGCACAAAGCATTGACGGCATTTGAT
ATTATCAGTTCCGAAGATGTTTCAGAGCTTTCTAATGAGCTAGGAATTAGTGAAGATAAACTAACGTACGCAGTTATGGA
AGTTATCTCTAAACGCAAGAATGGAGGCATGGCATGAAGTTTACTTCGAGATATACTTTAAAAGATCTACGAGAACTCAA
CCACTTAACATTAAAACAAGTTGCTAGAAAAGTAAAACTGAACAGGGAACGTATAGCTGAACTAGAACAAGATAGTAGTT
TTATCACAATTGATGAGATGTTTCGATTTTCAAAATTTTATGGTCTTTCAATAAAATATATTTTTATAGGGGAACAAGTT
GATTTTGATAGAAAACTAAACGAATATTTAGGAGGTACTCCGTGAATGACGACACCTTAACGAACCTTGTGGCGCGTGGC
TTAGTTGATGAAGTCATTCATTTATTTAATAAGTATCTTGGTACACAGCTCAAAATCAGAAATGAAAAGCGGGTATTACC
TTATATCTCTAAAAAGCGTGTTATGGAAGACTTAGATATATCAGACGGCACTCTTGATAATTGGGAAAAGCACGGATTGA
ATCGCTATAAACCAAGATACAAAACTTCACTTATTTACTATTTGATTGATGATATATGCAAGTTCATCGTCATAGATACT
TAGCAACTTGTCAGGCAAGGCAAATTTTATTAGAGGATTGAGAAAATGACAAATATTATTAGAGCTTGCCCTTATGTGGC
TGGTATTGATAGCGTAGGTATGAGAAGTTTAAAAGGCTATCACACAGAGCTGACAGACAAGCAGATTGAAAAAATAGACC
CGTTGAACGCAAATACAGGCACAGTTGATTATAGCTTTAAAGTTCGTAAATATAAGCACGGTGTCCGATTTGAGGGTGAG
AAAGAGGGCGGAGAAATCAGCTTATTTGATGAGGTAGCGAAATGATAGAACACCACCAAGGCTACACGGCAAGGAAACGG
CTAAGGCGGAATAGTTTCAGGACGATAGGAAAACACCCCTATAAGATGATTCACAATGCAAGAGCGGTTAAATATGACTT
AATACAGCAGTTTGAAGCTAGCACAAGCATAAACTTACCTAGTGGAGTGAAAAGCAACTTATGCACTCAAGTAAGCCCAG
TTTTGGGCAAGCAACTGGCTATCATGAAATTACAGATAAAGGAAACTAAACCATGAAAATTACTATTGATGTCCTTGAAA
ATGAAAGCAATAAGGACAATTTAGAGTATCTTATCAGCGATACAAGCAACGAAGCTATGACTGTTTTAATGTTTACCTTG
ATTGGCGAAGCTAGACAGAGAGCAAGCTATGAGCAATTTTTAGAAACGATTACTAGAATTTGGGGGTATCTCAATGAAGA
TAACTGACTTACAGACGTTAGACCAAAATATTATTAAATTTCTTGCCGAACACAGAGGAATTGACCGAGCTGTCAAAGGC
AAGATTTTAGCACAAGCCCTTGATATTGATTTTAGAACGCTTCAGAGCAGAATTGAGTACCTCCATAAGCAGGGTTGCGC
CATTGGTTCGATTGATAACGGCTATTTTATTCCAACTAACGAAGACGAGCGCAGAGCCGGAATTATCAAGAAACAACGCA
CAGGCATAGCGATTAATAATGCGGTCAATGGCTATACCCTTGCAGAACTTGATTGGATTGACCAACTTTTTAAGGAGGAA
TGACTATTGACACCCAAAGAACAAGCCCTAAACTGTATTAGTCGTGGCTTTTCTGTTATCGCTGGTTATCCTGTAGGAAA
AAGCGAAAGGGCAATTATAAAGGGGAGTTCCTCAGGAAGCCTTGATGAAATCACAGTAAGCGCGTGGTTCGATGAAATAC
CGAACCGTAACATCATGATTAATCTTAGAAATAGCGGTTTGATTTGTATTGACTTAGACCAGCACCAAAACGGACAGAAT
GGACGGAATGTTTTCAGTCGCTTGTGGAATGAACACAGCGAGGGCGAAATATTAAGTACCTATGTTGAAAAGACACCCAC
AGGCAACGGCTTGCATGTTTTCTTTAAAGTTCCTAAAACAATTTTTAATAGTCCGCTTGTCAGTGAACTAGCGGACGGCG
TGGAGATAAAAACACACTTTACCCCAATCTACCCAAGCAAACGTACAGACGGCGATTATATCCCTTTGAATGATACAGAA
ACTAACGAGCCTTTAACTTTCGATAGTCTTTGCGATTGTCCTGATTGGTTACTTGAAATGATACAACGACCACAGGCACG
CGCAACAACTGGCACAAGTAGCCGAACTTATGGCGCTGAAATGTGGGAGCTATTCAACCAAGGCGCAAGAAAAGGCAACC
GAAACAACGATACAAATCGTATTCTCCACTATTGGAGAAAGATTGGTATTGATAATAATAGCTGTATGGACTTATTGCGA
ACCTTTAACAATCGAACCAGTCCGCCCTTACCTGATGACGAGCTGGCAACTATTTGGAAAAGTGTATTCAAGATGAAATA
GAAAGGAAGTCATGACAGACCAATTAGAAAAACTTGTGGCAGAAACACCACAGGAAAACGTAAGAAGTCCAAAACCTAAA
ATAGAGGACTTCACAGATTATGGCGAAGACGGCAAAAAAGTCGTTAATGTCGCAGGTTATCAGGAATGCTTAAAAGACTG
GCTGGAACAAGAAAAAGAAATCATCAATAGCCCTGACTATGTCAAAGCACATACTCAAACGCTTAGAGCGGTTAAAAAAC
TATTCTTTGAACACCGTAACTTATTTTTAAGCACACCTAAGGAAGACGGCAACGCACCCAAGTCACTAAGTCCCTTAGAT
ACGGCTAGAATCATCTATAAAACGCTAAAAGTCATCAAATTAGACCACCAAAGCGGACTGTTAGGCGTTTACAACCCTGA
ACTAGGCATATATGAAACAAACGAAAACTTCTTTCATCGGCTCATTTATTGGCTAGAACCGTCATACAGTCAGGCACGGT
CTAAAGAGGTCCTCTTTAAACTTGAAACTTTAGCAGAGGTTAAGCAACAAACCACAGAAGCTCATCTTATCCCAGTTGCG
AACGGTATTTTCAATAAGAAAACCCAGCAATTAGAGCCGTTTAGTCCCAAGTATGTCTTTACCTCAACCATTGCGACCAA
GTACAACGACAAAGCAAAAGTACCCAATATCAACGGTTGGAACGTAGACGGCTGGCTGTTAGACCTCATGAGTGGAGATA
AGGAGCTTGTTAGCCTTTTATGGCAGATTATTTCCGCAAGTACCAACGGCAATTACTCCTATCGTAAAGGCGTTTGGCTC
GTCGGTAAAGGAAATGACGGCAAAGGTACATTTCAGAGCCTCATCATGAACTTAATCGGACGTGAGAACGTGGCAAGTGT
CAAAGCTGAACAATTTGCGGAACGGTTCGCCCTTTCCCAAGTCGTTGGCAAAACTTGTATTATTGGAGATGACAGCCAAG
TCAGTTACTTAGACAACGCAGGAAATTACTTTTCAGTAGTGACTGGCGACCCAGTACCGATTGAAGCGAAAGGAAAGCAA
CCCACCTTAGCAGTATTTAATAAGCTGGTTATACAATCCACTAACTTCTTGCCAAAGTTTAGAAATAAGTCAAATGGAAC
ATACAGACGTTTGCTTATCGTGCCTTTTGAAAAGTCTTTTACCGCAGATAATGACGATTGGAAAATAAAGGATGATTATA
TTAAACGCAAAGACGTTTTAGAGTATGTCCTTAAAATCGCTTTATCGCTTAACTTTGAGAAGTTTGACGAACCGAAAGCC
ACACAAGGGCTGTTAGATGACTTTAAAATCAGCAATGACAATGTATTGGCTTTTGTAAATGATATGTTTGAGGAGTTCGT
CAGTGATTTTCTACCGACCGCCTTTATAAGCGCCTTATATCGTGCATGGTGTGAAGATGAGGGAGTGAAGCCCTTTACTA
AGCGAGAGTTTGAGAATAAACTACCTGATTATGTCAAAGACCAATGGAAAAAGACCGTGCAAAGACCAAATAGCGCAGGC
TTTAATAGAGCTGTCGATTTACATCGAGCCAATGAAATGGAATTGTTTAGACGGTTGTTTTATTGGGACGATGAGAAACA
TAAAAAAGTCACTAAAGGTTATTCCCGCAAGAAAAAATAAAAGTGTTACTGAAAATCGGTAACACGTTACTATTAGAAGT
AACAGCTTTAACCCTATGGTTAAGCCATTTATAGGTATCTGTTACTCTGTTACCGCAAAAACACCTACTCGCTAGGAATT
TATCAGAGGAAATAAAAACATGAAAAAAGCACGCTGTCCGACAAATTGAAGTGTTGACAAATGTTGTCATAAAAAATACT
ACAAATTACTACATAGAAAAATCGGAGAAAATAAAATGAGCCAAAATACAAAAACAATCTTATCTAACCTTTTTACACTT
ACAAGTGAACTTTCAGAACCCACTTCAAAATTGATTAATATTGAGGGAGCAAACGAAACGCCAGCGAATCAAAAAGACTT
ATTGGAAGGATTGCGCGAGAACCTAGTCAACCTTACAGAAGTTTTGGGCTTATCTGTGGACGAACTGACAGAAACACAGG
AAGACGAGCCACAAGAAACAGTAAAATCAATCATTAAGGAAATGCAAGAGCTGACCTTTGCGCCTCATGAAATATCAGGC
AATGACACGCAAGTCTTTGCGGACTTACTGACGGATAGTATTGAGCGTTTGATTAAGGCGTTAGGATTGAATGAAATGAG
CCTTTCAGCAGAGAGTAAAAACAAACCGCATGAATTGGCACTCAAAACACAGTTACAAGACTTGCACGCGCTCAATCATT
CCATGTTTAAAGAAGATATCCACGAAGTGCCACGGTTCACAGACGGTACAATCATCACAGCGAAAGATTTAGCAGATATG
AATATCAACGCGCTGGATAATATCGCTGAATTAATCGGCTTTGAGTTAGAAGAATAAACAAAAAGAGCCTAGTCAATGAC
TGGGCTTTTTTAACGTTATGTGGAAATAAAAAACTTATAAAACTTATAAAACTTGTCTTTTTACTTTGTTATAATCAAAA
GGACATATAAACAGAAACGAGGGGAAACAATGACACCTAAACAGCGTAAATTTTGCGACGAATATATAAAAACAGGAAAC
GCCACGCAGTCGGCTATTAATGCAGGGTATAGCCAAAAAACAGCGAAGTCGATAGGAGCCGAAAACCTGACTAAACCTGA
CTTAAAAAAATACATTGATAGCAAGTTAAAAGACATTTCAAACAATGCCATAGCAACCGCAGAGGAGACTTTAACCATAT
TAACACAGATAGTACGCGGAGAGCATACAGAGCAAGTGATAACAGCAGAGGGTGATGTCATAGACAAACACCCTGACACT
AATCAAGTCATTAGGGCGAGTGCTGAAATCTTAAAACGTTACCCGCTTACCCAAGACATTAATATCAAAGGGAATTTAAA
AGTTAGTAACCCTTTTGAGAATCTAACAGAGGAAGAACTTAGAACCTTAGCAAGCAGAGAGGGGGAAGCGTGAAAGATAA
AACAGATAGAATCATAAGCGATTATATTAACGGACGCACACAAGCCAAAATAAAAGCAATTGAGAGCCGTTATATATACA
GGGTAAAACAGGACAACCTAGGGATTAGAACAGCTTACAAAGGCACAGCGGAGCCAGAGGGGAACACATTAGACAAGGAA
CGCATGGAAGAGGATAAAGAGCTGATAGGATTAAGGCGAACACTTGAACTTTTAGGAGCTTTATACAATACTTTAACAGT
ATCAGAAAAAAGAATCATAGAGTTAAGGTATAAAGGGTATAACGGTTATACGTGGTATCGTGTCGCTATGGAGTTAGAGA
GCGCAGGCATAGACATACCTATCAAGAGAGCGAAAAAAATATACTTTGCTTTCAAAGAAGATGTATCGCGTGTTTTGTAG
TGTTTTTGTTTGGAGGGTGATACTATGAATAAAACAGAGTTTAATATCAGGTTATATCTTTCGGGAGTTATGGAGTCATG
GACTGACAGGATAGACAGCACAGGGGAAGAAACGCCACAACGCTTTATACTAAACGCAATGACAGAGCTGTTTGAATCAT
TGAGTGATGATGACATAGAGTTGATACGTTTGCGATACACGGAACGCTTAACACTCTCAGAAGTTGCAAGTCGTTATCTG
TTAAACGAACGTACTGTTAGAAACCACACGAACCCAGCTATTAAACAAGTGAAAGAGATTATAAAGAAAGCCACAGAACA
AGCACAGCACGCGCGTGAGGTTGATTGAATATAAAAATTATTATTAGACAATAAAAAAACTCACAGCGATTAAACCGTGA
GCTTCTGTGATTGATTTACATTATTAATCTATAATATTTTTGCGATAAGCTCGAATGATTAGATTATTTTTTAAACACCC
CCGCCCGTATCTTTTCACAGGGAAACCACACACATAGGTATCATCTTGCGTGAAAGTCCATTTTTGAAAATTTTTATATA
GGGGGGTCAAAAATCTAAAACATTGATATAATCAAGTTTATAGGCAAAAAAAGGGGGGAATTGCTTCCCTTTCTTGCCTT
TTTTTAGACTGATATATATAAAAAAATATATTAGACATATTTCCAAAAATATGAATCGCTCAACCGTGGGAATAGAAAAA
TCATTTTATTACGAGTTCCTAAAAAAGAGACAAAATAAAAAAGCCGTATATCCGAGATATACAGCCCCTTGCCTGACAAA
AATTTACTATTTTTTTATTACGAGATTTATTACGAGTTCGTTTGGTTCTAATGGGTTCTGGTGGGTATCAATTTTTAAAG
AATCGCTTAAAACCGCACTTCTTACCCTCTATTAAGGTCTGCTGGATAGCAAAAAAACACTGATTGAATGCCGTATG
