# Supplementary material for: Viral dysbiosis in children with new-onset celiac disease
Source: PLoS One. 2022 Jan 14;17(1):e0262108. doi: 10.1371/journal.pone.0262108 (PMC8759644; doi:10.1371/journal.pone.0262108)
Supplement: S2 Table — (ZIP) [file pone.0262108.s002.zip › Virus_Genomes/Lactococcus_phage_bIL312_GCF_000837265.1_ViralProj14113.fasta]

>NC_002671.1 Lactococcus prophage bIL312, complete genome
GAAAGACGCAGTTAAATAATTATAGCTATAAAACATCAAGTATCACGCTAGTTCGTGGTACTTTTTGTTTTTTTATAAAA
TGAAAAAGGGGCACAAAAGGGGCACAAAATAAAAAAACTGGCAAAGGCTCAGTTCTTTTTATTTAGTATATCTATTATCG
AAGACTTCATATTTTCGGTAACGTGAGTGTATATAGCAGTTGTTGTTTTACCGCCATCCTTATGCCCTACTCTATCGACA
ATTGCTTTGAGGGGAACATTGTTTTCTGCCAGATAGCTTATTAATGTATGACGGAAGATATGGCTTGATAGATTCTTGTT
TATTGGCGATTTAAGGCGAGAATTTGCTCTTTTAATTGCAAGGTTAAAGGAGTTTGTCTGCAACGGAATACCACGCTTAG
AAACGAAAATATAGCCCATTTCGTTATAATCGTTTATTACAGATTTGGACAAATTATTTTGTTCAATTATTTCGTCTAAT
ATCTCTATTTCTCGGTCACTCAAATCTACTGTTCTAAAACTAGATGCGGTTTTAGGAGTTGTTTTGACTCCTTTTGAATA
ACCAACCGTTTTATCTAAAGTACCGTGAATGTCTATTTTTCGTTCACTTCTTTTATAATTTTCTTTTTTTAAAGCTATCG
CCTCTCCCATTCGACATCCATTCAATGACATGAACTCAGCAAGTAAAGCCAATCTACGAGTGTTTGGCCTGCTGTACAGT
TCTGAAAGTAGGGCTTTTAATTCGTTTTGTTCAAGGTATTTATTTTGTATTTTCTCTAAATCCTTTACCGTCTGAATCTT
TTTGGGAAGTTTAGCTTTTCGTGCTGGATTATATTCAATGTATTCTAAATCAACAGCATAATCAAATATAAGATTTAGGG
TTGATTTTGAGCGTTCTAACTTGCTACGAGGACAGTCTGCATCATTTATAAATTTTTGTATAACTTTAGATGTAACATTT
GATATTTTAATTTCCTTGTCAAAATAATCAATTATAAAATTAAAAGAACTTTGAAGAGCACTAATGGAGGATTGTTTTAT
GGATTTTTTATAAAAGCTCCACCATTCTTCAGCTATATCTGTAAATTTAGCATTGGAAGTAGAACTGTTATTAATTTTAG
ATTCTATTTTTTCAAGGAGTTCAGCCTGTGCAACTTTCTGTGCTCTGGGTGTTTTTTTATCAAGTGTAACAGATACTTTT
TTTAGTTTCTCTGTTAGTGGATCACGGTATCTTTCAAAATATTTGTATTTTCCATTTGGTAAATTTTCTATCCACATTTG
ATTTTTACTCACTTTCTTGCTAAAATTGAGTACAGTAAAAGGGCTTTTTAAAAAGCTTTTCTACTATGTTTGAGATTTAA
GCCGCCCCTCGTCGCCAAACTTGGGCGGTTTTTTTAATGTTTAGTACCCATTGTTTGAGTAATCTTGTTTATCTAATTTC
GTAAAGTCGCCCTTGTTTTCCTTTAAAATATTGTAGCTGTTTTTATTCAATAATATATTAAAAAACGTTTGAAAATTTTT
ACTTCTATCAAAACCTTCTCCCTCGCCATATTGAATGATTATTACATCATCCTCATTTTTAGGAGGTTTAATATTCTTAA
CAACATTGTTTAAAAATAACTTTGCATTCTTTTTAGCTTTCTCTGCGTTTTTCAGTGTATCAACTTTTGCACTATATCCT
ACTCTAATAAATCTTGCTACATCTGGACCAGTTTCAGTAATTACTCCAGTTGTTTTTGAATCCACCTTCGAGTAGTATAT
CTTATAAACATTATGTACAGTGAAGCTTTTCTTTTTTACGCTTTTTTTAGTTTTTGCGCTAGCAATATCACTAAACGAAA
ATAGACTTAAAATCAACAACAGGCCCATTATTGTAATTAAAATTTTTTTCATAAAATACTCTCCTAACCTAGCTTTTTAT
GAGATTCAAGGCTTGCTCTTGGTTTTTATTTATAAGAAATTAACGTATGGAATCCTTCCATATCCTTAAATAATCCCTGA
TTTTTAATAGCTGTATGTTCCACAGAAATTATTTCATAACCCTCTTTTTGCATTTTCGTTAAAATATTATCTATTTGGGT
AGTATATTTGTCTTCTACTCCAAAAAGTTGATTAATCCATTTACTAAGGCTATTTATCATAAGAACATGTGTAAATCCAT
CCTTTGGAGCTATGTGTGATTTTACTTCTTTTTCATAGATGTTATCACTTTGTGCTTTTTGTGTTTTCGTAAACATTTCC
ATTATTTTCTCCTTACCAGTTTAGTGATGGCGCACATTATTTAAAAAATTATCCAACTCCCAATAATTGCTGGAATTCTT
TTTCTGCCATATTAAAGAAATTATGACTTAGATGATAACGATCCAAAAATTGGTAAACATTAATAGCTTCAATTACATCA
AAATAACCAATGTAATCTACGATATAATCATGCATTTCTTGCTTATTTATACTAACTTTTATTTCATCCTCAAATATTTC
AGTGATAGCTTCATGCAGCTCTAAATATTCATTTTTGATGATTGACTCAGCCAATTCAAAAGGTGATTCTGTTATATCTA
CAAATACATTAAAATATTCATAGCTACCCCCGTTGGCTTCAAATATTTCCCATAGAAGAAGAATAGCCTCATGATTCGCT
CTAAATTCTTGAGGATTGAGTGCATCGTTTTCCGAACCTCTACATATATCTTTATTGATAACATGAGAAAGTTCATGAGC
AATTTTAAAAGCGGTTATTTTAGTTGGATTATAAATCATCAACTTTCTTTTGATATTAACCATAGCATTTTTAGGAAAGC
AATCATCACAAGTAATGTGGATGTTTTGTTTTTCCATTTCCAAAAGAAGGTACCCTATCAATTCCTGTTCATTCATAGAG
GCTCCTTTTAGTCCGTTAATTTATCGCCATATATTGCAAATAATATTTTTTTAACATCGTCACTAATTGGCTCACCATCA
AATGAAACCCACTCATTCCAGTCTATGCGAGGATCATCCCAAGATGTTGGTTTTTTCTCACTAATAACTTTTTTTAAATC
AACTGGCTTATTGGTCTTTTTTAATTCTTCATTTCCAAGTAAATAATCCACACTTACATTAAAATATTTTGCAACTGCTT
GTATTTTATCGTAGTTTGGTTTGTTTTTATTCCAACGTCTTATAGTTCCGTTACCATAACCTAAATGTTCTTCTATTTTT
CGAATAGAGGTATGTTTTTGGGCTGCGAGTTCTTTTATTTTTTCGTATAAATCCATTAATATCAACCTTTCATAGATAAC
ACAAAAAATAATTTAGAAAAAAAGCGACAAGACTATTGACAATTTGTAGCAAAAGTTCTATAATTAATTTTGTAGATAAG
AGTTAGCCTTTTGGTTAGCAAATAGACCTATAAAAAGCACTTTAAACGCTCCGCCAAGAATGTTTTATAAAGCTTTTGTT
AGGTGTTTTAACTATGCATTAATTGTAGAACTTTTTCTACGATATGTCAAACATTAATGTTCTGAAATGCTAACTTTTTC
TTATACAAAAATATATACGGAGGTATAAAATGCCAACAAGTGACAACGGACTAAGACTTGTTAATTCATTCATTGAAGAA
ACAGGAATCGAAAAAATGAGTTTAGCAGCCAAGTATGGAGTAGCTAAAAACGTGATGATTGATATTCTTTCAGGTCATCT
TCAATCACCTAAAGCACATCAAGTCATTCTTAAAATCATTGATGATTTCAAATTGCGTTAAGAAAGGAGATGCAATATGC
CATACGCAAAAATAACATACTTACCTGTTGAAAATGCAGAAGACGCAGAATGGTGTGACAAAAAGCATCTTATGCAGAAG
TGGGAAGGCTTAACTAAAGGCACATTAACAGCTTGGCTCACAGAAATGAGAGATCGACCTGAATTTAAAAAAGGCGTACT
TAATCCAACTCACGGACTTGTATTTATCAATAAAGAAGTATTTAAAGATTTTGTAGAGTGGAAAGAAGCAACTCGCTATA
AAAGTTATAAAAAGTAGGAAGAAATATGCTTCTTGATACAGTTACTATTAAATCCACAATGACAACAAAAAAAGCCGGCC
ATCTCCCCAGATAAACGACTTTAAACTATAAGTAAGGCAAGCTCTAACAAAGCTTTTCTTACTCTAATTATAGCAAATTG
GAGAATAAAAACAAAATGAATAATACAACAAACAAAGAAACTTATATCCTTGATGATTCAATCGCTTTTGAACTCATGGA
CTTATTAAAAGCTAAAGCAAGACATTTTATCAAACTTAATGAGTATGTCTACCGCTTGTTTGACGGTCAATCAGTTGTGA
CTTTCACAACTTTAGAAAATGACATTCAAGTAGAAATGATTAAGGGGTAAGAAAATGGCAACAATAGACGAGCAGTTGAA
CGTACGCACAGAAATCGAGCAAGCAGTCGCAAAGCAATGCGATTATACAGAATTTAACCCAGTATTTGAAGATTTATTTT
TCTCTCTTAACTGGCTGGAAGAACAAGACGGTTTGAAATTAGAAAAATATGATATCTATAAAGCGTTAATGACCGCTTAT
AGTGTGGGATTTAATCGCGGTAAAAAAGCGCACAAACCTACAAAATGGCTAGAAAAAGAAACCGAAGAATTTGAAGATTA
TTGGCAACTCTATAACACTGTAAAAAATCAGGCTATTAAAGATATATCAGGCGGAAGCGAGGTAAGACAAAGCCGTGAAT
TTAATTCTTTGGTAACTCGTAGAATGTACGAGGCAGGAATGGCAGAGGAAAAGAAAAACTGGACTTCTTGGGATAAGTAA
GGGGTCAAGGCAAACTTTTATCAGAGGATTGAAAATGCAAAATATTATTAGAGCTTGCCCTTATGTGGCTGGTATTGATA
GCGTAGGGTTGCGAAGTTTAAAAGGCTATCACACAGAGCTGACAGATAAGCAGATTGAAAAATTAGACCCATTGAACGCC
AATACAGGCACTGTTGATTATAGCTTTAAAGTTCGTAAATATAAGCAAGGTGTCCGATTTGAGGGCGAAAAAGAGGGCGG
AGAAATCAGTCTCTTTGATGAGGTAGCGAAATGATTGAACACCACCAAGGTTACACGGCTATTAAACGGTACGGACGGAA
TAGTTTTAGACCAGCAGGCAAACACCCGTTTAAGATGATTCACAATGCACGAGCAGTCAAATATGACTTGATACAGCAGT
TCGAAGCAAGTACAGGTATTCTCTTATCTAGCGGAATGAAAAGCAATTTATGCACGCAACCAGTACCGTTTTTAGGTAAG
CAATTAGCTGTTATGAAAGTACAAATAAAGGAAAATAAACCATGAAAATTACGATTGATGTCCTTGAAAATGAAAGTAAT
AAGGACAATTTAGAGTATCTTATCAGCGATACAAGCAACGAAGCTATTACTGTTTTAATGTTTGCCTTGATTGGCGAAGC
TAGACAGAGAGCAAGCTATGAGCAATTTTTAGAAACCATCACTAGAATTTGGGGGTATATGAATGAAGATAACTGACTTA
CAGAAAATAGATCAAAACATTATTAAAATACTGGCAGACCATAAAGGGATTGATAAAGCAATTAACGGTAAAATGTTGGC
TCAATCTCTAAATGTAGATTTTCGGACGTTGCAAGGAAGAATTTCATTTTTGCAAGGGAAGGGTTGCGCCATTGGCTCAA
TTGATAATATTGGATATTTTGCCCCTACTAATGAAGAGGAGCGAACCAAAGGCATTACGAAAAAAGAAAACATGGCTTAT
AGCACTCTAAAAGCGGTCATGGGCGTTCGAAGTGCCTCACTTGACTGGTTAGATGAAATGATTGATTAGGGGAGATATGG
AACTATTAACAATTCGCCTAAATAAAATAGTAGCTAAAAAACTGATGAAAGGTGGAGGAGAGACACTCATTTTGGAGAAA
GAAGATTTCTATCAATATGTTTATCTTGTCCCTAATAATATGAGCTTTAGTGGTCATTTTGATTCGGTTCTTGATATCAG
TGTGAGCCAACATTGGGAGATTTTTAACTTTCTAACCTCTAAATATCAAGAACAAGGGTATAAAAAAGTGCATTATAAAC
ATCCAGCGCATCCATCCAATAAATTTATGAAGTTTCTTAATAAGCTGCAGCGTGATCAATCTGAAAAAGTCGCTACCGTT
TATCGACAAAATGCCTTCGAGAAATTCAAAGATGAAATCGTGATGCATCAGGGCTTCTTGAATAGTAAGAACATGATGAA
GTTTATTATTTTAGGAAAGAAACACGGCTATAACTATAAATATCTCATGATGTGGGCTGTTTCAGAAATTGAAGCGACTT
GTGACGGGACTCAGAAACAAGGCTTACTGGCTGATTTTATAAGTCTTGCGGATGAATATTTTGATGAAAAAGAAAGAGAG
GTGTTGAGTGACTAATGTAGATGATGATTTTCAAAATATGATTAACAGCTACGAGGAAGAAAAAGCAAAAGCAGAGAGTA
AGAAGTCAGAACAAAAACCACCTCAGAGCGATAAAATCGTTAAAGTTAAATTTGAAGCTGAAAATTTCGCCCTCAATCAG
TATGGTAAACCAAAAGTAAATTCTTTAAAAAACATACGAATCGCCATAGAAAATGACAACATTTTAAAAAATCAATTTGT
GTTTAATTCTTTTACACAAGAAATAGAAATCAGAACCCCTTTCAAGTTGAGAGGAGTAGAGATTGAGAATGACGGGTTAA
AAGAGGTTTATATTACGGCTATTCTTGAACATTTTGAAGAAAAATATGATGTTTTATTTGATAGTCGGCTTCTAGTCAAT
GTAATTAATAAAATTGCTTACGAAAATAAATATAATCCTGTTCAAGATTTCATGGAAGACTGTTACAAGAATTGGGATAA
GGTCAAACGTGCAAGAAGTCTATTTCCTGATTATTTGGGGGCGAAAGAAAGTGATTTAACCGAACGAATGACCAAACTGT
TTTTTGTTGGGGCTGTCAGTAAGGTTTATCGTCCTCATGATAAGTTTGACTTTGTTTTGGATTTGGTAGGAGGCCAAGGC
TCTGGAAAGACGACCTTTCTTACTAAGATGGGGCAAGGCTGGTACACAGATTCAATGAAAAATTTTGATGATAAAGACCA
GTTAGTCATGATGTTACGTGCTTTGATTGTGAATGATGATGAAATGGCAATCAGTAACAAAATACCCTTTGCGGATTTAA
AGAAGTTTATCACTCAAACAGTTTTGTCTTTCAGGGCGCCCTATGGCACAAAGGTAGAAAATTATGCCAAAAACTTTGTT
ATTGCTCGAACAACTAACCATGAAGAATATCAAAAAGACAGAACAGGGGCAAGGCGATTTCTTCCCGTTCATTGTTCAAA
AGAGTTACAAAAATATCATCCTGTTTCTGATTTAGATGATGCCACCGTCCGCCAAGTTTGGGGTGAGATGGTTCACTACT
ACAAGGAAGGGTTCAGTTTTAAACTCTCAGAGGAAGAAGAAAAGCAACTCAATTTGGAGCGATCAGATTATGAATATTTT
GATGAACAAGAAGAATTACTTGAACAGTACCTTGAAATTCCGATTCCTACAGATTTCTATAAAGTACAAGGAAATAATAC
AAGGATGCACGAGCGGAGAGCCTATATTGGCTTTATTCTTCAATCTGGAGAAACCCCTAAACATGAGTTTAGAGGGGAAA
TCAAACCAAGAGAATTTGTGACGGCTACCTATTTCTATTGGGAAGCGATGGGGATTGAGACTGGTAAGGGAAGCGCAAAA
ATAGTTTCTAAGTTCAAGAACTCGATGAATAATAAGAATGGCTGGCAAAAATCTAAACGGAAGGGGACGAGGGGTTATAA
AAGAGAATAGGGGGCAAATTAAATGCCCCTAAAATTAAAATGCCCCCTTTGGAAATACCGCTTTCAAAACTTGTCAAGCG
TTGGTACTATTGAGCTTTTCAGGGGGCATTTATTAATGCCCCCATGAAATCAAATGCCCCCTAAAAAATAGGAGAAAAAA
CATGAATAACAGTTACCCCAAATCATGGTCAAGAATCATGACTCAAACGATCGCAGAGTTAAATAAAAAAAAGAATCTGA
CTCGGCTAGATTTAAAACGTGGAGCATTAGCCCTTGTAAAAGGCTTGAATGTTCGAAATAAGAAAATCAATGCGGAAAGT
GAAGCAAATTATATCAAAGCGGTTTGGGATAATTTCCAGCTTTATGAAATGGCTTTGTCAGTCATTGGAATGCTTACGCC
TAAAGAAGTCATTGAAACATTCCCAATTTACAAAAGATATGATGGTCATAAATACGAGACAAAAGATTACTTTAGTGTAC
AAAAATCTTTAGCAGCGTATGACCTCAATCAGCCCATCAATACAGTGGATGATAAAGCTTTTGAATTTCTTTGGGATTAT
GACAACGATGATTTAGTAGAGTTCGCGGTAGACTTCATGGGAGCTATGAGTCATATTAATCGCCTTGAGAAAGGTAAAGA
TTTATTTTCTCAATTCTTAGAGGAAACGCAGGGGATAAAATCTCGTGTGATTGAAATTAACGGGATTGAAGTCATTACTT
TTGATAATGATGATGAATTAGATTAAATAAAAAAAGTTGCCCAAAAAGAAAGGAAAGATTATGCGAGCGAGGTCTCCAAC
AAAATCAGTTGTTTTAACTCATTTATAAAAAGCGCAATTAACGTAATGAACAAAAGGAGTTACAGGTTTTATCTGTAGTT
CCGATTATAATATATATTTACCATTAGAAAATAGAGGATAAAATGGCGAAAGATAAAATAAAAAACTTAGAAATCCCAGT
CGCTGAAAACGAGAGGAATAAAGCAGTTGAAAATCTTCTCTCATTAAAAGAATACTTTGATAATCAACTTCAATCAGACC
AAGAAACTCATCAAGCAATCGCGACATTAGGTGATAAGTTGGGCGTTCTGTGGAATGCCGACAAGTAATAAATGACGAAA
AATGGAGAAATAACATGCAAGTAAAATATATTGAAGAAGCAAAAAACAAACTCGAAAAACAAGCTAAACCACTCACTCAA
AAATTTGATAAAACGAATCAATTAATTTCTGAATTAAAAAACAAAATTGAAAAAATGGAAAATCAATCTCAAAATGATGA
TATTGATGAATCACTCAAAGCCTTATCTGAATTGAATAACGCTAAGCAATTACTAGAGACATTAGAAAAACGGCTGACGG
AGGAACAGAAAGAGCTTGATGTTTTCTGGAGTTCTCAAGAAGTTGATGATACTATCGGAGAAGCATTAAGCCGAGCAGAT
AGTTTAAGTAACATTCAACAAGATTTATTAAAAATTACCTTATCTAAAGATACGAAGAAAAAACTAAAGGAATATAACAA
GGAAGTTGATGACCAACGTTATCGCCTTCAGGAATCAGGAAATTACTTACTAGAAAAATCAAATGTTTATTCTCGAAGCC
CATTAAATAATTTAATTGGTCAAAAAAACGGAAGTCACAAAAATAACTGGTTCTTTGGAATTGTTAGAGTAATGGCAGAT
CAATATGAAAAAGAACTAATGGCATTTCTAAAATCTGAAAAAATCATGACTGATTTAGATTAGGGGATTAAATGACTAAA
AAAACAGAAATTAATTTTGGTATTGATAGCAAACTAGAAATTAGAGACGCAAATAAAAAAGCAGGATTCATTGGGCAAAT
TGCAGGGTATGCCATTGTATTTAATAAGCCAAGTGTGCCTAATGCACCTTTTATTGAATATATCGCTCCGACGGCACTTG
ATAATGTCGATTTAAGCGATGTATTAGCTTTATACAATCATGATTACGCCAATGTGCTAGGCAGAGTTGACGCAGGAACT
TTAAAGTTAAGCATTGATAACATCGGCTTGCATTTTGTTTTGGATATGCCAGATACAACAGTTGGCCATGATGTCTATAA
CAACATAAAGGCTGGAAACCTTAAAGGCATGAGTTTCGGCTTTGTCGTGGCAGACGGTGGCGATTCATGGCAACAAGGAG
TAAGTAAACCTATCCGAACAATCAACCAACTTCAAACATTAGGCGAAATAAGCGTAGTAAGTAAACCAGCTTATGATGAT
ACTTCTATCAATGTCACTCGTTCTATCAAACAATTTGAAGACGAACGTACACGAAAGTATAAAGAAAAAGTAAGAGCTTA
TCTTGACGGATTAAGTGATTAGATTATAATAAAAAAACCTAGTCTTTATTGGCTAGGTATTTATTGTTAATGTCAGAAAA
AAATAAAAGTGTTACTGAAAATCGGTAACACGTTACTGTTATAAGTTACAGCTTTAACCCTATGGTTAAGCCGTTTATAG
GTATCTGTTACTATGTTACCGCAAAAACACCTACTCGCTAGGAATTTATAATATAGCACGAAAGGATATAAAAATAGATG
GTTAGATATTATTGGGGGAGACCTCAAGATGTTGTAAGGTGGTATCTTAGAGGAACTTTATACCTAAGCGCTCAAAGCAG
AAAGTCATATATTGAAAAGACAGGAGCTGAACGAGGCAACTTACCAAGACTTCTTAAATTATTAGATAATCTTGATGAGC
TATTTGATTCAGTCGATACTGACAGCATAGCTGTATTATGCTTGAGGTATGTAGAGCTATTAAGTGTCGCAGAGACTACA
AAACGTACAGGACTATTAGCTTATCAGATTACAGCTAAGACAGGTAAGATCATGAAGAAAGCTAAGGAAATTATATCTAA
AGCATGATATAATAGAACTATCACAAGTCGCAGAAATGCGCATGGTATAATAGTGCAGGAAAGTATCTCTAATTGTGGGG
GTGCTTTTTTGTTTGGAGGATTATATTATGAATGAACTAGAGTTTAATATCAGATTATATCTCATAGGTACAATGAAGTC
ATGGACAGATAGGATAGACAGCACAGACCAACTCACACCACAACGCTTTATATTCAACGCGATGACAGAGCTGTTTGATT
CATTGAGTGATGATGACCTAGAGTTAATAAGACTTAGATACATGGAACGCTTGACACTATCAGAGGTTGCAAGCCGTCAT
CTGTTAAACGAACGTACTATTAGAAACCACACGAACCCAACTATTAAGCAAGTGAAAAAGATTATAAAACAAGGTAATGA
ACTTTCAATAAAACAAAAAAGCCCGTGAATTTTCACGGACAAATATAAAGAAAAGTAGTAATAATTTACCTAACCCTATT
ATATCATTTTTTAATAATTTTTTTACGTTTTTATAAAAAAAGTTTTCAAAATTGGTCTGTGATGCAAGAAAACAGTATGT
GTGTGCTCTCTTAAGTCTTATTTATTGGCAATTATTGGAAAAAAAGAGAAAGAAATAAAATATGTTGTAAGAATGTACTC
TAACGTGGAGGTACTTTCTTTTATTCATAAAATTTAGGATTACTACTTACGGTCATGATAAATGAATGCAGATAAATTAT
AAAATAAACTCCTGACTTCGGTCAGGCTTTTTTAAATTTTATTTTCTTTGAAGAACAATGCGGCAACAGCGATAACTAAT
ATACAAATGATAGCCCAGGATAAGTTATCTAATGATTTGCTGGATACCATCATATAAATAAGAAAAACGAGGATGATTAG
CGCTATAATAATCACACTTATGCTTGTTATAATCAAATATACCTGCTGCACTTCACCAGCATTCTTTAGCGGCTTGTTTT
TATGTAACCAGTATGACACTCCAGCCCATATTAAAGCAGCTACAAAAACATAAAAAATGAACATATATAATTCCACCTAT
AGAGTTAATTTAGTTATTTTAAGTATAGCATAAGTTAAGTTACTAGTTATCATAGGAAAAAACTCTGATTTTAGTCAGGA
CTTTTTTTATTTTTCAGAATATGATATACTTTTTAATAAAACTAAAAAATGGTGGTAGTAATATGAAATTTGAAGGAACT
TGGCTTGTTGTTATTATACTAAGTATTGAGGTTTTAGCTTTCGGCGAATTTGAGCAGTCTAATCAAATTCTTTTGATAGG
GGGAATTTCTATTATATTATCTACACTATTTGAAGCTTCTACTTTAATTAGACACTTTATTAAAGAACAAACTAAAGTAT
AACCCCGCTTCGGCGGGTGTTTTTTGTTACATCTATATTAAAAAAACTATAATTAAAAAATTCCATATTTTTTTATAAAA
ATTTATGGTATAATAATCAACTGGTCTTTTTGTGTTGACACACTGAAGAATAATGATATAATTAATTTAAGTATAAGGAG
GACCGGTGAATTGAGTAAAAAATATTATTTTGAAAATGTTGACGAACTTGTTCAACATTTAATATTTAAATATAAAGAAC
TGAGCCCGCTGAAATTACAAAAAAGTTTGTATTTTTTGTTTGCATTTTATGCAGGTAATTATCAAATCTCTGAAGAACAG
GGCGTTGCTGAAAGTGATTATGATTACCCAAAATATTTATTCAAAGCTGATTTTGAAGCATGGACTTATGGCCCAGTAAT
TCGTCATGTATATGATAAAAATAAAAAGGACGAATATATGGCAAAAGAATTCAACTTTGAAGGCAATGAAAATAGCGAAA
TTTCAAAGTTTATAGATGATGTTTCTGAAATGATTATGGCTAAATCGGACTTTGCTTTGGTTGATAGAAGTCATGATGAT
AAGGCTTGGAAGGATGCAATTGCTATTGGGAATTCATCACCAATGAGTGAAGAGGTAATTGCAAATGAGTACAAAGAATT
ATTCAAAAATATGGGATAAAAGTTCAAGTGAAAAAAAGTATGACGATAAATTAGCATCAAATACTTTATTAGACTCCAAT
AAAATTTTAGAAACTGATAATAAAGCAGAAATAAAATTTTATTCGGATGATTCTAAAAAATCTTTTTTAGAAAAAGAAGA
TCAATTTACTAATTTCTTAAATAAGAATCAAGTAGAAGACTTTAAGTTTAGAATGTTAGAGTTTTTAACTAAACCAAATA
GTCTATATAATTCCACTTCACATTGGCATAAAGTAGATAAAAATAAAAGATTGAAACATTTATTCTCCTTAAAACTAAGC
GCTGAAGATATAACAAAACATTTAGACGATGTACATAAAGTTCATATTGTAGATAATTTTGGCACGATGACTGCGTATAG
AATCTATTTATACAAAAATATAGAAAAAAACGAGTATCTAATATTCTTGATCGATCCATTGCATTTAGCAATACCATCCG
AAGAGACTTTAAATGATAAAGTTTATATAAACAATAGAAGTAATACTATTTGTATCAGTGATATAATATAAAGAATTAAA
TACATCGCCCTCCGGGGCGTTTTTCTTTACAACGGAAACAGTAAATTGTATAATAATTTTATCCTTTTACATAAGGTTAT
AAATAACTCCGAGAACATCGTTTTGACTAAGTGACGGTGTTTTTTATTTGAAAACGAATACAAAAAGTAGTAGAATGAAT
TCATCTTACCTATATAAGATGACGTCTGCCCTTAAACAGGGCTTTTTGTTCTAGTTAAGGAAGTAGATATATACTATATT
TACCCAAAAATATATAATTTTTCATAAAGTTTACTCCGAGCGTCCCTCTCCTAACTGGGGCGCTTTTTTATGTTGACAAC
TAGAGAACAATATCGTATAATGAAACTGCTTACAAAACATTATAAATCTTCAAAAATTACTTTGAAGATTTTGCTTGGGC
GAGTTACGGTTGGCTCGTCCTGCCTGCCACAAGTCATTCTTCGGAGTGGCTTTTTTTATATCAAAAAAGCACTAGCATTA
AGCCAGTGCTGAAAAGTGATTAGAGCAAGGTATGAATAATATAGCGCGGAACTAGATTAACTTGCAATAACTTTTATAAT
ATTATCAATTTTATGAACAATTGTCAATAATATTATGCTATAATGTATTCGGGATGTTTGTGAGATTTCATCCTATTTCT
AGAGTCAAGCTGCTCTTCGGAGTGGCTTTTTTATTTTGCTATTGTTTTTAAATTTTAAAGTATTATGATTAGCGTAGGAG
CTTAGTAGACTCCTTACTATATATCAGAGCTGCCCTCCTGCGTTTGGGGCGGTTTTTTATATCAGTTTGACTTTATCTAA
GTATAGTGCTACACTTGCGCTAGGGAGTCAGTCACTCCCAGCTTATTTCAGTCACCCTCCCACATTTGGGGTGGCTTTTT
GTTTATCATTGTAATAATTGATTAAAGTGATATACTTAACTTAAGGTTGGTACAACGAAAGCACCGCCTGTCATCTTTAG
CTGCTCAATTGTGAGCGGCTTTTTATTTTTCAATTAGTAGTTAGTTTGACTTTAACTATGCTTAGTGTTATACTTGCTGG
ACGGAAAGATTAGTTGCTTTCCTTACAGTTCATAAAAACCATATCATCAAGATATGGTTTTTATTAATAAATAGGCAGTT
TGACATTGAGTATAATTAGTGTTACTATGAGAAAGTAGATTTTGTCATGAGTAAAATGTTTTATCGATTCACTTTTCGCA
AAATGAGATTTACAATTTTGTCGAAAGGAAATAAATATTATGGCAAATGGAACAGTAAAATGGTTTAACGCAGATAAAGG
ATTTGGCTTTATCACTTCAGAAGAAGGCAAAGATTTGTTCGCTCACTTCTCAGCAATCCAATCTGATGGATTCAAATCAC
TTGATGAAGGTCAAAAAGTTGAATTTGATGTTGAAGAAGGTCAACGTGGTCTTCAAGCAGTCAATATCACAAAAGCATAA
TTATATTTGAAAATCGTGCATAAACTGGAGCAGTAGCTTCAGTTTTTTTAATACGATGTTGTAATTCTAGGATAGTATGT
TATACTTAGCCAGCAAGAGGAAACACACACTTCCCTTTGCGTAAATTAGGGCCACTCTTTTATAGAGTGGTTTTTAATTA
AGGTAGTATGTTATAATGAAAGTCTTAAACATAGGCGGCAGTAATGCTGCCTAACAGTTCTTTAGCTTAGTTGGTTAAAG
TCCCCCGCTCATAACGGGGTAAGCGCTGGTTTGAGTCCAGCAAGAACCATAAAATAAAAGGGGCACAAAAGGGGCATAAG
TCTTAAACTTCTATATAAATCTGGTGCTTTTTCAAAAATGTTCTAAATCTATTAAGGCTTATGTATCAATGTTTTAGGAT
ACTTTATGAAAATCAAATATATTTATATCAGAAAGACGCAGTTAAATAATTATAGCTAT
