# Supplementary material for: Viral dysbiosis in children with new-onset celiac disease
Source: PLoS One. 2022 Jan 14;17(1):e0262108. doi: 10.1371/journal.pone.0262108 (PMC8759644; doi:10.1371/journal.pone.0262108)
Supplement: S2 Table — (ZIP) [file pone.0262108.s002.zip › Virus_Genomes/Lactococcus_phage_r1t_GCF_000840345.1_ViralProj14225.fasta]

>NC_004302.1 Bacteriophage r1t integrase, repressor protein (rro), dUTPase, holin and lysin genes, complete cds
CATGAAGAACTACATAGTAAAGGATAGATGTGCTTTAGATAATGGCTTTATTCTTGATTTTTAATGATTTGTTGTATTTT
TGTTGTAAGAAAATTATAACTCCATTAGTAGCTCAATTATTTTATCCTTATCTTTATTTTCTAGCTCTTTTATAATATGG
ATATAGGTTTGCTGTGTGATAGCCACACTTGCGTGTCCTAGGCGTTTTGAAACAGTCATGATATCAACTCCATGATAGAG
GAGAACAGAAGCATGAGTATGCCTTAAACCGTGTACAGTAAGTGGAGTAGAAATCTTTAGTTTTTTTAATGCATGTTCTA
ATGTATTTTGCAAAGCTGAGAGAGTTATTATTTTTCTATAAGGATGATAACAAACGAAGTCATGTATCGGTTTTATACCC
AAACTTTCAAATAATGTTTTTTGCTGTTCTCTAAAATATTTTAGCAATTGCATACTTTCATCATCTATAACAATATCTCT
TATTCCAGCATCTGTTTTGGGCTTTTTGAAACCACCGACTTTGTTTCTGTAATTCCAAGTTCTGTGGCACTTAATGACAT
TATTATCAAACTTAATATCATCCCATACTAAGCCAAAAGCTTCACTGGCTCTCATTCCAGTAATTGAAATTATAAACAGC
ATAGTGGGGGATGAATAGTTTGGATTAAGCCTATTTCTGAAATAATCAACTAATTGCTTGTATTCATCAAAATTTACAAA
CTTGTCTTGCTCGGCTTTATCATTCCCGTTACCTTTAACGACTGCTCGAGTGGTGAAATCTTTTTGCAGTCGTCCCTCTT
CAATGAGTGGTTGAATAGATGCTCTAACTCTAGTATGAAACCCTTTTGTAGATGCTTTGGCGTGTGTTTCAGCAAATTTA
TTTAGCGCTCTTTGATAAGAAGATGCTGTTATTTCGGAAATTAAAACATTTGGCATATAGGTTTTTAAATATTTTAACGT
TTGCTCATAACCTTTATAAGTCATTTCATCAATTGCATTTTTCTTATAAAGTTCCATCCAGTCTTTAAAATATTCGGAAA
TTTCTTGCTTAATGGGGTCAACAATAAATCCTTTTTTTAGTTTGCTTTCAATATCCATTGCTTCAGCTTGTGCATCGGAC
TTTGTAGAAAAACCACCCTTTGTTAGACGAGGAAGTCCTTGTTTTGTTCTTGATATTGAATACTGCCAAGTTTTACCACG
CTTTTGATATGTAGCCATATTTGCTTTTTATACCTCATTTCTGATAAAATGGTATAGTAAAAAGCTTGTTAAAAGCCTTT
ATACTATTTTATAGTTTAAATCCGCCCCTTGTCGTCAAACTTGAGCGGATTTTTTTGTTTATTTAACTACACCATTATTG
AAATCTAAATACATTACCCAGCCGTCAGACATCATTACACCATCGCCTTTAGCTTGGAAAGTATAAGTTTGACCAGAAGT
AAGTTGTTTTGCCATCTCATCATTCACATTGACTTTTGCTTTTGTATCTTGAAATTGGTTATCAGTGAAATTGCCAGCTT
CAATTGTTACATCTGTACCTTTAAATGGATTAGCAGTAACGGACGATACTTTACCTTGAAATTCAAGTAATTTACCTTTA
TATTTATCATCAGCTGCCGCTCCGTTAGATACATAATCCTTATTCATTTGTTCAAAAGAAATGGGGGTTGCTGTTTCTTT
TTTAGGTTCAGCTGTTTTAATTTTAGAACTTGAGGATGTAGAAGTTGATGTTCCACTTTTGCCTTTGCCTCCTCCTCCAA
GTGCGCTACCAATAACCGCTACTACGATTACTACAACAATCCAAAACCATATTCTTTTATAAATTGGTTTTTTAGCTTTA
GGAGTTTTTCCATTTTTCATAATGTTTATATTTCCTAACCTAGCTTTTAACGAGAATCAAGACATTGCTCGTATATTTAA
TTATAAATCAATTTCTACTTTGACAGCTTGCCCAATCACAGCTGCTGGATTGTCTTGTGTAGCAAATTGGTCTTTAAATT
CTTTGTTGATTGACACAAGTCTCAAGCAATCTATTTCATGATAAACTTTTTTTAATGTTGCCTGACAATCATCATGGAAA
AGAACAGCTCCAATAGTACCGTCGCTCACATCAGGAACAGCTTCAATTAAAACATAAGCTCCATATGGAATTTTCGGTTC
CATGCTATGCCCATCAACCATTAACCAATAGTAATCACGAGCAGAAGATAAGAAGTGCGCAGGTACTGGTCTTGTACCGT
CGAAGTTTTCTACTGCATCAAGAGGAAGTCCGGCCGCTATCCTACCAAGAATAGGAACATCTACCATATCTTCATCAGCC
TCATATTCCATAGTGTTTGTAGGCATAACGAAATTCTCTAAAATCTTTCTACTTATATATGGTGGTAAATCGTCAGGTAT
TTTATTAATTGGAATCACTTTAGATTCCTTTTTCTTTTCTTGGTTTTGCTCATCTAACTGATTATTTGCAGTATTTAAAA
CAACTTTCTGACGTGGTTCTTCGAGTTGTGAACTGATTTTATTTATTTCGGATAGAGTTGTAGAAAGGTCAGAAGCACCA
TACATTAATGTCTCAGGATCAGTATTGAATAGATTGACCATTTTATCAAAATCTTCAACCATGGGACTTCTAACCCCTTT
TATCCATTTCGAAATAGCTGACTCAGATTTTCCTAGCTTTTCGCCAAACTCTTTCATCGTCCAACCATTCTCTTTTCTGA
AATAATCTATCATTTCAGGTAGTCGTATTTTTTTCATACACTAATTATAGCACAAACAACAAAACTTGTCAATTTGGAAA
GTTTTAACTTGACAAATTGGATAGTTAAGGTTATAATTAATTCATAAAGTCAAACAAGCGAACAATCATGGAGCATTCAG
TACGGCGGACGGAACAGGCTCAAATGACGGTACACGACGTATCCACCGCGATGTAAGTAGCAAGTTTGGCAAATAAAAAG
CCCCAGAGGGGCAGAAAGGAGCCAGTATGGCAGAGAAAAAAACTTATGAGCCACTAGATGAGTTATTAGACTCTTCAGGA
ATGAAGTATAAAGTTATCGCAAAAAAAATTAACGTTCCCTATACAACATTTTATAAGTGGCGTATCAACCCATCTAGAAT
AGATGCTGTTTCAGCAGCGAACATTGCAGAGGTTATTGGAGTAGATTTAACCGATGTTATTTTTGTGCTGAAAAATTTTA
ATCAAAAACTTGACAAATTGGCTAGTTAGAAAGGCAAAACATGAAAGAATTACAAAATTTTAATTTTAATAACTTACCAG
TACGAACAGTACTTATCAATGATGAACCTTGGTTTGTCGGAAAAGATGTAGCAATTGCTATTGGTTACAAGAATTTCAGG
GATGCTTTGAAATCTCATGTAAAAGACAAATATAAGAGGGAGTCGCGAATCACGACCCCCTCAGGAGTACAAAGTGTCAC
AGTAATTTCAGAACCTGGTCTTTATCAATTAGCTGGCGAAAGTAAATTGCCAAGTGCTGAGCCATTTCAGGATTGGGTAT
ATGAAGAAGTCCTCCCAACAATCCGAAGCACGGAGTACATGACGGATGCGAAGCTTGAAGAAGTACTGCTTAATCCAGAT
ACACTCATTAACCTTGCTACACAGCTAAAAGAGGAACGACAAGCACGACTTGGACTTGAGAAAGAAAATAGCCAGTTGAA
TATAGAACTTGCTGCAGCTACTGAAAAAACAACTTACCTTGATTTAATCCTTGAAAGCCCTGATGATATTCTAATTACTC
AGATTGCACAAGATTATGGATTTAGTGCTGTGAAATTCAATCGAATTTTAAACGAGTTGCGTATTCAACGAAAAGTTAAT
AAGCAATGGGTACTGTACTCAAGATATATGGGTAAAGGTTACATTGGCAGTCGAACTCAAAACTATGTAGATAGTAAAGG
TCAAGAGAGAACTTCAATTACTACTACATGGAAACAAAAAGGGCGCAAGTTCCTATATGAAACACTCAAAAAACATGGTT
ATTTACCTCTTGTAGAACAAGATGACTTAGCCAGCTAGAAAGGAAAACACATGGAACAAACACTTGAAGTACAAGCGACT
ATTTCAGTTTTAATTCCAGAAGATAAGATTCTTGTAGATAAAGTTGAATATCAAGAGCTTAAAGAAAAAGACTTTGACGG
TTGGGTTGGTATGGATGTTTTTACAGAAAAATCAAACCGTAGTATTCCAACAGTTTCCAAAGTTTTAAGAAAACCTGATT
TAAGAAAAAGAATAGCAGTTGAAAACGGAGGTTGGGTATATTACCCAAATGGTAAAGGAGATAACTGGTCGTTTAAGTTT
AAAGAAATGATGGAGTTTATAAATAAAGAATTTTATCAGAAGTTTTCAGGAGGAAGTAAATAAAATGCTTGGATTTAAGA
CAAAAGAAGAAAGTGCGATTCTTGCTGACCATAATAATACGGTTAGAGATATTAAAGAGATGATGGCATTGATTGACCAA
ATGTCAACCACAATCGCAACACAAGCTCAAATGATTGGTACAAGAGATCAATTGCTCGATGAAGCATATTTAAAACTTGA
ATCAGCCGAAACAGAATTAATTATTCGTCGCAAGAATGATGAATTTCGTCAAAAGTTGGCGGTGATGAAATGAAAAATCA
AGAAAAAACAATTAATCATCTTGGACAAATAGTTTATCAAGAGTCAGTCGAATTTTATAAAGAAAAACTCTCAGTTCACT
CAAAAGATTTTCTTCAAAATGCGCTCATCCCTCAGCTTTATGAATGGTCAAATGCATATAAAGCAGCGGTTGAGCTGACA
AAATAAAAAAAGCCCGCACGGGAATGCGGACTAAGACGTGATACGTCTACAAAATTTTATACCTAGATTATATCACGTTT
CAACAAAAATAAGAAACGGAGAACATTAAATGACAGTACCAGTAGTTTTTGAGGGAGGAATTTTACAAAATGATGAATTA
TTCTCTTTCCTTGAAGAAGTAAAAAGTAAAGTTCCGGATATAGTAAACAGCAAAGATGATAAAACTTTTTTAATTAATTA
TAAAAAGGAAATATCAGCAACTATTAATGAAATTGATTTGTCTGAAAAGAAGCAGATTGATGAAATGATTCAAATCTTTA
GAGATAGAAATCCAAGAGTTTGGGAAGCGCGGTCAGAATTAGCGGGTATCGTTAAAAAAATTACTCAACTCAATAGTGAT
TATGATGAACGCAGACGGAAAGCAGGATTTGAACGACTTGACTTAGCAGTAAATGAAGCTAATGTAGTTTATGGGCTTTC
TGGTAGTAGATTTGCTTTAACAACAGGTAGATTTACAAGTGTTGATGCACTAACTACAAAAGGAGATTTAAAGAAATCTA
TCCAAGACAAAATAGATAGTGCAGGTTTGCAAGCTCAGGCTAATTTGGAACAAGAACGACTTTTAGAAGCAGCTCGAATT
GCTGAACGAGACAAGCAACAAGAGCTTGCTAAAAAAGAACAAGAGCTACGCCAACGTGAGCAGGACTTAGCTCGCCAGGA
AGCCAACGATACACAAGCTATTCAAAAAGAGTTGGAACAAGAGCGTAATAGGGCAAACGCAAAAGCTCAAGCCGTTGATA
ATATCCAAAAATCACAGGCTGAAAAAACTCAAGAAGTTCTAACCCGACTAACAAAACTTGAAAACTTAATTGATCCAAGC
ACAGAATATACTGGAGAATCTGTTTTAAAGCTTATCAAAAAAATTAAAGGACTATTAAAATGACAAATGAAATTCAAGTG
ACAACAGCAGAACAATACCAAAAAGCAGCATTAAATACTTTACAGCGTCAGATTACCATGGGAGTGAATATTCCTAAAAA
TTTCGATGCGGAAGGGGCGCTAGGGTACACAGCTTTAGCAATAGTCAACAGTGGGTTTACAGTCTCAAAAGAAGTAATTG
TTGACACATTGATAAAAGTAGCAAGCAAAGGTCTTGACCCTCGAAAAGACCAACTCTATGTTATTCCTAATAAAAAAGGG
CAAGTGATGCTTATGGAATCGTACTTCGGTTACGAAAAGCTTGCTTACGACATTCCAGAAATTGAAAGAGGCAGCGTTTT
CGCAGAGGTGGTTCGCCAAGGAGAGACGGTTTCTTTTCAAGGACGAACATTGGAACACGAAAAAGCTTTTGAAGCTATTG
ATAATGACATTATTGGAGCTTATGCGAAAGTGAAAATTGGGGATGAGGAAATTGCTCACTATATGTCCGTTTATCAAATA
AGTAAATCTTGGTCTAAAACGAATAGTTTGGATAAAAACTTTGTTGAGGAGCAACGACACAATAATTACGGTAAATCATG
GACAGTAAAAGTTGCAGATACAAGCAAAATCGAAAAAGGAAAGCTAACAGCTTTCAATAAAAATCAAGAAGATTTTCCAG
AAGAAATGAGTAAGAGAACGGTCATCAAGGCATTGCTCAAACCTATTATTAAATCTTATGCAGAGCCAACCAGTGCTGCA
GCATTGGATAACAACGAAGAAGGAACAGTGATTAAGGAAGCAGAAGTTCTTGATGATGATTTTGTTCTTGAAGAGGCAGA
AACGAAGCAAGTAGAAACTCCAAAAGAAGAAGCTCAAACTTCAGAGCAAACCGAACCATCAGAAAATAACGAAGAATCAA
TTGCCGAAGAATTACCATTGCTTTAAAACCTATGAGCAAACTGCAGTCCTCAAAAAACCTGAGCAGTAGAATTAGAAATA
ATTCAACTTTAAGCAAGACTACCTTGGGCGGTGGTTTCGTATTTAGTCAAAGCTGGAGGGTGGCGGAACGAGCCGTAAAG
TCAATGAGTATTTAGTGTTTACACATAACCACTCATCGCCAGCTTTTAATTTGAAAAATAAAACTTGAAATAAATATAGA
AGAAAGGAGTATTCGTGGCACAAAGAAGAATGATAGATAAACGAACTATTCAAACACAAAAATTTTTGAGACTTCCTCTT
GAAACACAGGCTTTGTATTTCCATCTTATGCTGAATGCTGATGATGATGGAGTTGTAGAAGCTTTTCCCGTTGTAAGAAT
GGTAGGAGCTGCTGAAGATAGTTTGGGTTTATTAGTTGTAAAACAGTTTATCAAACCATTGAATGAAGAAATGGTCTACT
TCATAATTGATTTTAAAGAACAAAACACAATAAAAAAAGATCGATATAAAGCTAGTAAATATGCACAATTACTAACTAAT
GAAGAATTTGGAACCGAAATGGAACCGAAACGGAACCAACTTGGAACCTCAGATAAGAATAGATTAGATAAGAATAGATT
AGATAAGAATAATAATATGTCAGGTAAACCTGACGATGTTATTCCATATTCTGAAATTCTTGAGTATCTAAATAAAAAAA
CTGGACGAAGCTTTAGAAATGTTGAAGCAAATAAAAAATTGATTAAAGCAAGATGGAATGAAGGCTATAAGCTAGAAGAT
TTTAAAACGGTTGTGGACAATATGGTTTCTAACTGGAGCGGTAAGATGTTTAACGGAGTTCCAGCAGAAAATTATCTGCA
ACCCAAGACTTTATTTTCAAACAAGTTTGATAGCTATCTCAATCAAGTACCAAGAATTGAACAGAAAGAGATAAACCAAG
CTTACGATGATCTTGGATTGCCATTTTAGGAGGAAGAAATGGAAAGTATCGGAGATGTTATTGGAAAATTTGTTGATATG
AATAAATTTAATGCAATGACTGATAAAGTTATCACTCGTCCAGAAATAGAAAAATTCATTTCGGATAATAAGATGACTAG
CGATGAAGTTTCAAAAAGTTATTCTAAATTCTACGAATATCTTAAAGAGAAAAATAAATTTGATAATAACGAAAAAACAG
CATTGAGTGGACATGAACCTTTTTTGATTATGAACTGTGGTTATGCCGATGTTGTCTATCGTGAGACTGAAGAAGTGATT
AAACGTAGGAAAAAAGCTGAGTTTGTCAAAAGACTTAATCGCAATAGCATTGTGAGAGATATGACAATAAAAAAAGCAAG
TTTTGAAAATTTTAATGCAGTAACTGACGAAGAAAAGAGAGCTTTGGCGTTCGCAAAAGAAGTATCTGAATATTATTATA
CTGGCGGTGAGGGAAATACTGTAGTAAGCGGGCCAGCAGGAACAGGGAAAAGTCACCTAGCCATGAGCATCTTAAAAGAT
TGTTTGCAGCATACTGATTTAACCGTTATTTTTGCAAGTTGGTCAGAGGTTCTTCACTTAATCAAAGATAGTTTTGATAA
TAAAGACAGCTTTTATTCAACTGAATACTTCATGGAAGTTTTTAGAAATACTGACTTATTAGTTATTGATGATATTGGAA
GCGAGAAAATAACAGAATGGTCGATGTCTTTACTGACAGAAGTTTTGGATGCAAGGACTAAGACTATTATTACCACTAAT
CTAAAAAGTGATGAAATAAGAAAAAAATATCATAACAGGACATATAGCCGTTTGTTCAGAGGTATTGGAAAAAAAGCATT
CAATTTTGAAAATATTAAAGATAAGCGTGTTAGTCAGTTGCCATTCTAGGAGAAGCAATGAAAACAATAATCATTGAGCA
GTGGGAAAACGAACATTACCCACTCGGAAGAATTAAAAAGCAGAAGCTGGCAGAGAAATCTGATCATGAGATTATTTTTA
TTCTTAATCGCATGGCTCAGATGCCTGCAATTGTTAGATTTGGAGAAGCGAGTGAAATTTGAATTTGAATTTGAATTGGA
TAAAATGCCAACTACTCAGCAGCAAAAAGGCATTAAAAAAGTGAAGGGTAAACTTCAATTCTATGACCGTAGAGGAACAA
ACAACTACAGTCTTAAAGCTCAACTCATGAAAAATAAACCGAAAGAGTGCTTTGAAAAAAACGTTCCTTTGAAGCTATCT
GTTACTTTCTTCTACGCTATCAAGCAAAAAAAGCGTTGGTGGCAATGGAAAACAAGCAGACCTGACTTAGACAATCTTAT
GAAGAACTTACAAGATTATATGACTAAGTTGCGTTATTACAGTGACGACAGCCAGATTGTATGGCTTGAAGCTAAAAAGG
TTAATGACGAGAAAAACAGAATAGAAATTGAAATTACAGAGGTGTAAGAATGATTAAAGAAATTATCGTAATTAAATCAG
AGTATGAAAAGCTCAAAGCCGATAACGAAACCATGAAAAAGGCACTGAAGAACATTTATAATCAACCTGAAGATGATGGA
ATTATCAGCATTGAGGAGTATCCATCACAAATTAGATACTATGCTAAAGAATCACTCGAAGCAATTGGAGAAAACCATGA
TTAAAACAAATTTTGACACTTTGAAAAAGCTGTATGGATTGGCAAGAAATAATAATTTCAACGTTAACCACAAAGCATTG
TCTGTGAAAATCAGCGGTCGAACTAAGCACAATCACGAACTTTCTCAGCTTTACTTAGATATTTGCAATAAATACAACCA
TTCAAAGCAAATGAAATGGAAAGATTTATACAAAATACTTGAAGAATTGACCAAAGATAAACAAATAGAACTGTAATAGC
TCTAATTCATGAAAATTACGGTTACATTGAGCGCTTAAACCATTTCATGGATAATTTATCACGAACTAGTAAAAGGCGCT
TAGAAGCTAAAATATGAGGTGTTAAATATGGGATATTACGACACAAAAAATGAAGCTAGGCGAATCAGTAAACTTGCTAG
TCAAAATATATCGAGTGAGCAAAACAAAAAAGAATTTGAATTAGATAGCCAAAGCAAGTTTAATCAGGAAATGCAAGCTG
AGTTTCACGAAAGAATTAAAAAATTAGGAGAAAAAAATGGTAGTTAAAGTCTTTGATGCTTATATTGAAGGCGAAAAAAA
AGCAACCGGAACAATTGACGAGATAGCCGATTACTTTGATATTTCCCGCAACTCTATCTCATTATGGATAAAGAATGGGA
AAGACCCTAAAAAAGCTAACCCTAAATATAAGCACGCTATTTTAAATAAAGCAAAAACTAAAGAGCTTATGGAACAAAAG
AAAAAAGAAGAGCGCAAACTTCCAGCTTCTGTTTATGATTATTATGACAAAGGGGAATTCATAATGACAGGAACTGCTCG
AGAAATTTCTCAATTTTTAAAGATTGGCAAACATAACGTATATTCATATATCCAAGTTGGTAAGCACGCTTTTGATTACA
GAAAAACAAGAAAACATGCGATTTTAAACGAAGCAGAAACTAGAAAAAGATTTCCATTGCTTTCAATCCCACAAGAAGAA
GAATTTATTGAAACAAAAGAAAAAGAACGTAGAAAGCACGAAACAAAAGAAGAACGTAGGTTGCGAAGAAATATCAGAGC
GCAAATGGCAATCGAAAACTCAAGAAAAGAAGAATTAGGATTATAGGAGCAGCTAGATGAATCCAAAATTACCTGAATTA
TTAAGAGAGGACACGAAAAATGACTAAGTTTGAAGAAGAAGTAACAAGACCAGATAATGGCCCAATCACTGAACTAAACA
ATTCTATGCATTCTGTATTAAGTCAGTACCGTAAAATGCGTGAGTATGCTGATTATCTTGAATATGAGTTGAAACAGAAA
GATGAACATATTCTAAAACTCGAAAACGAGAACTCGTTCATGCGAGATGAGCGTACTACATTCGATTCAAACGGTATGGT
AGTTGAACCCCAACTCCAACAGCAAGCCCTGCCAGTCGTGCGTGAAGATGTTGCTGAGTGGATAGAAATATTAAAAACTA
AAGGCCTTAAACCACTAAAAAATCCAGAAACATACGGAGAAACTGGCTTTACAGAAGAAAAAACACAAAATATTGTATTT
TGGATTTCTGAACACCAAGAAGATTATATGCGTGCATGGCTAGACGGCTACACAGTCGAAAAACCGCAGCTGTTCTATTT
GAAGGCTAAAGAATTGCTAGTAGTCGGTGATTATGATCATGTTGAGGATTTATGGCTTGATTGTAATAAAAATTTTACTC
CTAAAAAACAATATGCTCATAAATTCACCCAGCAAGAAATCGACAGCATACAAACTGGGAGCTATGAAAAAATTGAGGTA
CATATGGAGGAAGAAAAATGACAAGAGGATTTAAAAAACTAAACGAAAATGCGACTATTCCAGAACGAGCGACAGAACAT
AGTGCAGGATATGACATTTCAGCAAGTGAAACAGTTACGATTCAACCTGATGAAATTAAAATGGTAAGCACTGGGCTAGC
TGTTCAACTTGGAGATGATGAAGTATTGAAATTATACGACCGTTCAAGTAATCCAGTTAAGCGTGGCATTGCATTGATTA
ATTCAGTAGGAATTATCGATTCAGATTACTATCCGCAAGAATTTAAAGGCTTATTTATGAACATCTCAAAAGAGCCTGTA
ACCATTTCTAAAGGTCAAAGAATAATGCAAGGGGTATTTGTCAAATACCTTACAACAAACGATGACAACGCAAATGGAAA
GCGTACAGGTGGATTTGGTAGCACTGGGGAGGTGTGAGAATGAGTTATTTTATGAGTTGCCAAAAATGTGGCAAAGAAAC
AATAGGAAGATATGCAACTGAAGATAGCTTGTGTGGTGAGTGCATTTCAGACATCGACAAACTTTCGGTTGAAAAACTCC
AAGAACAGCTTAACACTGCGAAAAAGGCACTGACAGAAATAGATAGGTCAAGATATGGTATGCAGTTCAGGAGAGATAGA
AATCCCAACGTAGCTAGACAAGCACTCGCAGCGATTGGAGGGGATAGATGACAATTACTGAGCAGCAATTCTATGACATG
CTCAATGTTGATGAACATATGAATTTCACAAATCGAATTCAAGAACTTGTTTTTGATAAAAAAGGACGTGAAGAATTTTA
CTCTAAAATCTTAAATATCCACCATGACATGGGAGTTGATTTCTTTAGAGACTATTTTATGGCTCATTCAGCTGTTTCAG
CAAAAGGTCAGCATTATACACCAGATGAACTTGGTAAGCTCACAGCGTTGCTTGTAGGTGGTTCTGGAGGTGCTGATTTA
ACTGGAGCAGGAACAGGAACTCTAATCATTCAAAAATGGCAAGATGACCGAATGAATACTGACTTTTTTAACTATTTGCC
GAGTAACTATTGGTACCAGGCATTAGAATTATCAGATGAAGCTATTTCATTCTTGATTCATGCCTTTGCAATTAGAGGAA
TGAACGGTGTAGTTATTCACGGTGACGCGTTAGAAATGGCTGTGAAACAAGTTTATTTCATTCAAAACAGTGCTAATAAT
CCGATTGGTTTCTCAGAGATAAATGTTATCCCTCACAGCAAAGATGCAATGGAATTTTTAGGGATTCATGAATGGACGGA
ACAGGCAATTGAACATATTGAAAGTAAATTTCCTGACTGGATTCCACTCACAGAAGAAAAGAAAGGGCAGATGAGTTTAT
TTGACGAGGCTTGAATGACCGACAAACTAATATCGCTGGTCATCAAAGTGTGTGACTGGGTAGCGAATTTAAAGGAGAAC
AAAAAAATGACAGAAGCTGATAAATGGCTTGATAAACATATGGATTGAGGTGGTAAGTGGATAGAATCGAAAGCATAACC
TACGTTCCTATTGAAAAGAAAAATATAATTTTATCCAATCAAGAGATTTCTTACTCAGAATTTATAGAATTATTGGAACT
TAATAATATTAAGATGAGCAAAATAATGTTTTTGAAATTCATGAGAGATCGAAGGATAACTATAGATGAAAAAGGTAAAT
TTTATAATTTCCCCACAGCATTTTCAATTGAAATGGGAATAATGTTATTATCTTCGACAACAAAAGAGAATGTACAAAAA
TATATTCCTAAGATAACCATTGAAGGGCAAAAATATTTTATAGAGAAATTCCATTACATGATTGAGGATAAAATTCCGAA
TGATTTTAGTTGGTATATGAATAATGATATTCGAGGTAATCCAACTTTTGATTATTTTGGTAATCAAGGAACATCTAAAA
GTAAAATATATGCGTTCAGAACTGGAAGTAGTAGTCGGATTAAATATATTGAAGACAATATGGATTGAACGCAAAAAAAG
CCCAAGCTGACCAAGCTTGAGCGAAATAGAACAAAGTTTTATGGATAATTTTTGTGGTCTTACAAATTATATCATACTGA
GCTAGGAACTCGCTAAACTCAACTGGAGGGAAAATGGAAATCTATTTCAAAACTGAATAGAACACTGGTCTCTTTTCAAC
TAATAAAAAGCAAATAGTTGAACTTCGAGGGTTAACTGTAGATGAAGTCGAAAAAATAATAAAGTTCTACAATGATTTAA
AAGCTGCAAAAGAATAGAAAAAAAGCCCACTGCAATGGTTGGCTTAACAATTATCTGTTTTACTTTAATTGTTATCATTG
CATTATTTACAGGTAGTTTGTAGAGAGAAGGAATAAAGATGATTAAAATATATAATACTGATGAAATAAAAATTGGTTAT
GATTTTTATGTTGATATTGCAATGCGCATTAACAAGAAGCGTAATATAACATTACGTGAACTGTCAGAAAAGACAGGTAT
TAAAAGTTATCGCATCAACAATATAATATATGCAAAGACAAGAGTCAAACTGTTTGAGCTGACTAAGATAGCAGAATGTC
TATCTACAACTGTAGATTACTTAATTGGCGCTGATATTGACAGTGACACAGGACAGTGCCTTTATACAGTCACATTCACT
GAGTATTATTCAAAAGATGAAGTGAATACAAATCCTAATAAGACTCTCACTATGTATCAAGAAGCTACAAGCAAAGAGTT
AGTTGCATTAAAACTTGAACAACATCTATTAGACAAATATAATATCGATGTTTATAAACAAAATCCACTTAGCAGAGCAT
TTGTAAGGTTGGTTGGTATTCCAGTTACAGACAGAGATATTGAAGAACATTTCACAAAATATGATGAATCTAAAGATGTA
TTAATGCCAGATTAATACAAAAAAGCCCGCTGGGAACGGGCTTTAAAACAGATTTCTTAACTACTATTATATCATAAATA
TAAGGAGTTAAGACACTATGAGTAGAAGATATAACCTTACTGACAGCGACTTGAAAGCTATAGAGAAGAAGCTCTTTATG
TGTCAACGAATTGACCACGCTATTCAATATCGCAAGTATGAGTTAGAAGTTAAGCAATCACATGATAATAATGTAGGTGG
CGGTAGGTCAAGTATAGTCTCAAAGCCAGTAGAAGATATGGTTATGAAATGGGATGCTGACAGTAAACTCCAAAGCCTAT
ATGAGTTTAAGAATCGAATCAATGAGTTACAAGATTGGTTTGGAGATGATGAAGATATGCAATTGGTATTCCACTACCGT
TGGTTATCTGGTAAACGTTATACAGTACCAGAGATAGCTGATAAGTGTCACATAACTGAGCGCCAATACTTTAGAAAGAG
AAGAGCAATACTTGAGAAGTATGATGAGATATGTGACGGTTTCTGGTAATTTGTCACCTTTTGGGCGAAAACTGACAAGA
TAAATGTTGTATTATAGTATCATCAAATAAAACAAATAAAGCCAGCGGATATATTCTGTTGGCTTTTTGTGTGGCGAAAG
TGAGGTGACCTCCCATAGCATTACGTGCTGACCGTACTGGTGCGCATCGTGTAGCCTTTGATAAGAATAGAAAGATTCTT
TTAAAGACACAGAACACTTGTGGAATATGTGGCAAGCCAATCGATAAGAGATTGAAAGCTCCTGATCCATTGAGTCCAGT
TGTTGACCACATCATTCCAATTAATAAAGGTGGTCATCCTTCAGCGATGGATAACTTACAGCTTGCTCATTGGACCTGCA
ACCGCCAGAAGTCTGACAAGCTATTCAATGTGAAGCAAGAAGAACCAAAGGTATTAGGTAATCGTAACTTACCACAAAGC
CGTGATTGGTCTTCCTATGTATCTTAATTTATTTATGATAAATATTATTAAAAATAATTTAAAGAGCTTAGGAGAGAAAC
TATGGGGGCATAGCCCCCTCCCTCTGGGTCAGCTCGTACTTCACGCCGTCACTGTACATTTTTTCTCACGCGACTTTAGA
AAGGAGCAAAAAATTGACTGAAAAAGGTATTGGATACCTGAGATTTAAGCTATCTGTTCATAAACGAAGAGCAGAAATGC
GCTATGAACAATATGCAATGAAACATGTTGATAGATTCAAAGGGATTACAATTCCACAAGCATTAAGCCAACAATATCGT
TCAATATTAGGCTGGTGTGCAAAAGGAGTTGATAGTCTTGCAGACCGTCTTGTTTTTCGAGAATTTGAAAATGATGACTT
TACAGTAAATGAAATTTTTGAGGAAAATAATCCTGATATATTTTTTGATAGTACTGTCTTGTCAGCGCTTATTGCATCAT
GTAGCTTTACTTATATTTCTAAAGGTGAAAATGATGCAGTACGACTTCAAGTTATTGAAGCTACCAATGCAACAGGAATC
ATTGACCCAATTACTGGATTACTGACAGAGGGATATGCAGTTTTAGAACGAGATGAAAACAATAATGTTGTTCTTGAAGC
TCATTTCTTGCCTGATAGAACAGATTATTATTACCGTGATTCACGTAATAATATTTCGATTGCTAATCCAACAGGTAATC
CATTGTTAGTGCCTATTATTCACCGTCCTGATGCAGTTCGTCCATTTGGGCGTTCCCGTATCACACGTTCAGGAATGTAT
TGGCAAAGCAATGCAAAACGAACCCTTGAAAGAGCTGATGTAACTGCTGAGTTTTATTCTTTCCCTCAAAAATATGTAAC
TGGATTGAGTGATGATGCGGAACCAATGGAAACTTGGAAAGCAACAGTTTCAAGCATGCTACAGTTCACGAAAGATGAGG
ATGGCGATAAACCAACTCTTGGACAATTTACTCAACCAAGCATGTCGCCATTTACTGAACAACTCAGAACTGCAGCTGCT
GGTTTCGCTGGTGAAACTGGGTTAACTCTTGATGATTTAGGATTCGTTTCTGATAATCCATCATCGGTTGAAGCAATTAA
GGCAAGTCATGAAAATTTAAGATTGGCTGGTAGAAAGGCTCAACGAAGTTTGGGAGCAGGATTACTAAATGTAGCTTATC
TTGCAGCATGTTTGCGTGATGATGTACCTTATCTAAGAGAACAGTTTAGCAAAACAAAACCGAAATGGGAACCATTGTTT
GAAGCTGATGCAAGCATGTTAAGTCTTATTGGAGATGGAGCAATTAAACTCAATCAAGCAATTCCCGAATTCATCAATAA
AGATACTATTCGTGATTTAACTGGAATTAAAGGAGCTGAATAATGGAAGACATTTTACCACCTCTTTTAGAAAAAATAAA
TCAAGATTTTGATGAAAGAGCAGCAAATAGTAAAAAGTTGAAGCAATCAATGGAATTGTTGAAAACTAAAAAAGCAACTT
ATATTCAAGCAAATGAATTTGGTGTCGAAGTTGGTCAAATTTTATCTGATGTTTTGGGAACTCATGTAACAGTAGATGTT
TTACCTGACGGAAAAATGTATTTCAACATTGCAGATAGATTGTTAAATTCCATATTGAAGAAAAATTTTGATTTAATTTC
AGGTTATTCAACAGATGTTCAGAGCGAACTCAATCAATTAGCTGGATTTAAATTAAAATCACAAGTGCCAGAACTCAATC
AAGATAGAATTGATGGCATTGTTAACCGTATTTCTAGTGAAGATGATTTTGAAAAAATACTTTGGCTTTTGAAAGAGCCA
ATAGTAACATTTAGCCAGAGTGTTGTTGATGATACGCTTAAGAAAAATATTGATTTTCAAGCAAAAGCAGGTTTAAAACC
AAAAATTGTACGAAAGTTAGTAGGTAAAGCATGTGATTGGTGTAGAAATTTGGCAGGTTCATACGATTATCCTAATGTTC
CAAGTGACGTGTATCATCGTCATGAGCGTTGCCGTTGCACAGTAGAATACGATCCTAGAGATATTGATAAAAAGCGTCAG
GATGTTTGGTCTAAAAACTGGGTAGACCCAGATAAAGATGCAAAGATTGCTGAACGTAAAAATTTGAATCTAAAAAGTAA
AAAATAACTCATCCCAGCGACAGGGTTATCATGCATTTAGATTGAAGGAGGAATAACATGACTGCTGAAAAAAGATTTGG
CAATCAGTATCCTACTCAATCGGTAATACTTCCATTTACTGAAACAAAATATCAAGAAGCTATTGAGATTTACGAAAAAT
CCAAACATGAGTGTTATCCATGGCAGAAGAACCTTTTGAAAGAGGTTATGGCCATTGATGAAGATGGTTTATGGACACAC
CAAAAGTTTGGATATTCAATCCCACGGCGGAATGGTAAAACAGAAATTGTATATATCCTTGAATTATGGTCACTTGTACA
AGGCTTAAGCATTCTTCATACAGCACACCGAATTAGTACGTCCCACTCATCTTATGAGAAATTAAAAAAATATCTTGAAG
ATAGTGGTTATGTTGAAGGAGAAGATTTCAAATCTATCAAGGCTAAAGGGCAAGAAAGATTGGAATTAATTGAGTCTGGT
GGAGTAATTCAGTTCAGAACAAGAACATCAAGTGGTGGTCTTGGAGAAGGATTTGACATTTTAGTAATTGATGAAGCTCA
GGAATATACTACTGAGCAAGAATCAGCATTGAAATATACTGTTACTGACAGTGATAATCCAATGACTATAATGTGTGGAA
CACCTCCAACACCAGTATCAAGTGGAACTGTTTTTACAAATTATCGAGATAATACCATAGCTGGTAAAGCAAAGTATTCA
GGTTGGGCGGAGTGGTCGGTTGAAGATGTCAAGGACATTCATGATGTCGAAGCCTGGTACAATTCTAATCCATCTATGGG
CTATCACTTAAACGAACGGAAAATTGAAGCCGAGCTTGGTGAAGATAAGTTGGATCATAATGTTCAACGTCTTGGCTATT
GGCCAAAATATAACCAGAAATCAGTCATTTCAGAACAAGAGTGGAATGCGCTCAAGGTTAATCGTTTGCCAGTTATCAAA
GGGAAGCTCTTTGTTGGTATTAAGTATGGGAATGATGGTGCAAATGTTGCAATGAGTATTGCGGTTAAAACACTATCAGG
AAAGGTATTTGTTGAAACAATCGATTGTCAGTCCATAAGAAATGGCAACCAATGGATTATTAATTTCTTAAAAAAAGCGG
ATGTTGAAAAAGTTGTTATTGATGGTCAAAGTGGTCAAAGTATCTTAACGAGTGAAATGAAAGATTTCAAATTGAAAGAA
CCGATACTACCAACTGTAAAAGAAATTATCAATGCTAATTCCCTATGGGAACAAGGGATTTTTCAAAAAAACTTTTGCCA
TTCTGGGCAACCTTCACTTTCTACTGTAGTCACTAACTGTGACAAGAGAAATATCGGTACTAGCGGTGGATTTGGATATA
AATCACAATTTGATGATATGGATATCAGTTTAATGGACAGTGCGTTGTTGGCGCATTGGGCTTGTAGCAATAACAAGCCG
AAGAAAAAACAACAAATACGGTATTAGACGACTTTTTAAGTCGTTTTTTTGTACCAAAAATTACCGAACTGCCGGGCAAG
CAGGAGAAAGGATTTGACTATGTCAGAAAACAATTTACCAAAAACACAAGAAGAGTTAAACCAAATCATTGAAACAAGAT
TGGCACGCCAAAAAGAAACGATTGAAGCTAATTTTGCTGATTATGATGAACTCAAAACTAAAATTGCTGCACTTGAAGCA
GATAACACTGCATATCAAGCAACTATTGAAGAATCAAAGTCTTGGGAACAAGAAAAAGCTGATTATGAAAAACAAATCAG
TGGTTACAAAACAACGCAACTCAAACAATCTATTGCTATTAAAGCTGGTTTGCCATTAGATTTGGCTGACCGACTTTCAG
GCGATGATGAAGAATCACTTAAAGCTGATGCTGAACGTTTCAGCGGATTCATTAAACCAAAAACTCCACCTGCCCCACTT
AAAGATGTTGAACCAAATTTGGGTGACGGAAAAGATGGAGCTTATCGTAAATTAGTCGATGGACTAAAAACAGAAGGAGA
ATAAAACATGGTATTAAACAAAGGAACACTATTTGACCCAACATTGGTTACAGACCTAATCAGCAAAGTAGCTGGAAAAA
GCTCAATCGCACGCTTGTCAGCTCAAAAACCTATTCCATTCAACGGCGAAAAAGTTTTCACGTTTACAATGGATTCAGAA
ATTGATGTCGTAGCAGAGAGCGGTAAGAAAACTCACGGCGGAGTAACACTTGCTCCACAGACAATGGTTCCAATCAAAGT
TGAGTACGGTGCGCGTATTTCAGACGAATTTATGTACGCATCAGATGAAGAAAAAATTAACATCTTGCAGGAGTTTAATG
ACGGTTTTGCTAAAAAAGTTGCTCGTGGTATTGACTTAATGGCATTTCACGGTGTCAACCCTCGCCTAGGTACAGCATCG
GCTGTTATTGGGACAAATCACTTTGACTCTAAAGTTACGCAAAAAGTTGAAGCTCCAAGAGGCATTGCAGATCCCAACGG
CGCTATTGAAAACGCGGTAGAGTTGTTAACTGGTGTTGATGCTGATGTAACTGGTATCGCAATCAATCCATCATTCCGTT
CAGCCCTCGCTAAGCAAAAAGACTTGCAAGATAATGCACTTTTCCCTGAGTTGAAATGGGGCGCAACGCCTGATACTATC
AACGGCTTGCCAGTAGATGTCAATAAGACAGTATCTGATATGTCGTTGACGCAAAGAGACCGCGCTATCATCGGAGATTT
TGCTAACGGCTTTAAATGGGGTTACGCGAAAGAAGTACCACTCGAAGTTATCCAATACGGTGACCCAGACAACTCAGGTC
TTGACCTTAAAGGATATAACCAAGTTTACATTCGTGCTGAATTATTCCTTGGTTGGGGTATCCTTGATGCTACTAAATTT
GCTCGGGTAACTGAAGCTAATTAATAAGGAGGTATTAAATGAGATACTTTAATACATTAACTAAAGCTACAATCGACACA
GATTTCAAAATTTCTGGCGGAGATTGGGTACTTGAAAATGAATCGAAAGAAGCTGTTGTAGATATCCAAGCTAATGATGC
AGACTCCAAAAAAGCTGAACAAGAGCAAGTTGTGGAAGAATCAAATGTAGATGGGAACTATGACTGGATTACTAAAGATC
AAATCATGCAAGAACTTGACGCTTTCGGTGTTAGATATGATAAACGTGCAAACAAACAAGTGCTTTATGATTTGATGATG
GAGCAAGGAAAGGAGTAATATGAATCCTTTTGCTACAGTTGATGATTTAACGATGCTATGGCGCCCATTAAAGGGAGATG
AAAAAGAACGAGCTGAAAAGTTGCTTGAAATTGTCTCAGATTCCTTACGTGAAGAAGCTGATAAAGTGGGGAGAGATTTA
TATGCAATGATTGCTGAAAAACCTTCTTATTTTGCAAGTGTTGTAAAGTCAGTTACGGTAGATATTGTTGCTAGAACGCT
TATGACATCAACTGATCAAGAACCCATGACTCAGACAACAGAGAGTGCACTTGGTTACTCTGTTTCTGGCTCATATCTTG
TTCCTGGAGGTGGTTTATTCATAAAAAATTCTGAATTAAGCCGTTTAGGACTAAAAAAACAAAGATTTGGGGTGATTGAT
TTTTATGGGAATGATTAAGGGAATTGCTGTGACTTTGATTGACAAAGTAGAAACAGGGAAAGACCCTTTTGGAAACCCAA
TTTATGAAGATAAGGAAATCGTGGTCAATAACGTCTTAGTTTCCCCAACCTCATCGGATGATATTGTTAATCAGCTTACT
TTGACAGGAAAAAAAGCAATCTATACTCTAGCTATTCCAAAAAAGGATACTCATGATTGGGAAAATAAAAAAGTTAGATT
CTTTGGTAAAACGTGGCGGACTTTTGGAGAACCACTTGAAGGAATCGAGGGACTTATTCCATTAGATTGGAACAAGAAAG
TGACGGTGGAACATTATGGCTAAAAATCTATTCAAATTAAATCGTAGTGGAGTTGCTAGTATGATGAAATCACCAGAAAT
GCAAGCAATTCTTAAAGAAAAAGCATCTGCTGTTAAACAGCGTTGTGGACCAGGTTATGGTCAAGATATGCATGTTGGTA
AAAATCGTGCTAATGCGATGGTATTTGCCGAAACTTATCAAGCAAAGCGTGACAACATGAAAAACAATACAATTTTAAAG
GCGGTGCGTTAAATGATTGAGATTATTATTAAAAATTTTCTTGATACTCATTTATCGGTATCGTCTTTTTTGGAGAAAAA
AGGAGAGATGCCATTAAGCTATATTTTGTTTGAAAAAACAGGTAGTAGCAAGAGCAATCATCTTTTATCTTCAACATTTG
CGTTTCAGAGCTATGCTCCTTCTATGTATGAAGCAGCAAAGCTAAATGAACAATTGAAAGAAGTTGTAGAACGGCTAATC
GAACTAAATGAAATTAGTAATGTATCACTGAACAGTGATTACAACTTTACTGACACAGAAACTAAAGAATACCGCTATCA
AGCGGTATTTGATATTAATCATTATTAGGAGGATTAAAATGGCACAAGTAGAAAATGTAACTACTGCAAAGCCCAAAATT
GATGGTGCTATTTACTCAGCGCCAAAAGGTACAGCTTTACCAACTGATGCAAAACCAACACTAAATATTGCTTTTAAACC
GTTGGGATATATTTCAGAAGATGGATTAAAAAATAAAAATTCACCAAAATCTGATAGTATCAAAGCTTGGGGTGGCGATA
CGGTTGCTACAGTACAGACAGAAAAAGAAGATACATTTAGCTATACGCTGATTGAAGCTTTGAATGTTGAAGTACTTAAA
GAAGTATATGGGGCTGACAATGTAACCGGAACCCTTAAAACTGGAATTACGGTTAAGGCTAATTCAAAAGAACTTATTGA
GCATCCGGTTGTCATTGATATGACAGTACGTAATGGAGTATTTAAGCGAATTGTGATTCCACAGGGGAAAGTATCTGAAA
TTGGAGATATTTCTTATAACGACTCTGATGCTGTTGGATTTGAGATTACTCTTACTGGTTTACCAGATAAAGCTGGCAAC
TCTCACTACGACTACATACTCGATACAACTGTTTAACACTAATGACCCCGTAGTCGGTCAAGCCGCCGTAGGGGACGCAA
AACTCTAAATATTAAATAAAGAAAGCGAGAAATATGTTAAAAGGAACAACAAAATCCGGATTTCGTTATGAAATTACAAC
TGAACGTTTAAATAATTTCGAGTTGGTAGAAATTTTGTCAGAAGTTGATGAAAATCCTCTTCTGTTACCAAAAATGTTAA
ATCTCTTATTGGGAGAACATCAATCTAAAAATTTAAAAAACTATCTTCGAGATGAAGAAGGTCTTGTTTCGACTGACAAA
ATCAGAGAAGCGCTTGAAGATATTTTTGCAGCTCAAAATAAAATAAAAAACTAATTCTCCTTGCCAGAATGATAAAGTTT
GATGAAGAAGCACTAATGTGCGACCTTGCAGAAATTTATCATATTTACGATTACAAACAGCTATCTCCTCTAAAGATAGC
TGTTTTTTCTATAGGTTTGAATGAAGAATCTAGGATAAAAATGAAGATGAGTGGACAAAAGTTTCCAATTAATACACTTC
TTTTAGCTGGGATTCAAGACCGTTTAAGTATGTCTTTATGGTTTAAAACAGAAGATGGTCAGAAAGGTAAGAACAGGCCA
AAACTTGTTACCGATATCATCAATAAACCAAAAGAAAAAACTGATAGAAAAATCCGATTTCATTCTGGTGAGGATTTTGA
AAAATATCGTCAGCAACTATTTCAAAAAGGAGGAGGAAGTTAATGGCAACAGAATTAGGACAAGCTTATGTGCAAATTAT
GCCATCTGCCAAAGGAATATCAGGTTCAATGTCTGGTATCTTAGACCCAGAAGCTGAGTCGGCAGGGAATAGTGCAGGGT
TAAAAATTGGTTCTGCCTTAAAGGTCGCCGCAATAGCTGGTGTGGTAGCAACAGGAGCAGCACTTGGTAAATTAATTTCT
TCATCACTTTCTGAAGGAGCTGATTTACAACAATCATTAGGTGGGGTTGAAACTCTATTTAAAGATAATGCAGATAAAGT
AAAAAAATATGCGACAGAAGGTTATAGAACTGCTGGGATGTCTGCAAATGCGTATATGGAAACTGTAACAGGTTTTTCTG
CATCAATGATTAAATCATTGAATGGAGATACAGCTAAGGCTGCAGATTTATCAAACCAAGCAATTGTTGATATGTCTGAT
AATGCCAATAAAATGGGTACAAATGTTGGTGATATTCAAAATGCTTATCAAGGTTTTGCGAAACAAAACTACACAATGCT
TGATAACTTGAAACTGGGTAAACCTAAAAAACTAGCTCAGTATAAACCTCGTGAAAACGGTGGAACTCTAAACGAATTAA
GACGTAGACAATACCGTGCTAAGTATGAATTGATATCTGAATAGATGTTGACTTTAATGTATTTGTATGATAAAATGAAT
ATATAGATACGTGGTAAGGAAAACTGATTATGTGGGTAAAAATTGCAAGAAATAATAACTATTCTATAAATGAAAACGGA
ATGGTTAGAAACGATAACACAGAACATATTAAACAGCCATTTACGAACAAAGATAATGGGTATTTAATAGTTGACCTCTA
TATGAATAACAAATCTGAAAAAGTTCCGATTCACAGATTGGTAGCAGAAGCATTTATCCCTAACCCTGAAAATAAGGCGA
CAGTAGACCACATTGACGGTAATAGGAAAAATAACTCTATTGACAATTTGAGGTGGGCAACTTATTCAGAAAATAATTCA
CGTTTTGAAACAATTGGTGTAAGGAGTGAGACAATAATTGTTGAACGCTTTGCAGAAGAAAGAAAAAAACGTGGAGGCGG
TCATTTATCATGGCTTTATGTGATTGAAACTATTGAATTCAAAAGCATTTCAGAAACCGCAAAATATTTCAATTGTACAA
TAGGCAATATATCTTTAATGTTAGAAAAAGGTACGATTGGTCAAAGAGGAATAACAAGAGGTTATCAATTTTCTTACAAG
AACAGAAAACGTTCTAAAATAAATTCATAAAAGTGTAACGACTATCGAAACAGATTAAGCATTCTTATTTATAAAATAAG
GTGCTTTTTTAATGGAGTAGAGTACACCCAAGTGGGTGGAAGTGCGAGGGTACAGAAATGTACAAGAGATAGTCTAGTCT
ATATGGAAACATATAGCAGTTCATAAGAGAACGGTTATAGATTAACGACCTATGACGAATATAAACGTATGGTGGTACGA
AAGAAGAAATGCAACGACTCTTGACTGATGCTCAAAAGCTGACTGGTCAAAAGTATGATATTTCAAACTTCTCAGATATC
ACACAAGCGATTCATGCAATCCAAACAGAAATGGACATTACAGGTACAACTGCGAAAGAAGCATCAACAACATTTAGTGG
GTCATTTGATTCAATGAAAGCTGCAATGTCTAATGTTTTGGGGAACTTATCACTAGGCCGTGATTTGCAAGGGCCATTGA
ATGCGTTAGTGTCAACGACATCAACATTCTTATTCAAGAACTTCATTCCGATGGTAGGAAATATCTTTAAGGCTTTACCA
GGAGCAATTTCGACGTTTGTGAGTGCAGCCGGAAAAGAACTTTCTTCACAATTAGGAAATGGGATTGGAAGTGGGTTCTC
TGACTTTACTGCAAAGTTCAGCTCGATATTATCACCCCTACAAGGAAGCTTTCAAACTATTGTCTCAGGCTTAAAACCAG
TTTTTGATAGTTTACTATCTTCAATTGGACCAATCAGTACTCAAATTATGGGAGTATTTAGCAAATTACCACAATTATTT
TCTAATGTCATTTCTGCTGTAATCCCGGTAATTTCAACTTTAAGCGTTGCTTTCGGACAGCTACCATCGCTTTTTGAAGC
AATATCAGTTGCCGTGCAACCGATGATTGACACTATCTCTTCTGGAATTTCAAGACTTGATTTTAGCGGAATTCAAGCTA
TTATATCTGCATTAGTACCTGCAATTACAACTGGTATTACTACAATGATGGGTATTATAGGACCATCAATAGATACTTTA
GTAAATTCATTCGTAAAAATGTGGAATTCAATTCAACCTTTAGCAACAGTTATTGCAGGGGCATTAATGCCAGCTTTTCA
AGTATTAGGCGCATTTATCGGTGGAGTATTAAAAGGAGCAATGCTCGCACTATCAGCAACTTTTGACACTATTCGTGTTG
TAGTCGGATTTCTTACTCCAATAATTGCTGCCGTTTTAGCTAAATTTCAAGAATTTGCGCCTGTACTAGCAACTGTGGCT
CAATGGGTTGGTACGGCAATTGGTTTCTTTGCAAACTTTGGGGCAGCTGGTACATCACTCAAAGGGTTAATCACTAGTGC
ATGGAATGGCATAAAATCAATAATATCTAGTGTTGTAAGTGGTATTGGCGGTATCATTAATACCGCTAAAGCTATCTTTA
CAGGCTTGGGTTCAGCTGGTGGAGCATTAAGAAGTATGATATCAGGAGCTTGGAGTGGTATTCGCTCCATCATCTCATCT
GTAGGTGGTTCTATTAGTGGGACAATTAATGGAATCAAATCATTTTTTAGTAGCTTAGGAGGCTCTGGTAATGGTTTACG
TTCAGTAATGTCTGGAGTGTGGAGCGGAATAACAGGGATTATTTCAGGCGCCTCTTCAACAATATCTGGGATTATAGATG
GAATAAAAAATATTTTCAACAGCTTAAAAAACATTGATTTAGCTGGAGCTGGTCGTGCGGTTATTGATGGATTTGTCGGT
GGGCTTAAAAGCACATGGGAAGCCGGAAAGAAATTTGTAGGTGGAATTGCTGACTGGATTAAAGATCACAAAGGTCCTAT
ATCATATGATAGAAAAATATTGATTCCAGCAGGACAAGCTATTATGGGTGGATTTAATGACAGTTTGATGGAAAACTTCA
AAGCTGTTCAAAAAAATGTTTCTGGGATAGCAAAACAAATTCAATCAGCAATTACTGATGAAATTGATACTAATATCTTA
AATAACGATTCATGGGATTCTGCATTGAACATTGGCAGCAACTCAAATATTATCGCTGCTCAAAAAATAGCTGGAAACAT
TCCAGTCGATGCTTTAAATCAAGAACAATCAAAAACGGAGATACACGCTCCAATGACTGTTGTTGTGAAAGAAAACCCTT
CTGAACGTGAAATTGCACGACAACAACAACTACAATGGCAAAAAGCCGCTTATGACTTTTAGAAAGGAGAAATAATGACG
ACACTTCCAAATGTGGAAATTTCTTATAAAAATACGTTGGGAGTTGAAATAAAATTGGACCGCTTTGGCCCTTTTTATTT
AACTAGCTATGAAGGTTTTGGTTCGCCAGAAAATGAAATTAGTTCTCAAAAGATTTTTGGAAAATCTGGACAGCGTAAAA
CTTCCAGTTCGCTGTCATACAGGGATATGACAGTAGGAATTGCAATTAAAGAAGAAACGTACGAGTCTTTGAAAGATAAA
GAACATCAAGTGATGGCCATTATCAACCCAGAACTTGCAGGAACTTTATATATTCGTATTGGTGAAAATCTTTATAGTAT
TGATGTAGAACCATTAAAAGGTTATGAGGGAAGTAAAGATAGTAGCACATCAACTTCTGAATCATCAATTCAGTTTAGAG
CATTGGATCCTGAATGGCGTGATGAAAACGTTCGAAATAAATCCATTCCCTTATCATCATTTGATGATAAATTGAAATTT
CCGTTATCAATTAAAACAGATTTTGCTTTTGCGACAATTGCTCCAGGGAAGATTGTAAAAATATTAAATAAAGGAGATTT
TGAAGTTGGGTTTGAGCTTAATATTTTGTGTAATGCAGTAGTAAAAAATCCAAGAATTTATAACGTAGTCACTCAAGAGT
ATTTTGGATGGACAGGAACTTTTGATGCAGGAACCACTATTTTCCTTTCTACAGTTCATGGGGAAAAGAAATCATGGTAT
CAAGATAATACTGACCCGAAATCAACGAATGCTATGGGTATTCGTACACCTGGTTCTGCTTTTTTCACATTAGATAATAT
TGAATCGAATAATTTAGTTGTTCAGGCAGATAAAGGACAAGAAAACATTCTTGCAACCATTTCATTTACACCTTTAATTA
TAGGAGTGTAAGAGTATGGATATTGAAGTATTTAAGCGAGTAGGAACTAGTGGTTTTAATTTTAAATCTGCTGGTATCTT
AGATGTTTTTGAGTCATTAACAGTTAACTGGAGATACTATACTTATTCCCAGTTTTCACTAAAAATATTACTCGAAGATG
TTCAAAAAATAATTTTTAATAATAGTGAGGAAATACAGCGTAGAAAAGATATTCTTTTCTCGCTTTTTATTTCAGATAAT
ATTCTAAATATAAATGATGTTTATTTTTATATTGATAGAGTAGTATGCGATGATTCAACAAAGGGTGAAGTTGTTATATC
TGGTAAATCCTTACGTGCAAAATCACTGAAGAGAATTGTTTATAGAATTTATCATCAGACCAAAAAGCCAGAACAAATCA
TTTATGATCATCTTAACAATGAGGTGGTCAATCCAAGTCAAGCCAGCCGAAAAATCCAATATTTGTCTATTACTTCTCCT
GGTACGTTGTCAACATCAACTGTTGATTATCAAAATTCTTATGGTGTTGTTTGCGATGAAGTAGATGCCCTTTGCTCAAC
TTATGATATTGGTATTAGAGAGACAGCTACAAATTTACAAAATCCTCATAACAAACTAGAAATAGTAAAAGGAAAAGATT
TATCAGATGTTGTAGAATTCAACGTTGATTTTGATAATTTACTATCAGAGAGCTATGAATCATCAAACTTTGATGAAGCG
ACTATGGCTTGGGTTTTTGGTGAGGGAGATGGTTCTGCACGACTAAATGTGAAACTAAATGATAACCTGGCAGGCTTAGA
ACGTGAAGAAATTTATGTTGATGCACGAGATATTCAAAAGCAAACACAGAATGGAAGTGGAAAAGATATCACATTGACAG
ATTCACAATATAAAGCAGCTTTAACAAGTCGTGGAATTGAAAAACTTGCAGAACAAGAAGAAGTGCTCACGATAAATGGA
GATATCGATTTAGAAAGTGATTTATTTGTATATGGCAAAGATTACGAACTAGGTGACAGAGTACGGTTTACAAGTAAACT
ATTCAATTTGACAAAAACATCCGTTTTAGCAGGGATAGATGAAACTTGGGACAATACAGGTCATCACATGTCACCGCTAT
GGGACAAAGAAAGTCCAACTGTGTTTGACATTATTAAAAGGAGAATAAAATGACACAATATAGTTTTCCGTGGAACGACG
TACACGGAGATCGGCTTTATGACGCAGATGATTTTATGCGATTTTTTGCAGCGTTCCTGAAAACAGGCGTTGTAATGTCT
TATAAAGGTGGATTGCGTGTACGCTCTGCTCAGGACGGAATGAATATTCAAGTAGGAAGCGGTTCAGCCGTAATTGAAGG
AAGTTCGTATTTAAATGATGCGGATATTGGCATTCAAGTAAATGTTGCCTCATCAATACAAGATCGTGTTGATTCTATTG
TTTTACGAATGGATAAAAATGCAAGAACTACACAATTGTTCTATAAACCAGGCGATACGACTGTTGCTAGAAATGATACA
ACATACGAATTACAATTAGCAACAATTTCCGTAAAAACTAATGCCACCCAAATCACTGATGCGGATATCACAGATATGCG
TAGTGATTTTACGGTATGTGGGTGGTCTACTCCGTTTGATAATATCAATGTGGATGGTATTGTTGATCAATATAAAGAGA
TTTTTTCACAAGCAGATGTTCAATTTCAGAAATGGTTTAAAAATCTTAAGAATCAATTAGATGTTAACCAGGCTTCAAAT
TTACAAAATCAAATTGATAATCTAGGTAATGAGAAAGCTAATGATCATGAGGTTGTTCATAAAACTGGTGATGAATCAAT
TGCTGGAAATAAAACATTTACCGATGATATGACAGTGAAAAATATATCTGCCAGTGGTTCGCTTACTTCTAAAATTGTTT
CTACAAAAATTGAATCACCAGCAATCAAGCATATCTTTGTAAGAACAGGGAATATGGTTACACTTACTACAGAAACCAAA
TCAGGTATTGCTCAAACTACCTCGTATGGTATTCCATCTGGGTATAGACCGTTCAATGATGGCACGAACCCTATTTATGA
GCAGGTATTATCCGGTGGGAAAAGTGCAACCATTCGCTCTTCCGTGGCAACATGGCAACCTCGCGTATCTGCAGGATTAG
ATGCGGGGTTATTTGGAACGATTAGTTGGCCAACAAAAGATGATTTCCCGAATTAGAAAGCAGGGGTTATGGAATTAGAA
CAACTTGTGGAGCAGCACGAGGACAAACTCAAGCAGCACGATAAAGAATTATCTCGACTTAATGATATGTCAGTCGAAAT
GCAAAAGCAAATGAATGACGGTCTGACTCGTGTGGATGAATCAAATCGCTTTTTAAGAGAACAGAATACTCGACAATCCG
AACAAAATGCTCAAATTTTGCAAGCAGTTATCAAAGGTAATGAAAGCTCAGATGAACATCAGTTTCAGTTGAAGTTGCTT
GATAAAACAAACTTTTGGAAATTGATTTTAGGAATTGGCGGAGCTTCGGCGGCCATATATACGATTATCATGGAAGTTAT
AAAATTAATTAAATAAAAAGGAGTACCCAATGAGTTTAGATAATTTCAAAAAGCAAACTATTACATGGGATATGATTAAC
CAGGCATTTGAACAGCCCATTCAAATTATGGAGGGAGATGTCAATGCAAGAACGCTACTTCTTAAGATAACTGATAATGG
TTCTGTACTTGACTTAACAGGTTATTCAGTAAAATTAACCTATCAATATATGTATAAATCTCAATCAGGTTTTATTATGT
TAACTCCTAATGATATATCCAAGGGAGAATTCATGCTTATAATTCCTACTGAGATGACAGTATCAGGATTAATAAAATCA
AATTTAATACTTCTCAATGAAGATAAAGAACAAGTTATTGTCAGTAAGAATTTAGCATTCATATCAGATGATTCTACAGT
TACAGATTTAGCTCAAGAAGTAAATAATAAGATTGATGATTTTACAAAATTATTATTGGAAAATATGCCACAAGTGATGC
GTAGTGAGTTGAATGACTTACATGATCAAACCGATTCAAACAAGAGCAATATTGACCTTAAAGCAAATTTAGCTGATATG
ACGAGCTTACAAAGTGCAATGACAGAGCTCAAAAAAGAAGTAGAAGCATTTGGTATTAGTCCTGAAAATTTAGTTACTAT
AAAATCGCTATTAGAAGCAATCGCAAGCAATGCAAGTGAATCGGAAGTTGTTGAACTAATAAATTCAGTAAAGGTTTTAA
CAAGTAACATTTCTCTGATGAGTAACGGAGATTACTCCCCTAAAGCTAATCAAACAGATTTAGAAAGTTTACAGCATACT
GTTAACGACCAATCGGCAACTATTTCAACAAAAGCCAATCAAACGGATTTAGATAACTTACAAGCTACTGTTGATAAACA
AGGCATTGCAATTTCAACAAAAGCTGAGCAATCAGAGTTATTAATCACAAACAAAAATGTAACAACTGCTCAAGAAACAG
CAAAACAAGCTGAAAGTGAAGCCAAAAATGCAATGGCAAAGGCTACCGAAGCACAAGCAAACAGTTTACCACTTAATAGC
AATGCGGTAAGTGCAAGTAAACTGGAAACAGCTAGAAAACTTAGAGTAAGTCTTCAATCTTCAGCACAGCAAAATTTTGA
CGGAACTGCTGACGTAACTAATATTGGAGTTTCAGGTGTGCTTCCTATTGCAAACGGAGGTACTTCAACAAATGACGGAG
TTATAGATACAATTGCCTATGCTAACAGAGCAGACGGTACAGACGGTTTCACAACTGTTTACCCTAATTTGAATTTGTTG
AAAAACACGATAGCTTTAACAGCAACTTCAAATACAGCATGGTGGAATACTTTATTTAGTTCCAGCCAAATATATGATTC
TACAATTAAAACTAAAACTGGAGTTTCAGCAATGAACTGGAGTTTCGTTGCCTATGTGCCATTGAATGCTGAAGTTGGAC
ATGAAATCCCTATCCAGCTTAAAGGTCAAAGTTCTCAGGCTTACGGAAATATTGGAACTGATGATTACAACACAATTATT
AGTCAGGCTAATTATATTACTAAACAAAGTGATTTAGGTAAAACGATTCGTATAAGCGCTCCAATACAAATAGGCTCTAA
ATATAAAACTTTTGATACTGCTCTAGCTGATACTGATAGCGTTACTGTTAGACAATCATCAGGCATATCAGGACTTGTGT
ATTCTAAATTGAAACTTGAAATAGGTTCAACCGCCACACCGCACATGCCTTCAGCTAGCGAAGTCACGGTTGCAGATTAT
CCGAAGTATGTAGGTTTTAGTAATATCATTAAACCTAATAAGAAAAGTTCTGATTATAAGTGGTTACCGATGGGATTAGT
AGCAATTGATAGGGCTACTGGCTCACTCAAGCCTGCGGTTATAGGCATAGATTGCGCTCAAGCTCACCCAGTTGGCTCGG
TAGTCACAAATAACTCAAATTCATCATCAGGGTATTCTACAGGTACATGGGAAAATATCGGTTCAGCAGTGATTGGTTCA
ACGACAATATATTATTGGAAACGAACTGCATAAAAAATAAAAAATAGGAGAAAGAACATGAAAACATTTTTTAAAGATAT
GGCAGAACGTGCCATTAAAACATTTGCACAAGCAATGATTGGCGCTTTGGGTGCTGGTGCCACAGGCTTAATTGGGGTTG
ATTGGCTTCAAGCCTTGAGTATCGCAGGGTTTGCAACAGTGGTATCAATTCTTACTTCATTAGCAAGTGGGATTCCGGGC
GATAATACAGCAAGCCTAGTCAATAATAAAAAAGAAGGGGAATAAATGACAATTTACGACAAAACGTTCCTACTCGGCAC
AGGTCAAGGTTCGTCACAAAAGGCGAGTAATCGATATATCGTGATTCACGATACCGCCAATGATAATAACCAAGGTGATA
ATAGTGCCACAAATGAAGCGAGTTATATGCACAATAACTGGCAAAATGCCTATACTCATGCCATTGCTGGCTGGGATAAA
GTGTATTTGGTAGGAGAACCTGGATATGTTGCTTATGGTGCAGGGAGTCCAGCTAATGAACGCTCACCGTTCCAAATCGA
ACTCTCTCACTATTCAGACCCAGCTAAACAACGTTCTTCATATATCAACTATATCAATGCTGTGCGTGAACAAGCAAAAG
TATTCGGTATCCCTCTTACTCTTGATGGAGCAGGTAATGGTATCAAAACTCATAAATGGGTTTCGGATAACCTTTGGGGA
GACCATCAAGACCCTTACTCTTATTTAACACGCATTGGTATTAGCAAAGACCAACTCGCCAAAGACTTAGCAAACGGTAT
TGGTGGGGCATCGAAATCTAATCAATCTAATAACGATGATTCAACACACGCAATCAACTACACACCTAACATGGAGGAAA
AAGAAATGACTTATCTTATTTTTGCAAAAGACACTAAACGCTGGTACATCACAAACGGTATTGAAATCCGTTATATCAAA
ACTGGTAGAGTTCTTGGAAATTATCAAAATCAATGGTTGAAATTCAAACTTCCTGTGGATACTATGTTCCAAGCAGAAGT
CGATAAAGAGTTTGGAACTGGAGCAACAAATCCAAATCGTGACATTTCAAAAGGATAAATTAACCCCGCTTCGGCGGGTG
TTTTTTTAAATATAATTTATTCAAATAACATTTTTTATTGACAAGTAGCAAAATATTTTGTTATAATATCTTTATCAAAT
GACAACATCCTCGTATCCATTAAGGACAGACAAGCTCTGACGCGGGGATTTTTTTATATTTTATAAGGATATATTATATG
AATGCTGAATCCATTTTAATAAATTCATTCCTAAGCGTCCCTCTCCTAACTGGGGCGCTTTTTTTGTGCTATAATATAGT
CGGGATGTTTGTGAGATTTCATCCTATTCCTAGAGTCAAGCCATTCTTCGGAGCGGCTTTTTTTGTTTGTTGTAAATTTA
CAACAATACTATCAGAAACATAATGATATGTTGTAATTTTGTTGTACGAGTTTTTTATTTCTATATTTTTTAGTTGTTTT
AAAAATAGGAAAAACTGCTATATTAAGCCGTTTTTATTTTATATTTATTCTATTATTGTTTATTATCGTT
