# Supplementary material for: Viral dysbiosis in children with new-onset celiac disease
Source: PLoS One. 2022 Jan 14;17(1):e0262108. doi: 10.1371/journal.pone.0262108 (PMC8759644; doi:10.1371/journal.pone.0262108)
Supplement: S2 Table — (ZIP) [file pone.0262108.s002.zip › Virus_Genomes/Lactococcus_phage_ul36_GCF_000841645.1_ViralProj14331.fasta]

>NC_004066.1 Lactococcus phage ul36, complete genome
AAAGTTTACTATATACAAAACATAAGAGGTACTAACAATTTAAATATTAACAATTTTTCAGACAATTGTCAATTATTTAT
AGTAGTGTGTTATAATAGTTTTAGTGGATGAGAAAAACATTCAATTACACACACTTGATAATCTGCAGTTCCATCCATAC
AGATCTTATATAATAACCAAGATAAGTGCTACAGATTATCATACTAGGTTCTTTAGCTTAGTTGGTAGCTACCCGTTCGG
TCGCTGGTTCGAGTCCAGCAAGAACCATAAAGAAATGGAGAGTGAAAAAAAAGAGGGGGAAATCTTGCTAACTCTTTTAT
AATAGTGTTTTAAAAACTCCCCTCGCCTCCATTGAATGGATTTTATAGAATCCAATAGTATTAGAAATCGCTCAATAGAG
CGGTTTTTGTTTTTCTTAATCCGATATGATACGATATAATCTGATAAAAGGGAGGGAGAAAAAGAGGGAGAAAAATAAAA
AAACCAGTTTATTAATACTGGTTAAAAATCAATATAATCGGAAAATTGTTGCCCTATTTTATCTTTAGCAAATTTAGTGA
TATGAGTATAAATGTTCATTGTTGTTTTTAAATCTGCATGCCCTAGGCGATATTGAACTTGTTTTAAACTCATGCCTGAT
TCAAAAAGCAAGCTTGCGTGAGTATGTCTAAATGCATGAATTCTGATTGGTTCAATTTCTTTTTCTTTGGTTATCTCTAA
AAGCCATTTTCTAGGTTTTGAAGGTGATAGCATCCCTCCATTTTCAGATTCAAAAATTCGTGTGGATTCAGGATAGGTTT
GGTGCAATTCATCAAGGATTTTACAAGTTTTTTCATCAAGGCTTAACAATCTGTTTGAATTAGCTTTAGGGGGAAGTATT
TCATATCCTACAGGAGAATGAGAAATAGCTTTGTTGATATCAAGAGTTGATTTTCTATAATCTTTCCATTCAAGAGCGAG
AAGTTCACCTTTACGAATTCCAGTAAAAGCAAGGATACGAAATAAAGCTATTTTCTTAATATCATTCGTTTTTTCTACTA
AAGCCATAAAATCTCTTAATTCATCGGTATCATAAAAATCTTTCTTTTCTTCAACCTTTTTCTTAATACCTTGAGAGGTT
ACAGGAGCCGCTGGATTAGCTTGTATGTAACTTAGTAGAGCAGCGTGATTAAATACCTTGCGAACCATTCCGAATAGTTT
ACGAGCGAATTTAAGCTTCTCAGATAAATCATTTCTAAAGTTTTGTAACTCCATGGGTGTAAAATCTGATAGTTTTGTGC
TTCCTATGACGGGTAAGACATGTTTTTCAAATGCTCTAGTAGTTTTATAGTAAGTGCTGTTCTGTACTTCCTTTTCATAA
ACCAATAGCCATTCATCATAAAGTTCTTTAAACGTCATAGCACTTTTTGGCGTAGGATTATCAATTTCTTCTTGGATATT
ATGCAAAGCAGCTCGGGCATCAGCTTTGGTTTTAAAGCCACTTTTTTCAGCGTACTGGCTTTTACCGTTCTTTTTTCCAA
TATATGCTTTGAACTTATAAGCAGTAGTGCCATTTTTCTTTTTATATGCTTTTATTTCCAAAGTTGCTTTTTATACCTCA
TTTCTGATAAAATGGTATAGTAAAAAGCTTGTTAAAAGCTTTTGTACTATTTTATAGTTCAAATCCGCCCCTCGTTGCCA
AACTTTGGCGGATTTTTTATTTATAAAATTCTTTCAGATATAATTTTTGCAATTTCAGACACATTTGCACGACTTGAGAA
TTCTAATTTTACTTTTCCCAAACTCGAGAACCATAATTCCAATTCGCTGTCTAAGTCAAAAGTACCAGCTGTTTCAATAG
AGAAAGTTTGAATTTTAGAATAAGGAAGAGATGTGAAATCTTTTTTCTTACCAGTAATACCTTGGACATTAATAGCGATA
ATACGATGAGTTGTAAATACGACTCCATCACGTATCCCTTTATATGTTCCTAGGATAGACTCGCCTTTTACAAAAATCGG
TGAGATATTATTAACGAAAGCATCATCATTTGTAGGTTTTAATTTAATAAAAGAAGCATTGTTAAAATCAATCATTTTTA
TTTTTCCTTAAATATTCGGTGGGGTTATTATATTTTTTTATTTTAAATTAGAATTAAATTTGACTTCAGAAGGATCCATA
ATTGAACGGTTTTCTCCGATTTTTACACCTGAAATATAATAATTAAATTGAGGATTATTTTCTCCTTTGGAATAAGCTAT
CTTAGCTAGGTTTTCATTTAAAGTTTGGACTAGACTCTTTATTTCCATATTTGAATAAGATGCAAAAATAATATTCAATT
GAACATCAGCAACTGGGTAAATTGAACCTTTGTCTATACTGTCAATGGCAGTATTACCTAAATTCTCATTTACAGTTTGG
GCCGCAGAAGACATGGCCTCATAAAAATCGTTCTCTTTTATGCTATCCTTTTGTTCTTTTGTTGTTCCACCACTTAATAT
TTTAGAAGTCTTAACTACTGGTGTTGGAACTTTGTCTCCACCTAAGTCTACATTCTTGATATTAACTACAAAGTCCACTT
TTGTTCCATCAGTCCAACTTTCTGCATCATGTTCATCAGCGTATAACATCATACCAGCAATTGATGATTGTTCTGGGGCT
TTTACATACACTGTATAGTTTCCAGTTGAACCAGTACTCCAATTATCTGAACGCATCATTTCTCCAACAAAATGATATTC
TTCTCCAGATTTTAAAGTTCCATTATTTGTTTTTTCAACAAGCTTATCTGGGGTTGTTTCAATAGGTTTTGGAGTAACTG
AGGTTTCTTGTTTAGTAGTATCTTTTTCCTGTGAAGCCTGTTTTTCTTTTTTTGAACTAGCAGAGGTAATGGATTGGCTA
GTTTTTGTTACTTTGGGTGTTGCTTCTGATTTAGAATCTGTATTTGTTGTATTCGAAGTAACTGCACTGCCAATAATCGA
AATGACAATCAGTGATATAGCAACTATGAAAGATGTTTTTGGTTTGAATTTTGTATACTGTCCTCTTTTTTTAGATTTTA
CAAATGAATATAAAGCATAACCAAATATTATCACGCCTGAGATGAGGGTTATTGGCCACAATTTAAATAGTAAGCTTATA
CATATTATAAAAACTATAATTTTAAACCATTTTATGTTTTCCCATAAATTTTTTAGTTTTTCCATAAACTTTCTCCTAAC
CTAGCTTTTAACGAGAATCAAGACATTGCTCGTAGTTTTACTTATTTAATTAGTTCCCAATAATAGCTGGAATTCTTTTT
CTGCCATATTAAAGAAATTATGACTTAGATGATAATGATCCAAAAATTGGTAAACATTAATAGCTTCAATTACATCAAAA
TAACTAATGTAATCTACGATATAATCATGCATTTCTTGCTTATTTATACTAACTTTTATTTCATCTTCAAATATTTCAGT
GATAGCTTCATGCAGCTCTAAATATTCATTTTTGATGATTGACTCAGCCAATTCAAAAGGTGCATCTGTTGTATTCACAA
ACACATTGAAATATTCATAGCTTCCCCCATTGGCTTCAAATATTTCCCAAAGCAGAAGAATCGCTTCGTGGTTTGCTCTA
ACTTCTTGTGGATTGATTGCATCAAAATATTTTCCACGATGGTTATCTTTATTAATGATATGAATCAATTCATGAGCAAC
TTCGAAAGGAGTTGCTTCATCAGAATTATAAATCATTACCCTAGCATCAACATTAACAACTGCCGGTAGTGGCATAGATT
TAATATCACATATTTTGAATCCACATTTTTCAATTTCTTCAAGGAGATATTCTAAAAGCTCCTGTCTGCTCATAGAAACC
TCCTATTTGTCTTCTAGCTCTTTTCCTAGAGCTTTTTTCATAGCTTCTTTTACTTCATCAGTTAGAGGTCTGCCATCAAA
TGAAACCCACTTGTCCCAATCAACTTTATTATCATCCACTAAATCTGCAAGGTCAAATTTTTCTTGTTCGTTTTTAATAG
AAACAATTTTAGATTTCTGCTCTTCTTGTTCTTTTAATTGAACATTTGCAGTATCTAAAACTATTTTTTGTCTTGGCTCT
TCCAATTTCTTCATAACTGTAATAGTTTCTTCTATAGTTTCAGAATCATTTTCTGATTCTCGCGGTTCAATCATTGGAAC
GTCATAACCCATTAACCACGGCTCACTAACTCCCAAAGTTTGAGATAATAATATCAATTTTTGTTGATCGGGATTAGATT
TTCCGTTTATATAATTAGATAAATGAGTTTTTGACATTTTTATACCCAATTTATCTTGAAAAGGTTTTGATTTTTCAAGT
ATATCAACCTGTCTTAATCCTCGGTCGTTCATTATTTTCTTTAATCTCATTTGAGAGTTTTCTTTTTTCATGAACTTATT
ATAAAACATTTATAAAAAAGTTCAAACTTTTTATACTTTTTCCTTGACAATTATTTTCCAAATGATATAATTAAATCATA
AAGTTCAAAACATTTGGACTTTGTATCAAACAAGCGAACAATCATGGAGCATTCAGTACGGCAGACGGAACAGGCTCAAA
TGACGGTACACGACGTATTCACCGCGACGTAAGTAGCAAGTTTGGCAAATAAAAAGCCCCAGAGGGGCAGAAAGGATGTA
TCATGACTATTGATTATTCTAAATTGAAAGGTCGCATTAAAGAAAAGTATGGTAGTCAGCAAGATTTTGCAAAGGCTATC
GGTTTATCAGAAAAAATTATTTCCGATAAGCTTAATAATAAATCATACTGGAAACAATTAGATATCGATGCCGCTACAGA
ACTTCTTGGTATTAAAAAAGAAGATATTGGTATTTATTTTTTTAATAAAAAAGTCCAAAAAATTTGAACTTTATAAAAAG
AAAGGATTCGAAAATGAATCAATTAATTACAATCACACAAAACGAAAACAACGAACAAGTAGTAAGCGGTCGTGAACTAC
ATCAATTTTTAGGAGTAAAAACTCGATATAATGACTGGTTTGAAGATATGGTCAAGTACGGGTTTACAGAGAACGTTGAT
TTTATAGGTTTTACTGAAAAAAGAGTAAAACCTCAAGGCGGTCGTCCAAGCGTTGACCACGCTCTTAAACTTGACATGGC
AAAAGAAATTTCTATGATTCAACGTAACGAAAAAGGGAAACAAGCTCGTCAATATTTCATTGAAGTTGAAAAAGAACTCA
AACAACAGCTTTTACCGCAAACTCCCGAACAACAAATTGCATTACTCGCTCAAGGCAATGTGAACTTGAACAAAAAGGTC
GAGCAAATCGAAAATTCAGTTCTTGATTTGACTGACCGATTCGGACTTCCATCAAATAAAGCTAAAGTTTTGCAAAAGAA
AGTAGCAAGCAAAGTTTATATGTTTACTGGCGGTAAATATTCAAATGCTCATAAGAAATTAGGGGCTAAGGTATTCAGAG
AGTTTTATAAAGATTTGAATAACCGCTTCGATGTTGTGAAATATAGCGATATTCCATTAAGTCGTTATGACGAAGCAACA
GAATATCTTGATATGTGGCAACCATCTTTCAATACAACGCTTGAAATTCGTGGATTGAACTCACAAACCAGCTTTTACTT
TGAAGAATAGAGAGGAAAATCCATGGAACAAACACTTGAAGTACAAGCGACTATTTCAGTTTTAATTCCAGAAGATAAGA
TTCTTGTAGATAAAGTTGAATATCAAGAGCTTAAAGAAAAAGACTTTGACGGCTGGGTTGGTATGGATGTTTTTACAGAA
AAATCAAACCGTAGTATTCCAACAGTTTCCAAAGTTTTAAGAAAACCTGATTTGAGAAAAATAATAGCAGTTGAAAACGG
AGGTTGGGTATATTACCCAAATGGTAAGGGAGATAACTGGTCGTTTAGGTTTAAAGAAATGATGGATTTTATAAACAAAG
AATTTTATCAAAAGTTTTCAGGAGGGAGTGGTCTATGACTTACACATACATAGTCAACCCATCAAAATTAAATGCGGTGC
TACGCTAGAAAAGAGAGATTTTGAATAAAGAAATAGAAAAGTTAGCTAACAACTATAAAGAAATAATTAACAAAACATCA
GATCTTGCTTTGAAGCAAAATGATGGTGATATAAGAAAAGCTCGCAAATGGCTAAAAGAGCAACTGTTTTATACAGCTGA
TAGGGCCACAAACGAGCTTATCAAATTATCAATAGATAATATTTTAGATTACCACGGTGTTTCTTCTAACGAAACAATTG
CTGAAGTTTTATAAGTAGTTTTAAAATCTAGTCCGATAGCAAACCAGTCAGTACTACCAAAAAGTCCCATCAGCCCAATA
TGTTGATATGATGTTCCTAAATCTGGAGAGTCTATGTTAGAACCTGAAAAAACTCCTTCGGCATAATATCCATCAGGATC
TTTATCTAATGAATTCCAAGCGCTTATTCTGGTTTCTTCAGAAATAACGATTGACTCACCATTAGAAAAATGTACTTTAA
CAGACATCAACTTTCCTCCTTTCCATAAAACTAAGCAAATACCGCAAATATCTGCTCACAGTAATTATAGCACTCGGAGG
ATTAAAACACATACATAGAAAGGAAAATAATGGAAACAACAATCATAAACGGGCGCAAAGTCCGAGTGTTGCCAACCAAT
GTTGGACAAATCTATCATGATTTAATCAAAAGAGAGAATCGTGGAGTAGTAGTCTTTGAAACTTGGCAACGACCAGACGG
AAGTCTTTATATGACTTCACGCAAAAAGAATAAACAAGAGCTTGCTGCTGATAAAGCTGCAATGCTTAACGAATGTATTT
CAGACTGGAAAAAAGTTTGGAACTAAAAAAGCCTTCGCAGGCAAATGGAGGTTCTAATGGAACAAGTAAAAACAATTAAT
CATCTTGGGCAAGTAGTTTATCAAGAGTCAGTCGAATTTTATAAAGAAAAACTCTCAGTTTGCTCAAAAGATTTTCTTCA
AAATGCGCTCATCCCTCAGCTTTATGAATGGTCAAATGCTTATAAAGCAGCGGTTGAACTGACAAAATAAAAAAGCCCGC
ACTAGGAATGCGGACTAAGACGTGATGTCTCTTAATTTTACACTTAGATTATATCACGTTTCAACAAAAATAAGAAACGG
AGAACATTATGGACTTACAACTTATACCAGTAGATGGCGATGGACAAAGGGTTGACTTGAATCCATCAGCTATAAAAGAT
ATGGATAACATCACACTTACAGAATTCTTAGCTCAGGCAAAGATTATATCTGACCTTTATAAAAAGGGCGAAACCGAGGT
TAAAAAACGGCTTGATGAAGGTCAACAATTTAATCGTTTGAGTTATGGTAAAGCAGCACAACAAAGGGTTTTAACAATGA
CTAATAAACAGAAATATGACTTAGTTAAAGCTCATGGTTGGGATTGTGTAGAGCCAATTACTTTAACTAAACTAAAGAGC
AAGTTTGGAGATGGAATAGAGCAAGAACTTGAGCAGTCCATTGTTTATAAAGATAAGAAAGCACCTCTTAAATGGGATGC
GTGAGGTAAATCATGGCAGATTATGAAGAACAAATGCTTGCCTTACAAAAACCTTTGCAACCAGACCGAGTAGTTTGGAG
AGTTCAACAATCAGGATTTTCTAAACAAGGTAAACCTTGGGCTATGGTTCTTGCTTATATGGATAATCGGGCAGTCCAAG
AACGTTTTGATGAAGTTTTTGGAATTGCCGGATGGAAGAACGAATTCAAAACAGCTCCAGATGGTGGAACATTATGTGGT
ATATCCGTTAAGTTTGGAGACGAATGGGTCACCAAATGGGATGGCGCAGAAAATACTCAGGTTGAAGCAGTTAAAGGTGG
ATTATCTGGATCAATGAAGAGAGCAGCTGTCCAATGGGGAGTAGGTAGATATTTATATGACTTACCTACCAGTTTTGCTC
AAACCTCACTTGAAAAGACTGATGGTTGGAACAAAGTTTTTGATAAAAATTCAAAAAAGAACTTTTGGTGGAAGAATCCA
CAGCTTCCAAGTTGGGCTTTACCTCAGAATTCAAAGGTTCAAAATACAAAAGCTGATTTTACTGAAGAAGAGATACCAAC
TCCACCTAAATTATATGTTGTTGGTAAAGATAAAAAAGAATTTGATGAGAAAAAGCTTCAAGCTGTAGTTAACAAAATGG
CTATTATTGCCGGAAAAGACTATGGGGCAAGTGTTGATGAACAAAATGATTGGCTAAAAATGCCACTTGATGAAGCATAC
AATGATATCGAAAAATTCGTAGATATAAAAAAGGAAGAACAAAATGATTAACAATGTCACTCTAGTAGGGCGAATCACTA
AAGAACCTGAACTTAGATATACACCACAAAATAAAGCAGTTGCCACTTTTACTCTTGCAGTTAATCGAGCATTTAAAAAC
GCTAATGGAGAAAGAGAAGCTGACTTTATCAGTTGTGTTATTTGGGGTAAATCAGCCGAAAACTTGGCCAATTGGACTCA
TAAAGGTCAATTAATTGGAGTTATTGGGAATATCCAGACTCGAAACTATGAGAACCAACAAGGGCAGCGTGTTTATATTA
CGGAGGTTGTCGCAAGTAATTTCCAAGTACTAGAAAAAAGTAATCAAGCAAATGGTGAACGAATTAGTAATCCAGCTTCA
AAACCACAAAATAATGATTCTTTTGGAAGTGATCCAATGGAAATTTCAGATGATGACCTACCATTTTAATTAACAACCAG
GTGCAGCGTGCGTAACAAATGCTTAAATTCGAGGGGATAGGCAATGCGCAACATCCCCCAGCCTTTAATTTGAAAAATAA
AACTTGAAATAAATATAGAAGAAAGGAGTATTCGTGGCACAAAGAAGAATGTTCAGCAAAGAAGTAACAACGAGTGACTT
ATTCGTTGATATGCCGTCATCAAGTCAGCTTTTATACTTTCATTTAGGAATGGAAGCTGATGACGAAGGATTTATTGGTA
ATGCAAAAATGTTAAGCAGAGCATACGGTTCAAATAATGATGATTTGAAACTTTTGGAAGCCAAAGGATTTATCATTGCA
TTTCCGAGTGGAGTCACAGTTGTTAAAGATTGGAATTTGAACAACAAAATAAGAAAAGATAGACAAAAACCAACAATATA
TACAGAAGAAAAAATACTGTTATCTCTTGATAGCAAAGGGTCTTATCTACTTGGCAACCAAGTGTCAACCATTCCGCAAC
CAAATGACAACCAAATGTCCGCACAGGATAGGATAGGAGAGGTTAGGTTAGGTAAGGATAGTATAGGTAAGGATAGTATA
GACGCTTCGCAACCAAATGCCTTCCAAGAAAAAAGTTCAGGAGAAGATATAAACTCACTTCTTTCTGAATATCTTGATTC
GTTTATTGAATTCTCTAGTAAAAATATTGCAAAAAGAGCAATGGCACAAGTTGAATTCATGAAACTCTCATCAGAAGAAA
AGAAACAAGCAGTAATCGGAGCTAAAAATTACTTTGAATGGTATAAACAAGAAAATCCAGAAGATAAAACTAAAAAATTT
AGTATAAATTCCTATGCGTTTTTAGAAAGTGCAACTTTCAAATCATTCCAGCAAAAAGTAAAAGTTAAAAAAGAAACTCT
TGGAGGTCTTATCTAATGGCTTTTGATACATGGAGAGATGACGGAGAGTTTGCTATCAAAGCAACCGATGTTTTAAAAAA
CTATCAAGAAGGTGGGGAACTGGGAGCTTGTGAAGTTCACGGCTGTGAGATTATCGGTTCTAAGAAACCTGTGCTTTCAT
ATCCTAAGAACGAAAAAGGCGAAGTGATTGGAGAACCTTACTTATACAATGTAAGAGTTTGTCCGATGTGTCATGCTGAA
GGCATAAAGACAGTTTCTGCCAAAGCTGTCAATGACTTCTTAGGAGAATTCAAAGATAAAAAAGGTATTGATTTGACTAA
AAATGTCATTGTTAAATATGATTTCGCTGATGAATTAAGTGTTGTATCTTGTGACAACATGGTCAAGTGGATTGTTACCA
ATGTTGGCAGACAGAAAAAAGTAAAACGATTAAAGGTCAGAAAGTACATACAGATTGCTGAAAATAGATTTTCTAGTGAT
GAAGCAAGAGAAAAATATTTGAAGATATTACATGATATTGAAGAAGCAGAAATTCTTATTTTCGACTCATTGGCAGATTT
CACAGCAAATCAAGCTGAAAAAGCATTGACTCCTTTATTAAGCGCAAGTGATAACTGCTCAATTATTATACTAACAATTC
CAGAAAGTGATGAAAGGCTTGAACAATTGCCAGCAAGATTGAAATTTAAACTCAATAATGCGCAAGTAATGAATTTCTCA
AGTACAGGACAACAAAGATGAAATTTGAATTTGAATTGGATAAAATGCCAACTACTCAGCAGCAAAAAGGCATAAAAAAA
GTGAAAGGGAAACTTCAATTCTATGACCGTAGAGGGACAAAAAACTACAGCCTTAAAGCTCAACTCATGAAAAATAAACC
GAAAGAGTGCTTTGAAAAAAACGTTCCTTTGAAGCTATCCGTTACTTTTTTCTACGCTATCAAGCAAAAAAAGCGTTGGT
GGCAATGGAAAACAAGCAGACCTGACTTAGACAATCTTATGAAGAACTTACAAGATTATATGACTAAGTTGCGTTATTAC
AGTGACGACAGCCAGATTGTATGGCTTGAAGCTAAAAAGGTTAATGACGAGAAAAACAGAATAGAAATTGAAATTACAGA
GGTGTAAGAATGATTAAAACAAATTTTGTCACTTTGAAAAAGCTGTATGGATTGGCAAGAAATAATAATTTCAACGCTAA
CCACAAAGAGTTATCTGTGAAAATCAGCGGTCGAACTAAGCATAATCACGAACTTTCTCAGCTTTATTTGGATATTTGCA
ATAAATATAACCATTCAAAGCAAATGAAATGGAAAGATTTATACAAAATACTTGAAGAATTGACCAAAGATAAACAAATA
GAACTGTAATAGCTATAATTCATGAAAATTACGGTTACATTGAGCGCTTAAAACGTTTCATGGATAATTTATCACGAACT
AGACAAAAGCGCTTAGAAGCTAAAATATGAGGTAGTAATATGTTCAGCAAAAATGAAATAAGGCGTGGAGATAAAATATG
CTTCCGCGACACAAAATTCTTAAAAGTTATCGAAGTTACTGACAAATACATAACGGTTGAAAAAGACCAGTTCACTAAAA
AATCAGTTAAGCGTGATGATTTTAGAATTGTAAAAATAAATGGAAGATACCATGCATGTGAACTCTTTGACAGAGTTGTG
AAGTGAGGGATGAGATGAAGTGTAAAAAATGCGGTAACAAAATAGATTGTGATTGCATGGGATGCCATGAGTGCCATCCA
GAATATACTTGTGAAACGTGTGGATTTTGCCACATTGACGGTTGGGAAGCTGGGGCATGTTGGAGTTTAGCCAATGACCC
TGATTATGACCCATTCGATATTTAAAGGAGATAAGAAATGACAGTTGAAAGTTTACTAAAAGTTATTGAAGAAGGGATGA
CAGTTATTTTAAAAACTGAAAAAAATCGAATCATAGTCCAATTTGAATGTGGTAATGATATTGAAGCTTTCAGCTGCGGT
TTCCTTTACAGAAAAATAAAAATTATCAAAATAAAAAATGGTAGCGAACTAATCGCAATCTTGGAGGACACGAAAAATGA
CTAAAAAAATAAATGTAACATGCGAAAAATGCAAAGAGAATTTCATATTTACAACTGAAAGTTCAATCGTTGATAAGGTT
TTAGATGAAGGGCATTATATTTGCTTCACTTGTGAAGATGAAAAAAGTGAGGACACGAAAAATGACTAAGTTTGAAGAAG
AAGTAAAAAGACCAGATAATGGCCCAATCACTGAACTAAATAATAATATGCAAGAAGTTTTCAGCCAATATCGCAAAATG
CGCCAGTATGCTGATTATCTTGAATACGAGTTGAAACAGAAGGATGAACATATTCTAAAAGTCGAAAACGAAAACTCATT
CATGCGAGATGAGCGTACTACGTTTGATTCAAATGGTATGGCAGTTGAACCTAAATTCCAACAGCAAGCCCTGCCAGTCG
TGCCAAGTTTTGTTGCAGAGTGGATAGAAATATTAAAAACTAAAGGCCTTAAACCACTAAAAAATCCAGAAACATACGGA
GAAACTGGATTTACAGAAGAAAAACTACAAAATATTGTATTTTGGATTTCTGAACGCCAAGAAGATTATATGCGTGCATG
GCTAGACGGCTACACAGTCGAAAAACCGCAGCTGTTCTATATGAGAGATGAGTTAACCGGACAATTCCTTGCAAAAAATA
ATCAATTTAAAAATGATGATAGATACTTCTTTTGGAATGGAGAAGACCCACTTACGCATTCTATTGGCACAGCGTGGAAG
TTAACCTTCACCCAAGAAGAAATCGACAGCATGCAAACTGGGAGCTACGAGCTTGTGCCTGTGGAGGACGGAGAATGAAA
AGAAAATTTTTAAAGTTAAATACCCAAGCAATAAAGCCAGAAAGAGCGACAAAACACAGCGCTGGTTATGACATTTCATC
AAGTGAAACAGTTACGATTCAACCTGATGAAATTAAAATGGTAAGCACTGGGCTAGCTGTTCAACTTGGAGATGATGAAG
TATTGAAATTATACGACCGTTCAAGTAATCCAGTTAAGCGTGGCATTGCATTGATTAATTCAGTAGGAATTATCGATTCA
GATTACTATCCGCAAGAATTTAAAGGCTTATTTATGAACATCTCAAAAGAGCCTGTAACGATTTCTAAAGGTCAAAGAAT
AATGCAAGGGGTATTTGTCAAATACCTTACAACAGACGATGACAACGCAAATGGAAAGCGTACAGGCGGTTTTGGTAGCA
CTGGGGAGGTTTGAAAATGACACAAGAAACAGCAAAAGAGCGCATCTATCGTGAAGCATTGGATGAAATAAATAATTTAG
CAATTGATGTGGCCATGGATTTTGAAGAAACTGGAATTGATTCAGTTGATTGCGGAAAAATAATGGATATTGCAAACAAG
GCATTTTTTGCAGAAACAAATCAACAACCTTCAGATACTGACAAACTTTCGGTTGAAAAACTCCAAGAACAGCTTAACAC
TGCGAAAAAGTATATCGAGCATGTTATTGGAACGATTAAACATGATGGGCATTTAGGAACGATTCAAACAGACTGGATTT
TGCCTGATTTAAAAAAAGCACTCGCAGCGATTGGAGGGGATGATGAGCTGTAATCAATGTAAAAGTGAATATTATATGAG
GGTTGTGCAATATGCTAGACCATTGCTACAACCACTTACACCAGAACAAGCAGTTATGGATAACTTGCATGAAATGACAG
GTAAAAGATTTTATAGAATTTATCCAAACTTTTGTCCAATGTGTGGTGAAAAAATTGAAGGGAGCGGCGATGAGTAATAA
AAAATGTCCGAATTGTGGCTATGAACTTGATTCATGGAATGACTGTGTTTCAGTTAATAATATTTTAGAATGTCCAGAAT
GTGAAGAACATTTTGAATTAAAGGCAGTTAGATTAAATAAACCCCAGCTCACAATTCCTAAAAGCATTGCGGAAATTCTT
GGAAAATATGACGGGTATAATCCCACAGCTGATAAGCTGATTATGATGGCTTACAGAGATTATCAAGAATTTCATGATTG
GATTATAAAAGACTGGGTTAAAAATGACAATATTGCCAGAGCCTACCTCGTAGGCAAAGCCCTCGGAGTTGATTTAGTGA
AAGTGGTGGAGGGGATAGATGACAATTACTGAGCAACAATTCTATGACATGATCGATGTTGATGAACATATGAATTTCAC
AAATCGAATTCAAGAACTTGTTTTTGATAAAAAAGGACGTGAAGAATTTTATTCTAAAATCTTAAATATCCACCATGACA
TGAGTGTTGATTTTTTTAGAGATTATTTTATGAGTCACTCGGCTGTTTCCTCAAAAGGACAGCATTATACACCAGATGCA
CTTGGTAAGCTTACAGCGTTGCTTGTAGGTGGTTCTGGAGGTGCTGATTTAACTGGAGCAGGAACAGGAACTCTAATCAT
TCAAAAATGGCAAGATGACCGAATGAATGCAGACTTTTTTAACTATTTGCCGAGTAACTATTGGTACCAGGCATTAGAAT
TATCGGATGAAGCTATTTCATTCTTGATTCATGCCTTTGCAATTCGAGGAATGAATGGTGTAATCATTCATGGTGATGCA
TTGGAAATGGCCGTGAAACAAGTTTATTTCATTCAAAACAGTGCTAATAATCCGATTGGTTTCTCAGAGATAAATGTTAT
CCCTCACAGCAAAGATGCAATGGAATTTTTAGGAATTAATGAATGGACGGAACAGGCAATTGAACATATTGAAAGTAAAT
TTCCTGACTGGATTCCACTCATAGAAGAAAAGAAAGAACAGATGAGTTTATTTGACGAGTGCGAAAAATGACCTACAAAC
TAATATCGCTGGTCAATGACTGGTGGGGAGGGATTGAATGAAAGTAAGAAATGATGTTGCAGATTGGCTAGAATCAAATG
ATGAACAGACTTTATGCGATGATTTTTTGACAGAAGAACACGAATTTGACAACTATCTAGGAAAACTTGCTTTAAATTTA
GGGTACGAATTTGTAACTGATTTTATTGTTGATCTAAAGCGAAATGGATTTGTACGAGAAAGCCAGACGAATACTGGTAT
GAGGATAGTTAAATGAAACTTTTGTGTAAGCTGTTCGGGCATAAAACAAAAGAAGAACATCAATATAGACATTCTTGTTA
TTTGTACTGTTATAGATGCAAAGAAAATGTTTGGGTTGTTGCTCCGAAGAACCCAAAAGTAAAAGTCTGTCAGTGTCAAT
GGTGTGTTGAAAATAAAATCAACCGCTCAGACCTTGACGAGTCAGAGAACGTGTTCCCTGAAAAATGGCTTGATAAACAT
ATGGATTGAGGTGGAAAGTGGATAAAAAAATAAGAGATTACTTGACAAAATTTGTTATATTCTTAGTTGTTTTCATGACT
ACTTCTAATATGATTAGTATGTTTTTTAAAAATGCAACAACTAGCGAATGGATTTTAACTATTGTTATTTCTTTAATCGC
AGCATATCAAAATCTGGATTGAAGTGGATATGAAAAAATTTGAGTTATATAGCGCTGCAATCTGCAAGCCAGAAGGAATT
GCATTTGTAAAAAATACAGTTAAAGCTGATAATTATGCTGATATTATCCAAGAAATCGAAAGCAACGCAGGTTGGTACAC
TGCTGACAACGGAGCTTTCAAAGTTGCCTATATCGAGGAGGTTGCGGAATGAAATTACTCAAATCGTTATTGATAGCAAT
TGGGATTGTAACTTTGGGTTTTACCATTGTTATAGGAGAAGTATTAATAGGTAAAGTTTTTGGAACAGTCGCTTTCCTTT
TAGTAATGGCTCTACTCTTAGTCATTGCTTATACGACTTTATTTTACTTAGCGGAAAAGGATAATTGAACGCAAAAAAAG
CCCAAGCTGACCAAGCTTGAGCGAAATACGATTTACGACAACTTATTATATTATTTTCGGTCAGTTATATTATATCACAT
ATACTGAGCTAGGAACTCGCTAAACTCAACTGGAGGAGAAATAAAATGTTTTATATCACACCAACACCAACGTCATGGAT
TATCTGGACAATTATTTGGGTAATCGGAGTATTACTAGGTTTAGGATTGTTTATTCTAGGTTCAATATTACGCGAAAACA
GAAAAAATAATGTCGCTTATGGAGTTTTTGTTTTAGTAGCTTTAGTAGCGTTAACTTTAGTTGGACTAAGCGGTTCATCA
TATTATCATAATTATACTAATTCATCGTCATATAACATGGCCAAGAAGAATCTCAAAATTGAATATGATATGAATCAACA
GCGTACTATCATTATTAAAGATTATAAGGGAGATGTATTTTATGAATATACAGGTTCATTTTCTTATAAAATGTCTGGTC
GTAAAGTTGATTTAACCGATAATAAAACTGGAAATAAGATTTCAGTCTATATGGGAGATAACGATACATTTATTGTTACT
GACGCAGGGATTAAAGGAGAAAAGAAATGATTGCAAATATAATTATTTTAGCCTACGTGCTATTCCTGATTCTTGGAATG
TTCATTACACCTTACGCAATTGGAAAGCCAAGAAGTCCAATAAGTATTGGGACTGCAACCTTTAATATATTATTTGGGAT
TGCGTTTCTAATCTCGTTATATTTTAAATTAATTAATTAAACAAAAAAGCCCGCTGGGAACGGGCTTCGGCAAGAAGTTT
TCTAACTTAATTATACCACAAAAGGAGAACTTGGTTAATGGCAGATAAGTTAGATAGAATTATTGGAGATTACGTTAATG
GCAGACTTGAAGCCAGAATAAAATCAATTGAAAGTAGATATCTTTATAAACAAAAAGTAGATAACTTAGGTATTCGTACG
GCTTATTCTGGTGGTTCGGAGCCTGAAAGTCATGTTTTAAATAAAGAAGCGCTTGAAAATGATGAGGAATTAATCAGATT
AAGAGAATTGATAAGACAAATAGATATCTGGTATCTACCTTTGATTCAAGTCGAAAAAGAGGTAATAAGACTAAAATGTG
AAGGATATAATGGTAGATACTGGTATCAAGTAATGCAAGAATTGGATGTTCAAGGATTTGAAGTTCCACAGAAGAAAGCT
AAAGCTGCTTATTATAAATTTAGGAATGACATCTATTCTTTTGTTATTCACTTAATTTGAGAGGGACAAAATAGGCAAAA
AAAGAATCGAAATTGCCTAAAATTGGCACCTCAACCCTTGTTTTTGCTGATATACTTGTATTATGAAGTAAAAGGCAAAA
GCACAAAACAACAACTAATTCGGTTTGAATATACTTCATAACGTTGCTGGACGATAAAACCAGCGTAGCAAGGAAAACAC
CACTGGAGAGTGCGCAGGGTTCGACTCCCTGACTTGCTATTATATTTTATTACAGGTTGTCCATTGGGCAGCCTTTTATT
GTTGGAAAGGAGATTAAATGCCAGTATTAGAAAATGCAAGACACGAAAAATTTGTTCAATGCCTAATTTCTGGCATGAGC
CAACGAAAAGCATACAGAGAAGCATTTAAGCAATCATCAAAGTGGAAAGATTCAACTGTAGATGTAAAAGCAAGCGAACT
TTTTGGTAAGGTTTTGGTAAGGTATAAAGAACTTCAAGAAGAAGCTCAAGATGCTGCGATTATGACTCGTAAAGAGCGAA
TGGTCACTCTATCAGAGATAGCTAAAAATGCCGAAAAAGAAGCTGACATGATTAAGGCAATTGACACTCTTAATAAAATG
GATGGCGATTATACAAGCAAAGTTGAATTATCTGGTTCAGTCAAAACCAATCCTTTTGTAGACTTATCAACAGAAGAGCT
TAGAAAGTTGGCGAGTCGTGATGGATAAAATAGCGCTAGGGGCAAAAATTGAACTGTCTAAGCGCTTTTTCTTTGATTAC
TGTAATCTCATCATGCCAAGCTTTTATAAACGAGATAGAGCTTATCTGGTGACAATGTGCGAAGAGTTTCAGTCGTTTCT
AAATGATGATGAGCATGATGTTTTGGTTTTGAATCTTCCACCACGTCACGGGAAGTCGCTCACGCTCGGTAAGTTTGTAG
AGTGGGTGCTTGGTAATGACCACACGAAGAAAATCATGACTGGTTCATATAACGAAATTCTATCAACAGTTTTCTCTAAA
AATGTTCGTAACACTATTCAACAAAATAAAGCGGATGTGGATAAGATTGTTTACTCCGATATTTTTGATTCCAAGATTAA
AGACGGAGATGCTGCGAAAAACCTTTGGAGTTTGTCAGACGGATATAACAACTATCTAGCAACCTCTCCAACAGGGACTG
CAACAGGTTTCGGTGCTGACATTATTATTATTGATGATGTTATCAAGAATGCTGAGGAAGCTAACAACGCGACAGTATTA
GAAAAACATTGGGACTGGTTTGTAAACACTATGCTTTCACGTTTGGAATCAGGCGGTAAAATCATAATTAACATGACTCG
TTGGCATAGTGAAGATTTAGCCGGACGTGCTTTGCGTGAATTGCCTAAGAATGGCTATCGAGTAAAACATATTAATTTCA
AGGCTTTCAATGAACAAACGAATGAAATGCTTTGTGATGATGTCCTGACACTCGAAGATTATAAGCGCAAAGTAAAAACA
ATGGGGGCTGATATTGCCAGCGCCAACTACCAACAAGAACCGATTGATGTCAAAGGTCGATTATATAGTGAGTTCCAAAC
CTACAACGCTCGCTCAGAGTACAAAAAGATTTGGAACTATTGCGATACCGCAGACACTGGGAAAGACTATCTCTGTTCGA
TTGTGTGGGGTGAAACCTCAGACGGCTTTGCGGATGTGTTGGATATTATTTACACTCAAAAACCGATGGAATACACAGAA
AACGCAGTGGCCAATCAATTAATTAATAACAGAGTAAATGCATCAAGAATCGAGCGTAACAATGGCGGTCGGTCTTTTGC
TCGTTCTGTCAGAGATAAGATTCAAGGCAAAGTGGCTTGTGCTGTAGAAGATTTCTTCCAAGGAAATAATAAAGAAGCCC
GAATTTATTCTAATAGTTACTGGATAGAGCAGCATGTTCGATTGCCGAATGACTGGCGAACTCGTTTCCCAGAATACTAT
CAAGCAATGACAACTTATCAACGTGAAGGTAAAAATAAACATGATGATGCGCCGGATGCAACAACAGGGATTGCTGAGAC
AATGACAACTCGTAAAGCAAAACTAAAATCTTTCAAAGGAGGATTCTAATTGAAATACAAACCACCTAAATTAATGACAT
TTCCAAAAGATGAACCAATCACAAACGAAGTAGTTACAAAGTTCATGGAAAAACACAGATTAGAAGTTGCTCGATATGAG
TACTTAAAAAATATGTATCGTGGAATCATGGCCATTGACGCTGAACCAACAAAAGACCTTTGGAAACCAGACAATCGTTT
AACTGTAAATTTTACAAAATATATTGTAGATACTTTTACTGGATACTTCAATGGTATTCCAGTTAAAAAGTCTCATTCAG
ATAAAGAAACACTTTCTAAACTCCAAGAATTTGATAATCTTAATGACATGGAAGATGAAGAGTCAGAGCTTGCAAAGATG
GCTTGCATTTATGGTCGAGCTTTTGAACTCTTATATCAAAACGAAGAGACTCAAACGAACGTTATTTATAACACTCCTGA
AAATATGTTCATGGTTTATGATGACACGATTAAACAAGAACCATTGTTTGCGGTGCGTTATGGTTATGATGATGACTATA
AATTATATGGTGAAGTTTATACAAAAGAAACAACCTATGCTTTAAATGGAACCATGGGCTTTTACAATATGACTGAACAA
GCACCGAATCCTTTTGATGATTTGCCAGTTGTAGAGTTCTATTTCAACGAAGAACGGATGAGTATTTTTGAATCTGTTAT
TTCATTAGTCAACGCTTTTAACAAAGCAATTAGTGAAAAAGCAAATGATGTTGATTATTTCAGCGATCAGTATTTGACAT
TCTTAGGTGCTGCAGTTGAAGAAGAAGATTTGAAAAACATTCGTAGTAACCGTGTTATTAATTATTATGGCGAGAGTTCC
GAAGCGAAAAATGTAGATGTTAAATTCTTAGAAAAGCCTGATAGTGATTCTCAAACAGAAAATCTATTGGACCGACTGAC
TAAGTTAATCTTCCAAACAACAATGGTTGCGAATATCTCTGATGAATCTTTCGGGTCATCAAGTGGTGTCTCGTTAGCCT
ACAAACTTCAAGCAATGAGCAACCTAGCTCTGTCATTTCAACGTAAGTTCCAATCTTCTTTGAATAGTCGATACAAACTA
TATTGTGAGTTAAGTACGAACGTTTCAAACAAGGAAGCTTGGAAAGATATTGAGTACACTTTTACTCGTAATGAGCCTAA
AGATATTAAAGAGCAGGCTGAAACTGCTAATATTCTTATGGGAATCACTAGCCAAGAAACTGCTTTAAGTGTCATTTCCG
TTATTCCAGATGTCCAAGCTGAAATGGAAAAAATCAAAAAAGAAGAAGCTTCTACAGCTATCTTTGACAAGGATAAGCAA
CCTAGTGAAAAGGGAACAGATACAGTAGTTCCTGAAACAAATGAGGAGTAACCTATGAGAACTCCCGACTATTGGATAAA
ACGTGAGCAAGCGTGGCAGGCGCAACAAATAAAAGATGATACAAAACGCATGAAGCAAATCATGGATAAGCTATTTGAAG
CTCAAGAAGCCATTCAAAAAGAAATCAATGCCAACTGGCAGAACTTTGCGAATGGTCAAGGTATTTCTATTAGTGAAGCC
ATGAAACGTGCGGATAAAATGGATGTCAAAGCATTTGCCAATAAAGCTAAGAAGTACGTTCAAGAAAAAGACTTTTCACA
TCAAGCAAATCAAGTATTGAAACTTTATAACTTGACCATGAGAGTGAATCGTTTAGAACTTCTGAAAGCAAATATTGGTC
TGGAGCTTATTTCTGTATTTGACGACTTGGATAAATATTTTTCAAAGAGTTTGAGCGACGCAGCTCTCACAGAATTTGAA
AGACAAGCCGGAATTCTTGGTCTAAGTGTTCCAAAGAAAGGATATAACAGTTTAGTTGAATCAGTTCTTAATGGAAGTTA
TAAAGTCGAAGGATTCGCCAGTTTCTCTGACAAGCTTTGGCAATATCAATTTGAATTAAAAGCTGATATTGAAAAACTTC
TTATTCGTTCAGTAACTGGCGGAATCAATCCAAAAGCATTGGCCCCACAACTTAAAAGGCTGATGACTGAACAAGGAAAG
CTTAATGCGACTTACAACGCACAACGATTGCTTGTGTCAGAAACAACGAGAATTCAAACGGCTATTCAAGAAGAAAGCTA
TAAAAAAGCTGATATTGATAGTTATGAGTATATTGCTGAACCGTCAGCTTGTCCTATCTGTGGGGCATTGAATGGTAAAA
TTTTCAAGCTTAAAGATATGTCGCCTGGTATTAATGCGCCAAACATGCATCCGTTTTGTAGATGCAGCACAGCGCCGCAT
GTTGATGATAAAGGTTTCTGGGATGATTTACTTGATAGGAAAGTAATCAGTCAAGACGAATACAAGCAAGCATTTGACGA
CAGGACAGAAGCTGATAAAGCGATTGAAGAATTGCGCAGAAAAAGAAAAGGATAGATTTCAATGAATAAAAATGATAAAA
AATATTTGTTCTTGCAAATGAGCTATTGGGAGATGTAGCTAATCAAAAAATTACTGGTGTTTCTGTAGATAATACTAATT
ACGAAGATGAAACAAAACGACTTTCCATTGTTATTGATTATGTAGAAACATCAGGGACTAATTTTAAAATAAAAACAGAT
GGTCTTAAAAATATTAATTTGGGTGATGTTGCTGGGGATATTATAAAAGCAGGAAACCTGAATATTCAAAACTAAGCGTT
TGTCACTGACAGGCGCTTTTCTTATGCTCAAAGGAGGACATAAAATGGACGAATTACAATTCACAAACAAAGCAAAGCAA
ATGGTAGCTGACTATGCCAATAAAAAGAACGAGGAAAAAACGACACCATTAGAAGTATATGTCGTGTGGTCATGCAAGAC
TTTGCAGAATAACAAAGCTATGCTTTCTACTGATGCCCCGGACGGTCGATATTATGAAGTGACTTACAACGGAGATAAGC
AAGAATTTTATTTTGATGCTTATATCAAGGAACACAATCAACTCATTAAATAATAGTTTTAAACCCTTGGTATTCCATGA
GTTTTTCTTATGTCCGTTTCCGAATGTTGTGGACACTAAATAAAACACGAGAAAATCAGACTCCCAAGTCTTTAAATGCG
AGTAGGAGGAACCAGAAATGGAACATACAGAACTTTTACCCCTTAATTTGCAACTGTTCGCAGAAGAAGCAGCCGATGAG
ACGTCTGAAGCTGGTTCGGAAACTGAAACAGAAACAAACGAAGAAGAGCAGCAAGAACAATCAACTGATAATGACAAAAT
CGTCGAAAAGCTTCAAAAACGAATTGGTAAAGAGCAGGCTGAAAAAAATGAAACAAAAACACAGCTTGACCAAGCGCTGG
CTCGTATTGAAGAACTTGAAAAAGGTGGCAAAAAGTCAGTTAAAGAAAAATCTGACGAAGAAAAAGCTGCTGAAATTCAA
AAAGCTAAAGACGATGAAATCGCAAGCCTTAAAGCACAAATCAAAATTTCAAACATTACCAGCCAAGCTGATGAAGTATT
GAAAGAAAGTGGAATTGCTTTAAGTGCTGCTGAATTAGGATTGTTAGTTGATGTTGATGAAGAAAAAACTTACAGCAATG
TAAAAACTTTCCTCAATTTGCTTGATAATCAACGCTCACAATGGGAAAAAGCACGAAACACAGGGACAACGCCTAAACGT
GTTCCAGGTAACACTGATGTCGATGTTTTTAAACAAGCGGCAGCTAAATATTAAAATAGGAGATCTAAATTATGGCAATT
AAATATTTCACAAAACAATACGCTGGTATGTTACCAGACCTTTTCGCAAAAAAATCAGCTTTCTTGCGTGCTTTTGGTGG
AGTTCTTCAAGTAAAAGATGGTGTCACTGAAAATGATACTTTTATGGAACTCAAAGTAAGCGACACTGATGTAGTTATCC
AAGCATATTCAACTGATGCAAATGTTGGTTTTGGATCTGGAACAGGTAATACTTCACGCTTTGGTCAACGTAAAGAAGTT
AAGTCAGTCAACAAACAAGTGAGTTACGATGCTCCTTTGGCAATTAATGAAGGAATTGATGATTTCACAGTCAACGATAT
CAAAGACCAAGTTGTAGCAGAACGTTTAGCACTCCATGGTGTGGCATGGGCCCAACATGTCGATAAATTGCTTGGTAAAC
TCTTATCAGATAGTGCCAGCGAAACGTTGACTGTAAAACTTGATGAAGATTCCGTGACTAAATTGTTCTCAGATGCTCAT
AAGAAATTTGTAAATAACAACGTTTCTATAGCAGTGCCTTGGGTTGCTTATGTTAATGCTGATATCTATGACTTGCTTAT
TGACTCTAAACTTGCAACAACTGCTAAAAATTCAAGTGCAAACGTTGATGAACAAACACTTTATAAATTTAAAGGTTTTA
TTTTATCTGAACTTCCTGATGAAAAATTCCAACTTAATGAAGGAGCTTACTTTGCTGCTGATAATGTTGGTGTAGCTGGT
GTCGGAATTCAAGTGACTCGTGCAATGGATTCAGAAGACTTTGCAGGAACAGCACTTCAAGCCGCTGCAAAATATGGTAA
ATACTTGCCAGAGAAGAATAAAAAAGCAATTCTTAAAGCCACAGTAACAAAGTAATTGCCCCTAAGAGCGTAACGTTAAA
TAAAACAACGTTATCGCTTGCAGTTGGGGCAAACGAAACATTGACAGCAACTGTCTTACCAGTAGATGCAGATGATAAAA
CAGTAACCTTTGCTTCAAGCGAACCTACAATTGCTACGGTAACACCGAAACAAGGGAATGTAGTTGGTAAAGCTGAAGGT
AAAACGAAAATTACTGGAACAACAGCTAACGGATTAACTGTTACATGCGATGTTACCGTAACTTCTGTATAATAAGGAGT
AATTTATGGCTATCACTGATGATTTAAAAAAGCTTTTAGGCGGTTCATCGGATGAGCGCTTGGAAGTAATCGAAAAACGC
ACTCGTGAACGTTTATTGCTAATTCTCAGTTCTAATATCAAAGAAGTACCACCAGAACTAGAATATGTTGTTTTGGACGT
TTCCTTGAAGCGTTTTAATCGTATCGGTCAAGAAGGCATGCAGTCCTACTCACAAGAAGGATTAAGCATGACCTTTTCAG
AATCTGATTTTGATGAGTATGCCGATGAAATTGAATCATGGCGAAAATCAAAAGAAACTGAGGGCGATAAGAAGATTGGG
AGGTTCAGATTGTATTGAGATTTTTAGATGAAGTTACTTTTATCAAAGAATCGCCCGACTCACATTATGACCCCGATTTA
GGTGAATGGGTTGAAAAAGAACCAACTCGAGCAGTATTTAGTGCAAACATCACTGATATTGGAACTGACAGAAGTATAAA
AGTTTTCGGGGATATTAAACAAGGGGCAAAAGTCATGCGAATGATGCCCCTTTTTACTATGCCAGAATATGATTACATTG
AGTTTGATAATAAAAAGTGGGCTTTAATGACTTACCGCAATCCAAGTGAGCGAAACACTTTTATTTTGCAGGAGGTCAAT
CAATGAAAATAACTGGAATTGATGCCTTGCAAAAGAAATTGAGAAAAAATGCTACGCTTAATGATGTCAAACATGTTGTA
AAAAGAAATACTGTAAGCATGAACAAGAATATGCAAAATCTTGCTCCTGTAGATACAGGAAACATGAAGCGTTCAATAAC
CAGTGAATTTACAGACGGGGGACTTACAGGAACGACTATACCTCATACTGATTATGCTGGATATGTAGAGTATGGGACAC
GATTTCAAGCTGCACAGCCATTTGTTAAGCCGGCTTTTGATGTTCAAAAGAAGATATTCACAAATGATTTAGAAAGGTTG
ACGAAATGATTAAAACTCGAGACCAATCTATTTTTGACGAATTGTTCAAACGAATCCAAGCTTTGGGGTATACCGTTTAT
GATTATAAGCAAATGAATGAAGTGGGCTATCCATTTGTTGAAATGGAGAATACTCAAACTATTCATGAACCAAATAAAAC
GGATATTAAAGGCACAGTAAGTCTTTCATTATCCGTTTGGGGCTTACAGAAGAAGCGCAAGGAAGTGTCTGACATGGCAA
GCAATATATTTAATCAAGCATTGAATATAAGTGCCACAGATGGCTATTCTTGGGCTTTGAATTTACAAGCAAGTACCATT
CAAATGATGGACGATACAACAACAGGTACACCGCTTAAAAGAGCGTTTATTAACTTAGAATTTAGACTAAGATAGGAGAT
TTAATATGGCAGAATTAACAGCTAAACAGGGTAAAGATATTATCTTACTCTATCGTTTGCTTAGTAAAGCAACAAAAGAA
GCCGCTTGGAAACTTGCTTTCCAAACAGAACACTCGAATGAAAAAACTCGAGATTACAACACTACAGCAACCAAAGATGG
GACAATAGGTTCTCTTGCAGCAATTGAATATAGTTTATCTGCCACATCTATTGCAGCAAATGGTGACCCACATCTTGACG
AAATGGACAAAGCGTTTGATGATGGAGAAATTATTGAAGTATGGGAAATTGATAAAGCTGAAAAAGGATCTGACGGAAAG
TACAAAGCTAAATATCTTCGTGCTTATCTTACAAGTTTCTCTTATGAACCTAATTCAGAAGATGCGCTTGAATTGAGTTT
AGAATTTGGAGTGTTTGGCAAACCTCAAAAGGGCCAAGCCACACTAACTGAAGAACAAGCTAATGTTGTTCAGTATGTAT
TCAAAGATACTGTTGCGGGATAAAGCTGAAAATATTACTGACTCTGCCTGGAGTACAGTTGTAGAAGTGACAATTTAAAT
ACTATAAACAAAAGGCTAGAGATTTGCTCTAGTCTTTATTTTTTAAGGAGAAATCAAAATGGAATTAACAATTAATGGCA
AACAGTATGTTTTTATCTTTGGTTACCGATTCATTAAGGAATTGAATAAAAAAAATGAAGTCACAGAGCGTGGGATGACT
TTAAAAGCCGGCTTAGATAACGCTTTGATGAACTTCTTTAGCGGAGATATCGAAACACTTGTTGAAATGCTAAAAACTGC
GAATGCAACAGAAAATCCTCGTGTCTCTGAGAAAGGGATAGTTGAATGGATTGAAGAAAATGGTATTGATATGCTTTTTG
ATTTAGTACTCGAAGAGTTAAAAAAGTCGGAATTTACCAAGAAAAAAACATTGAACTTCGAGAAAGAAGTCAGCAAAAAT
CTACAGTAATAGATTTTGACAAACTCTATGAACAAGTTCAGATAAATTGTTTGCGTTATCTCGGAATTGCTAATCTAAGA
GATATAGAGCGCATGACCATTTCGGAGTATGAATTAAGGCTGAAAGCTTATAGGCTAAAAAGACTTGATGAGCAAGAATT
TATTTACCAACAGGCATGGGCAAATTGGCAAGTTCAATCAACTAAGCAACAAGGTAAGAAGCAAGTTCCAGTTTATTCGA
CCTTCAAGAAGTTTTTTGATAAAGAAAAATTTGAAAATGATATTTTAGGAATCGAAACTTCGGACAGTGCTTTTAAAAAG
GACAAAAAACTAATTAACCTCATGAAAAAAGCAAATAAGTAAGAAAGGAGGAAAAACATGGAATCTTATAGTGTAGAAGC
GATTCTGAGTGCTGTTGATAAAAATTTCACTTCAACCATGAATAAAGCAGATAGTTCAATGGGAACATTGAACAAGAACT
CACAAAATACAAATACTTCTATCCTAGATATTGCTAAGGGTGTTGGGGTTTTTAAACTTGTTGATTCTGCGATTAGTGTG
GTAAAAAGTTCATTGGATGGTGCAATTAACCGTTTTGATACTTTAAAAAACTATCCAAAAGTAATGGCTCAAATGGGCTA
TTCTACTGATGATGTTGCTAAGTCAACCGAGGTACTAAAAAAAGGTGTCGACGGATTGCCTACTTCACTTCAAGAACTGA
CGAAAAGCTCTCAAAGCTTTGCGATTTTAGAGAAAAGCGCAACGGGTGGTGCTAAAACAGCAACCGCTCTTAACGATGCT
TTTCTATCTTCTGGCGCAAGTGCTGCAGATGCAAGCCGAGGAGTTCAGCAATATAGTCAAATGTTATCTAGTGGTAAAGT
TGATTTAATGTCATGGCGAACACTTCAAGAAACTATGCCCTACGCTTTGACACAAGTTGCTAAATCATTTGGTCTCACGG
GTAAAAGTGCTGAACGTGATTTATACGCCAAGCTTCAGTCTGGTGACATTACCATGGAACAATTGAATAAGCGATTTGTA
GAACTGGACGGTGGAGCTAAAGGATTTGCGCAAACTGCAAGAACGGCAACTGGCGGTATTGGTACATCTTTTACTAACAT
GAAAAACGCTGTGGTAAACGGAATAACTGGAGTACTGCAAACGATTGATACCGCCTTACAAAATAATGGATTTAAAAATG
GTATTGCGACAGTTTTCGATGGCATGAAGCAATCTATAATTGATACTTTTAAAAATATTAATTCTGTTTTATCTAAAGTA
CTCCCACCTATTATAACTGCTTTTGTTCAACTAGGAAATATTTTAAAGCCTTTCACTCCTTTACTAAAAGGATTAGGTGG
AGGTTTTACAACTTTAATAGCTATCGTTGGCGGAATGCTTATTTTTCAAAAAGTTGCTGGCGCTGTAAAAACTCTGTTTG
CTGCATTAACCGCAAATCCTTATGTTTTAGCAATAGCTGGAATTGTTGCCTTGGTTTTAGCAATCAAAAATCTTTGGGAC
ACTAATAAAGGTTTTAGAGATGCAGTCATTCAAATTTGGCAGTCTATTTCTGACTTTTTACAACCAGTTATTGAATTTAT
TTCTGGTATCATAACGAATACATTTACTCAAGTTTCTCAATGGTTTAATGAAAACCAGCAAGGAATACAGAACTTAATTC
AAACAGTATGGGGAGTCATCCAAGGTGTATTTGAAGTCGCAATGATCGCAATTCAAGCAGTTGTTTCTTTAGTATTAGGA
CAAATGCAAGCTGGTTGGGAAATTTGGAGCAATGTTATTTCAGGGATTGTACAGGTAGCATGGGCTTTGATTTCAAATAT
TTTTTCTGGTTCTTTAGACAATATTTTGGCAGTTGTAACGTTCGTTATTAAACAAGTCCAATTGGTGATTGATACAGTGA
TGAATGTTATTCAAGGGATAATAAAAACTGTTTGGTCACTTATTACAGGAGACTGGAAAGGCGCTTTAGATGGAATCAAT
CAAATTGTCGGAGCTTTTGGAAAGTTCATTACCGGAACTTTCGATAATGTAATGGGATTAGCTAAAGACTTGATAAAAAA
TGGCATTGATACTATTAAAGGAATATTTGACAGCTTATCTAAAATTAATCTTCTTGACATTGGTAAGGCTATTATTGATG
GTTTTGTAAAAGGCCTAAAAAGTGCCTGGGAAGCGGGTATGAAGTTTATTGGCGGAATTGGAGATTGGATTAAAAAACAT
AAAGGTCCAATCCGTGTCGACAGAAAACTTTTAACTCCCGCTGGTAATGCCATTATGAATGGTTTGAATTCTGGTTTAAC
TGGAGGTTTCCGTGATGTTCAATCCAATGTATCAGGAATGGGAGACATGATTGCTAATGCAATTAATTCTGACTATTCTG
TGGATATTGGGGCAAATGTTGCGGCAGCTAATCGCTCAATCAGTAGTCAAGTTTCTCATGATGTGAATCTTAACCAAGGC
AAACAGCCGGCTTCATTCACTGTGAAGCTTGGGAATCAAATCTTTAAAGCCTTTGTGGATGACATTTCTAATGCACAGGG
TCAAGCAATTAACTTAAATATGGGATTTTAGGAGGTAGAAATGTACAAGTTTAGAGATACGACAAAACAGGAGCATTATC
GCAACCTTCCTTTTATTCCAACCAGCGCCATGAGTTATGATGGGACTTGGTTAGAGGAACTCATAGAAGATTATCAGACT
TTGACGGTTGAGGGGCGAGAAATGTATTCTCTCAGCTTTGAATCACAAGAAATGCAAGTGGGAGGAGTAATCACCAATGT
GAAATATCCTCCTCGGGAGCTGACGATAAAATATAAGCTTGAGGATAGGGACCCTCGAGCTTTACAAGAAAAGTTTGATA
CTTTAAAAGCATTCTTGATTCGTCAAGAAGATGTTCCCATTATTTTTAATGATGATCTGGAATATACTTTTTATGGCCGT
TTCCAAACTGCAGACAATGTGGCTGGAGATACTAATTCGATTATTTCAAGTTTTACTGTCCTTTGTAGCAATCCATTTAA
ACACGGAAAAACTCAAAGTGTAAAAAATAAAGTGATTGAAGTTTTACCCTATCCAGTTAAACCAGATAAGCTGTCATTTA
AATTACTGACAGATGGTTTACTTGCAACTGACGGAATTTATCGCTTGAAGTCATCACAGGCTAAAAATGGCGACCTTTTG
GAATTTGATTTTCAAACAGGCGATACTTTTCTCAATGGGAAAGTAAATAACAACCTCTTAGACCTTGATTCTGATTTCAA
AAATGTCAGACTGACAACTGGAACAGATTTTTCAAGTTCAAACTATGAGTTAACGATTCAATATAGAAAGGCGGTGCTTT
AGTGAGTAATATCTTATTTTTAGATAAGATGCAACAAGTTATCAAAAGTTATGATTCTAACGAGTTTATAGTATGTGTTC
AGACAAAAGAAATCACAACCAACGCTTCTGAATTAATGAATGATACACTTTCAGTTTCTTTACCTTTTGACGAAACAATT
AAAGATGCCAGCTATATTGCAGTCAATGATACAAAAGAGCAAGAATTTTCTTTATACCGAATTTTAACCGCAAAAGATGA
AGATGATTTATTATCATCTGAAGCGATAAATTTTGCAGTCGATGAATTGGATAATTTTATCATCAAAGATGTAAGGCCTA
AAAATAGGTCTTTTTCTTATGTGATTAATCAGCTTTTATCTGATTCAGGTTGTGACTGGGTATTGGGTATCTGTGAACCA
ATTAAAACAGTTTCCAGCACCTTCTACTATACTTCCATGCGTGAAGCTCTAAAAGCTCTACAAGAGTTAGGTGCAGAGTT
TACCTTTTCAATTGAAATTACAGGAAATAAGATTACTAAAAAAATCATTAACTGCTATAACCAAATTGGAAAAATTACCA
ATAAACGCTTTGAATATGGCGATGAAGTTTTGAAAATTGTTCACCAACAAGACCGCACAAATATTGTTACTGCTCTAATT
GGACGTGGGAAAGGTGAAGAAGTTGGCGACGGCTATGGGCGAAGAATTGAGTTTTCAGACGTCGAGTGGAGAAAGTCAAA
TGGTAAACCACTTGATAAGCCAAAAGGTCAAAACTGGATTGAATATCCAGAAATGACAAAAGAATACGGCATTCCATCAA
ACGGAAAAATGTTACCACGTAAAATGGTTGTTATTTTTGACGATGTGGAAGATGCAAGTGAACTTTTGCAAAAGACTTAT
GACCAACTGGCTTATTACTGCCGGCCACTCGTTCAGTTTAGTACTGAGATATTAGGCAGTGATTCAATTGGAAATACTGT
TTCAATCCATAGAGGAGACCGAAATTATCACTATCAGACAAGAGTCTTTAAAGTAGTTACTGACCATGTTAATGGGCGAG
TGCAAGCTAGTCTAGGCGATAATTTAAGTGGAAACTCAATTAATCGCCAGTTGTCACAAGTTCAAAGCAATATCTCTGAC
CTTGATAATAATAAAATGACATTTTATGACTCCACAGAAATTGGAAAGTATCAAGACGATATTATGCGAGGTGCTGGTGC
GAACGGTGGCTCGATTTACATGGTCAACGGAATTGAAGCTGGTGTATCACAATCAAGAGAGACCTATGAGCAAGTCTTTA
TGGATGGCCCAAGGATTCAAGATTCACAGTATTTCATGATTCAAAATAATGCTGGAATATCTTTTAAGCAATGCAAAAAA
GGGCAATGGACGACAATTCAAGACGTTCATAATGGGAAAAGCAATACTGCATGGACACTTGATGGGACTTTCAATGCTAA
CTTTATTAATGCCGGAGTTTTGCAAGGGGTCAAGATTCGCTCAGTTGATAATGACTTCGTTATTGAACTTGACCAAGGAA
AGATTCGCTTTATAAAAAAAGACGGTTCTTCTGAAAAAGAAATGTTCGCATTTGCTCCAACTTATGTCGGTGGACAACTC
CAAGGCATTAATGCAATTCAAAATCAGGGTTATTCTTTCGCCTTGTCATCAAAAGGAAACAACGGAGCGCTTTTAAATGT
TTTAGAAATTCCAAAAGACAGTACGGCTGAAAATCGAAAATTAAATCTTTACGGAGAAGTAAAAGTTGATGGTAACTTTT
ATGTTAATGGAGTAAAAATCGATACCAACGGTGGAGGAAACTCTGGTGGCGGCGGTGGTTGGAATGGCCAATATCCACCA
GAAGTCACAAGCGATCGTGATAAACGGTACTGGCAAATCTGGGCAATGGCAATTGGGGCTGGTTTCTCTAAACAAGCGGC
GGCCGCATTACTCGGAAATGCACAGGGTGAATCTGATGCCAATCCAACGGCTGATGAGGGCGGCGGACGTCCTGGATTCG
GTTATGGGGTTTGGCAATGGACGGATAGTTCAGGCGCTAGCTCTGGACGTGTTTATATGATTAACCTCATGACACGAGCA
GGAGTGACTGACAATCCTGACACAATCACAGCCCAATTCAAACTCTTGATGTGGCATGCACAAAACGGCCAATGGATTGC
GAAAAGTTCTTATCCTTATTCTTGGACTCAATTCATGACATTGACCAATATCAATACTGCAACGCAAGCTTTTGTAGCTA
ACTTTGAACGTCCTTTAAACGGACACCCTGAACGTAGCACTTGGGCACAAGAGTGGTATAACAAATTTGTTAATCTTAAA
ATCCCAAGCGGTGGCGGAGGTTATATCGCTCCAATTTCAAGTCCTATTACCGTAACAAGTGAAATGGGTTGGAGAACGAG
TCCAATCACCGGAGCGCAAGAATTTCACAATGCTATGGACTTGGTTAATGGCAATCCAACAACTCCAATCTTAGCTTCTA
ACGATGGTCAAGTGGTCCAAGCAGGAAGTAATTATTATGACTGGTATGGAAATTACACGGTCATCAAGCATGCGGATGGA
CTTTATACAGGGTACGCACATCAAAGCAGAATCGATGTTTCTGTGGGTCAAAATGTTAAAAAGGGCCAACAAATTGGACT
TATGGGAGCGACTGGTCCGGTCACTGGACCACATTTGCACTTCCAATTTATGGACCAATATTGGCCATCATCAAGCGCTC
ACTTTAAGAATCCAAGGGATTATATCAAATTTTAGAAAGGGTCTATTATGACAGAACATTTTATAACACTGTCCACCACA
GAGCCTAATAACAATATTGGCATTGTTAAGCTAAGACATGCGGATGTCAATAGTCAAGCCATTGTTGCTCAAATCGTAGA
GAACGGTCAGCCCAAGAGTTTTGAGGGACTGCAACCGTTCTTTTGTTTAATGGCACAAGAAACCACAGGTCAAGGATTAT
CAGAAGAAAGTGTTGTCTCCTTTGATGCCAAAAATGGAACATTGAATTATATTGCCAGTGACAATGCTTTGCAAATGGTT
GGACGTAACGAAGCTTATTTTAGCTTTAGAAAACAAGAAGGAAGTCAATGGATTGAGCAATTCTCCACTCGGACTTTTCA
CTATATTGTTGAGAAATCCATTTATTCGCAACCCTTCAAAGACTCAAACTATTGGTGGACTTTCAAAGAGCTTTATCGAA
TCTTTAATAAGTATATTGAAGATGGTAAAAATAGCTGGGAACAGTTTGTGGAAGCAAACCGTGAAATCCTTGAATCAATT
GATCCAGGAGGACGGTTACTTGCGGAAGTTTTAGACCTCAATAAAATTATTTATCGTAAAGTTCCAAGCGGGTTTAATGT
AGTAATTGAGCACGATTCAGAGTATCAACCGGATGTGAAAGTAACTTATTACAAAAATTCAATTGGAACCGAAGCGAATG
GATTTGATACTGGTCCAGTATTTGGCGGAGAGCGAATTTATAACCTAGCTTCTTCATTAAGCTATATCAGAAATAAAGTC
AATGTTGAGCTTCCGTCAGTTTATGCAATGGGCGGAGAAGTTGTAAATAATGGTAACGAACTGTTGTTAATCAACGGAAC
TGAGGTTATGCGTTTTGTTATTGAGGGCGCAACAATCACCAAAGGCTATGTTGAAAAAGTGAAGCCACCAACTAATCTAA
TTGTTTATGATATCACTTCTTCAAGTGCAAAAATTTCGTGGGAAAACGGGGGATAATATGGCAGATAAAAATTATTTACA
CACCGCCTACGCCAACAGCGCAGACGGAACGGACGGTTTCACGACTGTTTATCCGAATTTGAATTTGTTAGTTAATAGTT
CAGCCAAAACCAAAGATGGGTTCTTTAAAAATTTCGACAAAGTAGAAAATGGCTATGGGGAAGTAACAATGAAGGGAACT
AATACATGGGTTACTAAAGACCTAGGGGATGGTTTCTCTATTCAGCCTAGAAATTACAAACCCGGAGATAAATATACAAT
GAGTATGGACGTTATGTTCACAAGTTGGAATCTCCCTGCTGGAACAACTATTACTGAGTTTTGGTTGGGTCAGCGATACT
TTGGAGGCTCAGGGAAGCATATATGTTCTATTGATTTACCTAAAGACCCTAGCAAAATGTTGAACCAATGGATAAGAATA
ACACAAACTTCAACGATACCACCTTATGATGACCCTTCTGTTGGTACTCAAGCAATCTTTACTGTTGGTTTTTTTGGTCC
GAGTGAAGGTAGCTTCACGATTAGAGTTAGAAAGCCAAAACAAGAAGAAGGCTCAGTAGCTACTCCACACATGCCCTCAG
CTAGCGAAGTAACAACTGCTGACTGGCCGAAGTTTGTAGGAACTTACGTTGATACGAATCAAACTTCTAGTACGGAACCC
AGTAAGTATGATTGGGATGAAATGAAGTATCGGGTTTATTTAGATGGTGTGCCTGTAGGTGGAAGTAAACTTCTGTCATT
TGATTTGGAAAATCTAAAGGCGGGCACATCATACAATGTTCAGGTTAGTCAAATAAATGGCAATGTTGAAAGCGACAAGT
CAGAAAGTGTTGCTTTTAAAACAACACTACCCAAATAATAGAAATAGGAGAAATAAATGGCTGAATTAACTAAAATTTAT
CGTGGCATGCAAAACGGTGCTGAAACGATTGATAATAACTTTAGTAAAATGAATACTGAGATGAAACAAACGGCTGACGC
TTCTGTAAAAATGACAGGAAACCAAGATGTTTCTGGTGTTAAAAATTTCAAAGATGGAATAAAAATCAAAGACCTTGATG
TTTTTCCATCTTATAAAAGCGGGAGTTGGTTCGTTGAAAATTTAGATGGAAACATGTATAGATTGACCACAATTATATCG
GTAGATAAAGGAATAGATCAACCGTGGGGTTCTTTATATTTGAGTGCTGAAACACAACATCCAGACCTACCTGCTGGTTT
TACCAAAACTGGTTTCACAGTATCTGTTTCTAAAACAAACAATTTGATGTGGAGTTCAGTTTCAGGGCCAAGCACTTTCC
GACTAATTTCAGGAGTCAACACTGCTGGGGGAACAGGTCGCGAAGTTATCATTCAAGTCATGGCTACAAAATAAAGGGGA
AAGCCAATCGTTAAATGGATAGGTTTTTAATATGAAAGGAAAAATACAAATTGGAGTATCAATGATTAGAAAGTAGGGGG
TATGGATGCATTAGTACATGAAGGGTGGCTTTTTTTTAAACTTGTTATTGATAATTGGGCCGCTCTTCTTATAATTTCTG
GTATTTTTGGTTGGATGTATCGAAGAATGACCAAGAAACAGGAAGAGCAATTAAGAATACTTTTAGTAGTCATTAAACGT
GTTGAGCTTGGAGAAGCAATTAACCATGATTATGGCTTACAAATTGTCAGTGGTATTTTTGATGAATATACAGCGTTAGG
GGGCAATCACTACGCTCACGAAATTTACGAAAGATATAAGGTGGGAAAAGAAAATGATTTTTAACAACAAGTTTTACAAC
GTCATCAAATGGGCTGTTTTAACAGCCTTGCCAGCTCTTAGTGTTTTTATCGGAGTAATTGGTAAAGCCTACGGTTGGGA
GGGAACTGATTTAGCCATCATCACATTGAATGCATTCACGGTATTCTTGGGAACATTAGCTGGAGTAAGTGCTGTCAAAT
ATAATAATCAGCCAAATGATACGGAGGAAAACAAATGAAAAAAATAATCAAAAAAGCTGCCATTGGAATGGTAGCTTTCT
TTGTTGTCGCAGCAAGCGGACCAGTATTTGCGGCAGTCGGTGACCAAGGGGTGGACTGGTCAAAATATAATGGAGACTAT
GGTAACTTTGGCTATGCTCATGATAAATTTGCTTTTAGCCAAATCGGAGGAACTTACGGTGGAACCTTTGTAGACCAAGC
CACCTATGAAACGCAAGTAGCTTCAGCAATTGCTCAAGGTAAACGAGCCCATACTTATATTTGGTATCAAGTCGGAGGTT
CCCAAGAAGTAGCCAAAGCAGCACTTGACCGCTATTTACCAAGAATTCAAACTCCTAAAAACTCTATTGTTGCCTTGGAC
TACGAAAGTGGAACAAGTGGAGATAAACAGGCCAATACTGATGCCATTCTTTACGGAATGCGTCGAGTAAAAGCGGCTGG
ATATACTCCAATGTATTATTCTTACAAGCCGTACACTTTGGAAAATGTCAATTATAAGCAAATCATCAAAGAGTTTCCTA
ACTCACTTTGGATTGCGGCATATCCAAATTATGAAGTAACACCAGTTCCAAACTATAGCTTTTTCCCAAGTATGGACGGA
ATTTCAGTATTCCAGTTCACATCAACTTATGTTGCTGGCGGACTTGATGGAAATGTTGATTTAACAGGAATCACAGATAA
TGGATACGGAAAACAGCAAGGCCAAGAAGTTAAACCCGATACTGCTACACCGGCCATTGAAAATGGTAAAGAAGCCAATG
AAGTTAAAGGAAACGATGTAGAAGTTGGAATGACGGTTAAAGTAAACTTTGGCGCTAAGAATTATGCCACAGGAGAAACA
ATTCCTCAATGGGTAAAAGGTCAACCACATAAAATCATCCAGAAGAATGGAGATACTGTCTTGCTTGATGGTATTAGGAG
CTGGTTATCCGTTCATGATGTGGAAACTATTGATGCTTCTACAAGCCAGCCAACGACACCCGCAAAAACTCATATTGTTC
AGTCAGGCGATACTTTGAGTGGGATTGCATCAAACTGGGGTACAAACTGGCAAGAATTAGCACGTCAGAACAGTTTATCT
AATCCGAACATGATTTACACTGGTCAGGTTATTCGCTTCACAGGCGGTCAATCTGGGGCTACAGCACGAACTTACACAGT
AAGCTCTGGCGATAATCTTTCATCAATTGCCAGTCGTTTAGGAACAACAGTTCAAAGCTTAGTTTCAATGAATGGTATTT
CAAATCCTAATTTGATTTATGCTGGTCAAACTTTAAATTATTAAAATAGTAAAATTAACCCTGACTTCGGTCAGGGCTTT
TTTGTTAACAAATGTTACTGTTTTTCTTAAAATAAATTAGTATAATATCCTTATCATAAATGCTATTCCAAATACAAATA
CAAATAACTAAGTATTTCGGGAGAGATAAAGTGCCCTTTTCCAAAGCGAGGGCGCTTTTTTCTTGACAACGGAAATGGAA
AGTTATATAATTTTTACATCCCAAAAAATACTTTTTTAATAAATTCATTCCTTAGCGTCCCTCTCCTAACTGGGGCGCTT
TTTTTATGCTATAATATAGTCGGGATGTTTGTGAGATTTCATCTCCTTTCTAGAGTCAAGCCATTCTTCGGAGTGGCTTT
TTTCAAATAAAAAAGCTCTAGCTGGATGACTTCAAGGAGTCCAACTAGAGGATGATGAGTGTTAGTACAATTTCAGAA
