# Supplementary material for: Viral dysbiosis in children with new-onset celiac disease
Source: PLoS One. 2022 Jan 14;17(1):e0262108. doi: 10.1371/journal.pone.0262108 (PMC8759644; doi:10.1371/journal.pone.0262108)
Supplement: S2 Table — (ZIP) [file pone.0262108.s002.zip › Virus_Genomes/Salmonella_phage_Fels-2_NC_010463.1.fasta]

>NC_010463.1 Enterobacteria phage Fels-2, complete genome
CAACTCCCGCCAGCTCCACCAAATAAAACAAGGGGTTACGTGAAAACGTAGCCCCTTTTTCTTTGGTAGT
GGCGGCAAAATGGCGACAGCGTGTCGGACTGGCGGCAACAAAAAACCCGCCATTAAAGCGGGTTCTGTTC
AGAAACTCATGTGGCCTTGACCACCTTTTCCCGGATGTGGTGGCGCAGAAGAAATTAGATTCGGTTTTAT
AATGTGCCGTACAAACGTTTCATGAGTAACGAACGTACAGCCACAATTTATATTTTGGCACTGGTTGTAA
CGTTCTTTTGTCGTAGCTGATACCTGAAAGCTGCTTCTGGTATGTGCTGCATGACCGCACTCTGGACAGT
TCATCATTGCTGTTATCCCACCACTTTTGCCATAATCGCAATAATGATACAGCATTATTCAATATTGAGA
ACCAATCATTCAATTTCAAGATCATCAATCTTTACTTCAAGCTCCATGCTGGTCGTAAATCCATTATCCG
GGCTGACAGAATGCGTCAGGGTGGTAATGGTCCATTCTGCATCATCAATCGGCTGCTTAAATCCCGTCAC
CTTCACCGGCATTTCCGTATAGAGATCAGCCCGCCCCTCAGCGAGCTGTAGGGAAAATGAAGCAACCCCG
CGCTGCAGGCGTTCCCACTGCATTTTTGCTGCGCGCTCTGCATTGCTCCGGTTGGCGTAGGTACGATTAA
GAACCAACACGTTTTCATCCGTTCCCACCAGATAATCACCCTGTTTTGCTTCCGGCTCTTTGGGTGTGGT
GGCTTTCTTTCGACGACGCTTAACACTGGTTGTCTCTTTTTTCCTGGGTTCACGCGTATGCAACCAGCTG
GCAATAACACCGGTATAGGCACCACGATCAGCAAGGGTGAACCGATGACCGTCACCGGCTTTGCGCGTGA
TGGTGATAACCGGCAGCGGCTTGCCGCTTGCCGTTCTTCCCTGTCCCTGCCGGATAAACAGCAGGTTCCC
GTCTTTAACGGAAGCAATCGCCCCATACTGTCTCGCCAGTTTCATCAGAAAACTTGCATCGCTTTCATTG
GTCTGGTCCATATGATCCAGCGCCTTATCCGTCAGGTCTTGACCCAGCGCCACTTTGAGGTTATGCCGGG
CGGCGATTTCCTTTACCACCTCCCCCACCGTTGTCTGATGCCATGATTTTTCGCGCCGTGTATTGAGGGT
TTCACGGAAATCTGCGCTACGCGCCCTGATGGTCAGCCGGTCAGGGGCTCCGCTGTGTTCAATTTCATCT
ACGGTAAAAGCCCCTTTAGGGAAAAGCGGCTGGCCTTTCCAGCCCAGCGCCAGATGAATAACAGCACCAC
GGCGCGGCAGAACGATCTGCCCGTCGGCGTCGTCCAGCTCCAGATCAAGCTGGTCTGCTTCAAAGCCCCG
GTTATCCGTCAGTGTCAGACTCATCAGGCGCGCGTCCATCACCGTCGTCACGTCTTTGCCTTCGATGGTG
ATACTGAAAGCCGGGCTTTTGCTGTTCAGATTCAGGAGATCAGAATTAAAGTTCACTGCAGCAACCCTCC
AACCGTGTTTTTAATCCCCCCAATAGCAGATGCTGCAGAGTCCTGCAGGTTGCTGAGCTGGTCACTCAGG
CTCCCGAACATGTCAGAGAGCGACTCATCAACCCGTTTGAGGGTGATCGTAAACTCAATGCGCCTGGGCA
TTCCGCTGGCAAAAAACTCCGTCTTTGTCTGGCTCAGACTCTCAATAACAAACATGCCGTAAATGGTTCC
ACTGCCTTCAATCAAAGGCCATGCCTTGCCCAGTTCAGCCATTTGTTCAAGCGCCAGTAATGACAGCCTG
CCTCCGGTCACTTCCGGCAGCAGAACCCCGGACAGTGTCAGTGAATCATTATCCGGGCCAAGAAACTGCG
TTGACGGGCGGCGGTTCACCCGGCTGTTGGCGGTGTGTCGCCAGCTGCGCTGATACTGCAGTTCCTGATA
AGGGACAGTGCGCAGCATAAATACATATAAACCCAGCACCATCATCATGATTCATACCCCCCCTGATCGC
TGAAATTGCTGCGCGCTTTTGCCCTGGCCCTGCGTTCCCGCTCGTCAAGCTGGCGTGCCACTTCACGGGC
AATATCCTGCGCACTCTGTCCCGGCTGCGCGACGATATGAATGGGCGCATTTATCTCATAACGAATAACT
GACGGCGGGCTGTCAGCCTTAACTGGCTGCGTCTGGTATGTCCTCGCAGGCAGACTGAACGGATGAAGCG
GAGCCACTTCTGCAGGTGTCGCAGCTACCCCCATCACGCCAGCAACGACAGAGGCCAGCGCAGCAGTACG
CCGCCTGCTGGTAACATTTGCCGGTCCGTTCACAATTTCAGGGCCATTTTCTCCGACAATGCCAAACTGC
CCGCGTGGAATGATCCCGCCCGTGTCGTACATCCCAGCGTAAGCCGGGAACCCGCCTGGCGGCAGCACCA
CTTTGCCGTCACTGTTCACTGTGGCGGACTGCTGCTGCGTAACCTGCGCAGGTAGTTTCGCCTTTGCCGC
CTCCTTACTGACAATACCGAGCTTTTCCAGCAGCCATGACACACCGGATTTAAGTGACTCAAGTGGGTGC
ATCACCATATTCAGACCTTCCGCCAGTGCCTCACCAAACCGACGCCCCATTGCAGCTGCGCTGTTCAGTT
CTTCGGAAGTGGATTTAACCGGGGTAAGTAAATCATTGAACCAGCCCCACAAGGCCTGCACCCTGTCACC
AATCCACTGAAACACGGGTCTGAGCGGCTCAAAGGCAGCGCTGATGGGCGCAGCAGCGGCTTTGAACCCT
TCCACCACGCCCCCCAGAAACGCACTGATGGGCTGCCAGTATTTCCAGATAACCAGCGCCACGCCTGCCA
GTGCAGCCACAACCAGCCCTACAGGACTGAGCAGCGCACCCAGCAGGCTACCAACAGCAAATAATGCCAC
GCGCAGCAAAGCCAGCGGACCAGAGATCAACAAACGCAGCACGCTACCTGTACGTGTGGCAGCGGCGGCT
GCAGAAGGTAACGCTTTAACTGACAGCATGGACAGGCCAAACCGGATAACCGCCAGCGGTCCCAGCACAG
CAGCCACCGCCACTGCCAGCGCCCCCAATCCAACAGTGATGGCTGCCGTAGCTGCCGCCACTTTCATCAG
CGTGCCAGCCAGCACGGGATTCTGCTCAACCCAGCGACGCAACGCCCCGGTCACGCGCTTAACCATGCCC
ATAATATCCATCAGCGGCTGGCGCAGCGTTTCCCCCAGGCTGCTGAAAGCGTTCTGCGCGCCCGTCTTAA
CCAGCAACCACTGTGCAGACAATGAATCCTTGTTAATGTCGGATTCTTTCTGCATGGAGCCATTAGCACC
ACTACCTGATGTGAGTTTCAGCTGGCGCTGCAGCTCCGGCAGGTTGTTAGCCAGCTTTGCCGCATCATCG
CCAAACTCTTTGCCAAAAATCATTGTCATGGCTGACAGGCGTTTATCCTGCGGCAGATTGTTGACCTTCT
CCAGAACCCGCTGAATTGTGCCCATGGCATCGGTGGTCATCTGCTTTTCAATCTCCGCCGGATTGAGTTG
CAACAGATTCATGCCTTCAAAAAATCGTTTACTTTGCATGGTGGCAATGGACAGTTCACGCACCATGGCA
TTAGAGGCGCTGGCGGCGATTTCCGGGGCAGCCCCAAGAGAAAGGAATGTTGAACCCAGCGCCGCGGCCT
TTCGGAAGTCAAGGCGGTCAGCCACGCCCCCCATACGCTGCAGGACGTTGATAATGTCCCCACCCTTTGA
CATGGCGTTATCGTCCAGGTAGTTCAGCGCATCGCCCAGTTGTTCAATATTGCGCGTCGGAACTTTATAG
AGCTGCGCGATTTTCCCCAGCCCTTCTGCCAGTTCATCTGCGGGCAGCTCAAAGGCCGTTGCCGCTTTTG
CCGCCGTGGATGCAAAAGCCAGCAGGTCACGTTTCTGCTCTTCGTAAGGATCGTCCTGATTGGTCACCCC
CATGCGAGCACCACCTTCAACCAGCGCGGCATAGTCTATAGCGCCGTTCTCCATCGGCAGCTGTTCGCTG
GCGGCCTTGATGGCATCCTGCATGTCATAAAACTGTTTTGTGCGGTTGCCATTATCGTCTCGCAGCCCGT
TTACCTGCTTTGCCACGCCTTTCATGGCATCTTCCATGCTGGCGTAGCTCTTAACTGCCGCCACAACAGG
TGCGCCCATTGCCACCCCTGCAGCCGTAGTGGTAGCCCCTGCCCCGGCGATGCGATCCCGCACCTCAAGA
CGGCGCGAATACTGATCGCGGACGGCGTTCATTCGCGCCTGCTGTTCGCCCAGGCGTTTAAGGGATTTCT
GCTGCCGGTCCAGGGCCTGCCGGGTTTCGTCGGCATTCTGCCGCAGTTCCCGCTGCGCACTACTGAGCTT
TTTCGTGTCCAGTCCGGCTTCATTGAGCGCAAGACGCTGGCGCTGCACTGACTGACGTAGACCGTTATAT
TTGCTCTGTAACTCCGTAACGCGGTTCTTTGCCTGCTCAAGCAGCCGTGCCTGCGCCGCCGTCGGGCGGT
TGGTGGCAGAGAATTGCGTGGCAAGTTTCGCAGCTTCTTCGCGTGCGGCTTTCAGGCTGTTACCGGTGAC
TGCCAGCTGCGCGCTGGCCTTGCGGAAACCGTCAATGCGGCCCGCCTGAGCATCTAATTCTTTTAAACGG
GCGCGGCTTTGCTGAATCGCTGTAGCCAGCTCTTTTGAGCTGGCCTGCGCGGATCGAAATGGGCGGGTGA
GCTTGTCAACCGCATTAAGAATCACCTGCAGACGCAGGTTATTGTCACTCATCGCTGGCCCCGCTTCGCT
GAATTGCCTTATACCGCCACGCCAGCACCTCAGTCAGCGGCATAACGTCAGTGATGGATGGCGACCAGTG
AAAGATGGTGGCGATATCCGCCACAAGATCATCAATCGTCAGGCTGTCGGTAAACCGGCAAGCACCGACT
TCTTCAACAAAAAAGTCACCACCTCTACCGACAGCGCGGTGAGATCGGCGGGGTCCAGCTCTGCCATTTC
CTGCGCGGTCAGCGTCGGGGTGGAGATTCGTGGGATCACAGTCATCATTGCGCCCACGTCCATATCCATA
ATGGCCTGCAGACGGGTGCCACGCAGTGCGCCGGACTGAGGCTTGCGCAGCACAATTTCGGTAATTTCAG
TTTTACCGCGCATGATGGGAGTATCCAGTTTTACGGTCTTTTCAGTCAGCTTGTCGCTCATGTTCGTATC
CTGTTAATGAAATACTGGCGCGGCTGCCCGCGCCGTTAAGGTTAATCAGAGGCCGAGGGCATTACGGTGT
GCTTCCATCAGGTCCACGCCGCCAACGATTTCTACCATGTTGACCAGATCGACCTCATAGAGCACCTCAC
CATTAATGGTCAGCTTCGCGTAGCTGTTGGTACTGCTGACTTTGGTGCTGCTGCTCTCGCCGGTTTTCCA
CTCGCCGGAATCCACTTCTTTATGGCGCCCGCGCACAACCAGCTCAACGGCCTGCACTTCGCCGGTATCG
TCACGCTGAATGGAACCGGTGAAACGCAGCTGGATGCCGTCAACGGTTGCCTTGCCCATCTGCTTGAATA
ACAGCAGCTCGGTACCGCCGATTGAAAATTCCGTGTCCAGTGCACCGTCATCCAGCCCCATGTCCACATC
CACTGCGCCCGGCATACCGCCGCCGCGATACTTCTCAAACTTGCGGGTAAATTTCGGCAGGGTCAGAGAC
TCAACGATCCCCTGCCAGTTGTTCCCGTCGTTGAACAGGTTCAGGTGTTTTAACTTGCGTGGTAAAGCCA
TGATTCCCCCTTATGCAGCGACACGGCTGGCAAAATCGACCAGGTAACGATCGGTGATGCGCTGGCGCAG
CATCAGGTTTTCAAGCGGAGGCACCGGCGTGTAGTCATAATCGATGGTCAGTTTCCCGGCTTTAAGGGTG
TCTTTATCGTTAACAGACTCATCCAGCCAGCAGTCACCACCAATCAGGTATCCCTGGTTGACCAGACTGC
GCATCTTGGCGCGTAGTCCTTCAATAATGTCGCGGGCCAGCGACGGATTAAGCACGCCATCCACCGCCCA
CATGTGCGCCTCCGCCATAGTGTCAGCCAGCACCTGCGCCGTGCGGGTGTAGTTCTCAAAGGCAAACAGC
GGATCGTCACTGAGACAACGGGAACCCCAGAAGCGGAAGCCGTCTTTGCGAATCAATGTGGTGACGTCAT
TTTTGTTCAGCAGTCCCGCATCGGTTGCCGGGTCCTGCAGATCCCAGAACACATCAGCGGAAATGCCGGT
GACACCGTTCACACCCACATTGGACAGGGTTTTATGCCAGCCGATCTGCTCGTCGATTTTGGCACGCAGG
CCGAGCGCACGGGCGGAGGCGTAAGCCGTCGCGTCTGCTTTCAGCACGGTGTCAAAGTTGATGAAGTCAG
GCCAGATCAGCATTCCCTCGCGCTGACTGAAATTCTCGCGATAGGCAATAGCTTCCTCCACCGTTTTGCA
GCCATTAGCAGCAAGGTAGGCAAACCCGCGCAAGCTTTGCGCCACGCCCAGCAGTTCAGTAGCAACGGCC
TGAGTGTCATGTCCCGGCACCCCAAGAATGCGCGGCTTGACACCGAGCTGCGACTGCGCCGACAGTAGAG
CTTTCATGCCCGTTTTCTTACCGTCGGAAGTTACGCCGCCGATAATATTGGAGGTGGTTTCCGCTTCGGT
TTCTCCCTGCGCCACACGCACAACGACAGTCACGGGTTTTGCCTGATCTGCAATCGCGTCCAGCGAGCGG
GCCAGCGTGCCGGACTCCCCCGCTTTACCGCTGGCGGTGAGCACATCAGTCAGCAGGACCGGCTTATTGA
GGGGGAACACGGACGCATCAGCATCATCGCCGGTGCAGACCATGCCCACGATGGCAGTGCTCACCGTGGT
AATAGGTCGGGTGCCCTCGTTGATTTCAACAACGCGCACCCCGTGGTGGTAATCCTGAGCCATAAGGCAG
TCTCTCCGGTTGACAGGGATACCTTATGTTCTGGTTGCCAGGCGTGCGGCGCACGTATTTCACGATGTGT
CAGTGCTGGTACAATATCGCCACTTTCAACGCGACTGATTTACAGGGAATTTCTTGTAAAGAGTGGAAAT
GCTAACATCAAAAAGCAATCCAACACGATGACGAGTTTCACCGGCGGCAAGCAACCGTCCGGCCTGCTCC
CATTGCTCCGGAGTGAGCTTTGGACGCCTGCCACCGACTCGCCCTTGCGCCCTCGCAGCGGCAAGTCCGG
CGCGGGTTCTTTCCACAATTAATTCCCTCTCCATTTCAGCGAGTGCGCCCATGATATGGAAAAAGAAACG
CCCCATTGATGTGGAAGTATCTATGCTATCCGTAAGACTGCGGAAATTAATGCCACGCTCCCGCAGCTCC
TCTACCAGAACGACCAGATGACGCATACTGCGACCCAGGCGATCAAGCTTCCATACAACCAGTGTGTCCC
CTTCTGATAACGTCCTGAGCAACTTTTTTAATCCGGGCCTTTCTGATTTGGTCCCGCTTATTTTGTCTTC
AAAAATCAGTTCACATCCTGCGCAATTCAGCGCGTTTCGCTGTAAATCAGTATTCTGGTCATTTGTTGAC
ACCCGTACATAGCCAATTTGCACAACAGGCCCCCTCGCAAAAGGCTGGGATCATGCCATTTACGACCGTT
TTCTGCATTTTCATAAACCTCGGTTTAGGCGAAACAGCAAAGCAAGCTGCGGGCGCAGTCCAGAAAACTG
GCGATGAGATGAGCGGGAAGTTAACCCTGCCACAGACATCTTCCTTCGGCGTGAATACTAACAACACACT
GGGCGGTAGTTCCATCGCTATCGGTGATAACGATACCGGGCTCAAAGGGAACGGCGACGGTAATCTGGCA
TTTATGGCTAACAACGTGCTGGCAGGATATTTTAATGAAAATGAATTGCAGCACAGTAAAAAGATGCTGA
CTAAAAATTTTCAGGCTCTTGTTGATAATAACTGGCCGGAGGGGGCGGGGGGATTTTCTGGTCAGTTAAG
CAGTGAAGCACCGTTTAGTGTACCAATGGTTCACCGTCAGAATAATGATAATAATTTTTTCCCGCTCCTG
AAAGGAAAGGTCTCACTGGAGTCTGGCTATCCTGTAGCCGCCTCTTTCGGAATATTAACTAGTGGGAATA
CTAATTTCCCACAAATTGCAATTCATGCAAAAACAGACTTTGATGTTAACGATAAAATATGGGTATTTGA
TGTTGCAACCGGAGAATTTCGCGCACCGGGAAGGATTACTGCTACAGAAATTTTATTGAGCGGTAAAAGC
CGTGTTGGTCCTGATGGTAATTTATATGGTGATGTGTGGGGTGGCTGGCTGAATGACTTCCTTATTAATA
ATTACAACCGTAAAAATACTGCCAGCCTCGGTGATTATGGCTGGGTTCGTGACGAAAGCACCGGGTTTAT
AATGCAATGGGGGACACTTGGTAGCTCAAACGGAACCTACAATTTCCCGCGAGAGTTTCCGACATCCTGC
TTTGCTGTATTTGTCACCAACACTAATCAGCAGGGAGGTTCAGTGGATAATGCGTTTGGATACCCGGTGA
GTAAAAGCCAGTTTTTTGCCGCAACTAAAGCATCAACAGACGGAAATGTCGTAAATGGCTATCCTGTAGC
CTGGTTTGCGATCGGGAGATAATTATCAATGAGCGATTATTATTACAGCTTTAAAGAGAAAGGTTTTTTC
TACAAGCCGGATACCGAATCGGGCGATTTCCCGACTGATCTAATTCCTCTGACTGATGAACATTACCATG
GACTTATGCAGGGTCAGGTGGACGGAAAATATATTGAGCACAGGAAAGGAGGCCCGGTACTGGTTGAGCA
TCGCGAATATACGCCTGAAGAACTGGTTGCACAGGCTGAATCCAGAAAAGCGGAACTTCTTGCTGAGGCA
GAGTCAGTCATTGCGCCACTGGCGCGAGCGGTAAAATTAAAAATGGCTACAGATGAGGAAATCAAGCGGC
TGGAGGCATGGGAACTCTACAGCGTACTGGTAAACCGGGTGGATACCTCAAACCCTGACTGGCCGGATAA
GCCAGTCAGCCAGTAGTCGTTATTGTGGTAATGCAGGCCACCTGATTGCGGTGAAGGTGGCCTCATCTGA
AACGTCTGTTAAGTCAAGCGATTTAAGAACATTGATATAGTTCATCCACAAAATCAAAGCCGCTTTATTT
TCATCACTGATAATTCCCAACGTTAATTCTGTGCGCCAGTCCTTAATGGCATTATCTGCATCGTTAAGTA
ATTTCTGTCGGGTGGTTTCGGCCTTAGCCTGATAATCCACCGGAACGGGTAAAACCTTACCATCTCTGTA
CAACCATGAGCCATCACCACGACAATCATCAGGACAGTCAGCAGCGTCTATTTCCGCAACAGACATATTA
ACCGGCCACAACATTGATACAGCATATGTGTTTCCACGTTGCGGGACTGGATGATTAACAACACCCCAGA
TAACCCCTTCAGGATCGTACATAATTTTTGCAGTATCATCAGAAAATAATGACTGACATTCATACCAGTC
CTGCCCGTCTTCCGATTCCAGGAAATATGCACCTATATTTATTTCGGCCTGAGTTTTACCCCTGCTTACG
GGGTCGTCAATAAGTCTGAAATTTTTGATATTCTGATATTTTTTCATTATGCCGTTCCCCCTTGTACGGT
ATACCACTGATTCCCGACTCGTTTTTGCAAAGGCGCATAATTAATACCATCAATATTTTCGCCTTGTGCA
TCTTTCCAGACGGAGGTAACTACATATCCGGGAGTGTTAGGCCAGGAACCTGCATTGTTCCAGGTAGTCA
CTGATGTGCCAGCCCCTAACTGAACATCTGCGACGAAATTATTATTAATCCACAGACTCAGCCAGCTATT
CCCCCAGACAGAACCAAAGATGTCGCCGTTATTCTGATAGATGGCCCCGCCTGCACGAAGCGTGTTAGCG
GTGATATCGCCATTGACCGTAAAGACAATCGAACCATCAGGATTTCGCTGGCTGTATAAATGCCATCCCT
GGTCGTCGTCCAGTTCAATCACTGTAGGCCTGTTTGCGTCGCCCCATAAATTAAACGTGGCTGTCATTGT
CGAATTATTATTACTCGTCAGTGACAGTTTTTTTTCTTTGCCTGCGCGAATAGCTCCCAGAACCATCATT
TCACCGGGAGCGACACGAACGGTGTGCTGGCTATTCGCAAACGTATCCAGTATCCCGTCACCATTCTGTT
TAAAGCCGGTATCGTTATCACCAATAGCGATGGAACTACCGCCCAGTGTGTTATTAGTATTCACGCCGAA
GGAAGATGTCTGTGGCAGGGTTAACTTCCCGCTCATCTCATCGCCAGTTTTCTGGACTGCGCCCGCAGCT
TGCTTTGCTGTTTCGCCTAAACCGAGGTATGTGAGAAGGCCGGCGATATCTTTTCCGCTTAAATTCGTCA
GTGTATTGTCCAGCGGTTGCTTTCCAGCCAGAGCGTTTATCATCGTCGTGGCAAAGTTCGGGTCATTCCC
CAGAGCCGCTGCCAGCTCGTTCAGCGTATCCAGTGCTGCAGGCGCAGAATCCACCATTGCCGCAATAGAC
GATGCCACAAATTCCGTGTTCGCAATCTGTTTAGTGCTGTTACCCGCCGCTGGCGTCGGTACCTTTGGAA
TCCCTGTGAGTGTCGGGCTGTCCTTCTGCGCATACTGTGAATGCGGGTCCGGCGCAGCAAGATGCTTTGC
CATCAGGTCGTCTACATATACCTTCAGCTCCAGCGCCTTATCATCTACATATTTACGGGTTGCCAGCACT
ACTGCAGGGTCAATTTTCAGGGTGATGTTATCGGTGCTACTGGTAATCAGTACCATGCGCACGGTCTGCG
TACGTCCGCTCCCTTCTGTCAGCTGCGGCTTGTAGCTCTCAGGGCAGTTACCCACGGCGATCAGTGCGCC
GGTTTCATCAAACAGGCCGACCTCACGAATCCACCATCCCCCCTCAGTTTCCGGGATCACTTGCTCAGCA
ATAATCTGGCTGCTGTTCTGCGGGTCGATATACAGCATATTCAGCGCTGCTCGACGCTTCTCAGCAACTA
ACGCGGTCTGTTGCGCGCTGGGTGTGGGCAGCACACCGCCACCGTCGCCCACCGCCATATGGGTAATTTT
CAGCGGGACACCGAGCGCGGCGGCGCTTGCCAGTTTCGCCGCGCCGATCTCCGTCAGCAGGGTATAAAAT
TTTGCGCTCATGGATTCACTCTCATTGTGTCAATAACATGGACTGCCCCGCCTTCATGTGCGGTGCCGCC
GGAAACAATCGTTTCATTGATATACGGATACACCGTGATTTCTTCACCAAGGTAGCTGGCTGCACCAACC
CAGTAAGGGCCGCTGGTCTGCATATTAATGGACATACCTGTCATGTGGCGGCTGCATGGTTTGGCATCGC
TTATCAGGCGCTCAAGCTCCAGATAGGTGTCTTCGGTGATACCATGATCCTGTACGCCAATATCCAGACG
GAACGTCCCCGGCGTTTCGCCGGTCTGCCACCACTCATTGATGCGGATCAGGAAGCCGAACGGCTCTACC
ACGCGCCGCACGGCGCTGGTTGTCCCCTTGTGCTGATGGATATAAAAAGCGTCCTGCACAACGCGGCGCT
TGACGCTTTCTGTCCAGCTCTCATCCCAGCGGTCAACAGAAAACGCCCAGGCCAGATAAGGCAGGAATCT
GATCGGGCAGGTTGCCGGGTTCCACAAATCACGCAGCGATACCTGCAGATCGGAAATCCCGCTGCAGGTC
TGCGCCAGTCGGCGCTCAAGCGGCGACGAACCCGGCGGCAACAGACTATTCATCCGTGCCCCCGTTGGTA
ACGCTCCATTCGGTACAGGATGCCGCCTGTGTCTTATCCAGCACCACATCCTCCAGAGGGGACGTCAGCT
CCACACGCTGGACGCCCTCCACGTGCAACGCGGCATAAATGGCGCTGCGGCGGATATCACGTCCCAGCCG
CGTCTGACTGGCGATGTACCTCTGCAGACTGGCTTTTGCCGCCACCATAACAGGCTCCGCTTCCGGCCCT
GGATAAAGAAAAATGGTAGCCTCCACCCGGTACGGTATGATCTCCGCACTACGAACCGTCAGACGGTCAG
CCACCGGGCGTACACTCTCACTGTTCAGGGCTTTTTCAACCACATCCAGCAGGTCTTTTACTGCTGTACC
GTCACCCTCACGGCTCAGCACGGTAAGTACCACCTCTGCAGGGGCCGGACTGGTTGCGCTGGCATCTGCC
ACACGTCCGTCCGCACTTCTGGCGTGAAATTCATAGGCTCCCGTAGGGCCAGCAACGGACAGTCCCTCAA
ATGCTGCAGGGATGCGCTGGCGCAGCGCCTCATCATCTTCCATCACTGCGGTGACCGGCGGTACTGCATC
ATTATCAGCAGGAACTACCGTCAGACGTTTCACGTTGCAGTTGGCTGCCAGCTGCTCAAGATCATTTCCC
ATCGAATAGGCCACCATCACCGCCTGCGCAGCCTCGTTAATACGCTGGCGCAGCAGGATTTCGCGGTATG
TGCTTTCCTGCAGCAGCTTGGTGACGGGTTCAGATTCCAGCGCCAGCGTGCGCCGCACCGCGTCCTGTTC
ATCCACAGGATAAAGAGCCACAAAAGCGGCCTTGCGCTCAGCCAGCAGCGTCTCAAAATCCGGCACGTCC
ACTATCTGTGGCGGCGGTAACCGGGAAAGGTCAATGACTGCCATTGTCTGCTCCTGTTGATATGGAAAGG
GAAACCGGTGCTCCGTTATTACTATGTCCCGTAAGCTCAACCACCATAGAGCCGTCAAAATTGCCGTTGA
TGGTGATGGAGTCCAGCGTAAGGCGCGGCTCCCAGCGGTTCAGCGCCACATAGACTGCAGACATAATCTG
CAGGCGCAGTGCCGGGTTCTGCGGCTGGTCAATCAGCGCGAACAGCAGCGAACCGTATTCCCGCCGGGCA
ATGCGGCTACCCTGCGGTGTCAGCAGAATATCCCGCACCGACTGGCGCAGATGGTCTGTATCCGCAAGGG
CCTGCCCGTCATTCCGGCTCATACCGATATACAGCGTCATACCGGACCTCCCGATGTATCCCCGCCTGAC
TTAACGCCAGTGTGACCGTGTTTATCCATCACGACCCCGTTAGAACTCATTGCGCCGCCGCCCTGGGTAA
CGCCGCCGTTGATCACCACCTCGCTGTTAATGCGTGTTGTGTCAGCCTCCACTACAAACTCACCGGTTTT
TAGGGTGATATTGTCCGCCGCCTCGATCACCATGGATTTGATACCCCGGACATGCCACCGCCCGGTGGCG
GGTTCGTACTCAAACCATCCACCGTCCGGGTACTCCGTCACGCAGCCGTCCACAGAATCCGACGGCGGCG
CAAACTGATTGGAGTAGATGGCAGGCAACGCAAAAGCAGTTTCCAGATTGCCGCCCATGCTCAGTACCAC
CACCTGCTCATCCGGCGACGGGCACCACCATGTACGGGCACCACCGGCACGCAGCGTCAGCCAGTTAATC
CAGTTGGTTTCAAGCTCGCCCACTCTCACCCGGCACAGCCAGTTTTCCCGGTCCACTTCGGTCACGGTGC
CGGTGCGGATCAGGTTGGTGATAAGGCGCATAATTTCGGTCAGTTGTGCATTCATAACGAAAGGTTGCCA
TCAGAGGGAAAAGGTAGGCAGCGCGGGCGCTTGTGCCAGCAGTGGCACAAAGATCACCCCGCCAGCCAGC
GCAGCAGGGTGTCGCGGGTGACGGTTTCCACTTCTTCATTCACGCCCAGCAGGCGGCGCTCTGCGTAGCG
GACCTCCGGGCCTTTTCGGCTGACGCGATCCCGCAGGCCGTAATGGTGAACACGGGCAATGCGCTGCACC
TTGCCATCAAACTGCACGCTGGCGGAGTCCGCACTGGCGGTGGTTTTCAGGTATTTTGTGGTGCGAAGCT
TTGCAAACATCTGGCGTTTGATGCGTCCCTTCTTGCTGCGGGCAGTCACCCGGCGCGGCTCATAGCCGCT
GCCGTCAGGATTACGCTGCAGCCTGATGTTCTGCTGCTGCGTCCGGCGCAGCTGTTGCGCCAGTTGCCGC
ATCATACGGCTGCGCGCGGCAGGCTCCAGATTCGCCAGCAGCGCCGTCAGCCAGTCATCCACCTTCTGCA
GCTCATCCACGTTTCACCGTCCACATTTCTTCGGGTTCGTCCGGCTCCGGCACCGCTTCAACGCTCGATA
CGCTGCCGTCAGTGCTGACCAGCACACGCTCAGTCAGTTGCAGGTTCATGCTGATATCGCACACATCGTT
TCGCAGAATATCCACTTCAAAGGTGAACAGTTTTTCGCGCAGATCCGGGTTGTTGATGGCGTCCGGCTGA
CTGGTACTGAGCCACAGCAGGACTGGAGCCATCAGCAGATTCTGGTCGCCGCTGAAATCCTCGATCACCA
CGTTCAGGGTGTAGCGGTATTCCCATGACATAGAACTGGCTCCTGTTGCCACCAGTGAGCCGTTATCAAC
GAAAAGGTGCAGCTTGTCCGGGTTGTCCCGGACATAGGCAACCGCTTTATTCAGGGCGCTGCGTAAGGAC
TGCGGTTTGTTCACTGTCTCGCTCCTGACACGCAATAATCGTGTCCACTTTGTCAGCACAGACCGCCCAG
GCGGCCTCGGTTTCATCCAGCACCGCGTTCAGATCGCCGTTACTGCGCGGCGCTGACCTTTCCAGACGGC
ACTGCGTCACTCTGGGACAGCCACTCACGGTAAGCTGCACCTCCGGCGAGGGCCGGACGCTCCCGCAGCC
GGATAATGTCAGCAGGCAAAGGAGTATCAGCCCAGCGGCGCAAATCCTCATTTTCACGTTTCAGTTCCTC
GATCCGGTGCTGGCGGCTGCGCAGAAGTGCGGTGGTCTGTTCCGCTGCCGCATAAAGCCGCGCCTGCTCC
CGGCTGTTGGTTTCGGTCAGAATGGACAGGCCGATCAGCTGGCTGTTTTTCTTCGTCAGCTCCTGCGTTT
TGCTTTTCAGCACCGCGCCCTGCGTCTCGATGGTGTGGCTGGCATTGTTAAGCCGCCACGACTGCCAGCC
CAGCGCCGCAAGTACCAGCGCCAGAACCACTGCCAGTAAACGATTCATTCCCGCAGTGCCTTTAGCTCAT
CTTTTATTGCTAAGCTCATGGCTACTGTAAAAACACACACCATCCCCGTGAGCTTCCATCCGGCAAGCAA
TATGACAAAGGCAAGAGCGAGACGCTGATACCAGATGAGAGGTACTTTATCCATTAGCCCCAGCACCCTG
CTGAGCAACTGACGGACGCGTAGCCGATCCCCCCCCCGTCAGGGTGCAGGAGTACAAACCAGCACAACAA
ACCAGTGAAAAAGCGGCATACTCAAACCACATAACCAGCGCCAGTGGGAAAAGCGCATGAGATGCCGGGA
AATTCACATCAACCATCACAAGGAGCGCCAGAACCGAGAACGGCAGCCAGTAACTTTTTAACCATTTCAT
TTCGCTATACTCCTTTTAAGCACCAGGTCATTTCCCGCGCGCGGCGGTTGTCCAGCCCCTGATTAAACAC
ACCTTTGACATATACCCAGCGCGGCAGCTGATGGCAGGCATCCGCCCAGCGCCGCTGGTTCAGCAACTTA
ACCAGCGTGGAGCTGCAGGCGTTGCCGGTGCCCACGTTGAAAGCAAACGACACCACCGCGTCATAGACCT
TTTGCGGCATCGGCTGTACCACACATTTATCCAGTGCCCGCTCCACGCGCAGCACGTTGGTGATAAGTCC
CTGCGCCGCCTGCCGTTCCGTGATGGTTTTTCCAGGCACCACACCGGACGTATTGCCGATCCCGTCAGTC
CAGACGCCCGCGCTGCACTGATAAGGCTGCAGGCGGCATCCCTCGTAATCGGCGATCAGTTTCAGCCCCT
CAACGGAGGTATGAAGCGACTGAAATCCGGGCAGCGTGGCGGCGATAGCCAGCACCGCCACGACAAGGCA
GCGCTTAACGATTGAAGGATTCATATTCCCCCCGCGAAATCTTGCCGCCACGTAACAATTTGAAAGACTG
GTGTTTGTAGTACCAGTTGATAGCCAGCATCAGCACACCAATCAGTACGCCGCCAACCGTTGACGCATCC
TTGAGCGACAGATCGCCCAGCCATGCCAGCAGCACGGCGATGCAGTAAGTGATAAAGGCGCTGATTCGTT
CAAGCGTCATAATTCAGTCCCATAGCTGGACGGTCTGCGCCGTGGTTGACGCCGTAATGTCCGGCAGCTC
CACCTGCAGCCCGTGCGGTAAAAATGGGCCGTACTCAGCCAGCCCCGGATTTGCATGCAGAACCTGCTCA
GTGACACCCTGCGTGCGCCCGTAATGACGCCAGCAAAGCGCGTCCACCGTGTCATACTGATGCGCACGCA
CTTTCATCAGATAAGCTCCACCGTACAGTGCGGTACATCCTGCACCCGGCTGATGGCCCAGCGGGCATCA
CGCCACAGATCGCCGCTGGCCTCCGCCAGCTCCTCCCCTCGCTTCACGCCTGACGCCGTGGCGTCATAGT
CCTGATAACGCTCATTAAGCACAGCGCGCGCCCAGCAAAAAACAGCGTTGTGGTAGTGCCGGATACGCTC
GCTTTTACCGTCCAGCATTTCTGCGGGAACCTCAGCAAGTGTCCGCCAGCCCAGCATCTGCTGACGGTTG
CGGAAGTCGTACAGCTCAGCGTTAACCTCAGAGATCGCCGTCAGCACGACCTGCTTTAAACGCGGCTGCG
TCACCGTGCCGTCAGTGCGCATCACACTGCGAAATTCCGACAGGTCCACATCAGGCCAGAACGGCGTATT
TTTGATGACCTCCGCCTGTTCCGGTGCCTGTTCGGGCGCAACAAACTTCATGCGGCTTTCTCCTGAATAA
GTGGGCGGTGGACGGAATTTTGATGTGGCAGTGCCTTTCGCCATCCCGTGCCGCCCGTGCGCGGGGCACG
TTCGTTAGCGGCTGTCATTGCGCAGTCTGCGCTCCAGCTGCTGCTTTTCTTTTTTCACACCGCAGCGGGG
ATCGAGCTGCAGCGCATGGGTAAGGTGATTCAGGGCAGACGCCGGATTGCTTTCGCTCAGTACAGCGCCG
ATGGCTTTATGCAGGCGCGCCCGCGACTGGTCCGGCATATCCAGATCAGTTGTCAGGTCCAGCGTCTGCA
GAAGCAGATCGGCATCAAAACCGGCAGCGGCCAGCAGAGCGCTTTGCGCCGCGTCTGCCATTTCTTCTGC
CAGCACGGTCTGCACGTTACGGTTGCCCAGCGGCATCACCCAGCCATGGCGCAGCGCATGACGCCCGATT
TCCAGCGCACCGGCATAATCACCGGCATCGATACGCCACAGCATCACGTACATCAGCACGTCATCCTGCT
GCGCACCTCCGGCAGCCAGCACGCCCTCCGCCCAGGCGGAATATTTCGGCAGCAGCTCCACCTTGATTTC
CGCCTTTTTCACCGTGGACTGGATGCCTTTAAGGCGACGGCGATCTTCTGCCAGTTGCAGCAGCATCAGG
TCATAGCCAGACGCATGGCGGCGAACACTGCCGCCCTCACGGGCGGCCTGTTCGGCCTGAATGCGCAGGC
GGTGCTGCCGTGCGGGACTCAGGCTCATGCGTTACTCTCCATTTCCTGACTCTGCGGCTACAACAGGTGC
GGCAGGCGGAGTGAAATCACTCATTTCGATGTTTTCCACCAGTGCCGCGCAGCGGTAGTCCTCGACCACA
TACGCCTCGTTAACGGATTCAAAGTTTTCAATCCGGTCACGTTTCGGGTTGTCGATAACAGAACGGCGGC
GGGTGTCTTCCTGCCAGTAGATGGACAGGTTATCCAGTCGGGTGATTAACAATGCATTTGCCGGGAAGAA
AGGCGCACGCACAGCCTGCAGGCCGCCCATACGTTTCTGGCTGATGATCATATCGGCGGCAATTTTTTCG
CTGTTGTCCTGCTCTTTGTTGACCAGCGGGAAATACTTGTCAGACAGCAGTTCACGACCACAGACAACAA
CCAGCTCATCATCATCCTGATACTCCACATCGATCAGCTCGTTGACGGCATCCATCACCACAGCGTCAAG
GTTTACATACTTACCACCCGGACCTACTTTTACCGGCTCCGCAGTAGTGGTGCCGTCTTCTGCGGTTTTA
CTGCCCATAACATGATCCGGCGCGTCTTCGCGGATTTTCTGTAACCAGCCTTTATTGACGTCCTGCAGCA
GCGGGTTTTCAGCACGATTTGAGGTTTTGGCGCGCTTCACGCCGTTAAAGCCGATCATGATGCGGTCCAG
CGCCTGACGCTTGACGATGGCGTTGCGGATACGCACCTGGAAGTCCTGGAACTTGGCCCACAGGTCCAGT
TTTGCGTAGGTCAGCACCGTATCAAAGTTGGTCTGTTCGCATTTGTATTCCACGTCTTCCATCAGCGTCG
GATCGGTAGGCTCGCGCTCTTTGGTGGTGGTATCGGTGGTTCCGGCAATGGTGCTGCCAACGCCCAGCCC
CAGCAACTGTCCTGACTGTTCAGTGACCGGCGTGATGTTAATCAGCGTCAGGAAAGCGGCGGACTGCTGG
ATCTGGTCTTCCAGCGTCTGCTGCACGGACGGCTCCACGGTAAACTTGCTGGAGAGTTCTTCAACCTCCA
CACTGTTCAGGCGCGCCAACTGCTGCAGGTAAGCGTTAAAGGCAAAGCGGGTTTTCTTTTTCATCGGGTT
TTATGCTCCATCAGCAATTGGTCAGGGTGCCTGCCGGTGCGTCACCGCCCGGCGCGCGCTGGCGGTAGTC
TTTACGGCTGTCTTCGCTGCTAAGCTTCTGCTCTAGCTCGGCAAAGGCGGCCAGCTGTTCCTGCAGGGAG
GACTCCAGCTCAGAAAGGCGCTTGTCCTGTTCGGACAGGGATTTATCAGTGCGCTCGCTCAGGTTCTGCT
GCTCGGAGGCGACCAGTTCCACGGCTTTATGCACATCGGAGAAACGCGCCTCATCGGTCTGCTCTTTTTT
GGTGAACAGCGCGGTGACGCGGGCAAAGAGGGACGGCTTTTCGTCCTGGACCTCTTCCAGTTCGATCAGC
GTTTCGACAGCTTCCGAAAACAGGTTTTCAGGGTTCTGCTTACGGTTTGCCAGCGGATTATGTGCGGCGC
TGGCGCTGAAAGCCAGCATTTCGGTGCCAAGGCTCGCAGGATCGTCCGTCGCACCCAGCCCCACAAGGTA
GGCTTTGCCGGTGTCGGCAAACTTCGTGCTGACCTCCATGGAGGTGAAAAGCTTCTGGCCTTTTTTCACC
AGTTCCACCAGGGCGTCAGTGGGTTCGATATCGGCATAAAGTGCCATCTTGCCCGCCAGCGGGCCGTCCT
GGATTTCTTCTGCAACCAGCCCCGTCACCCTGCCATAGCGGTTAAAAGTGCTCTCCGGCAGATAAGACTT
GATGTGCTCAAGGTTAATCAGCGCGGTATAGACCGTCGGGTTGTAGCTGGCAGCCATCTGTACCAGCCAT
TCACGCTGGATCTCGCGCCCGTCAGTGGTGGCACCTTCCACCCCGATGCGGAAACGCTTTGCTTTCACTG
TCATGAGCCGTGCTCCGTTAGAAATAACTTACTGGAGCCTTATGTTTGCGGTGATAGGGGGAGTGAGACA
ACGCGCTGTATTTGTACGGTAAACCACACAAACCGCAGCCGGGGAAAGCCGCCATCCAAGGCCGTATGTT
TGGGCCATGAACACGACACTGACCCCCGCAGACCTCGATCCCCGTAGGCAGGCCATGCTGCTGTACTTTC
AGGGATACCGCGTAGCCCGCATTGCTGAAATGCTGGGCGAAAAAGTTGCAACCGTTCACAGCTGGAAAAA
ACGCGACAAGTGGGGCGACTATGGGCCGCTGGATCAGATGCAGCTCACCACCGCCGCACGCTACTGCCAG
CTCATTATGAAGGAGCATAAAGAAGGGAAAGATTTCAAAGAAATTGACCTGCTGGCGCGCCAGTCGGAGC
GCCACGCGCGGATCGGCAAGTTTAACAATGGTGGCAACGAAGCCGACTTAAACCCTAACGTCGCCAACCG
CAACAAAGGCCCACGCCGTCAGCCGGAAAAGAATGTTTTCACTGATGAACAGATCGAAAAGCTGGAAGAA
GTCTTCCACGCCTCTATGTTCGACTATCAGCGTCACTGGTTTGAAGCCGGGAAAACAAACCGCATCCGCA
ACCTGCTCAAGTCGCGCCAGATTGGTGCCACGTTTTATTTTGCCCGTGAAGCATTGATTGACGCCCTGCT
GACCGGACGCAACCAGATTTTCCTTTCTGCCAGTAAGGCCCAGGCACACGTCTTTAAGCAGTACATCATC
GACTTTGCAAAAGAGGTTGATGTGGAGCTGAAAGGCGATCCGATGGTGCTGCCCAATGGCGCAGCCTTGT
ACTTTCTCGGCACCAACGCCCGCACGGCGCAGAGTTACCACGGCAACCTGTACCTTGATGAGTATTTCTG
GATACCGAAATTCCAGGAGCTGCGCAAGGTTGCCTCCGGGATGGCCATTCACAAGAAATGGCGACAAACC
TACTTTTCCACGCCGTCCAGCCTGACGCACAGCGCGTATCCGTTCTGGTCCGGCGCGCTGTTTAACCGGG
GCCGAGCCAAAGCGGACAAGGTGGATATTGACCTGACCCACAGCAACCTTGCGCGCGGCCTGCTCTGCCC
TGACGGACAGTACCGCCAGATCGTCACCGTGGAAGATGCGGTGCGCGGCGGCTGTAACCTGTTCGACCTC
GACCAGCTGCGCATGGAGTACAGCCCGGACGAATACCAGAACCTGCTGATGTGCGAATTTATTGACGATC
TGGCGTCAGTATTCCCGCTCAGCGAGCTGCAGGCGTGCATGGTGGACAGCTGGGAAGTCTGGACCGATTT
TCAGGCACTGGCGCTGCGCCCGTTTGGCTGGCGAGAAGTCTGGATCGGTTACGACCCGGCGAAAGGTACG
CAGAACGGTGACAGCGCAGGCTGCGTGGTTATGGCACCACCAACTGTACCGGGCGGGAAGTTCCGCATTC
TGGAGCGTCATCAGTGGCGCGGGATGGACTTTCGCGCCCAGGCGGACGCTATCAAAAAGCTAACGCAGCA
GTACAACGTGACCTATATCGGCATCGACTCGACCGGCGTCGGGCACGGTGTTTATGAGAACGTAAAAGCG
TTCTTTCCTGCCGTGCGGGAGTTTGTCTACAACCCTAACGTCAAAAATGCCCTGGTGCTCAAGGCGTACG
ACATTATCAGCCACCGCCGTCTGGAGTTTGACGCCGGGCACACCGACATTGCGCAGTCCTTTATGGCTAT
CCGCCGCGCCACCACCGCCAGCGGCAACCGTCCAACCTATGAAGCCAGCCGCAGCGAAGAGGCCAGCCAC
GCAGATTTGGCCTGGGCAACGATGCACGCACTGTTTAACGAACCGCTGCAGGGCGAATCCGCCAATACCA
GCAACATTGTGGAGATTTTTTGATGAGTGAACTCGAAGCCTTAACCAGCTCAACGCCAACAGAAGCTACG
GTGCCTAAAAACGCAGGCGTAACTGCCGAGGCTTTCAGCTTTGGTGACCCGATCCCGGTGCTGGACCGCC
GCGAGCTGCTGGACTATGTGGAATGCGTACAGATGGACAGATGGTATGAGCCGCCAGTAAGCTTTGACGG
GCTGGCGCGAACCTATCGCGCCGCCGTGCATCACAGCTCACCGATAGCAGTGAAACGCAACATTCTGACC
AGCACCTTTATCCCGCATCCACTCCTGAGCCAGCAGGCGTTCAGCCGGTTTGTGCAGGACTATCTGGTAT
TTGGTAACGCCTATCTGGAGAAACGGACCAACCGGCTCGGCGGCATTCTGTCGCTGGAGCCATCACTGGC
GAAATACACCCGCCGTGGGATCGATTTAGACACCTACTGGTTTGTGCAATACGGCATGACAACGCAGCCC
TACGAGTTCACCAAAGGCAGCATCTTTCACCTGATGGAGCCGGATTTAAACCAGGAGATTTACGGCCTGC
CGGAATACCTGTCTGCCATCCCTTCCGCCCTACTGAACGAGTCCGCTACGCTGTTCCGTCGGAAGTATTA
CATCAACGGCAGCCACGCGGGTTTTATCATGTACATGACCGACGCCGCACAGAACCAGGAGGACGTGAAC
AACATCCGCCAGGCGATGAAAAGCGCTAAGGGCCCTGGCAATTTTCGAAATCTCTTTATGTACTCGCCCA
ACGGCAAAAAGGACGGGATTCAGATCATCCCGCTGTCAGAGGTGGCGGCAAAGGATGAATTTCTGAATAT
CAAGAACGTAAGCCGTGATGACATGATGGCGGCGCACCGCGTACCGCCGCAGATGATGGGCATCATCCCC
AATAATACCGGCGGCTTTGGCGATGTAGAAAAGGCCAGCCGCGTATTTGTGCGCAATGAATTGATACCTT
TGCAGGAGCGAATGAAAGAAATTAATGAATGGATAGGGCATGAGGTCATTAAATTCAAAGCATACATTCT
TGAAGTAATATAAATATAGAAAGAGTGCCTTTAACAAAGGCACTCACCTCATAATATATCCAGCGCTAAA
GATAACTAGAAACCAATATCTTATGAAACTAAATCTTGGCAAGCATCTCGTCTAAAATCGCTTGCCTTTT
CATTCTATCATCCGTAATGTCATCGATCGACAAAACAATATCGACAGCTCTTTGAAAGGTTGCCTTTATT
TTATCTCCATGTTTTGTCATCTCAGTTATAATTTTATTACAATAAATATCCATTTTCTTTGAGCCAAACT
TTGGAATGTCCTTTCCAGCAATTAACACGCAAACAACAGCCATTAGATGCCATTTATACTTCCTAATGTT
TTGTGGGATATCTGCATTCGATGTAAGCAAGTGAAGTCTATATAACGTTAGACATGCCGCATAAAATACA
ATTTCTTTCGTGTCATTAGAAAATATTTTCTCAGCCAGTAATTCGTACATTCGCTTTGGGTATCTGTATG
AAAGATCTGGCCGACGGAAAAACATAGCTGCGACACATTTAGCCGCCATATGAACTGAAAACACCCTTAC
TGCAGGTATATCTCTACCGATAAATTGTCTTTCACGTCTTTCTAAATATAAGCGGCCGTCTTGTCCTTCA
TATGTGTCAAAGTACGCTTCGACTTTTTTAATTATTGGACGAAGAGAATAGAATTGTGTTTCGTCAACTT
TAGTTTGGCTGTTAGTGGCACGAACTAGTTCTGAAAAAACATCTTCATTCAATGTTTCAACAACCTTCAA
ATTAACCATCATAGTATCATCTAATGAATCACGGCACTCATAAAGTACGTTAGATGTTTGACAACCGTTG
ACTATTTGAAAATTTTCCAAATGCAATATACTGCCTTGAAGCTTTACATCTGGGCTTACTATGGTAATCC
CATTATTAAGAACAGGAAATCTTGAGGCCGCATCTCTATCTTTAATTGTCTCAGCAATCGACGCATTAAC
AGGGTTGTCTATTCCCAAGAAAGCTCGGACGTTCTCAACAAAAACATGATTACGAAGAGAACCCTCCTCC
GTCATTAAAAGATTACTAACAAAATCCTTTGCTTTTACAACCGCAAGATAAGCCTCTTCGATCCCATTAA
TTTTTGGTAGAGGAGCATTACTAAACAATGGCAATTCAGCATTAACCACAGAGTATGTATCAATCCAAGT
CCTAGTTAATTCATCACGATCTACAAACTCAACACTAACATTACAAAAATAACCTAATTCTTCGATTTCT
TTTATAAAAAGTTTTCGCGCGGACTCTAACTCTCTAGGGCTCTTATATATTCCTGTGGCAACATATTTAG
CGGTAAAACTTGGGCGGCCGCCTCTTATCTTAGGAACATTTTTTATCACCACGTCAAATACTTCATGTGC
ATTTTTTTGGATATCATCTAAACAAGAGTATGGAGACTCATCAATGAATCTAAAAACAGATGCTTTAAAT
TTTAAAAAATCGCCTAAATCAAATGATTCGCTACGCTTTGATTGTATAAAAACGATATCGACATCGTGAT
TTTTACGTTGAGAGGAAAAAATAGAAGACGCATCTTCCGGAGAGATGCATAACTCTTCGTCAATTATGAT
AGCAATACCATCCATGCCATCATCACCAGCTCCGGTCGTTACATCATCTATTTCAAAATCCATACTGATT
CGAGAAGATAGCATGGCTTTGTTACAGAACAACTCGAACTGCACATCCTCTTCATGATTTTCAATACCGT
AACTCTTTACGAAGCTATCAAGATGAGCCTTAACAATTCTATGCATGAGACATCCCTTTGCGAAATGACG
AATTTTTCTTATCGTACCACTTGATTTCATCTTTTGACATGCTTGCGCGCGCTCGTATCCCCGCCACGCC
TGCCCGCTTTATGTAGTGGTTTTCATGCACCTGCATGATCTACGCAAAAGCCCGCCAGAACTGGCGGGCC
TTAACACAAAAGATCCTCAAACGATCATGCGATCTCATGCAGCATAGACATGCGCGTTTATGCAGAATGT
GCAAAATCGTAACATAGTCCGTAAGCGTGAAACCTAGAACGTGACAGCCTTGTCAAAGCCAGAAATAATT
GTATAAGAAATAGACGAGTTATCAGCCTTGTTCACTTTGAACTTGGCACCTTTGTAAGCGATAACATCAC
TTCCCTTAGAATCTACAGAAAAATCTGTTGTAAATGCTGCACGAGCCATATCGTTTGCAAATTCACGATA
GGTGAACTTCATTACACCGCCTGCATTTCCATTGTATTCGATAGTCTTAACCAATGAGTTACTCACTCGA
CACAGTCCATCAGGAACACGTTTGATAGAAATTTCTGATGCAGAATAAGAAGTGCCATTTGGCGGTGATA
TCTCATTTTTTGCAGCATCGTAACTAACATAATCAACATAGTTACCGATTTGCCCATAGAGATTTTTTAA
CGCAACAGCTTGAGGGTTATGATAATTGCGGTAAATTCCATTCCCCTCACTGCAATATGTACCAGCAGCG
ATAGAAGACAATGCACCATTAGCCGCACCAAGTTCTAGTACGTCCGTTTTAAATCCAGTAGCAGATGTGA
TAATGGGATCGCCCATGTAGGCGGTAGCACTTTGCCCAATAGCAGGCTTCACCACTTCAATAGCAGTGAT
ATTTCGGTTAGAAGCATGTGGCACGCAACCAGTTAGGATTACAGCAAGAGATATTGTTAACGCTACATTA
TTAATTTTCATTTTTAGCCTATTATTCTTTTCTTGACGAAAAACAAGGCGATATCTGATTGACATCGCCT
CTCACTCATATGTAACCCTTTTTGATTAGTAAAAACAAGCGTCTATTGACAAAATCAATGTAGCCAGCTG
TCGTCTTCCCACACCTTCTGCATAATTTTCATCACTTGTTTTCTTTCTTCATCCAGTTGCAATCCGGTCA
GTTCCACACCGTTAGAGCTACCTTTGCGGATACGAATTACCGTTTTGGGATACAGGGGGCGCAGATTGCG
GTAAAGCTCGGATTCAAGGGCGTCCAGGGTAGACTGGCTAATCTTCTGCTCTTTATCGATCATTATTTCA
ATGCGCATAAAAGTCACCTCAATTGATGACATCCATTGAGCGGTTGTATTCGTGGGTTCTGATTTTTGCC
ATGAGTTCATCTGTCAGTTCAGAAACCCACTGCAGGGCCAGCCCCTTCTCTTCATCACTACACTCACTAG
CCGCTACAAGCTTAAGAAAAAAATCAATGCGCTGGAGCTTCAAAGACTCCAAAAAATAGTCCTGCATCTT
TCCTCCTATGACACCACAAGCAATACTGTACATATAACCACTGTTTATATTTACAGTATATAATAATCTT
ACTGATGTAAAACGTTTTTTACGTTCATCAGCCTGATATGCCTGGTATTATTAAGAGCACGAATTGTTAA
CCCGCGTAATTAATACTGGTTCCGCCACTTATCATCTTCCTTCAGACGCTGGTTCCGATAGAAGATACGC
AGGCCTGCTCCTGATGGAATACTGCCACCGCGAAGGAGCAAATCGACTTCTTTCTCGCTGCCATCAAATC
CTCTGGACTTCAGTTCATAGACGAGCTGCTGATGCTGATGATCTGTAATTCGCTGTTTGTAGTCTTTACG
CCTTTTCGGTTTAACCAGGCGCAACCTTGCTGCCAGCTCCCGGCGATCTTTTTTGCTCATACTGTACAGG
TAATCGTGCAATTCCTTGTCATCCATGCGGGTAATGTCCGTTCTGGTGCCCCCATCAGCTGATTTATCTT
TCTCCTGTTGGTTCAAATTTTCAGCAAGGGGACAGTTATTGCCACGAGTCCAAGGGGCGCAAGCGCCCTG
GTCGGCTGCCGCCTCCTGAACGTCAACGGCCTTACGAACCTTTTTCCACTTCATCGCGTGCGTGCAAATC
TTGCCCTCTGCAATCGGGGACCAGATGCCATAGATACGGATACCGTGATCGCCGTAGGCGCTCGGTTCGT
CGTTAAGCTCATAAGCTGTGCGGACAAGGTGATGTTTGCGGGGAACCAGTACACCGCCCTGTTTCATGAT
GTAGGTGGCAAAGCAACCTGCATCCGCAGCTGCCAGTACCGCATCCAGACGCGGATTATCCAGTACCGGC
GCACCCGCTTTGCGTTCGCCTTGTACTCTCGCCGCCTGACCTGCCAGCAAGCGCAGCTCGCGGTATGCCT
GACGCCCCGGAATACCAAAGAAACGAAATTGCTGGACACGGTGCAGCGACGCCCAGGCGCTGACATGCTC
GGCGCTATCACGCAGTGGTCTGCCGGTTTCTTTGCTGATTTCTTTAGCCAGCCCGCGCCCGTCGATGTTC
TTACTGATGTATTTGGCGATGTAGCTTGTCGGCGTGCCCTTGCGCGGGTTGATTAGCTCGGACTTGAAGC
GCGGCCCGGTATTGGTGCCCAGCTCCTCGCGGTCTTCACGGATGGCAAACTTACGCAGCAGCGCGGTGAT
GGAACGACGGTCTTTTTTGCGCATAAAGCACAGAAGATGCCAGTGCACGGTGCCGTCATGGTGCGGCTCT
GCAACGCGGACGCCGTACCAGCGCAGCCCGGTCTTGTGCATGGCCTTGCGGAAAGCGGCGAATGTATCAA
CCAGATAGTCACTGCTCTGCCGGACCGTGGCACTGGTCCACTTCGGATTAGGCCTGCCGTTGTTGAGAGT
TGCGTGGAAGCGTGACGGGCAGGTGATGGTATAAAACACCGCGCAGTCTCCGCGCATTTCCGCGATCAGC
TCCAGCCCCTTAACACAGGCCATCATTTCATTACGGCGGTGCGCCGGGTTGCTGTTGCTGGCGTTCACCA
CGTCTTCCATGTCCAGCGTGTCGCCGTCTTCGTTGATCAGCTCATGCGAGCGGAAGAACTCCAGCGATTT
GCGGCGCTGCTCGCGTTTGTGGATCACGGCTTCGTAGCTGACATACGGTGAGGCTTTCTTGTTGACCAGG
CAGACGGCGCGCAACTGCTCCTCCCGCCACTCGCAGCGCATCTGCCACAATTTGCGACACCACCAGTCCG
CGCACAGCATACGGGCCAGCGACGGTGGGATCAGTTCATAAGGCACCGGCTTACGGCGGCGCTTTTTGCG
GCGCAACTGCTCAAAGGCTGGCGGAATGACCTCAAGGCGCATGGCTTCTGCAGCAACCCTTTCCCATGCC
TGGCGGATTTCTTCTGGTTTAACATCGTCACTGACAAACAGATCACCGCAGGCCGCATCAAGACACATGC
TCATATGTGCCGCAACCAGCGTGGATAGGCGTTTGACCTGATCCTGATTCATTTCAGGGAGTACCAGCAG
CCCCTCCAGCCCGTCGTGGCTCGCCATGAACCGGAAAGACGCAGACACCTGGCTGTCACGCACGCGCTCC
AGCCGCTCAAGACACGGCCTGATTGTTTCGCGCAGGTAGCGGGAATAAGCTTTTGCTCTGCCCAGGCTAT
GGAAATATTTAATCCGTTCAAGTAGCGGCTTGCTGATATGCGCCGGTTGGGCGCCCACGTCGGCAATAAT
GACCAGATCGGGATTAAAACGTTGCTGCTCACGCGCCGTTTTGGCATGGCTAATCAGCCGATCCTGCTCT
ATTTCACGCTGGACAGGATCACGGGATTCATTGAAGAAATAGCGTTCCCAGACCTCATCGCTCAGCGTCT
CACGGCGCAACTGCTCCTGCTCGTTATCCGCAGCGTAAAGAGCGATCAGGTTTGAAAGCGCAGACTCCGG
CGCAACTTCCGCTGGGTCCAGATACGGGTTAACCGCTTTTTTTGGGGTATTCCATGGAAAGACCACGGCG
GCCTCATTCGAACCGCCGGTGGTTGGTGCATTATGTAATGTGAATTTACTCACTGCCACGCCCGCACCTC
AGTTTCTACCGAGATATCAGGACCAGACGCCAAATCAACACCAAACCAGCATGCTGATTTTGTGGCGATG
ATTTCTACTGCAGTTTTACTATCACCGGCAGCCACGCCCATGCTGCGCTTAGCGGTTATACGATGGCGAG
TAAAATCACGATAAAGCGAACGGGTCAGAGACGTATCGCTGTTGGACACGATAACCGGATGACCTTCTGA
TGACCGGCGTTCAAGAATAGACGCCAGATGGAACTGATCATTCTCTGTAAAACCAGCTGTGTGATATCCG
TTAAACGTGCCGTCATATGGTGGATCGCAATAGACAACATCACCCGTTTGCAGCAGTGCCAGTGTCTCGT
CATAGCTGGCGCAGATAAACGTTGCGCGTTTTGCTTTTTCTGCAAATGCACGTATTTCGTTTTCAGGGAA
GTACGGCTTTTTATAATTACCGTAAGGAACATTAAAATAACCGTCCAAGTTATAGCGACACAGTCCGCGA
TAACCATGGCGATTTAAATATAAGAAATACAATGCCCGTTCAATTGCGCCACCATGGCGCAAGTTAAACT
CCTGTCTCGTCTTATAATATGCCTCTGGATCATTACGGGCTTCAAAAAGATATCTGCCCTCTTTGATGAA
GTATTCAACATCATTCTTAATCACCTGATAGAGATTAATCAGGTCTGGATTAATATCCGCGACAAGATAA
TGAGGATAGTCTGTCTCTATCATCACAGCGCATGAACCCGCGAAAGGTTCAACCAGTCGCGGGCCTTCTG
GGAGGTGTTTTTTCAGTTCTGCCATGATGGCGGTTTTATTACCCGCCCATTTCAGGATGGTGCTCATACA
GCACCTCCGTTGTAGTGTTTGCCTTTCAGCTCTGCGATTTCCTGACAGGTGATGCAGCACTGCACGCCCG
GAATGGCGCGGCGGCGTGCTGGCGGGATCGGTGCATCGCAATCAATGCAGAGAACACGGGAAACGCCCGG
CGTTTTATTGCGGGCGGTATGGATGTGGCGCTGGCGTTCTTCTTCAACGCGCTGCTGTACGAGGTCCATT
GAATCAGCCATCAGTGGATCTCCTGCGCTTCGTTCTGAATCTTCACCGCTTCTTGACGCAGCAGCTCAGC
CGCTTCCGTGTGGTTAAGCTGACGTGACACGATATGGGCAGCCAAAGAGTCCAGACGTGCTGCCATCAAA
TCAGCGCGTCCACGGCGTTCTTCCATGCGCGCATCAGTCAGCAGCTGATTAAGGCCAGCATCATCTGGTC
CGGTTTTAGTGATACGGGTTTCAATATTTCGCATTGTTGTTTCTCCTGAATTTGGGCAATAAGAAGCCCG
GCGGGTTTACGCCATTAATTTCTGTTGTGGGTTAATTCGGCATAGTTAGCCGTTTTGGAAATAAGCTCAC
CACTGCACGAAAATGATTCATTGCTTTAATCAGTTCCCGCTTTTCGTCAGTAGTCAGATCACTAATATTG
ACGCTATGACGTTCTGCTGGAATCTTTGCCATATAGAATATGGCTGCCAGTGCCCTCTCATTTTGTTTAT
TGTTAACATCCCTTTGGTCGCGCATATCTTCAATGAACCTTTCAAGCTCCGACTCAATATTCAGGCCGAA
CACTTTTGCGCGTAATTCAGCAATATGATTCAACCCATCCAGGCGTTTGCCGGGGCTTAGTGGAACTGTC
GCCACCGGGCCATCAATAGCCATTCTCCCTCCTATCTCGTCGTACATATACCTATTTGAAGTTGTGCCGG
GAATTTTTTCACACGCCCGGCGCGTGCCTTAGTGGTAGACTATTTGCGCCAACAATCACCTACCCCTCGA
AGGAGAAACCTGATGTCAGACTCTGACAACTTCCATGTATTGCCTCGTCCTGCCCCTGCACCTAAGCCAG
AACCGGGGCAAGATAAAAAATAGGAATCCGGCATGACTAAACAAAGCTCCGAATATTTCCAGTTGCATTA
CTGCTATTACCTTGAGCTTATGACAGCGACACTTCACGGTAGGGCTGACAAATTGATGACTGCTATTCAG
ATTATTAGCGGTACTGCTGTCATAGCCGATACCGGGCTGGAATGGGTATTCGCTTTGCCCGTTGTTGTAA
TCGCAACAATTCAACTTGTGTGGCAACCCGCAATTATTTCCGAGCGTGCTAGCGTACAAAGCCGTCAGTA
CGGTGAATTGCTTTATGCTGGGGATGAATTGACCCCGGAACTGATTGCACAAAAATTGAAAACACTGCAT
CACTCTGATTCCGCACCTTTCGGTTCTTTGTTAAATCCAGCCTACAAAAGAGCAGCTATTGCATGTGGTC
GGTCTGACGACACTAAGCTCAGCTTCCAGGAAAAGCTTTTCGCCTGGTTTGCAGGATGCCTGCCACGTTA
AAACTTAGACGTTGTAGCAATCTCTTTTTACCTATTCCCCGGACAGCCTGCTGCCGGGGAGACAGTTCAA
TACATGGATGCCACTTTTTTCCGCAAGGTAAATAAATCCAGCCGTGACCGTAGTGCATTGCTGGGCTTTG
CTTAACGAGAAGTGATGCAAAAGATGGTTCTCTAGTCAGCATAGCCACCTCAGATCAGACCGAATGAAGC
GCCGAGGCCCGTCACGGTATCCACCGCGCTTGCCATCGCCGGGTTAGCCTGCAAACGTGCCTGTATGGAA
ACGGCAGCCAGTGCCATTAAGCGAGTAACAGAGTTGATGCTACTGATAACATCGCGGCGGCCTGCAGTAG
TTTTCACATCACCCGATACAGCACCGGCAGCAATACGTCCGATTTCAGCAGTAGCGCTCATGACATAATG
TGGCAGCTTCTCTTTTGCCACTTCGTTCATCGGTACGCATGGCAGGCAGTGAATCTGAGCCAAAAAACCG
TCAACGAGCGTAGAGTCCTCAGTAAGATCGGTAAGCAGCCAGATCTCCGACGGCGTGAGCTGATGCGGTT
GTTCCGGGTTCAGCTTGTTACGCAGCGTCTGGACTTTCATTCCCGCGCGTTCTGCCAGCTTCGCCATGTT
GTGACGCAGCGCGAAAACCCGGCAGGCTTCGTCAAAGTGTGGATGTTTGGAAATCTTATAATCAAACATG
CAAGCCCCTTAGAAAGTTCTCATAATCGAACTTACTAACCAACAATGACGCGGAAGTTGGAATGACCAAG
AGACTCACGAACCTGGTCGGTTTTGTACATCAGGTACCGCAGGCTTACACGTCCTTTATTTTTTTCTTTC
TTCACCATGTACTTAGCAAGCTGACCATGGTGAATTTTTTGATACACAGAGCCACGGGAGATACCTTCCC
ACTCCGCGAACTCAGCAGGCGTTGCCATCTCTTTTGGTACACGAATTGAAATATCAGTACTCATAGTGCA
GTATCTCTTAGTTTGGGTTCGTTTTATCTTGTTTTATGTGGTTTGGTTTTGCTTTTCAAACCATGAATGG
ATATTAAGATCACTTTTTATATACGTCAAGAGGTTTGATTATGAGTTTAATCAAGGCGGGGAATGATAGT
GGTGGGCGCGATGCGATTAACAGGCTTATTAAGGCTTACAATTTCAGCTCACGACAGCAGCTCTGCGAAC
ATCTGGAAGTATCAAAAAGCACTATGGCTAACAGATACTTAAGGGATAGTTTCCCTGCTGAATGGGTAAT
TCAATGCGCTCTTGAAACAGGAATTTCCCTTCTATGGCTGGCTACGGGACAAGGAGATATGTATGCGTGT
GAGAACGAAGAAAGAAATCTCAAAAACGAAACCTCCGTCACGGTAAGACCACTTTCTAAAATTGTTGCTC
CTAGCATCAAACATGTTGAACTGAAGAACGGTGAACTGCAGCCAAGTGATGAAATTCTTCTTGATAGCAG
ACTGCTCGATGGTGACTCATCCAACTCTTTATTTGTAAAAACAGCTACTGATAGCTTTGTTGTGGATACG
TCTGTTAAACAAGTCAGTAATGGCTTCTGGTTAGTCGATATGGACGGAGTTAAAAGCATCGTCAAAATCG
CTCGCGTTCCAGGCAACAAAATTGTAGTTCACCAAGATGAAACATCATTTGAATGCTCGGTCGACGACAT
TGAAGCTATCGGGCGTGCAGTCAAAGTAATCAAGAGCCTCTAACTTATGAGCATCAGAAAACAGCCTAAC
GGAAAATGGTTGTGTGAATGCTACCCGAACGGACGGGATGGCAAACGTGTACGCAAGCAATTTGCGACTA
AAGGCGAGGCCATAGCATTCGAAAACCACACCATGGATGAGGTGAACAAAAAACCGTGGCTGGGGGAGAA
GGAAGATCGGCGGCATTTGTCAGAAGTGATTGATCAGTGGCATTCACTTTATGGGCAGACGCTGGCAGAC
CCCAAACGCCTGATGGCAAAACTCAGCATTATTTGTAATGGCTTGGGCGATCCCATTGCCTCAGAGTTAA
CCGCAGGCGATTTTACGAAATACAGGGAGGCACGGTTAAAAGGCGAAGTAAAAAATGAAGATGGCGTGCT
TATGTCGCCAGTTAAGCCCCGTACGGTAAACCTTGAACAACGTAACCTATCATCTGTTTTTGGCACACTG
AAAAAGCTGGGCCACTGGTCAGCACCCAACCCGCTCGCTGGGCTGCCAACATTCAAAATCGCAGAGGGCG
AACTGGCGTTCCTGGCACCGGAAGAAATTAAACGTCTACTGGATGCCTGTGCTGATTCTCAGAGTCCCAG
TTTGCTGATGATTGCAAAAGTATGCCTGGCAACTGGCGCCCGATGGAGTGAAGCTGAAAACCTGCAGGGC
CATCAGCTATCAAAATACCGCATCACTTATACCAAGACGAAGGGCAAGAAAAACCGTACCGTGCCAATAT
CTCAGGATCTGTATGACGAACTCCCCAAAAACAGAGGGAAGCTATTCACGCCATGCAGAAAAGCTTTTGA
GCGTGCAGTAAAAAGAGCTGGTATTGAGCTACCAGAAGGCCAATGCACCCACGTGCTGCGCCATACCTTC
GCCAGCCACTTTATGATGAACGGCGGAAACATACTGGTACTGCGCGATATTCTGGGCCACGCAGATATAA
AAATGACGATGGTTTACGCTCACTTTGCCCCTGACCACCTCGAAGACGCAGTGACGAAAAACCCGCTTCA
CAACCTCAATTGGAAACGCTAATTTATGGCGGCATTTTGGCGGCAGGGCACTAAAAACGCGTAAAACGGA
CGAACACTGAATAATATTAACCCGCTGTTTTTAAACGCAATACACTGTTTTTACTATACTAAAAATGGTA
TGTAGGAATTTCGGACGCGGGTT
