# Supplementary material for: Viral dysbiosis in children with new-onset celiac disease
Source: PLoS One. 2022 Jan 14;17(1):e0262108. doi: 10.1371/journal.pone.0262108 (PMC8759644; doi:10.1371/journal.pone.0262108)
Supplement: S2 Table — (ZIP) [file pone.0262108.s002.zip › Virus_Genomes/Salmonella_phage_SE1_GCF_000881955.1_ViralProj33483.fasta]

>NC_011802.1 Salmonella enterica bacteriophage SE1, complete genome
CTAATTAAACCTAACAACTATGGTTTCCCCTACAACACCAATATCGTATACGTTATTACCAGATTTTTTCCACCCATTTT
CAAGTTTCACCTCTTTGTCATATAGTCTGTAATTTCTGGAGAACACATTTCTTTGCATTAACACCTCTGACCACATCCAA
TTATTGTTAATAATGCGTGGTATTAACTCTCTCATTAAAGGATGCTTTATTACTATGTTTTCATTTATTGATGCATACGG
TTCTGTGCCAATGAATTTTATATTTTTCTTGTCTCTTCCAAATCCAAGATAATCTATGTCTTGAGATATTCTATTTACAA
TGCTTTCCTCAAGCTGAAACTGTGCATTTATGGCATTGTAAGCACCATAAGAAAATATTGTTGATATTAAAAGAATAAAA
AAAAATATATTCTTGATATTAACTGCTTATCTTCAAAAGCATAGAATACGCATAGGCAACAAAAAAACATAAAGCCACCC
ATACCAATCAATACCCTCGGTGCGTATATTGGTGATTTTAGAAAAATCATTGGTCCAATGATGAAAAACATTGATGCTAA
TAAAATTAAAACTACTAGCAAGAACTTTGTTTTCTTATTTTCATCTCTTTTGATTACTTTTAAAACTATGACTATCAAAG
AAATGATTAGCGCAAAGAATAGCGAGTAGTAGATTAAGTAATTATCGCCATTCAAGATCGTGCTAAACATTCTATAAAAT
GATAAGACGTTAGAAATTATCCCTTCAAATAAACTTGAGTTTATCTCTATAATCTTACTATGTTCGATATTGTAAGAACC
TGTTACAAGTCTTTTTGCAATAAAGTAAGAATAGGCAAAATATCCTACTATTAAACCAGCGATAGAAGATGCTGTATTTT
TTGTGATATTTGAAATTGAGTTTTTCTTAACCACATCTGAAATTATAAAGGCCAACAAGAATATTGCGTAAGTATTCAGC
GCAGCCTGATAAAGACTAAGGAATGCAATGGTTAAAATGGATGATATTATGATATTTATAGGCTTGTATTGATAAGCGAC
ATACGATGAGATAATAGATATTGCCACACTCATGCACATTGTTAATGAATCATATCTATATGATAGATTTTCAATAAAGA
ATGGGTTTGCCAAAATCATCATAAAACAAAGAGATGCTGTGATGTAGTCATCTCCAAACAGCTTTTCCCTGACGCAGGAT
AGTGCCAATGCTAAAATAACTATCCCTAGCATTAAAGGTAGCGGAGAAGCATCTATAATTGGGGTTCCAAAATTAATGAT
ATAGAAAATAAAGTCGGAAAGTGGGCGACCATTGCCTGACCAACCCAACCCGCCATATAAAGACCTACCCAAGTCATCAA
CGAAAAATGATTGATGTGTCAATAAAGGAAATGTATATATAATCGCCAATCCAAGAAAGATTGATATAAATATCCTGTCA
TTACTATTAAATTTCACTTTTAAAACCCTTACGCTTTAATATGTATTTAGGCCGCTGTTTGGTTTCTATGTAAATTCTAC
CAATATATTCTCCAAGAATACCTATTCCTATCAATTGAACGCCACCCAGGAAAAGAACAGAAACAAGAAGAGACGGGTAG
CCAGGAACATTATTTCCAAATATTAATTTATCAATAATCATCCATGCACCGTAAAGGAATGACATACCTGCAATAAACAA
TCCAATGTAAGTCCATATGCGGAGCGGAAATGTTGAGAAAGAAGTTATTCCCTCCAGCGCCAGGTTCCATAATTTCCAGC
CGTTGAATTTCGAATCACCGGCCACGCGTTCGGCACGGGCATATTTAACAACATCCGTTTTTCCGCCAACCCAACTGAGC
ACACCCTTCATAAACAAGTTGCGTTCTGGCATTTGTTTGATGTTCTCGACAACCGCACGGCTCATTAACCGAAAGTCGCC
AACATTTTCTTCGATTTTTGGATTGCTGATTTTATTGTGCAGCTTATAAAACCACTCAGCTGTCTTACGCTTCAACCTCC
CATCAGTTGAGCGGTCTGAGCGCTTAGCCAGCACCATATCCGCGCCAGCCTGCCACTTCTCAATGAGATGAGGGATAACT
TCTATCGGATCCTGTAAATCGACATCAATAGGAATGACCGCATCTCCGGTTGCATGGTCGAGACCCGCGAAAAGAGCAGG
TTCTTTACCGAAGTTTCGCGTAAACGAAAGCGGAATAACGAGCGGATCAGATGCGGCTATTTTGTTAATTATTGATTCAG
TCGCATCTTTACTACCATCATTAATAAAAACGATCTCAATTTCATATTCTTTTAGCTCATTAAACTCACGTACCGTTTTA
TAGAAAATCGGTATCGTGTCTTCTTCGTTAAAAACTGGAACGACAAGAGAGATTTTCATCTTATATCCCTGAAAACAATG
AATCTGGAATAGATAAAGCCGCATACCAGGCTAATTGCCGAGAAAGTGATAAGGGTAATCAATGGTGGCAAGGAACATTG
GTCAGCCATCCAGCCAACAACAGCGCTCAGTGTTCCCATGAATCCCACATACATCATGTAGCGAAGCGTGGTGGTGGTGG
CATTAAAGGTGAAACGCGCATTGGCATAGAAGCTGAACGATACGGCGATAACAAAACCGGAAAAGTTCGCCAGCGCCTGA
TGCGTATGCATCCCATACACACAAAAAGCAAATACGCCCCAATGAATAAGCGTGTTAAGAACACCGATCGATGTGTACTT
AGCGAATAACTTCAACATTATGAAAATCAGCGGATTCGGAAAGGTCTGGAGTGTAGCACTACAAATTGCTTTGATCGATA
TAAACGATCAATAATGTAATCTTTGATAGTTTAAAGTTATTGTTTGCGCGTTAATTGATCGTTGTTACCGATCAATTTTT
ATTGCTGATTGCTAAGTGGTTTGGGACAAAAACGGGACACACAAAGCTTTGCATCGGCTTGCAAGGCTTTGCATGTTTTT
CGAAGATGGGACGTGTGAGCGCAGGTATGACGCGGTATGTTGTTGACTTAAAAGGTAGTTCTTATAATTCGTAATGCGAA
GGTCGTAGGTTCGACTCCTATTATCGGCACCAGTTAAATCAAATACTTACGTATTATTCGTGCCTTCCTTATTTTTACTG
TGGGACATATTTGGGACAGAAGTACCAAAAATCGAGTCAATTTGTCGAGCATGTTCAGTCAGGTGATTTGGTGCCAGATG
AGCATATCTGCGAACCATTTCGATAGACTCCCAGCCACCCATTTCCTGCAATACCGAAATCGGAACGCCAGCCTGAACTA
ACCAGCTTGCCCACGTGTGCCTCAGGTCATGAAAACGGAAGTCTTCAATGCCTGCTCGTTTTAATGCTGACCTCCATGCA
GTATTAGCGTCATAGCGCATCTTCCTCACTACAGGTGATTTAGTTCCGTCTGGCTTGGTGCTGCTTTCCTTGTAGACGAA
CACCCATTTGTGATGATTGCCTATTTGCTTTTTCAGCACCCGGCAAGCAGTATCATTCAGCGCCACGCCAATGGCCTGAT
TGGACTTACTTTGTTCCGGGTGTATCCATGCCACCTTTCGCTGCATGTCTATCTGCTGCCACTCCATATTGATAATGTTA
GACCGCCTTAAGCCAGTAGAAAGCGCAAACTCTACGACTGACTTTAGCGGTTCCGGGCATTCATCAATCAACCTTTTTGC
CTCGTGAGGCTCAAGCCAGCGGATACGCTTATTTTTCGGCTGAGGAACTTTGATGATCGGAGCCTTATCCAGCATCTTCC
ATTCGCGTTCAGCAGCCCGGAGGAGTGCCTTAATGAATGAAAGGTGAGTTGCTTTTGTGGCTACTGCTGCCGGCTTAGGC
TTGAATACTGGAGGCTGCTTCCCATTCTTCCTGCAAGCTTCATCCATTAACTTCCAGTTTTCCTCATGCCGCCGATTAGT
CATCTTCTGGATGGCGGAGTAAATCTTCGTCTCGGTAATATCCTTCAACTGCATCCCTGCAAAATGCTGGAGCCAGAATC
CTATCCGACTCTTGTCATCATCCAGCGACTTCTTATGCGCCTTCTCCTCTAACCACCTGACACAGGCCTCCTCAAAAGTC
ATGTCAGGCGTCTCTCCTAATTTATTTACCCTCCATGCTTCTGCCTTCAGTTTGTCATGAAGCTCTGTGGCCTGCCTTTT
GTCCTTTGTCCCAAGAGACTGCTTAAATCTTTTGCCGTTCGGCAATGTGAAACTGGCGTACCAGGTTTCACCTCTGCGGA
ATAGTGACATTTCAGTTCCTCTGTTATGTCATCACCCGCGCTCACCTGGACAGTATGCAGCGGAGACTGAAGTGCCGCAA
TGCAGGCTTGTCGTGTGGTGAGGTAAGGGGATTTCGGTTTGGTGGGGTCTTTACGTGTTGCCTGTAGTCGGCCTGTGCGA
ATCCAGTTGGTGGCGGTAGGTCTGGATATTTTGAGAAATGCACAGGCCTCATCGAGTGTGAGGCTGTGTGATTCCATGGT
TACCTTCCTAATACTGAAGCGAGAAGAGCAATCTCTACAAGAAGCTCAATAAATCCGAAAATTGCTATACCTGCGTAAAC
CACGTCATCAATATCCCCGCGGCGACAAAGATAGGTGGCACCGATAACAAGAACCATCATTCACTCCATAAAACAAAACC
CGCCGTAGCGAGTTCATATGAAAAAAATCCCCGCGAGTGCGAGGTTTGTTATTGCTGCGGTGGTGCTGGCAGTGGCATCC
AGTGGCTTACACCGATAATTTCCATACCCTCCCAATAGTCAAAGAACCCATCATCGTCGTATGTAGCAACGAACATCCCC
TGACCCAGACATTTTCCGGTAAAAATTGCGATGGGTTTAGATTCATCATTATCCGGCATTCGCTCACTACAGCTTATCCA
GCCATCCGGAATTACCGGAGAGTTGCCATTCACATCGAAATTTGGTTCAGCGTCCTGAACCAGAAGAATGTAGCCATTCT
TTGCTGTGTCCAGTTCTGATACCTCGGTGACAGTACCGAAATAGCGATTCCCGGCATCAGCATCACAAGTGCTGACATCA
ATGGACACCTCCATGCCTTCGATTAATTCTGGCAAGTTGTAAGTTTGGTTTACAGGCTCGGCTTCCAGCGCTGCCAAAGC
AATCCGTGCCACTTCCATTTGTTCGCCACGAGTAAGCCCGTTTTCAAGCGGATTTTTAATGAACAATTCAATACGTTCTT
TGGTAATAGAATTCATGCTATTTCACCTTAATCTCAACATTTCGCAGCTTTAGCTCTACTGGCAGGTCTGACTTTCCTGT
TAATGCTAATGCGAGATTTTCTGGGGTAATGAGAGCAGTTATTGCTTTCCCCATTGCCAGACGAATAATTATTCGTATTT
CGCGATCGTCACATGCTCCTGGTCGAACGATTGATATTTGTCCGTCCATATCACTCTCCTTTAATGCGAATCGCAGCGGC
GCGGATAGATTTCCATTGTTCCCACATTCGGTTGAAGTCTGTGCCTGATAAGGTTGCGTTACGGTATCCAGTTTCGGTAC
GCAATCCTTCAAGCGTCGATTTGGAGATACAAATTGAATGCATTACCCATGATTCAAACAAATCACGCTCACGGGCTTCG
CAACTTTGCTTACTCATCTCTTCGATACGTTCAGCCATCGCAGCACACTCTTCAAAGTTGCTTAATGCTTTTCGCTCCCA
TTCAGCGCATTGTTTTTTCAGTTCTGCAATGCGATTCTCTGCGGATTCCAGCGCCGCAACCAATTCGTCTACAGTTCCGG
CAGCTTGCAGTGCGTAATCGGTAATAGCCATCTCATGATCAATTTCAGTACCGTTCTCATTCGTTGAGGTGATAGCAAAA
TAATCAGAGTCGATTTCGTTATCAGCTAAGTGGCGTAGGTATCGGCAACAAGCCGGCCGTTTTCGATTAGCAGCTTCCCT
ACCGTAAGAGCAATATCCTCGTTCTCCTGGTCGCGGCGTTTGATGTATTGCTGGTTTCTTTCCCGTTCATCCAGTAGTGC
CAGCACGGTAGCCGGATTGGCTGCGGCGATGAATTCAGCATTGGCCTGCTGTTCCATTTGGAAATCTTCATCGAAACCGC
TTTCTGGATGCGCTCCTTCAATTCTGCAAATGGGAAGATATCCAACAACTTCACGATGAATTAGTGCATCACCAGCATCA
AATCTCTCCTCTCCATATTCGAGCGACCACTCTCCACACGTTGCCTTCTCTGCCGCCTCACGCAGTGCCTGATAGTCAAT
CTTGCTCATTGGATGACTCCTTTACGAAGCTGTTCGGCGATATCTTCGAGAACGCCATCAGAGAATGAGCGATCAAAATC
GCCTTCCGGCGCATTAGCCATAAACTCAGTAGAGGTAAGAATCATCCTGGCAATATCCGCGGCGTTCTTCGCAGTATCAT
CAATAAAACCAGCTTCCCAGGCAGCCAGCATTCTGTTCGCCACAAAGTAAGCTCCCTCCTTGCGTGCTTCAGTCTTCACT
TCAGCCAGGAAAGCGTCAGTGGCTGGGGTTTTGATAGCGTCAAATTCTTCCATTGCCGCTTCAAGAGCCACCTGCTGGCA
CGCTACCTCTGCGCGCCCCTGAATGCCCGTGCCTTCGCCGTTTAAGTCGTTATGCATCTCATTAAGCTTGTCGCCAAATG
ACTTCATCCCCGCATTCTCCGCCGCCATCGCTGAAAACTTCTCGTGTGCCAACTTAACAGCCGAATCAGCCTGCTTAATT
GACTCAATCGCTTTCTGGTGGTCTTCGGACAGAGCCGAAATCTTGGCCTCCGCTTCAGCAAATTTACGCACCAGATATTC
AGCGTTTGTTTCGTTAACCTTTAAATCTCGTGGGATGCATTTACCTTTCAGAAATCCATCCATCTCAATTAGTGTCATTT
GTTTCATTTCTTCCCACTCCGCCACATCGCATTCAGATATTTGTTTTGATTCACTGATGGAAAACTCTTTCTCGCCAGCA
TTTCTTCGCGTGGAATATCGTTGATGGGCTTGAAGCGGTGTCGAATAATCATTTCCGATGGAAGGATTCCTTGGTCGTAG
GACAAACCTCTCATGATGAATTCCTCAGTTATTGCTGATAGCGCCGTAACGCGAACGGTAATTTTTAAGGCGCGGGTCTA
TTTCAATGAATTTGGTGTAAGTGGCTTTTCGGAATGGTCGGATTGCTGTTTCGTTTATTCGGTCTTTTTCCTGTTTTTCT
GCGAGTTGTATATCGCGTCGGTACTTCCGTTCTGCTTTTGTTTCCGGTGGCAGAGCAAGAAACGCGTCGAGATTGTTTTT
GATATTTTCCAGCACCTCCGACTTGGAGCTACCGGAGCAGTTGCGCGGGTCATCCGCACCATATAGAGGTGCAGGCATAA
TTTACTCCAGGGTAGGTTATCCGAATAATGTGGTACGTATAGGGTTATTTCTTTCGTAAACGTGATAGCCTGCTTTTTAC
CGACTCTTCACTTCGCCCGAGAATTTTTGCTACATTTCTTTGTGTATAGCCTGATGAGATAAGCGTCTGCATTCTTTTGT
CTTCGTCGTCGCTCCATCTTGGCTTAACGAATGCCGTTTTTAATGACAGTTTTTTTGCTATGTAATAAAACTGATTTATG
TTTAGGCCCAGATGTTCTGCTGCACGGCAAGCTACCATGCGACCGCAAACTGACTCCATCTCAGCTGGAGTTATGTTTAA
TCTTCTCATTAAGCCACCTGTTTAAGCTCATTTATTCTGATATTCATTACCTGAACGCATTTTGTCTGCGCATCATCGTG
ACCAGCCAATAATTGCCAGTCATGCTGATATCTCTCAATTAGCTTTTTCTTGTCAGTTTCTGTTGCTGCATAATCGCTGA
AGTCTTTCAGGATTTGTTCGCAGTCAACCGATGGAGATTTCTGGTTGGTATTTTCTGGTGATGGTTGATTGCATGATGCT
GGCATGGCCCAGTCCGGCAGCGATGGAGGGAGCCAGTAAAATCCTGTTCCATCCTTCAGTTTTGCCCTGTGCCATCCTTG
TTTCTTATCTCTGGATATCTGCGCAAATCCTTCCTCAAGATTATACAGATACCGTCCTATTCCCCACTGAACTGCTGCGC
GCTTCATTGCTCCTGAACGACCGCCTTTGACGGCTTCTACCTGCGTGTTTTCAGCGGCATCCCATTTAGTTACCCATTCG
GAATCAATCTTGATTGATATTCCGCATTCAACGCCGCCATTGTTTGGAATATCGCGATATTCATTGCGCCATCCGGCCTT
TCCGCAAACATCGTCCAGGCGTTTCATGATTGCCCTGTTCGTGACATAAGCCAGCACCATAGCCCATAACTTCCCATCGC
GTGTTTTCCCGCTTTGCTGTATTCGCCATTCAATATCTTCAGCAGCGAACGGTTCATCTAACTGATCCAGATTCATGAGT
AATACCCCGCAAATTCATCCCAACCAATAATCGGATTCTGCCGTTCTGCGGCTAAGTTAATTTGCTGCTCCACTTCTTCC
TCAATTTCTGGAGATATGAGAGCAATAAACTCGTCATCATCAAAATCATGCAACATGACGCCTCTCCCAGTCTTCGTCCT
GCCACTTATCCCAACCAAGAGCTATTCCGGCAGCCCATGTATACGCGTCAGATATTCCCTGTTTTGTATCCGGAAATACT
TTCTCATATAGCTTGTTGAACTCCCTGTTTCCTTGCTGAACAAGAATTGTTCCGTTAACAGGCGTAATGGTCATGGCGTG
GTACTCCTGGCTGATTAAGAATTTCACCGAGACGTTTCCATCCGGCCCGTAATTTTCTGGTAATTCTGTCGAGAAGTGAT
TCAGAAGGGCAGCCAGCAATGGGCCACCCGGCAAAACTATATTGCATGGCGTGCTCCTTAGTTAATTTGCATAACAAAAA
TGCCTCGAATGAAGCGTTGTTGGTATGCGAAAAAAGCCGCCCTGACTGAGAGCGGCAAATAACATCAAGGGATGATTTTT
CGATTAACCAGAACGAGTCGTCGTCCTCGTTTGGTTACGAGCGATATTGCTCACAATGACCACTATTGAAATGGTCATTA
GGTGCTTATTCGCTGACAAATTTGGTAAGACTTTCGTGTTGCGAAACTAAAATTTCATCATCAAACCCATCAAGTAATGC
TTGTTAGATAAGTTTGATAATTTCTGATGCTTGCTCTTTATTTATTTCCATCACTCCTCCCCAAGAGCCTTGCTGATGAC
TGCGCGACGCTTCGCGTACACAGCGTCCCACTCGCTGACGTCATATTCCATATCGACAATGTTTAACAGAGCCTCGAGCA
ATTCGGGAACTGCTGCTATCAGATTCATATCTTCTTTGCTAACGATTAGTGATGAGTGACCATCCTTCATGACATAAAAG
TCGATGACGCCACCATCTTTACCTGTAGCTTGACTGCTTAATCGCAGAAAGCTGTTACTTGTCCACCATTTCCATGGGCC
CGGCGTGTATCCCATATTCACCTCTGTGGCTTGCTACCAAAAGAAGACAGACTATATAGCCTTTAGTTTTTCCAGCTCTC
TGGCAATCATTTCCGTGGTTCTGATTGCCCATTTATCGACAATCTTTCCATCTTCTCTCACCAGAGCCATTTCCTCAGGC
TTTACCATACATTCAGCATCAAGCTTGCAGCCTTTGCATTTCACAAAACGACTACACCATTGATTTGTATCAATAGTCGT
AGTCATATGGGTAGTCCTGGTATTGTTCCATCACATCCTGAGGATGCTCTTCGAACTCTTCAAATTCTTCTTCCATATCT
CATCTCAAATAGTGGATTGCGGTAGTAAAGATTGTGCCTGTCTTTTAACCACGTCAGGCTCGGTGGTTCTCGTGTACCCC
TACAGCGAGAAATCGGATAAACTCTATTCACCCCTACAGAGAGCAAAAGAGAATCGCCGATGAACAACTCATGGTGGCAG
GAACTAATGCATTTTTTCCTGCAAGGAATGACACTTAAACAATTGATTCATATGCTCATCATCCTGATTTTACTGATTGT
CGTTATGCCGGTAAGTGTGAAAGAATGGGGAAACCTGCATAATCCAGAAATCCTTCCTCATTACTGGATGTATTACATCC
TGCTGTTCTGTGTTAGCTATGTGCTGAACGGTGTTTTTAATTCCGTTTATCACGCTGTTACTGAAAGAATTGAGGCATTA
ACTGCTCAGCGGCGTAAGGCCAGAGAAGAAAAAGTCGTCCGGGATTTGTTTGATTCGTTAACTCCTGGTGAAAGAGCGTA
TTTTCGTTTCGCCGTAGCCGCCAATAATCAGCTAAAGACGGAAAAAGGAAGCCCTGAATCAATTTCTTTGCTCGAAAAAG
GACTTATCACTCGCTTGCCTTCTGTTATTGGATATCCTGATATTGACCGTTTTGTTATCCCGGAAAAGTATTTTAATGAG
TGCTACATGAGATTTGCCGGGAAGTCAGACATTCTTATGAATGAACTTATTGCACAGGACGAACAGCTCAAAAAAATAAC
GACTTAACCGACAAATGTTTTACCTCGCTGTTATTTGTTTGCTCTTACGATGGCCAGCCGCGTAAAGTGCTACGTCTGGA
AGAAGTACAGATCCTCCTTCAACTTCCTTCTGACGCGTTCCGGCAAGCGAAATGGCTTTGGTAACGCGGTCAATTCTTTT
GGCTTTAACCTCATGAGAAGCATCAGGAGCATCGCAGCCAAAAATTGAATCGATGATATTGCAGATGGTGTCGCGCTCTA
TGGCTAGCTTTCTGCGCCGCTCATGACGGCGAGTTTTAGCATTGCCTGCAAACGTTGACTTCCCGTAGGTGATAATCGTC
ATGATTTAATCCTCATGTGAAATGGCTTTGGTGTTGCAGATAGCCAGGCGACTAACCCTGACCGCGTACTCATTGCCGAG
CGACTCCGCCGAAGAGGTTGGCTTCTACCTGCAACCCAAACCCATCTCGTTTGGTATCTGTTTCCGCTTTGTCAGCGCAT
CATCGAAGTTAAAGAGCGTTGCCTTTCCGTTTGGCTACCAGCGTCCTGCTGATGGCTAAACAATAGCATTGAGTATTATT
CATATCAATACGTTTTGCTATTAATTAATGGTTTTTGTTGTTATGTTGTTGATAGCAAAATGAATTTATTTTTATAAATC
CTCTATGCCATACTGTTCTGAACAAAAAATGAGCGAGGAATCAGTGTGAAAAACGAGGAACTGCGCAGTTGCGCTATCAG
GAAATGTGCAGGATTGTCGGTGATGTCGTTTTTGCTATGGTTGCTGAGGGTCATGAGACCAAAAGAGTGGCTATAGCTGA
CGTGATACGAACGGAACTATCAAAGGGTCTGGACAAGTGGGATATTGACCAGATTCAGGTTATGGAGTTGGCGGTGAAGC
TGCTGGAAGAGTAGGGCAAAGTAAAACGCCTCGGTGGCCGGGCTAGTTAGAGATTAAGCTGTAAGCATTAAAACTCGCTG
ACATAGTCTTTCGAACTGCTGGAAAAATGTATTTCTATTATCGCGCATAGTTTCAAAAACATTGCCAGCTTTGCCGTCTT
CTCTTAAATCATCATCAGTTATCGCAAATACTGGCTTTGACAACTTCTGGCTAATGGCTATAAGGGAATTAAAATCTGAT
ATTTGAGCTAAGTCATAAGCTCGAAGGTGGGGTGTGTCTGTGGCGTTCAGGGAATCTTGAATTTCTTGTTCCGTAACAGA
GCATCCAATTTTATGCAATGCTGGTGCCAACACATTATTTACGGCTCCATGAATTTCGTTTACCCAATGCTCAAAGGATT
TTACAGGCATTCCATTTCTAGGGCGGTATCTCTGATGGATGGCCCCTATAAATCTCGGCTTGTTTGTGATGTTTACTGCC
GTTGACGATCTGGCGGTCTGCTTGAAAAACTCAAGCTCTGAATGCCATATTGAAATTGTCTCGGCAAGAGAATTTATCGC
CTGCCAGCAGAAGAAGTCAGGGGTTGCAGGAACAATGAAAAAGTCGCTGGACATCAACGCAAGCTCATTCAAGCCTCCAA
CGCTAGGGCTTAAGTCGTAAATTATGTAATCAATGTTATTTTTTTGCGCGATCAGATTGATTGATTTTGGTAAGTTACCT
GGAAGGTTGCGGGTTAGTGGCACGCCTGAAGCAATTTTCAGTGCTACACTAATCTGAGAATCAAGCATTGATACACTTAA
GTGCCCAGGAAGAAGATAAAGGTTGTCATTCTGACACTCAAAAAGCTTTGCCGAACTGCCGTTTACAACATCTTCTATAG
ATGTTCCATTCATCAAGGCATCGACAATGGATTCCATTGTAAGGTTATATCTGCTGCTGTAGAACGCATCAAGGTTTTCG
CTTACGGTTGTATACCCTAGAACCATGCCAGTTAAATTGCATTGTGAGTCTAGGTCAACAAGCATTACTCTTTTCCCGGC
GCTCGCCAGACCCCAGCCAATATTGAAAGCCGTGGTTGTTTTGCTGACGCCACCCTTGTGATTGAAAAAGCAGATTGACT
TCGGCATTGGTTTTTCACCCAGATTGTTTTCTTCGCACATAAGTATCTCTTTATTTTACAATAATATTATGTTATTGACC
AGGCCAACATGACGGCTCACTATCACCGGAAAAGCAATGCCTATCCTCAAGCGGTCTCATCAGGCTTACCCGAAGAAACA
GCAATCCTGGTCAACCATGACCACCTCTAACGCTTCCGTAAGCGTTTCTGCTGTGTCATACAGATGCCAGCGCATATCCT
TCCGCATCCAGTAGATTTTCCATCTATCCAGAGAGCGTATGTACTTGATTCTTGCTGATGGCAGGACGCTTGTTTCACCA
GGCTTACCCTGCCACACGGGGCGCTGTTCACCGATATCTATCGTCTGGTCATTGATGCTATAGACAATATCCAGTTCATT
ACGAATGTGCTCAGGTGGCCTTATGCTTTCAATGAATTGGTGAACTTCCTTTTTGACCGCCTGATATTCAAGGTCAGTAA
ACGCCATCTATCCTCCTTACCCAAACATCCATTATCCATCATCACCCGAATATCTCATCAGGCCATTAGCTGGCTAACCG
TGCTTCCTATAGGTCTGCGGCATGCTTCCAATCACCTTTCCAAAGACAAAAACCCTATTCATTTCATCTCTTTCAATTGG
GTCCCAAGCTGAATAACTCTTATTATCAGATATGACCAATAGTTTATCTTTCATCTTCTGGAGCCGCTTAACATGTGCGG
TATCGTCATAGAGGAAGGCGTATATCCCATCCCCATCGAAGTTTTTGATGCTTACGTCTACAAACAACAAATCTCCTGGT
TCAATAGTTCCTGACATGCTATCCCCACGCACATTTATGATGCGGATATTTTCAGCCTTTCTACCATCAAACATGTGTCT
GGCATCGTCCTGCGAATACTCAACCGAGCGGAGTATTTCCACGAATTCTCGATTGATAACGCCAGGACCCGCGCTTACTT
CAAGATCTAGGATATCGATTTTAAATGTGTTTGATGATGGAGATGCGTTTATCGGAGTAGTTCCATCTTTTTTCATAGGA
CCAATTCCGGTAGACAACCATTCCGAACTAACACCTAACGCGTTTGCTATTTCAACAATCTTTGTTGACCCACGAGCGTT
TCCACTTGTCAAACGCCAGATCGTTGGCTGAGCAACGCCTGACGCTTTAGCAAGAGCACCTTGAGACATACCAGCTAGTT
CCATTGCCTTGTTGAGACGGTCAGAGAGAGTTTCTTTTTTCATAATATTCAATTTATACGCTTGCGTATTAATGGTCAAA
ACACGTTTTGCTATTGCTTTGATTAATACTCATTGCTATTATTTGTTGTGTGTTATACGAAAGGGAATAAGCAATGACTA
ACAAAGCAATACAAAAAGCTGTTGCCATTGCAGGAAGCCAGCAAAAACTCGCCTCTTTGTGTGGAGTTAAGCAGCCAACT
GTATGGCGTTGGTTACATGGTGGCGGCATTGACGCTAAGTATGTGGCAGCAATCGTAAAAGCTACAGGAGGAAGAATTAA
AGCCAGAGAACTTCGTCCTGATTTAGCCGACTTACTGGCAGCAAGTTAAGTATCAACGCTCTTTACCAATCTGAACCGCC
GACAACGCGGTAAATCTATTAAACGGATTTGCGTGTATTTGCGAATCCAACTCTATCTAATTTCTAAGGAATATTTTGAA
TGAACGTAGTTGCAACTAAAAGCAAGAAGGCGGCTCGCATTGAGTCCACTTTACTCAACAAGTTAGCCATGATGGGCCAG
AAGACATTTCCTAAAGCTATGGGTGTTCCTGAATACCAGGTAAGCCGATGGAAGAACGGTTTCTTCTCTCAGGTCAGCAT
GATGCTTGCGGTTCTGGAGTATGGAATCGAAGACGAGGAAATGGCAGAGCTCACCAGGCGACTTGCTACCTACCTGACAA
AAGAAAAAGCCCCGAAGAACGGCGAATTCTTCGAGGCCTGATGTAGAAAGACTGGATCAATCCACAGGAGTAATTATGCC
AAAACAGCTCAGTCCTGACCAGGACAAATTACACAAAAACATACTACGTGATCGGTTCTTATCCAGCTTCAAACAGCCTG
GTCGATTTCGGGCTGAGTTGGAGAAAGTGAAGCTAATACTGAAGAGGAAAGGTCATGAGTAACATATCCAATCTAGCCGA
AGCCAGAGAGGCCAGAAGGCTCCAGAAGCCGCGTACAAATGGCGGTAAGGGGTTTGCCTTGATCCACCGCCAATTCATGG
ATAGCAAGCTATACAAGGATTCTCAGGCTGTGCATCTTTTCCTGCATCTGATACTGAAAGCCAATCACTCTCCGGCAGTC
GTCAATACCGATATTGGTGAGATGCTGGTTGAGAGAGGACAGCTAATTACCGGACGGCCAAAACTGGTAAGTGAAACATT
CATCCCGGATAACAAAGTAAAAAGTTTGCTTCGTTCTTTTGAAGGGAATGGAATGATTCGTATCGAGTCGAAAGGGAGAA
AATTCAGCCTGATAACAGTGTTGAAATATGATGATTTTCAGGCTCCAAATTGTCCAACGGATGTCCAACGGATGTCCAAC
GCAAACACCAGTAATGACGCGGATCACAGCGAATGTTGTCCAACGGATGTCCAACGATTGTCCATAAACAATAATATAAA
TAATATCTCTAATACTAACGTATTAGAGAGTACCGCAGCAGACGAAAATCCTGACAAGAAAAAATCGGCTCTCAGTTGTC
AGGATGTTGTCGATGCTTACCACGAATTACTTCCTGAAGCTTCCAGGGTTCGCGCACTGAATGACAAACGTAAAAACCAG
ATCCGAACTTTCTGGCGCAAAGCCGGAGTGATAACCCGCCAGCTTGACGGGCATGGGTTCACGATGCAGGACTGGAGAAA
TTATTTGAGCTACGTAGGCGAAAATTGCCGATGGATGTTCGAAGAGCGTCCAAACCATCAACGCGGAACCGTCTGGCACA
AAAAGGGATTTGATTTCCTGCTTAACGATAATACCTACCTGAAAGTTCGTGAGGGTGAACACGATGACCGATAATTTTTA
CGCGCCGCCCCATAGCATCGAGGCGGAGCAGGCGGTGATTGGTGGATTGCTTCTGGATGATGACAGCAGTGAGCGCGTCC
AGAAAGTTCTGGCGATGCTGAAGCCTGATTCATTTTACAGCCGACCACACAAAATCCTTTTTGAAGAAATAACCAGAATG
CACCGGGAGCAAAAGCCAGTAGATGGCCTGACGCTTTTCGATGAACTTGAGCGCAAATCGTTAACGGTTTCTGTTGGTGG
TTTTGCTTATATCGCTGAGATCGCAAAGAACACGCCAAGCGCCAGAAACGTCGTTGCCTATGCAATGCGGGTTCGCGAAA
CAGCAATGGAACGCTACGCCATCAACCGCATGACTGAAGCGACGGAATTGCTCTATTCCCGCAACGGGATGACTGCAACG
CATAAGTACGAAGCTATTCAGGCGATTTTCACGCAACTGACAGACCATGCAAAAACCGGATCGCGTCGCGGCCTTCGCTC
ATTTGGTGAGGTTATGGAAGATTGGGTCAGCGACCTTGAGAAGCGATTTGACCCATCAGGCGAACAACGAGGAATGAGCA
CAGGGATCTCATCGTTGGACAGGATGCTGTCACCGAAAGGTCTGGTAAAAGGCTCTCTGTTCGTCATTGGCGCTCGCCCT
AAGATGGGGAAAACGACGCTATACAGCCAGATGGCAATCAACTGCGCAGTGCATGAGAAAAAGCCGGCCCTGATGTTCAG
CCTTGAAATGCCAGGTGACCAGATACTGGAAAAACTGGTAGGGCAGAAGTCAGGTGTTAACCCAAATATTTTTTACCTTC
CGGCGACAAATGACGCTGATGACGGCTATCAGGGTGATTACGATGGTGACTTCAACAGGGCGATCGAAACAGCCAATCGC
TTGAGTGAAATCGACCTGCTTTACATCGACGACACGCCGGGATTATCTCTGGCTCAAATCATCAGCGAACAGCGTCGAAT
CAAGCGAGAAAAAGGATGTGTTGGCATGATTCTGGTCGATTACCTGACACTAATGACCGCTGAAAAGGCCGATCGTAACG
ACCTTGCTTACGGCATGATTACTAAGGGACTGAAGAACCTTTCCAAAGAGCTTGATTGCGTTGTTGTGCTTCTGACGCAG
CTTAACCGCGCACTGGAAAGCCGAACCAATAAACGCCCATTACCAAGCGACTCCCGAGATACAGGGCAGATTGAACAGGA
TTGCGATTATTGGGTTGGTATCCATCGTGAAGGTGCTTTTGATGACAGCGTTCCGCCTGGTGAAACCGAACTAATCCTTC
GTCTAAATCGCCATGGCAATACCGGCACGGTGTATTGCATTCAGGCAAATGGCGCTATTTATGACACAGACCAACAGTCT
GCTGAAATGCGCCGCCGTGAACGCGAGGAACCGCACTCCAAGAAGAAAGGAGGATTCTGATGACCATCTACATCACTGAG
CTAATAACAGGCCTGCTGGTAATCGCAGGCCTTTTTATTTGTGGTGGAGAAAAATGATGAGAAAGAAACAAGCAGAGAAA
TTATTTTGTGATGCTATGGATGCGTTGGCTAAGGTCGGAGAAAGCCCATTGAATTACTGTCTGTCTTATGCCCGTGGTTT
TATGGCTGCCGAGAACAAGAAGGAGTATCTGCACGAATGGGAAGACGGAACAATGCGTCTGAAAGTTAGCGATGGCGAGC
AGGTTCATTGATGGAGAGGAATATGGATGAATCAAGAAAGGCTTTCGAGCAATGGGCGCTAGAAGTTATGCAGTTCACGT
CTGATGACCTTAGATGGGATGAAAGGCGAAACTGCTATCGGGATTATGTGCTGCACATAGCATGGAAGGGATGGCAGGCT
GGCAGGAAGACAATCGAAATTGAAATTCCGGCAGCATGTGCTGACGACGAATATTTCATTGATGGAGTCTTTCAACCAAT
GAGATATGAGCGCGATGTTGAGAGAGCCATCATCGCCGCTGGAATCAAAGTGAAGGAGTGAGTATGAGTAAAGTATCAAG
AGGAATGAAAATATCGCTTATTTTCATCCTTAATCCGCATCGTATCTTTTTGGCTTCAGCAGTATGGCTGTCAGATTTTG
TTTATTGGTTAGCAGATAAATTGGATGATTTTGCGAGATGGCTTGAGAATTTTGCGAATCGGAGGTTTGAGTCATGGCCG
CTTATCGGAGAGAGGATGTCTGACGAATTAAACCGGTATTACGCGGATAAGCGCAAGGAGAAGAGCAGGAGGGCAAGTGA
AGCAATTATTCCTGCTTCGCAACGAAGCAATCAGAAATAACGCCATAGACGCCATTCTCTCACTACCAATCGACGACAAG
TCACCCCACGAAGTCCACGTCAAAGAACCTAAGCGAACCAAAGCGCAGAACGACCGTATGTGGCCGATGCTTCAGGACGT
CTCCCGTCAGTTGCTTTGGCATGGTCAACGACTGTCTCCGGAAGACTGGAAAGACATCTTCACCGCGCTGTGGCTCAAGA
CTAAAAAGCTGGAGCAAAGAAGCGTACCAGGTATTGATGGCGGTGTTGTTCTTCTTGGGGTACGTACCAGCAAGATGAGG
AAGGCGAGCATGACAGAGCTTATCGAAATTATGTTCTGGTTCGGCTCAGAACGTAACGTGCGATGGAGTGATGATTCCCG
GCGAGAGTACGAGTGGTCACAACGAACAGGGAGAGTTGCATGAAACACTGCTACCGCTGCGGAGAAAGCAAAGACGATTA
TCGATTCCGGCCAAATCAACCTTATTGGCACCAATGGTGTATCAGATGTGAGCGGTCGCCAGTAGGTAATTTCCCGCTGC
CAGAGACGAAGGAGGACGTATGGCACGACAGCGACGAAGTATCACCGACATAATCTGCGAAAACTGCAAATACCTACCAA
CGAAACGCTCCAGAAATAAACCAAAGCCAATCCCAAAAGAATCTGACGTAAAAACCTTCAACTACACGGCTCACCTGTGG
GATATCCGGTGGCTTAGAGAACGTGCGAGGAAATGACAATGGATTATTCACAGTTAAGTGATTTTGAAATTAACCGAATG
GTAGGAGACATAATTTTTAAAGGCCTTTGGGCATGTAAGCCGGAAACGTCAGGGAATAACACCAACAAATGGTATTACGG
AAACGCTGATACAACTTTTGAGCCATTAAACCATTTACCTGATTACTGCAATGATCCGAGTGCCTCATGGCCGATTATTG
AGAAACACAGGATTTCTATCTTAGACCAGTTAACTGAATGGTGTGTGGATGCAAAAGGCGTAAGCCCAATATTTGATACC
AGACCTCTCCGCGCCGCCATGATTGTCTTTCTCATGATGCAGGACGCCAATAATGCTTAGCCCATCACAATCCATTCAAT
ACCAGAAAGAAAGCGTCGATCGAGCTTTAACGTGCGCTAACTGCGGTCAGAAGCTGCATGTGCTGGAAGTTCATGTATGT
GAAGCGTGCTGCGCAGAACTGATGAGCGATCCGAATAGCTCAATGTACGAGGAAAAAGACGATGGCTAAACCAGCGCGAA
GGAAATGCAAAATCTGTAAGGAATGGTTTCACCCAGCATTCTCAAATCAGTGGTGGTGCTGCCCGGAACACGGAACTCAA
TTAGCACTAGAGCGACGAATCAAAGAACGCGAAAAAGCGGAAAAAGCAGCAGAGAAGAAACGACGACGAGAGGAACAGAA
ACAGAAAGATAAACTGAAGATTCGAAAACTCGCCTTAAAGCCCCGCAGTTACTGGATTAAACAAGCCCAACAAGCCGTAA
ACGCCTTCATCAGAGAAAGAGACCGCGACTTACCATGTGTCTCGTGCGGAACGCTCACGTCTGCTCAGTGGGATGCCGGG
CATTACCGGACAACTGCTGCGGCACCTCAACTCCGATTTGATGAACGCAATATTCACAAGCAATGCGTGGTGTGCAACCA
GCACAAAAGCGGAAATCTCGTTCCGTATCGCGTCGAACTGATTAATCGCATCGGGCAGGAAGCAGTAGACGAAATCGAAT
CAAACCATAACCGCCATCGCTGGACTATCGAAGAATGCAAAGCGATTAAGGCGGAGTATCAGCAGAAACTTAAAGACCTG
CGTGACAGCAGAAGAGAGGCAGCATGAGCAAAATCCAATACCCAATGACCACTGCGGCAATTTTCGATGATGTTGTCTAT
CCGCTGCATTTCGACAATGCCGGCAAGGTCAGGCAAGAAATGGAAGGCGCTGTTAACTGGTTCTGCAGGTGGCGCAACGA
AGAGAAAGCCGTTGTGAAAGCGAGATTGTTGGTCAGTTGCTGGGGTCAATATCTGAGCCATGAGCAGGTTATCCGGGAGG
CCGCATGACACACACTATCAAAACCATTCCAGACATGCTCATTGAGACATACGGAAACCAGACAGAAGTAGCCAGGCGAT
TGTCGTGCCATCGAAACACAGTCAGGCGTTATCTGTACGACAAAGAAGCCAGGTATCACGCCATCGTTAACGGCGTTTTA
ATGATTCATCAGGGCGGGAGAGGTATCTATGACCGTAACCAGCATTAACCAGGCGAAACAGCAGTGTGAACGTGACGAAG
CTGAATTGCGCAGCGTCAGAGAGATGACGGAGCAACACCAGAAGGCGATGGATTATCTGCATGAGCGAGAGCGTGAACTG
GTGAACCGGCTTGGATTGAACAAGACATCGGGAGGCGATGCTGCATGAATTTGGAAAACACTGTGAAATTCCACTCTCCG
AAGTCTCCTCAACTATCAGATTCACCGAGAGCAACGGCATCAGACTCACTGACTAATACCGATGTGATGGCAGCATTTGG
TATGGCGCAAAGTCGCGCTCCGCTCGGGTTCAGTGCTTTCAGCGGCAAGATGAACCTGAGCGACAACGATAAGCGTAAGG
CAATTCAGTTACTGGTACAGCATGGGATGAAGCATTGCGACAAGGTGGCTGCCTTACGCAAACTTGATACCAATGTTAAA
GGGAAAGTAGTGCAAACGCTCGCAACTTTCGCGTATCAGGATTACTGCCGGTCGGCAGCTAGTAATGTCATGTGTTCGTG
CTGCAAGGGGCGCGGAGTATTAAGGAATAAGAAGCGGATCGTTAAACATCCTGGGTGTGGAGAGAAAACTCCTGCAAAGA
CGGCTGTGGAGGTAACGGAATCACTATGCACTAAATGCAATGGTGCAGGTGTTGTATCTACATCTTGCGTTAAATGCCGT
GGGCGTGGCGTAGCGCTGGACAGGAAGAAATCAGAACTACAGGGCGCTCCAGTTTATTCATCCTGCAAGCAGTGCTCAGG
GCGTGGGTATGAGCGCATACCTGCGGCCTCATGCTTTCGTGCGATATGTCAGTTCACCGCTGCAATTTCACCAGGCGTAT
GGGATAAGGCTATTAAGCCATTCTATGAGTCATTAATTAGCAAGGTTGAAATGGAGGAGTCTGCTGCAAATGTAGTTTTA
TCGAAAGTTACCAGCTAAGTTTTATTCCGATAACGATTGCATCTTGCAAAATGACGAAAAGTAGAATATCATAACCCTAA
CAGTAGAAATCCGTGCTTTGTTAAGGTGGATTTAAAAAAAAGGCCCTGCAATGATGCGGGGCTTTTTGCGTTTTAAGAAC
GACATTTCTGAAAGCGCCCTATCACCAATCACCAGAACATATCCAGATACCCTTGCTCATTCGTGGCGACTGGGTAGGGC
GTTTTACACAAAAGAAAACCCAGCACTATGGCTGGGCTTCGTGAGGATGGGGGCAAGAGGTTGCGCTAACAACCTCCTGC
CGTTTTGCCCGTGCATATCGGTCACGAACAAATCTGATTACTAAACACAGTAGCCTGGATTTGTTCTATCAGTAATCGAC
CTTATTCCTAATTAAATAGAGCAAATCCCCTCAATGAAGGGGTAGAGCATGTACCGTATGGACAAAATCAGAGAATGGTT
CAGTTACAGCTTCGGAGGACTGACTGCGATGGGTGGCATTCTCTCCCTGAATGACTGGGCTGTCATCATTGGTATTCTTT
GTACTGTCGGCACATTTGGCATCAACTGGTACTACAAACGCAAAGAGCGTGAGGACAGATTGAATGGCAATGTCACCGGC
ACTACGAAATAGCGTAATGGCGGCGATAAGTGGCGGGGCTATTGCTATAGCATCTGTGTTAATCACTGGCCCCGGTGGTA
ACGATGGTCTGGAAGGTGTCAGATACAAACCATATAAGGACGTAGTCGGTGTGTTGACTGTGTGTTATGGCCACACCGGA
AAAGACATCATGCCTGGTAAAACGTATACCGAAGCAGAATGCAAAGCCCTCCTGAATAAAGACCTTATCACTGTCGCCAG
ACAAATTAACCCGTACATCAAAGTAGATATACCGGAAACAACGCGCGGCGCTCTTTACTCGTTCGTTTACAATGTGGGCG
CAGGCAATTTCAGAACATCGACGCTTCTTCGCAAAATCAATCAGGGTGATATCAAAGGTGCATGTGATCAGCTACGTCGC
TGGACATACGCTGGCGGTAAGCAATGGAAAGGCCTGATGACTCGTCGTGAGGTTGAGCGTGATGTCTGTTTGTGGGGTAA
GCAATGAGCAGATTAACCTCGATTATCTCCGCTCTGGTTATCTGCATCATCGTCTGCCTGTCATGGGCTGTTAATCATTA
TCGTGATAACGCCATCACCTACAAAGTCCAGCGCGACACTGTTACTCAAAAGCTGGCGCTGGCGAACGCGACAATTACCG
ATATGCAAACGCGCCAGCGTGATGTAGCAGAACTTGACGCCAGATACACAAAGGAGCTTGCTGATGCGAAAGCTGAGAAT
GATGCTCTTCGGCGCAAGCTTGATAATGGTGGTCGGGTGCTCGTCAAAGGAAAATGCCCTGTGTCATCCTCAGCCGAAAC
CTCCAGCGCCTCCGGCATGGGCAATGATGCCACCGTCGAACTCTCTCCAGTTGCTGGACGAAACGTTCTCGGTATCCGGG
ACGGAATCATCAGCGACCAAGCAGCACTGAGAACGCTTCAGGAGTACATCAGGACGCAATGCCTGAAATAATTTCCATCA
CATAGAAATTTGACAAGTGACTTTCATGAAAATGCCTCGTAATGCCGGGCTTTTTTGTATCCGCAGTAAATGCGCTTCAC
ACGCGCGACTTCTGAACACAGAACCTTTCAGGATGACCCTTGAGGATGCCGGTTTGGTGATCGGTACCTTTCTGTGGGCC
GGAATCCTGTGTGACAAGGTTCATCACTTAAAGGTGATCACTGATGAAGTACCCAACAGTTATGGTCAATGGTGTGTCCG
TTCGTGTTGATGAGGACGGACGCTACAACTTAAACGATCTCCATGCAGCAGCAGTTGCAAATGGAGAGGCTACAGAGCAA
CAGCGCCCAAGCCAGTTTTTGTGTAGCGCGCAGATAAAACGCTTCATAAAAGCACTAGAGGCCAAAGTGCAAAAAAGCAC
TTTGAAACAAATTCAACCACTTAAAATCATTAAAGGTGGTACCGAACCTGGTGTGTGGGGCGTTGAACTACTGGCAATCA
GATATGCAGCATGGATTAAGCCGGAATTTGAAATCGAGGTTTATGAAGTTTTTAAAACGATTGTCCGTCTCGGCGTTGGT
GCCATGTCTCGCCTGAACAAAATTGACCACATCATCAGCACTGAAACCAAAGCGATAAGCCAGTGTGCAAGTCAAATGGC
TAAGTGGGGCGTTGGTGGGCGAACAAGATTGCTTCATGTTGCACGTGAGAGAGCAGCAAATGAAGTGCAAATGTATTTGC
CCGGAATGGTGTGATTCTGCTGGTTAATCCAGTTTGTACATTACGGCAGTACCGCGAAACAACCCAAGCCAGTAAGTGGG
GAAATAACACTGGCAGCCACTGAAAGATGAACCTCCAGCCTTATGGCAAAAAAGATTCTTTGTGGTGGCGGACTGATGGA
AAGACATCGGTTATTGCAGAGGCCATTCAATGAGTGGTCTAGACAATGGCTTATCCCAACAACCGGAGCCAACACAATGG
CAGAGATTACAGCATTGACAGAATTACAGCAGATGAACCTCGATATCCTCCGTTTAGTTCAAAGCGATACCGCAGCAGCA
GAGAAAGCGATCGCATTCGTTGCTGGAAGTAAGCTGAACTTCGAACTGTTCAAAGACCAACTGGTTTTGGCGCAGGGTGA
AGGAACGGCATTAGCTCGCGCAGAAAAGGCTATTCGTGAGGCAAAAGAAGCGTTAGACCTGTTCACTGCCGGAGCATAAC
GAATGGCAAAGACGAAGTGGCCTAAACTTCCCCGGTTCTTCGTGCCATTGTTCCATAGCGCCAATGTCTACCTGTGTCGT
TCAAAGGAAGAGTGGGATCAGGCTTGCATTCATCTTGGAGTTGGTAGCGGCGGGAATGAGATGCTGGCGGGGGCAACACA
GTCATATTGCAATACCGAAACAGGCGAGAATCTTTACCTGCTTGGTGTATTCAATGGTGAGGCGGCCACATTGGTTCATG
AATGCGCTCACGTTGCATTTTATGTCTGCCGAGATGTTGGTGTAACCACTTATCCTGGCGACGCAAACGAAACCTACTGC
TACATGCTTGACAGAATGTTCAGTCACTTCCTGCCGTTCTTTCATGAACCAGAAAAAGAAGGAGCCAAGTAATGGCAAAC
CCAAACTTCACGCCATCATGGCCTCTATACAAAGATGCTGACGGTGTATATGTGTCTGCGCTTCCGATTAAAGCTATCAA
ATACGCTAATGACGGAAGTGCAAACGCAGAATTCGACGGCCCGTATGCTGACCAGTACATGTCAGCGCAAACAGTAGCCG
TATTCAAGCCGGAGGTTGGCGGATATCTGTTCCGGAGCCAGTACGGCGAGCTGCTCTATATGAGCAAGACAGCATTTGAA
GCTAACTACACTTCTGCAAGCGGTTCAGTAGCTAATGCAGAGACGGCGGATAAGTTATCTACTGCCCGCACTATCACACT
AACCGGAGCGGTCACAGGTTCAGCGTCCTTTGATGGTTCGGCTAACGTGACTATCGAAACAACATCAGGAAGTTAACTTA
TGGCAGCACCAAAGGGCAACCGATTCTGGGAGGCCCGCAGTAGCCATGGGCGTAACCCGAAATTCGAGTCGCCTGAGGCG
CTGTGGGCTGCTTGTTGTGAATACTTCGAGTGGGTGGAGGCTAACCCACTATGGGAGATGAAGGCTTTCTCATATCAAGG
AGAAGTTACACAAGAGCCTATTGCCAAGATGAGGGCGATGACCATCACTGGGCTAACGCTATTCCTCGATGTGACGCTTG
AGACATGGCGACAATACAGGGTGAGAGAAGACTTATCTGAGGTCGTTACGCGAGCAGAGCAAATCATCTACGACCAGAAA
TTCTCCGGCGCAGCCGCTGATCTTCTCAACGCTAACATCATCGCCCGCGATTTGGGCCTCAAAGAGCAGTCGCAATTTGA
AGACGTGACACCTGATAAGGGAGATCGCGATAAGCGCCGCTCTCGTATCAAGGAGCTATTCAACCGTGGAACTGGACGCG
ATTCTTGATAACCTGAGCGACGAAGAGCAAATCGAATTGCTCGAGCTACTCGAAGAAGAAGAGAACTACCGAAATACACA
CTTGCTATATGAGTTTACGCCATACAGCAAACAGCGTGAGTTCATCGACGCAGGTCATGATTATCCAGAGCGATGTTTTA
TGGCTGGTAACCAGCTTGGTAAGTCATTTACTGGCGCTGCTGAAGTCGCGTTTCACCTTACCGGGCGATACCCGGGAACG
AAAGGTTATCCGGCTGATGGTAAATATGGCGGAGAGTGGAAAGGTAAGCGTTTCTATGAGCCAGTTGTCTTCTGGGTTGG
CGGTGAAACAAACGAGACTGTAACCAAAACGACTCAACGCATCCTGTGCGGGCGTATCGAAGAGAATGATGAACCTGGCT
ATGGGTCAATCCCGAAAGAGGACATCATTAGCTGGAAGAAGTCTCCGTTCTTCCCTAATCTTGTTGATCACCTTCTTGTT
AAGCACCACACGCCAGAAGGCGTCGAAGATGGCATCTCAATATGCTACTTTAAGCCTTACTCACAGGGCCGCGCCGCTTG
GCAGGGCGACACAATTCACGGCGTCTGGTTTGACGAAGAGCCGCCATATAGCATCTATGGCGAAGGTCTTACCCGTACAA
ACAAATACGGGCAATTCTCAATTCTGACGTTTACCCCGCTGATGGGGATGTCTGACGTTGTTACCAAGTTCCTGAAGAAT
CCCAGTAAGTCGCAGAAAGTGGTCAACATGACCATCTATGATGCTGAGCACTACACCGACGAGCAGAAAGAGCAAATCAT
AGCATCCTATCCTGAGCATGAGAGAGAGGCACGTGCTCGTGGTATTCCTACGATGGGTAGCGGTCGAATATTCCAGATAC
CGGAAGAGACGATTAAGTGCCAGCCGTTTGAGTGTCCCGATCACTTCTATGTTATCGACGCTCAGGACTTCGGCTGGAAC
CACCCGCAAGCTCACATTCAGCTTTGGTGGGACAAAGACGCAGATGTTTTCTATCTGGCGCGTGTATGGAAGAAATCAGA
GAACACTGCCGTTCAGGCATGGGGTGCTGTTAAGTCGTGGGCTAACAAAATACCTGTCGCGTGGCCTCATGACGGTCACC
AACACGAAAAGGGCGGTGGTGAGCAACTTAAAACCCAATATGCGGATGCCGGGTTCTCTATGCTTCCCGATCACGCAACG
TTCCCGGATGGCGGTAACTCAGTAGAGTCAGGCATTAGTGAACTTCGTGACCTGATGCTTGAAGGAAGATTCAAAGTCTT
CAACACATGCGAACCATTTTTTGAAGAGTTCCGCCTATATCATCGCGATGAGAACGGCAAGATTGTCAAGACCAACGATG
ATGTGCTCGATGCTACTCGCTACGGCTACATGATGCGCCGCTTCGCCAGGATGATGCGCGATATCAGAAAGCCGAAAGAA
AAGAAAATCCCCGCACCGATTAGACCAGTACGCAGAGGACGATAATGGCCGACAATGAAAACAGGCTGGAGAGTATCCTG
TCGCGCTTTGATGCGGACTGGACAGCCAGTGATGAAGCCAGACGAGAGGCAAAGAACGACCTGTTCTTTAGTCGGATCAG
CCAATGGGATGACTGGCTATCACAATACACAACCCTGCAATATCGCGGGCAGTTCGATGTAGTACGACCAGTGGTGCGCA
AGCTCGTTTCTGAGATGCGTCAGAACCCTATTGATGTTCTGTATCGTCCAAAGGATGGAGCAAGTCCTGACGCTGCTGAT
GTGCTGATGGGCATGTATCGCACCGACATGCGGCACAATACGGCGAAAATTGCTGTCAACATAGCCGTTCGTGAGCAGAT
TGAAGCAGGCGTGGGTGCGTGGCGTCTGGTCACTGACTACGAAGACCAAAGTCCAACTAGCAACAATCAGGTTATCCGTC
GAGAGCCTATCCATAGTGCCTGCTCCCATGTTATCTGGGACAGCAACAGCAAACTGATGGACAAGTCTGACGCCCGTCAC
TGCACAGTTATCCACTCAATGAGCCAGAATGGTTGGGAGGATTTCGCAGAAAAATACGACCTCGATGCTGATGATATTCC
ATCATTCCAGAACCCCAACGATTGGGTATTTCCATGGCTGACGCAGGACACAATTCAGATCGCTGAGTTTTACGAAGTGG
TCGAGAAGAAAGAGACGGCGTTTATCTACCAAGACCCGGTTACGGGTGAGCCGGTAAGCTACTTTAAGCGCGATATTAAA
GACGTCATCGACGACCTGGCTGATAGTGGATTTATCAAAATTGCAGAGCGCCAGATTAAGCGTCGCCGGGTATACAAATC
GATTATCACCTGCACTGCTGTACTCAAAGACAAGCAGCTCATTGCTGGCGAACATATCCCAATTGTTCCGGTATTCGGCG
AGTGGGGCTTCGTTGAAGATAAAGAAGTGTATGAGGGGGTCGTCCGCCTGACAAAAGACGGTCAGCGTCTGCGCAACATG
ATTATGTCGTTCAACGCCGACATCGTGGCCCGTACTCCGAAGAAGAAGCCGTTCTTCTGGCCTGAACAGATTGCAGGCTT
TGAGCATATGTATGACGGTAACGACGATTACCCGTATTACCTGCTCAATCGCACGGATGAGAACAACGGAGAAATGCCAA
CTCAGCCGCTGGCATATTACGAAAACCCTGAGGTACCGCAAGCCAACGCCTACATGCTGGAAGCAGCCACCGCAGCAGTG
AAAGAGGTAGCGACGCTCGGCGTTGATGCAGAAGCAGTAAACGGTGGACAGGTAGCCTACGACACTGTTAACCAGCTAAA
CATGCGCGCTGACCTTGAGACATACGTGTTTCAGGATAATCTGGCTACCGCTATGCGTCGTGACGGTGAGATTTACCAGT
CGATAGTTAATGACATCTACGATGTTCCTCGCAACGTGGTAATCACCCTTGAGGATGGCAGCGAAAAAGAGGTTCAGCTA
ATGGCTGAGGTTGTTGACCTTGCCACTGGTGAACGGCAGGTACTGAACGATATCAGGGGGCGCTATGAGTGCTACACGGA
TGTTGGGCCATCATTCCAGTCCATGAAGCAGCAAAACCGCGCAGAAATTCTTGAGTTGCTCGGCAAGACGCCGCAGGGAA
CACCAGAATATCAACTGTTGTTACTCCAGTACTTCACCCTGCTTGATGGCAAAGGCGTTGAGATGATGCGCGATTATGCC
AATAAGCAGCTTATTCAGATGGGTGTTAAGAAGCCAGAAACGCCTGAAGAGCAGCAATGGTTAGTAGAGGCGCAACAAGC
CAAACAAGGTCAACAAGACCCGGCAATGGTTCAGGCTCAGGGCGTACTCCTGCAGGGGCAGGCTGAACTGGCTAAAGCTC
AGAACCAGACACTGTCCCTGCAAATCGATGCAGCTAAAGTCGAAGCGCAGAACCAGCTTAACGCTGCCAGAATTGCAGAA
ATCTTCAACAACATGGACCTAAGTAAACAATCTGAGTTTAGGGAGTTCCTTAAAACTGTTGCTTCATTCCAGCAGGACCG
CAGCGAAGACGCTCGCGCAAATGCTGAGTTACTCCTTAAAGGCGATGAACAGACGCACAAGCAGCGAATGGACATTGCCA
ACATCCTGCAATCGCAGAGACAAAATCAACCTTCCGGCAGTGTAGCCGAGACACCTCAATAAGAGAGAGTTAATCATGGA
ACCAACCACCGAAATTCAGGCAACTGAAGACTTAACCCTGTCCGGCGATCATGCAGCGGCATCTGCTGATAGCTTAGTTG
TCGATAATGCCAACGACAACGCAGGTCAGGAAGAGGGATTTGAGATTGTCCTGAAGGACGATGAGACAGCACCAAAACAA
GACCCGGCAAAGAACGCAGAATTCGCCCGCCGCCGCATCGAGCGCAAACGACAGCGCGAGCTTGAGCAGCAGATGGAGGC
AGTTAAACGCGGAGAATTGCCGGAGAGTTTACGGGTAAACCCTGACCTTCCTCCTCAGCCGGACATTAACGCCTATCTGT
CAGAAGAAGGCCTGGCTAAATATGACTACGACAACAGCCGTGCGCTTGCCGCTTTCAATGCTGCTAATACCGAATGGCTA
ATGAAAGCGCAGGACGCCCGCAGCAATGCCGTAGCAGAACAGGGCCGCAAGACTCAGGAGTTTACCCAGCAATCAGCGCA
ATACGTCGAAGCTGCCCGCAAACACTATGACGCGGCGGAAAAGCTCAACATCCCTGACTATCAGGAGAAAGAAGACGCTT
TTATGCAACTGGTTCCGCCTGCGGTTGGGGCCGACATTATGCGCCTGTTTCCGGAGAAGTCCGCCGCGCTCATGTATCAC
CTGGGTGCAAACCCGGAGAAAGCCCGCCAGTTACTGGCGATGGATGGGCAGTCCGCGCTGATTGAACTCACTCGACTATC
CGAACGCTTAACTCTCAAGCCTCGCGGTAAACAAATCTCTTCCGCTCCCCCTGCTGACCAGCCGATTACCGGTGATGTCA
GCGCAGCAAATAAAGATGCCATTCGTAAACAGATGGATGCAGCTGCGAGCAAGGGAGATGTGGAAACCTACCGCAAGCTA
AAGGCAAAACTTAAAGGAATCCGATAATGGCTTTGAACGAAGGTCAAATTGTTACACTGGCGGTGGATGAGATTATTGAA
ACCATCTCCGCAATCACTCCAATGGCGCAGAAAGCCAAGAAATACACCCCGCCTGCTGCTTCCATGCAGCGCTCCAGCAA
TACCATCTGGATGCCTGTAGAGCAGGAGTCCCCCACTCAGGAGGGTTGGGATTTAACTGATAAAGCGACAGGGTTACTGG
AGCTTAACGTCGCGGTAAACATGGGAGAGCCGGATAACGACTTCTTCCAGTTACGCGCAGATGACTTGCGAGACGAGACT
GCGTATCGTCACCGAATCCAGTCAGCAGCTCGCAAACTGGCTAACAACGTTGAGCTGAAAGTCGCAAACATGGCCGCCGA
GATGGGGTCATTGGTTATCACTTCGCCGGATGCAATCGGCACCAATACCGCAGACGCATGGAACTTTGTGGCCGATGCAG
AAGAACTGATGTTCTCCCGCGAACTTAACCGCGACATGGGCACATCGTACTTCTTCAACCCGCAGGACTACAAAAAGGCG
GGTTATGACCTGACCAAGCGTGATATCTTCGGGCGCATCCCTGAAGAAGCATACCGCGATGGCACCATTCAGCGTCAGGT
TGCTGGCTTCGATGATGTCCTGCGCTCTCCGAAACTTCCTGTGCTGACCAAATCTACTGCAACTGGCATCACTGTATCCG
GTGCGCAGTCCTTCAAGCCTGTCGCATGGCAACTGGATAACGATGGCAACAAAGTTAACGTTGATAACCGTTTTGCTACC
GTCACCCTGTCTGCAACTACCGGCCTGAAACGAGGCGACAAAATTTCGTTTACTGGCGTGAAGTTCCTTGGTCAGATGGC
TAAGAACGTACTGGCGCAGGACGCGACTTTCTCCGTAGTTCGCGTTGTTGATGGTACTCACGTTGAAATAACGCCGAAGC
CTGTAGCACTGGATGATGTTTCTCTTTCTCCTGAGCAACGCGCCTACGCCAACGTTAACACCTCACTGGCTGATGCAATG
GCGGTGAACATCCTGAACGTTAAGGATGCCCGTACTAACGTGTTCTGGGCTGATGACGCCATCCGTATTGTGTCTCAGCC
GATTCCGGCCAACCATGAGCTTTTTGCAGGTATGAAAACTACCTCATTCAGCATCCCGGATGTCGGCCTGAACGGTATCT
TCCGTACGCAGGGGGATATTTCCACCCTGTTCCGCCTGTGCCGTATTGCGCTGTGGTACGGCGTAAACGCGACACGACCG
GAAGCAATCGGTGTTGGCCTGCCTGGTCAGACTGCGTAACTAACAGCTTCGGCCCCTTTCTTATTTGAGGTGACACATGG
GTGTAATGCTATATAAGCAGGGTCGTGGAACGAAGGTATGGGGCAAGGACGTTCAGGTTAAAGTTGTCGATGACGGCGAC
GTAGAAGATCACCTTGCCGATGGTTGGGTTAGGCATCCAAATGAGGTTCCGGAGACTAATGACGAGCCAATCGGTGATTC
AGGCGTGGTCAAGAAAGACATGGGTGAAGTATCTGATGGATACCACACCTTTAACGAACTATATGCACATCGAGTGCGCC
TGTTTTCAACACTAATGAATGCCTTCCGCGAAAGCGCATGGTGGAGCTTTCAGCATCATGACGGCGAGCAATGGGATGGA
TGGGTGTTAGCTGGCATCGACACCCCAGAAGGCGCGGTAACATACCACCTCCCAGAGAGTGAAATTGAACATCTGCCTAA
AGGCACGGAAATTGAGTTTGGCAAGGAATGGGACGGCCACACGGCAGATGATGTGTTGAATCGTCTGCTAAGCCTGCGAC
CGAAAGAACCGGCAACCAAAGAACGCAAAAAGCCAGGACCAAAGCCTAAGGCGGAAAGCGATGCAGATAAAGACTAAAGG
CGATCTGGTCAGGGCGGCGCTGCGTACAGTTGGTGTAGCATCAGATGCAACTCTCACTGATGTTGAGCCACAGTCTATGC
AGGATGCCGTAGATGACCTTGAAGCGATGATGGCTGAGTGGTATCAGGACGGGAAAGGCATTGTTACCGGGTATGTATTA
TCAGATGATGATAACCCGCCAGCCGAAGGTGACGACCACGGTCTTCGCTCAAGCGCAATCAGCGCAGTATTCCACAATCT
GGCTTGCAGAATTGCTCCGGATTATGCGCTTGAGGCTACCGCCAAAATTATCGCAACCGCTAAATATGGGAAGGAGCTTC
TCTATAAGCAGACCGCCATCGCCAGAGCAAAAAGAGCTCCTTACCCGTCACGCATGCCAACAGGCAGCGGTAATAGTTTC
GCCAATCTGAACGAATGGCATTATTTCCCCGGAGAGCAGAATGCCGATTCAACAACTCCCCATGATGAAGGGAATGGGTA
AAGACTTCAAGAATGCCGACTACATTGATTACCTACCAATCAATATGTTGGCCACACCGAAAGAAGTCCTCAACTCATCG
GGTTATTTACGCTCATTCCCCGGCATAGCGAAGCGAAACGATGTAAATGGTATATCGCGTGGTGTTGAATACAACACCGC
TCAGAACGCTGTATATCGCGTTTTAGGCAGTAAGCTCTACAAAGGGGAAACCGTAGTAGGTGATGTAGCCGGAAGCGGTC
GCGTATCAATGGCACATGGTCGCACATCACAGGCGGTAGGCGTTAATGGTCAACTGGTCGAGTATCGCTATGATGGCACG
GTTAAAACCGTCTCAAACTGGACTGCAGACAGCGGATTCACGCAGTATGAGTTAGGCTCAGTCCGTGACATTACGCGCTT
ACGTGGGCGTTATGCGTGGTCAAAAGACGGCACTGATTCATGGTTTATCACTGACCTCGAAGATGAGTCGCATCCTGACC
GCTACAGTGCAGAATATCGCGCAGAATCGCAGCCAGACGGCATCATTGGCATCGGAACGTGGCGAGACTTTATCGTTTGC
TTTGGTTCATCGACGATAGAGTATTTCTCCCTGACAGGCGCAACCACCGTTGGCGCTGCGTTGTATGTCGCGCACGCATC
GTTAATGGTACAGAAGGGCATTGCCGGAACATACTGTAAAACGCCATTCGCTGATTCATATGCATTCATCAGTCACCCAG
CTACTGGCGCACCTTCCGTCTACATCATCGGGTCAGGGCAGGCTTCACCAATTGCGACGGCCAGTATTGAGAAAATTATC
CGCTCATACACGGCTGATGAACTGGCAACCGGGGTGATGGAGGCGTTGAGGCTCGATTCGCATGAACTGCTGATTATCCA
TCTCCCGCGTCATGTGCTGGTTTACGATGCCTCATCAAGCCAGAACGGGCCGCAATGGTGCGTACTGAAAACAGGTTTAT
ACGACGATGTTTATCGCGCCATCGACTTCATGTACGAAGGCAACCAGATAACGTGCGGCGATAAATCAGAAGCAGTGACA
GGGCAGTTGCAATTCGACATTAGTAGTCAGTACGACAAGCAGCAAGAACATCTGCTGTTTACTCCCATCTTCAAGGCTGA
TAACGCCAGATGCTTCGATCTGGAAGTTGAATCCTCGACAGGCGTTGCGCAGTACGCTGACCGCCTGTTCCTGTCTGCAA
CCACAGACGGAATCAACTATGGTCGAGAGCAGATGATTGAACAAAATGAGCCGTTTGTGTACGACAAGCGTGTTATCTGG
AAACGTGTTGGGCGCATTCGTCGATTAATCGGATTCAAACTGCGTGTAATCACCAAATCACCAGTAACACTATCCGGGTG
TCAAATTCGTCTGGAGTAAAATATGGCAGATCCGTCACTTAATAATCCTGTCATTATTCAGGCCACCCGTCTTGATGCCT
CAATCCTCCCACGCAACGTCTTCAGCCGGTCCTATCTGCTCTACGTAATCGCGCAGGGGACTGACGTTGGCGCTATTGCG
GGAAAGGCAAACGAAGCAGGGCAAGGCGCCTATGACGCGCAGGTAAAGAACGATGAGCAGGATGTTGAGCTTGCAGACCA
CGAAGAGAGAATTCAACAGTTACGCATTGACGTAGACGACCATGAAATACGTATTACTGCAAATGCCAATGCAATTGCGG
TACTGGATGTCAGACTAACCACGGCTGAAGGCAAAATAGTCACCTTGCAGGCTGATGTCAGTGCTCTTGATGGTAGGGTT
ACGTCTGCTGAAAGCACTATTTCTTCATTGCAGGCTGATTACGTATCGAAGTCAGCAACTGCTTCTCAATCGCTGGCGTC
ACCTCTCAACGTGACAACGTCCTATTCAGTTGGCGGCACTAAAGTTATCGGTGCGCGACAGGCAGGATGGACAGCAGCAA
CCGGAACAGCACTTCTCGGTGCATTCAACGCTAACCAGGCATACACGGTCAGTGCCACATATACGCAGTCTGAGGTATCA
GCTATGGCTACCGGATTGCAGCAGGCGCGACAGCGTATCAAAGCTCTCGAAGATGCAATACGTACTCATGGATTAATCAA
CTGATGATTACATTCACTCCCACCCGAAACATCGACCTGATAGAAATGGTCGGCAACCATCCCGACATCATTGCCGGAAG
CAACAACGGTGACGGATACGACTACAAGCCTGAGTGCCGCTATTTCGAAGTGAACGTACATGGTCAGTTCGGTGGCATCG
TGTATTACAACGAGATTCAGCCGCTGACCTTTGACTGCCACGCCATGTACCTGCCTGAGATTCGCGGATTCAGTAAGGAA
ATAGGACTGGCGTTCTGGCGATACATTCTCACCAATACCACCGTTCAGTGCGTTACATCATTTGCTGCACGCAAATTTCG
CCACGGTCAGATGTACTGCGCAATGATTGGCCTTAAGCGTGTGGGAACCATCAAGAAATACTTCAAAGGCGTGGATGACG
TGACGTTTTACGCCGCCACACGCGAAGAACTAATCGACTTCCTGAATCACGGGAGATAAACATGTTATATGCATTTACGC
TGGGCAGGAAACTGCGCGGTGAGGAACCTCTTTCCCCTGGGAAAGGCGGAAAAGGTGGCGCAGATAAAAGCGCAAAGTAT
GCAGCAGAAGCGCAAAAGTATGCCGCAGACCTGCAAAACCAGCAGTTCAACACCATCATGAACAACCTGAAGCCGTTTAC
TCCTCTGGCAGATAAGTATATCGGCAGTCTTGAAGGTTTATCGTCTCTCGAAGGTCAGGGGCAGGCGCTTAATAATTACT
ATAACTCCCAACAATACCAGGACCTTGCAGGGCAGGCTCGCTATCAGAATCTGGCAGCGGCAGAAGCAACAGGTGGCCTG
GGTTCTACAGCGACCAGTAACCAGCTTGCAGCAATCGCCCCAACACTTGGTCAGCAATGGCTGTCAGGTCAGATGAATAA
CTATCAGAACCTGGCAAATATTGGTCTTGGTGCGCTTCAGGGGCAGGCAAACGCCGGACAGACATATGCCAACAATATGA
GCCAGATTTCACAGCAAAGCGCGGCTCTTGCAGCGGCAAATGCCAACAGGCCATCAGCTATGCAATCTGCTGTTGGTGGT
GCTGCCTCCGGTGCATTGTTAGGTGGTGGAATAGCCAATGCTTTGTCAATGTCAACCCCATGGGGAGCGGCTATCGGTGG
TGGTATTGGTCTGCTTGGTTCTTTGTTTTAAGGGGTAATCAATGGCTACGTGGCAACAGGGTATTAATTCTGGTGGTTTT
CTGGCTGGCATTGGCGCGCAAAATGAAAATGCACCAAAGGCAAGCGACATTAACGCAACGCTTGGCCTGATTCGCGAAAA
CAATGATTTGGCTCGCTCAGGCGCTAATAATGTGGCTTTAACAGGGCTGCGTGGTATGGCTGGCGTTGCTGATATTTATA
AGCAGGAACAGCAACAGAAAGCGCTAAACGCATTCAACCAGGTTCATGCCAACGCATGGGCTACTGGCGACCCGTCTGGC
CTGTTTAAGTTTGCTCAGGAAAACCCGGCGTTTGTTGCGCAGGCACAGCAGGCGTTTTCCGGTCTTAATGAGCAGCAGCG
TAACGATATGGGCGATTTGGCTATGAAGGCTAACGTCGCTCTTTCTCAGGGGCCGGAATCCTACAGTAAATTCATTACTG
ATAACAAGGACAGGTTAAACCGTGTTGGCGCTAATCCAGACTGGATGATACAGACTGGAGTACAGAATCCAGAACAGCTA
TCACACATGTTGACTACGATGTCTCTCGGTGCGCTTGGGCCAGAAAAGGCGTTTGCTGTTCAGGATAAGATGGTTGGCCG
TGAGATTGACCGAGGCAGGCTGGCTGAAACAATCCGCAGCAATCAGGCTGGAGAAGCTCTTCAGCAACGCGGGCAAGATA
TCACCGTTCGCGGGCAAAACATCAGCGCTAAGAACGCGGACGTATCGCGTGAAATTCAGCGGGCCGAATTACAGGATAAG
GTTCTCGATCGTCAAATTGCCAGAGAGACTAACCAGATAAAACTTGATGAGCTTAAGCAGAAGCAAGCTGATGTTCGTCA
GAAGGCTGAAATAGCTCGCGCTGACAGACAGGCCGCCGCTCAGGGAGCTGTTGATACGTTCAGCACTGCGCTTGATTCTC
TCAACGAGATAGAGCAAAGCCCCGGTCTTTCAAAAGCAGTAGGCATTCGCTCAGCGTTTCCGACAGTTCCTGGCTCTGAT
GCGGCTAACTTTGAAGCAAGACTCGACACCTTTAAAGCTCAAACTTTCCTTCCTATGGTGCAGTCACTGAAGGGGATGGG
CGCTCTTTCAGATGCTGAGGGTAAAAAATTATCCGATGCGGTTGGTGCCCTAAGCCCCAAAATGAGTGAAAAGGCTTTTC
GTGAATCTATCGGAAAGATTAGAAATCAGCTTGAAAGCAAGTTGAGCACTGTTAAAAAACAGTTTGATTATCAGGAGCCG
GTGCAGAATATGCCAGGGAAACAATCTCCTGCTGGAAGTAACTTTTCTTCACTATGGGGTGATTAATGGCTAATGCATGG
AAAGACGTTATTGCCTCTCAGCAATATCAGGCATTGGAACCAGAACAGAAGGCACAGGCTCAGGAGCAATACTTCAATGA
AGTGGTTGCACCTCAGGCAGGCGATCAGGCTGAGCAGGCTAAACAGGCTTTCTATGCTGCGTATCCGGTGCCGACAACTC
AGCAACAATCATCACAGCAGGAAGAACCACAGCAGCCTGAGCAATCCCTGATGCAACGGGCTGGTGACTTCCTCACTGGC
GGCCAGTCAGCAGGACAGATTGCAGAGCAGGCTGGGCGTGGGATCGTAAATATCCCGTTTGATGTATTGCAGGGCGGCGC
CAGCCTGATTAATGCTATCAGCCAGGGTTTAGGCGGCCCGAAAGTGCTGGATGACGTATATCGCCCAGTTGATCGCCCAA
CAGACCCTTACGCACAGGCGGGCGAAACAATTGGTGGATATCTTGTTCCCGGCGCTGGCGTGGCGGGGAATATGGCTATC
GGTTCAGTCGCTGAGGCCGCTAATCAGCAAGGTGATTTTGCTGGTAACGTTGCAAAGAACGCCGCCATCAACCTTGGCGC
TCAGGGAGCTTTATCTGCTGTAGCAAAAGGGATTGGGCGGGGCATAACTGCGGTAAAAGGAACGATTGCGCCAGAAGCAA
AGCAACTAATCAATACCGCAGAAAGCATGGGTATAACCCCCATGACATCGGATATTGCACGCCCGGTTAACGAAATGGGA
GCCCTTGGAAAGGGGTTAGTTCAGGGTGGTGAAGGGGCAATCCTTGGCACTGGCAGCAAGAGAGCAGAGCAATACGCTAC
CCGCAGCAAACTGGTAAGTAATTATCTGGACCGCTTTGGAGAATACAATCCTGATGATGTTGTGCAGTCCCTAACCAGAA
CGCTGAAAGGAAGAAAGGATGCAGCCGGGGCGGTTATCAACGATGTTACAAACAAGATGGGAAACGCAGCGATTGATACC
TCTAACACGATGAATGCGCTGAATACAGCAATTGCAAGACAAGAAAGGCTCGGTTCTTCAGCGAATAAGAACCTCTTGTC
TTCTTTGCGCAGCCTTCGTGATGAAATCATCAACCCGGCAACCGATCTGGATATGACATTTGACCTTCTGCGTCAGCACA
GAACGGCGTTTCGCTCTAACGTTCAGGGTGACTCGATGGTATTCCCTAATCAGGCCAAGGCAGCCACTATCATGGTGGAG
AACGCAATGAGTCGTGATTTGCGAAACGCCGTTGGGAAAAGCCTTGGCGCGTCGGACGCGGCAGCATATCTGAAAGCCAA
TTCAGATTATGCAAATGTCTATAACAAGGTTCTGAACAAGAACATCGCAAACAAACTCAACAAGGCCAGCAATGAAGCTA
CTCCTGAGCTAATTAATAGCGTCGTATACAGCAGGAAACCTTCAGACGTGAAACGCATATGGAGCGCCCTGGATGGCAAA
GGCAAGGATGCGATGCGAGCTGCATACATCAGCAAGATTGCTGAAAAAACTGGCGATTCTCCAGCTAAGTTCATAACCGA
AGTAAACAAATTAAAAGCGCAATCAGGAGGTGAGATTTACAACACCATTTTCAGCAGCCGCCACATGAAGGAACTTGATG
CGCTTCATGATGTGCTGAGACAAACAGCCAGGTCCGACTCGGCAAATGTTGTCACACAGACAGGGCAGGCGCTGGCAAAT
CCGGTAAGGTTAGGCGCGGCAATACCTACTTTAGGGAAGTCACTCGCAGCAGAAGTCGGGTATGGCCTGGCAATGAGGGT
GTATGAGAGCAAGCCAGTAAGAAATATGCTACTCAGGCTGGCTAACACCAAGCCGGGTACGCCTGCATATGAGCGAGCAC
TGAATCAGGCTGCTACGGCTGTAAGGCCCTACTGGCTAACCAGGCAACACAGCAGTGATTAAACGCCATGGATGGCTATT
TAATTCTCTTTTCAATAGCTGCAATTATTCCTTTTCCTGATGTTTCAGGAGATTTTGTAGCCATATAAGACGAAAAAATC
ATGTCCGTCATTCTTTCATAACTTACTATTTCCCACTTAGCCAGTGCATTGGACAGTTTGTAGTTGTCATCAGTTAGTGT
CCTTATGGAATTTTTTAAGTGTGTATTCTCTTCCGTTAATCGCTCAATTTTTGCATCAATTTCATATTGGTGATCTAATG
CTTTAACCTTTTTCTTGAGGGCAACTAACTCTGCATAGAGTGCGCAACAGGCTATGCCAAGAACGAATACTATTATTTCT
AACACGCCAACCTCCTTAGTTTTGTGCAGGATACCATGAAAAAAGTTAACATTGGAAACGTACCAAAGATGCTCGTTCCG
CTCTTTGAGAGCGGTACAATTGTGTTTTGTAGAGACTTTCCAGAATGGCAACGCCTGCATCAAAAACTTGGTGTGGACGT
GCAGGACTCGGATGCCAACGGAGCGTCTCATACAATGAGCAGCGAGAATGGTGTTTTGCATGTGATAGGCGTGTTCAATG
GCAAACTATCTACTATTGCCCATGAGTGCGCTCACATGGCATTCGATATCTGCTCAAGGGTCGGTGTTGATGTTGAATCA
GGAAGAGCCAACGAGACTTACTGCTACTTAATGAGCAGGCTTGTTGAGTTCTGCGAGCGACATATCAAAAAGCCGGAGTG
ACCCGGCTTGATTATTACTTTTTGCTGTCTGGAGTTCGCTTATCTAATACCCAGCCATGACCTGGCTTTGTTGTTGGTGG
AAGCCTTTCGTTGTCCTTGACGGTGGCAAAATTGTCTTTCTTACCGCCGCGCGGGCCAACTTCTTGGTATATTCCGCCGT
TTTTTCCTGTGTTTTCACCTGGTTTTTTCGCCATGATATACCTCAACATACACCCGTTATTGGGCGATTAAATATTGATC
TCATTTTATAAGTAGTCAATATGGCCCAGGTAAATGCAAAAATTAACCCACCGTCAGGTGGTTTTTTTGTACAAACTCTT
CAGCGTATCAAACACCATCTTCTTAACAAGTTCGGACTGCTCATCAGCAATGCGCTCTGCTTCGTCGCGATAACCTGATA
CTGGAGATGGTTTAGATATAGCTTCGGTAACTATCTGCACTAATTCAGCATTCAGTGAGCGGCCATTCGATTTAGCTCGC
TGTTTCAGCTTTTCCTTTAATTCGTAAGGTAGCCGCAGATTAAATTGCGGGTCATCTCTTCCCATTTCTGATGCCTCACT
TTTGTAAGTGGATCGGCATCATATGATCTACTGGTTGTATCCACAATAAGACCACCGTGGTCTTAATGACGCATTGCCGT
AGCCACGCTGCGGCGATTCCTTGCATCTGGAGCACATTAAATGACAGATATCACTGCAAACGTAGTTGTTTCTAACCCTC
GTCCCATCTTCACTGAATCCCGTTCGTTTAAAGCTGTTGCTAATGGGAAAATTTACATTGGTCAGATTGATACCGATCCG
GTTAATCCTGCCAATCAGATACCCGTATACATTGAAAATGAGGATGGCTCTCACGTCCAGATTGCTCAGCCGCTAATTAT
CAACGCAGCCGGTAAAATCGTATACAACGGCCAACTGGTGAAAATTGTCACCGTTCAGGGTCATAGCATGGCTATCTATG
ATGCCAATGGTTCTCAGGTTGACTATATTGCTAACGTATTGAAGTACGATCCAGATCAATATTCAATAGAAGCTGATAAA
AAATTTAAGTATTCAGTAAAATTATCAGAGTATCCAACATTGCAGGATGCAGCATCTGCTGCGGTTGATGGCCTTCTTAT
CGATGTTGATTATCATTTTTATAATGGAGAGAAAGTTGATTTTGGTGGTAAGGTTCTGACTATAGAATGTAAAGCTAAGT
TTATAGGAGATGGAAATCTTATTTTTACGAAATTAGGCAAAGGTTCCCGCATTGCCGGGGTTTTTATGGAAAGCACTACA
ACACCATGGGTTATCAAGCCTTGGACGGATGACAATCAGTGGCTAACGGATGCCGCAGCGGTCGTTGCCACTTTAAAACA
ATCGAAAACCGATGGGTATCAGCCAACCGTAAGCGATTACGTTAAATTCCCAGGAATAGAAACGTTACTCCCACCTAATG
CAAAAGGGCAAAACATAACGTCTACGTTAGAAATTAGAGAATGTATAGGGGTCGAAGTTCATCGGGCTAGCGGTCTAATG
GCTGGTTTTTTGTTTAGAGGGTGTCACTTCTGCAAGATGGTAGACGCCAATAATCCAAGCGGAGGTAAAGATGGCATTAT
AACCTTCGAAAACCTTAGCGGCGATTGGGGTAAGGGTAACTATGTCATTGGCGGACGAACCAGCTATGGATCAGTAAGTA
GCGCCCAATTTTTACGTAATAATGGTGGCTTTGAACGTGATGGTGGAGTTATTGGGTTTACTTCATATCGCGCTGGGGAG
AGTGGTGTTAAAACTTGGCAAGGTACTGTGGGCTCGACAACCTCTCGCAACTATAATCTGCAATTCCGCGACTCGGTCGT
TATTTACCCCGTATGGGACGGATTCGATTTAGGTGCTGACACTGACATGAATCCGGAGTTGGACAGGCCTGGGGACTACC
CTATAACCCAATACCCACTGCATCAGTTACCCCTAAATCACCTGATTGATAATCTTCTGGTTCGCGGGGCGTTAGGTGTA
GGTTTTGGTATGGATGGTAAGGGCATGTATGTGTCTAATATTACCGTAGAAGATTGCGCTGGCTCTGGCGCGTACCTACT
CACCCATGAATCAGTATTTACCAATATAGCCATAATTGACACCAATACTAAGGATTTCCAGGCTAATCAGATTTATATAT
CTGGGGCTTGCCGTGTGAACGGTTTACGTTTAATTGGGATCCGCTCAACCGATGGGCAGGGTCTAACCATAGACGCCCCT
AACTCTACCGTAAGCGGTATCACCGGGATGGTAGACCCCTCTAGAATTAATGTTGCTAATTTGGCAGAAGAAGGGTTAGG
TAATATCCGCGCTAATAGTTTCGGCTATGATAGCGCAGCGATTAAACTGCGGATTCATAAGTTATCAAAGACCTTAGATA
GCGGAGCATTGTACTCCCACATTAACGGGGGGCCCGGTTCTGGCTCAGCGTGGACTCAACTTACTGCTATTTCAGGTAAC
ACACCTGACGCTGTATCATTAAAAGTTAACCACAAAGATTGCAGGGGGGCAGAGATACCATTTGTCCCTGACATCGCGTC
AGATGATTTTATAAAGGATTCCTCATGTTTTTTGCCATATTGGGAAAATAATTCTACTTCTTTAAAGGCTTTAGTAAAAA
AACCCAATGGAGAATTAGTTAGATTAACCTTAGCAACACTTTAGATATGTAATAAAAATGGTGTAAACACCCATTTTTAT
TTTATGGTAAATGTTCTATAG
