# Supplementary material for: Viral dysbiosis in children with new-onset celiac disease
Source: PLoS One. 2022 Jan 14;17(1):e0262108. doi: 10.1371/journal.pone.0262108 (PMC8759644; doi:10.1371/journal.pone.0262108)
Supplement: S2 Table — (ZIP) [file pone.0262108.s002.zip › Virus_Genomes/Salmonella_phage_SSU5_GCF_000899335.1_ViralProj177521.fasta]

>NC_018843.1 Salmonella phage SSU5, complete genome
AATATATACGGAAGCAGGTTCTGAATACTCCCCAGCCCGGTTTTAAACACCCAGAAAACAAATTGGTTAGGCACAGAATT
AAACAAGTTGTTTAGGAGCGCAAGGATGCGCTCTGAGTGTTTTAGAGGGATCTATGACTGTAGAAAAAGACGAGAGCAAA
ACTCGCCTGACACCAGCTGAGTGGGCAGAAGCCGAAGCGAAGTGGACTTCCGGCGAATACACACTCTCCAAGCTGGAGGA
AGAGTACGGCATTCGTCGTGAAACGCTCTCCAGACATTTCAAAAAGCGTGGATTGGAGAAAGGCGCGGACTCCGTTGGGA
AGATGGTGCGCGAGTCGCTCAAATCCGACGCAGAGCTGCGTGCGAAGGCGCGTGCAGAGAAAATCGAAGAGCGCCGGACT
CGTTACGACGATTGGGCGTTCGCACTCGGTCGTATGGTGATGCATGAGGTGGCCACAGCCAAGAAGGACGGCAGGCCACT
GGCAGCCATCGAAGATGACCTGAAGAGTCTCCAGCGTGCCAGCGGCACACTCGCTAAGTGCTTCGAAATATCGTCGAAAG
CGCTCGGTATGGATCGCGTGGAGAACGAGGACGACGAAATCCCGAACCTGGTATTTGGCGAACTTACGCCTTCCCAGGTG
GCGCAGCTGCGTAAGGAAGATGATGAGCCGGATCTGATTGATGACGATCTGCTTGAGTCACTCGAAGAGGAAGCACTGAG
CGAAGCTGAGGGCGATTCTGACGCGTCTGGTGATGAAAGTGATGGGAGCGTTTAACTATGGCCATCCCGTCGTCTCTGAG
TCTCGTACAGCTGCATTCTGGGCAGATGCAAGTCTTCCAGTCGCCACATCGTTTCAAAGTGGTGTGTGCGGGTCGACGCT
GGGGTAAATCCCGGTTGTCGATCTCCACCATCATCCGCGCGGCAGCCAAAGAGAAGAAGCAACGTGTCTGGTACGTCGCA
CCGACTTACCAGATGGCTCGCCAGATCTTGTGGGATGACCTGCAGGAAGTTCTGCCGCGTAAATGGGTTCGTAAGAAAAA
CGACACCACGATGACCATCGTGTTGAAGAACGGCTCTGAAATCGCGCTGAAAGGTGCGGATAAGCCCGATACGCTTCGTG
GTGTGGCACTGCACTTTGTGGTGCTCGATGAATTTCAGGATATGAAGCCGGACACCTGGTACAAGGTACTACGTCCGACA
CTGTCCTCTACCCGTGGCGGTGCGCTGATCATCGGTACGCCAAAAGGCTTCTCCGAGTTCCACAAGCTGTGGACTATCGG
TCAGAACAAAGATTTGCAACGCAAGGGGCAGTGGAAAAGCTGGCAGTTCGTTACGGCTGATTCTCCGTTCGTACCGAGCG
CGGAAATCGAAGCAGCGAAGAACGATATGGACCCTAAATCGTTCGCACAGGAATACCTGGCCAGCTTCGAAAACATGTCC
GGACGCGTTTACTACCCGTTCGACCGCAATGTGCATGTGAAGCCACTCCAGTTCAATCCGAAACTGCCGATCTGGGTTGG
TCAGGACTTCAACATCGACCCTATGTCATCGGTCATCCTGCAGCCGCAGCCAAATGGCGAGTTGTGGGCCGTGGACGAGG
TTGTGCTGTTCTCTTCCAACACGGCTGAAGTGTGTGATGAGCTGGAGCGCCGTTTCTGGCGCTGGAAGTCTCAGGTCACT
ATCTTCCCTGACCCGGCTGGTGCGTATCGCCAGCACGCACGCGGCGAATCGGACGTCGATATCTTCAAGGAAAAAGGTTT
CCTTCGAGTCGATTATCCGAAGAAGCACCCGCCGATCGCAGACCGTGTGAATGCAGTGAACCGCATGTTGATGAGTGCCT
CGGGCGAAACACGGTTGTACATCGATCCGAAGTGCAAACACCTCATCGACTCGCTGGAGAAGGTGATCTACAAGCCAGGC
TCACGCGATATGGATAAGACTGGCGGCATCGAACACAGTGCGGATGCGTTGGGTTATCCGGTTCATCGTAGGTATCCGGT
GAAAAATCGTGTTATTCTTGGTGGATCTAGATAGGTAAGTGCTTACCTAACGTAAAGGAAAAGCAAATGGAATTGACTGA
CAAGCAAATCAAAGACCTTGTGGCACGACGCCACCCTGAATATGAGAAGAAAAAAGAACATTGGGACTTCCTCGCCAGCA
CCTACGCTGGCGGGCGTGCCTGGTTCAACGACAATATCTTCCGTTACTTCAAAGAGGGCGATCAGGAGTTCAAAGAGCGC
CTGGAACGCGCTTATCGCTTCAACCATACGCGCGAAGTGGTAAACCTCATCAACAAATACCTCTTCAAAGAGGTCATTCA
CCGCAACACTGATGAAGCACCGGAGCAGATCCGCAATTTCTGGAAGCGAGCCACGCGCCAGAACGCCTCCATCGATGCGT
TTATGGCGGCTATCGATCTGCAATCATCCATTTATGGCCGTATCTGGGTTGTCGTGGATAGCACGATGAACGTCGATGTT
GAGTCTGTTGCAGACGAGAAGAAAAATGATGCGCGTGCCTACGCTTACTGGATTTCGCCGCAGCAGCTGCTTGATGTTGC
CTGGGATGAAGACGGCAATATGTTGTGGGCGCTGATTGTTGAAATCGCGCGCGACGACGAAGATCCGTTCACGTCAACCG
GGCAGGAATACCAGCGTTACCGTCTGTGGACGCAAAACGAGTGGTATCTGTTCCGTGAAGAAGTGAAGAAAGGTTCCGGA
AATAGCGGTCGCCGTCAGGCCAAAGTCGTTCTGGAGGATAGCGGCCAGCATAATCTGGGCGTGGTGCCGGTGTTCCCGGT
GGATTGCATTGGTGAAAGCGAGTCTCCGTATTTCAGCCCGTCGTTGATTGACGATATTGCCTATCTTGATCGCGCCGTGG
CCAACTACCTGTCGAACCTTGACGCGATTATTCAGGATCAGACATTCAGCCAGCTGGCGATCCCGGTTCAGTCATTGCTG
CCGGGCGATGAAAACCACACCAAAGTGCTTGAAATGGGGACAAAGCGCGTCTTCACCTTCGACTCTGAGAGCGGTAATCA
GCCATTCTACCTGTCTCCGGACCCGAAACAGGCCCAGATGATTATCACCACGATTAAGACGGTGATTAACGAGATCTACC
ATTCTGTTGGCGTGGCAGGTGAGCGAACCAAGCAGGATAACGCACAGGGCATCGATAACTCTTCGGGCGCAGCGAAGATG
TACGACTTCCAGCGCGTTAACAGTCTGCTGGTGACGAAAGCAGAACGTCTCGAAAGGGCAGAGCGCCAGATGATGCAGCT
GGCAGCGAAGTGGATGGGTGTCGAACTGAATGAAGACCACTCTCTGATCGCGTACCCGGAAAGTTTCGACATTCGCGGTC
TGACTGACGAGTTTGCCGTTGCCGAGAAACTGTCGCTGCTCCAGGCGCCTGATTCTGTTCGTCGTCATCAGATGGAAATG
CTCATCGAGAAGGTCTTCCCGAACATTTCCGAGGCGATGCAAAAGGAATTTCAAAAAGATCTCTTGAAATTTCCTCCAAA
AAATGATCTTAACACCCTTGAAAATAAGTCAGTACTTACTTATGATCGAGATACAGCCCAAGAAAGCGGGCAAGATCAAC
CCCGAGGGAATGGGGACTCATCTACTCAAGAGACCGAGTGATAAGTAACGAAAAGGAATTTCTATGAATCTGTGGCAAAT
GCTTATGGCCCGTCGTGGCCTGATGGATGTAGCTGAAGCGCATGAGCGCGGCGGCGCTGGTGGCAGTGCTCCTGCTGGAG
ACAATGAGCAGAGCAATCAAGACCCAGGCAAACAGGGCGAGCAAAAAGAGCAACCGAAGGGTGACGACGACGAGTATGCC
GGTATGACTCAGGAAGAGTTGCTGGCAGAACTGCGTAAGTCCAAGAAAGCCGGTGCTGACCTGCTGAAAGAGAACATGAA
GCGCAAGGAGAAAGAGCGCACATTGGCCGATCAGCTGGCTCAGTACGGTGATATTGACCCGGCGCGTGCTCGCCAGCTTC
TCGAAGCTGAACAAGCCGCAGAAACCGCACGTCGGGAGGCGGAGCAGGCTGAACTGGAACGCCGTGGTGAGTTCGATGCT
GTGAAAAAGCAGATGATCGAAGCGCACCAGGCTGAACTGGCACAGCGCGACGAACGCTACTCCGCTCTGGAGAGCGAGAA
CGCCGCACTGAAGGCTCAACTGGTCGAAATGACGGTTGGCGCTTCCTTCAGCGGCTCTGCCTTCCTGCGTGACAAAGTTC
TGATGACTCCGGCTAAGGCTCGCGTTATCTACGGCTCTCATTTCGAAGTGGGTGAAGACGGTAGTGTTGTGGGCTTTGAT
AAGCCAGCCGGTCAGAAAGAACGTGCAGTTCTGGTTGACGGTGAAGGCAAACCGTTACCGTTCGAATCCGCGATTGAGCG
CATTCTGCGTGCAGATCCGGAAGCTGACGCACTGTTGCGCAGCGAAGCCAAGCAGGGTGCTGGTTCCAATAGCAAACCGA
CCCACAAAGTAAACCAGCCGAAGAGCAAGTCGACTATGGATAAGTTGACCTCCGGTCTGGGGAAAATCGGACTCAAGTAA
CATCTTAAATCATAGGGAAATGAAAGATGCCATTACTGCGTGATGAAGCTGAAAAGCTGTCTAACAACGAACTTGAGCAG
GGTGTGATCGAGACCATCATCGATCGCGATGACCTGTTCGCTGTTCTGCCTTTCATGAAGATTAATTCTAAGGCATACCT
CTACAACCGCGAAGCTACCCTGAGCGAAGCAACCTTCATTGATGTGAACGACACCATCACCGAAGGCGCTGCAACCTTCA
CCGAACACGTTGCGAAGCTGCGTATCCTGGCAGGCGACGTAGACGTCGACAAATTCCTGGCGACCACTATGTCCGACACC
AACAACCAGCTGGCAATCCAGGTTCGTCAGAAGGTGAAAGGTCTGGCTCGCGCATTCCGCCGCAACCTGATTCTGGGCGA
CTCCAGCACCAACACCAAAGCGTTCGACGGCATTCCGAAGCTGATGCACGACGATCAGAAGATCGACATCGAAGGCGCTT
CCATGACCTTCTCCATGTTCGACGAGCTGGTCGACGCGGTGAAAGATCTGGGCGCAGACTGCATCATGATGCGTTCCGAG
CACCTGCGTGCTTATCGCGCTCTGCTGCGTACCGTTAGCCTCGGCCCGTCCGAAATCATGATGGAAAACTTCGGCCGTCC
GATGCTGTGCCACAACGGTGTACCGTTCATCGTGAACGACTTCATCCCGACTGACGCGGGCAAAGCAAGCATCTACTGCC
TGCACCTGTCCGAAGAGAACGGTGTGACTGGTCTGTATGGCGGTGAAAACGCCGGTATCGTTGTTGAGAACATCGGTACT
GTTCAGAACAAAGACGCAACTCGTACCCGCGTTAAGTGGTACTGCTCTCTGGCGAACAAGCACGACAAGGCTATCGCCGC
GCTGACCAACGTAAAAATTTGATCAGTATAGTAGGTAAGTAATTATCTACCGTTTAAGGGTGGGCTATACGCCCACCCTT
TTTGTAGGAGCGAGAAATGCCAGAACAAAAGATGAAGATCACGGAAGAGGCGTTTGCGGATTTCACGGGGCATATGTGCC
GTGCCGGATTCACCAATTCCATCTCCAACGAGCCTCTGAGCGAGCGCCAGCAGAACCATCTTGCGGCTTGCTTCCGGGCA
ATTCCGTTCACTCAGTCTGTCACCATTACACCGGCTGCGCCGTCCGTATTGGTGGGTAAAACCGTTCAACTTAGTGCAGG
TATCACCATGAGCAAAAGCGCAGATTCATTCACCTGGACGTCGGCCAATGACCAGGTCGCCACAGTCAGCGGTACGGGTC
TGGTTACTGGCGTGACCCCGGGAAAAGTGAAGATCACCGCCACCGATAAGCAGACTCAGCTTTCTGCGTCAGTCGAAGTG
ACCGTTAAGCCTGTCAGCGTGGAGTCCGTTACGGTAACGCCAGACTCTACCTCTGTTGAGAAGGGGAAATCGGTCAAGTT
GCGCGTTGATGTACAACCGTCAAACGCAACCAATAAAAGAGTCACCTGGACTTCCAAAAATAGCGACAAAGCGACCGTTG
ACCAGAACGGTAACGTAGCTGGCGTAGCCGTTGGTACGGCAACCATTGAAGTGGTTTCGCAGGATGGCAGCCATAAAGCT
ACTGCTACGGTTGAAGTCACTGAGCCTGTCGTTGCTGTTACTGGCGTCTCTGTCGATCCGAGCACCACCAGCGTTGAAGC
CAACAAAACGGTACAGCTGACCGCGAACATCGAACCGGCTGGCGCAACCAATAAGCGCGTAACCTGGGCGTCAAAAAATG
CCGAGTTCGCGACGGTTGATAGCGCAACTGGACTTGTGACCGGTGTGGCTGCAGGTACTGCCACTATCGAAGTCACCACG
GAAGACGGTAGCCACAAAGCCACTGCGACCGTTGAAGTGACCGCAGCACCGGCTGCGTAACCAACACATGGGCGGCGATG
CCGCCCATTAAGTGAGAAGAAGAATGAAACCAGCAAAAATTCGTTTATTGGAGCCTCAATTTTTGGGGTACACGGGCATT
CTCTGCGGTATCCAGTTTGTCGACGGCATCTCGGTTGCCGAACTGCCATTCATCGATCAGCAGCGGATTTGTGCCTCCAT
GCGTGCCACTACCGTTGAAGGCAAAAATGTATCTCCTTCTGCCGCGTACAGCAGCCGCAATGATTTAACTGCGGACGACA
TTGTCGAGACGGCGGCCCCGGATATTGTGCCAATGAAACGTGGTACGGCTGAAGTGGAAGCCAAACCGGTACAGCGCTTT
ACTCGTGAAGAGCTGGAGTCGATTGCGGACTGTGAAGGTATTGCGGGTCTGCGTCAGATCGGCAACCAGATTGGCGTGAA
AGCCAAAGGTATCGTTGAAATGATCGAAGGCATCCTGAAAGCACAGGGCGGTGAGTAATGGCGCAGATCGACACGTACCG
TAGCGGGGAAGCAGTTTCCCTGTCGTTTGCATTTAACGTTCTGGATATTGAGTCGGCCACGTATACCGTCAGAGATGGCG
CAGGTGCGATCATCGTCGATAACGAACCTCTCGATATTACTGAGGGGCAGATGTCCATTCCGGTTGTCGTGTCGGCCGAA
CACAACCTGCTTTCAGATAAAGAGCGCGATCTGCGACACGTCATTGTCAAAGCGGTGGCATCCGGGCTGACGCATGAAGA
GCGCAAGATGTACGTTCTGCTGAATAGCTTCGAGCTGTCAATTCCAGGCCAGTCATTCGCAACGGTCGCAGACGCCCAGA
TGCAAGCTATCGATATGCTGAACGGCGACACCCTGTTAGCTGATGGCGAAGGGCTGATGCGCAAACGTCTCATTGAGGCT
ACCAGACGCGTCAAAACGCTGCCGTTCTCAATCCGCAAAGTCCTGCGTATCGACTTCGACCGGTACGATCGCCCGCAAAA
CATGCTGAACGTCTATGACATTCCGTGGGGCGCTGACGGGGCATATCGTCACGATCTGATCGATTGGGAGCAGATGACGC
CTGAGAAATTCGACGAGTTCCCGGACTACTTCAAACAGGCATTAATGCTGGCCGTGGTTAATGAAGCCTGCGAAATCGCT
AACGGTAATGACGTAGCGGCAGCCCGCGAGGACGGCATTCTGTCTGAGTCCATTGGTGAAACGACCAATATGTACCGCAC
CGGCAAAGCGGCAAATGTGCATGTGGCTCGCAGTACCTGGCGACTGCTGGTCAGTTACATCAATAACCGCATGATTGTTC
GCCGTGCGTAACGCCAGTCGCATTATTTACTTCTGGTCGAAAGGCTCAAGACGAGCAATCGCGCCTTCGCCTGGTAATGA
GTGCGGCTGCCAACCACAGGGAGAGTGCATGAACATTTCATGGCAAGCAGAGATAGCGATTTACCGTCTGGGTTCGAAGA
ACGTCTACGGTGAAGCGCAATTGCAGTTCGTCAGGAAGACGAACGTCGGCGTCGTTAAGTTTGAGCAAAGTAACGAGAAG
TCATCGGTACGTGCGGACAGCTCCGGCAGTCGCGGTAAAGCGAATCTGGAATTGTTCGATGCTGTTCTGGTGATCCCACT
TGAGGCCGCAGTGCAGCTTGATGACGTTCTCATTCTGGAGGGGCAAAAGCTGAAGGTATCCAGCGTGCATCGTCGCTGGG
GACTGCGTGGGCGCCCTGGGCATCTGGAAGTAGGGGCAAACATATGGGTCTGAAGTACGACGCGCATCAGTTTAAGCGTG
CTGGCGACAGACTCAATAACAGCCAGAAAGCCTTTAAGCGCTATCTCATCCGTGACATGGAGAAGCTGGCGCGTCTGGTT
GAGCGTCTGGCGCGGGCAATGGCCCCGCTGGAGACTGGCTCACTCGAAAGCGCGATCTTCGCGAGAGTGGTCAAAGAAGG
CTATACAGGGCTGCGTATTGAGTTATCGGTATCTGGAGCCAAACCACGCGAAGGGCATCCGGGCGTTGAGGTTGGTGATT
ATGCGGAGTACATGGAGTTGGGCAAGTATCGTCTAGGCTATCTCTCCCGCATGAAGAGCGTCACCAACCCGCCAGTCGCT
GGTGTGAAGCCACGAGTTGGGCCTTTGTTCCTTGAGAGAGCCGTGCAGATCAGTGAGAAGCAGTTCACTCAGACGATAGC
AGAAGCGGCAAGGAAAGCAGGTTTTACGAGAGGTTGATGTGTTTATTGAAGCATTTGCGAGCCTGATGCAGAAGGCGAAG
ATCGGTACAGTCGGCACTGACATTTTCTGTCACTACATGCCAGCCAATGTGAAGTCCGGTGTTCTGTTGGTTACTCCCAA
TACGGGGATCACCATTGACCATGAGTTAAAAGGCTTCTATCACGACTCTTTCACCGTCATCGTGCGTAATGCGACGATCA
CAAAGGCGGTGGCGAAAGCCAATAAGATCATGGACATGTTCCCGGTCGAAGAAACCGTGTCAGAGGGCGTTTACTTCCGG
TTGGTTCGGCCAATGTCGATGCCGATTACTTATCCCAAAAACGAAGGTTCGTTGATTGAAGCGGGTATCCCGATTGAATT
TGCGGGCTATTTATTGAATTAATAAAATAAGTAAGTATATACTTACCATTGGCACCGTGAAGGTGCTGATTTAACGGAAA
AAGGAGTTTTCCAACAATGTCCAATACCCATGTAAAAAACATCAAACTTGGCGCCTGCAAAGTGTCGTTTGGTGGCGTTG
ATCTGGGTTACACCAAAGGCGGTGTTCAGGTTGAAGTTGCGACCGAAACTCTGAAAGTCACCGTAGACCAGCTGGGGCAG
ACCACCATCTCCGAGCTGGTACAGGGTCGTAACATCACTATCACTGCACCGCTGGCCGAGTCTGTGTTGAAGAATATGGT
CGATCTGATGCCGGGTTCTACCCTGAGCGAAGAAGATAACTCTGTGACCATCACTTCCGCACAGGGTGTCAACCTGATCG
ACGTAGCCAAAGAGCTGGTTCTGACCCCGCAGGATACTACCGACTATGTCCTGACCATTCCGAAAGCTGCAACCGCAGGT
AACTTCACCATGACCTACCAGTCTGATGATGTTCGCGTGTTCTCCGTTCAGTTCACCGCTTACCCGGATGACGACGGTGT
GCTGGGGAAAATGAGCGGCCCAAAGCCGGTTAAAACCGTCTCTATCTCTCCGGAATCTCCGGAAGTTAAAGCCGGTGAGA
CAGTGCAACTGGCTGCGCAGATCACCCCTGCAGATGCCGGCGACAAAACCGGTGTGTGGGAATCCGACAATCAGGAGAAA
GCAACCGTTGACCAGACTGGTCTGGTTCGCGGAGTAGCTGAAGGTTCGGCAAATATCTCCTTCACCAGCAATAGCGGCGG
AAAGAAAGCGACCAAAGCAGTAACGGTTAATTCTGCCCAATAATCGCGACGTAACTAAGCAGAGGCTCAGGAAGAGCCTC
TCTTTTAAAAGGACTTTAACCAATGACCAAATTACTCGATCTCGACTCCATTCTGCCTCCGAAGAAAAGCATCAAGTTCG
GTGGTCAGGAATACCCCATCGTTGAAATGACTGTTGGCCTGTTCGTCTCCATTAAGCAGATGGAAGGCAAAGACCTCCAG
AGCATGTCGCCTGTTGAGCAGGTTACCGCTTACGCCGAACTGGTTCGCAAGGTCATCCCATCCGTGCCGGACGCTGTACT
GGAAAAACTGACTGTCCCGCAGCTCCAGCAGATCTTCACCTTCGCTATGGAAGTGATTGATGAAGAGAACGAAAAAGCGG
CTGGTGAAGGGGCAAAGTAATTTCCCGCGATGAATCCGGGGTAAAGACCGTATCGATAGATCTCGGATTCTATTTCAGTC
GTGTAGTTGCTCACTACGCCGTGTCGCCATTAGAGCTGCTGGGCGTCCCTCTAACGATGTTCTGGATGCTCAGTCGCAAC
ATCGACCGTCTGCGCGCGGAAGAGGATGTCCGCAACCTGCAAGTCGCTCGCGCTGCCCAGGCAGATGGCGAGGGCGTGAA
GGCGTTCATGGAGGGTTTGCAACTCAGGATTGGAAGACCAGTCGTAACCGATAAAGTCTACGATCCACGCAAAGATAAGG
CAGACCCTGACGCCAAAGAGCAACTGATGCAAATTTTTGGCAGAGGATGACAAGGGAATGTCACAAAACGTAGAGTTTAT
CCTGTCGCTGGAAGACAAGCAGTTTACAGCGTCAATCGACCGGGCGGGTAAGCTACTTACCAGATTCGGGGAGCAGGCCA
CAAAGCCAGCTCAGAAAATTAACAATCTGGAACGCTCGTTGGGTTCGGTCTCCCGCATCATCGGCGTTCTGGAGTCCAAG
CTCGATGCCACGGCAGACAAACTACAGGATGTAGCTGCCGGCTTCGAGCTTGTGTCTGATGTTTCGCGCAAGACGCGAGG
CAACATTACCAGCCTCAATTCAGGTCTCAAAACTCTGATTGAGCGCGTCGACACAACCACCTCATCCGTTAATAAACTCA
CCACATCGCTGCGCAAGGTTCAGTCTGAACTCAATGAGTTTTCCGATTGGGCAACGTTCGCTGGTAAGAGCGCCAGCCGC
TTCGGTACGGAGGTAAAAGAAGCCTCTGCATCCGTGAGTGGCATGAATACGCGCCTTAACACCACGACGAAGCGTCTCAG
CAATTGGGGCGTCACAACGAGCCAGGCTGCCGAGGGGCTGAAGAAAGTCCGCGATCAGATGGATGCGGTGATTGGCCGCC
AGCAACTGATCAGTAAGCCGGTGCGTGTGCGCACCAGCGGCTACGGTGAGGGCGGTGGTAATGGCGGTGGCGGTCGACAC
AGCGGTTCCTATGGCCACGGCGGGCGCGGTGCTGAAAATGGCGTGTTCTCTGGTCTGCGCGGCAATATTTTCCTGCTGGG
CGAGATTGGTGATGCGGCAAGAACGGTAACTGACATCCTGTTCGGCTGGCAGAAGCCAATCGTCGAAGCTGCCTCCGAAA
TGGAGCGTATGCGCGTCATGTTGCGCGGGCTGAACAAGGACAAGGCCAACCCTGGCAAAGCAGCCGCAGAGGATATGCAG
TACATCGTGGATATGGCGCAAAACGCCCCGTTTGCGATGCAGGCGCTGACCGATTCCTTCGTTAAATTCCGCTCGGCAGG
TCTCGATCCTACTGACGGATCGCTGAAAGCGCTGGTGGACTCCGTTGCACGCTTCGGCGGCGATAGCGAGCTGCTTAAAC
GTGCTGCCGTGGCTGTTCAGCAGATGTCCGGTAAGGGCGTCGTGTCGATGGAAGAACTGCGTCAGCAATTAGGTGAAGCC
GTTCCTAACGCGATGAAGGCGATGGCAGACGCTGCCGGTATCACTATGGGGGAACTGACCAAAGCAGTCTCCACCGGTAC
TGTGGAAGCGAAACAGGCGCTATCGCTGATGTTCGTTGGTCTGCGTGCAGAGAACGAAAACGCCGCCAAAGACATGATGC
AGACCTACACCGGTGCTCTGGCGCAACTGCAAACCTCCTTTACGCTATTTGCTGATCGCGTCGGTCAGGCGGGCTATCTG
GATTCTCTCTCAAAGGGAATGAAAGAGCTGGCCTCCATCATGAACAGCGCTGAAGGCATTTCGTTCGCTAACTCATTAGG
TTCCGGACTTACCACCGCAATCGACAGCTTACGTGAGCTGGCGCAGTGGCTGGCGAAAAACCAGGAGTTGATTGTCAACC
TGGGCAAAGTAGTGGCCGCTATGGTGGCGTTCAAACTGATGCGTGCGGGCATCATGGGCGTGATTGGCACTGCCGGGCAG
ATGGTTAACACGTTTGCGACGATGTCGACTGTCATCCAGGCGCCGTTCAATCTGGGCGCGACAGCTGTCACTCGCTTTAA
TCGTGCGGCTCGTATGGGTCTGGCTCCACTCCCATCGCTGATCTTCGCTATCCGTGGCGCGATTACGGGGCTACAGGGGG
CATTCGCTGGTCTTACTGCGTTCATCGCAGCAAACCCAATTGGCGCAGCGTTTACCGTCGCTACCGTGGCTGTGGCTGGG
CTGATCACGTATATGACCATGCTCCGCAGCGAAACGTCAAAAGTCGTTGACGAGATCCGCAAAATCCCGGAGGCGATGAC
GGCGGCTAAACGTGCGCAGATGGCAGAGCGTGCGGAAAAGCTCGAAAAAGAGATCATCGCAGACCAGCGAGCGCTCAAAA
CAGGCGAAAGCGTGAGCTATGTGTCCAACTCTGTTGGCGCTGTCACTCACAAAGAGTCAAAAGCCGATATTGAGGCTCGC
CTGAAGAAGAATCAGGAAGAGTACCAGAAGATTACCGGCACCATTGCGCTGGGTGACGGGGCTGTAGCCAAACGTCTGGC
TAAAGAGGCAGCAGAATCCCAGATTGAGAAAATCCGGGCCGACAATCAGGTCTTCTCTGCGACATTTGTGAAAGCACGTC
AGGAGGCTCTGGACAAGATCCAGAAAATCAATGACGACAAATCACTGTCCGACGATGAGAAGAACAAACTTCTCGCACCG
CTCCGTGAAACGGTGAATAAGTCATACCTGGAACCGGCGCAAAAACTGGTCGATTCCCTGTCCTCCCGTAAAAACGCGAC
CGAGAAGCAGATTGCCCACTACAACGATCTGCTCGAAAAAGCGAAGAAAGAGGGCAATACAGAGCAGATTCAGAAGCTAC
AAGGCATTATTCGAGGCTATCAGGAGCATCTGGAAGCTGTCGCTCAGGAGTTGACTCAGGCCGAGTTTGAGCGTGATAAC
GCTGCCAAAACTGGTAAGGGCGTCATGTCCAACCAGGGAACCGTTTTGGGGCTTGGTACGAGCGACAAGGCGGCCCAGAA
AGCTTTGGCGCAGTACATGCGCAACCAAATGGACTCCGCAACCTATCAGCGCACGTTGCCAGACGGTACGGCGATGCTGG
ACTTCGAAGGTAAGCCGATCATTGGGCCGAAGCAGCTCAAAACCCAGCTGAACCTGCAGAAAGCCTCCAGCGCCAGCTCT
CTGGAGAAAATGAGCGACGAGGAACGTGCAGCAGCGATCGCCGCACTAACCAAAGCGCGTGAGCAGGATGCAGCAGCAGC
GGAAAAAGCCGGCCAGCGCACTGCCAATGCTTCTCAGCGTGCCGCGAGGAAGGAAGAAAATGCGCAGCGTAAGCTGGCGG
CCGGCTACCAGAAAGCGCTGGATAAAGCCGATCAGCTTATGGGGCAGATGGGTGAAAGCTCTAAAGCGACCGTGTCGTTT
GACCAGTCTCTACGCGATACCACCAAATCGCTGACCGAACTGGCCAACGCCGTACCGAATGAGTTCATCACTCAGGAGAT
GATCGACAAAGCCAAGTCACGCCTTGCTGATCTGGCTAACGCGAGCGACGACTACCGCGAGATGTTCAACCGCCGCAACG
TCGAGCAGATGATCTCCACCTGGGCGCCGGAATCCGATTCCATCATTAGCGCGGGTTACAAGCCGTCTCGTGAAGAGAAG
GTGGCCGATTTCAACGACACCTACAACCGTAACCTGAAAGCGTTGATGGATCTGCGTGACCAGGCTTCTGATCCGAAAAT
TGTGGCGCTGTACACCAAGCAGATCAATCAGCTTGTTGCCGCTGGCAATACCGCGCTCATCAAAGAGACCGGCACGGCCA
CGCAGAAGCTGGCGCTTGAGTATGAAAATCTGGCCGAGCAACTGGAAAATAGCTGGAGCAATCTGTTCAGCAGTCTCACC
GATACGCTCACCGACTTCGTTATGAAGGGAAAAATGGACTTCTCCAGCCTGGCAGAATCCATTCTCCGCGACATCACCAA
CATGGTTGTGAAGACGCAGATCACCCTGCCTCTCATGAACATGCTGGGGATGGGAACGACGGCAGCTGGCAGCTCTCAGA
GCGGCAATCTGCTTTCTGGTGTCGCGTCAGCGGTTGCCAATCAGGGCGTCCGTATGAATGCGGTCAACGGTGACAAGTCA
GTAGGTGAAGCGACGAAAGAGACCTCCAGTTCTGTGTCCGGATTGGGTCAGACGACTCAGCAAACGACCAGCGCTATCGG
TACGGCAACCAACGCGATTGGGAGTTGGGTGTCGGGGCTGTTCAGTAGCACCGAGGCCAAAGAAGCTGAAACTAAAGCAG
TGAAGACCTCCATCTTCTCAATGCAGAATCTCAGCTCTGTTACTGGCGCACTCTCCGCTGCGTTCGCCATGTTGGGGGCA
AATGCTTCCGGATCAGGCAACAAGTGGTTGAGTTTCGGTTCGACAGTGGTTTCCGGATTGGTATCAGCCTGGGCTGGTGG
CGGGTTTGATAGTCTGATGTCGGGTTCCTCTGGCAGCTCGGGGTTTAACAATCTGACTGGTTCCGCGGCAGATGGTACGA
ATGGCATTCCTTCAATTCCGAAGTTCGCTAAAGGCGGCATTTTCGGGAAAGACGGAGTGGTTCCGCTCCGGGCGTACCAG
AAAGGTGGCATCGCGGACTCCCCACAGCTGGCGTTGTTTGGCGAAGGAGACATGAACGAAGCCTACGTTCCGCTTCCGGA
TGGTCGTTCCATCCCGGTCACGCTCAATGCAGAGAGTGTTAAAGGCGGTGGCGGCGGCGTGTTCTCCCCCGTCAGCATTG
AGATCAACGTCAACAGCGACGGCAGTGTCACGGAGAACAGCAATTCCGAAGGCGCATGGAGTCAGGCCGCACAGCGCATG
AAGGCGATCGCGCTTGAAACCATCGCTCAGGAGAAGCGACCAGGCGGTTCGCTCAACCCTAACTCTCAACGTAACTAACC
ACGGCTGCCCCGGAAGGGGCAGTCTCACAAGGATGTGAGATGGAAAGACTGACTTTTAACTGGTATCCCGACTACGAGTC
GGAAAAGACCGTGAAGCCTAACGTGGCGGTTCTGAATTTTGGTGACGATTACGAACAGCGCCAGGCCAAAGGTCTCAATC
GCATCAAAGAAGAGTGGAGCCTGACATTTACGCGCTCTTACGACGTCATCAATGCCGTCGATGACTTTCTAACGGCACGC
GCGGCCGTTGAGTCGTTCTACTGGACGAACCCTCGTGGCAAAAAGATTGTTGTGGTGTGCGACAGCCATACGGTCAAACG
TTACCAGGGCTATCAGGTTCTCACTGCGACCTTCAGACAAATTTATGAAGGATAATTTAACCCACTAGATAAGTAAGCAC
TTATTTACTATTATTTATAGGCGCTGACAGGATGTTGGCGCCTCTTTATTTCAAGGAAGAAACGATGGGTATTAAAGCTG
ATATTCAGAGCTTGTCGCCCTCCGCGCTCATTGAGTTGTTCGAACTTGATATGTCGAACACCACCTCTGGGGGCAAGCTG
TTTTTCCACGCCGGCACAAACGAACTGATGGAGCCAGTCGTTTGGCAGGGTGTGTCCTACGAACCGTGGCCAATCAAAGC
GTCAGGCTTTGATAAGACTGGTCAGGGTACTTTGCCGCGTCCAAAAATCCAGGTCTCCAACTTTGCCGGAACTGTCTCCG
CTGAAGTTCAGGCAAACGACGATCTGGTGGGTTGCCGCATCATCCGCAAGATGACGCTGGCGCGTTTTCTCGATGCGGCC
AACTTCAAAGACGGGAATCCAACCGCAGATCCAAATCAGCACTTCCCGGATGAGATGTGGTTCATCGAACAGAAGACTCT
CGAAACTCATGAGGTCGTCGAGTTTGAGCTGTCGAGTGTGTTCGATCTGATGGGCGTGCAGCTGCCGTACCGCCAGATCA
TCAAAAACACCTGCCCGTGGAAATACCGCGGCCCAGAGTGCGGCTACACCGGCCCATATTTCGACAAAAACAACCAGCAA
ACCACCATGTCAGGCGCGGATTACTGCACGAAACGCTACGACTCATGCAACGCTCGCCGTAACTACTTTGCCAATGGCGT
AATCCACTTTGGCGGGTTCATCGGAGCAACGCGTTATGGGTAATAAGGCGCTCCCTGAGCTTGGCTCGGACGTTATGCAA
CAAATCTATCTGACAGCCATCAAACGCTACCCGAACGAAGCGTGTGGCTTTCTGGTGCGTACCACTGGCGAGAAATATCG
CTTCATTGAAGCCCGGAACGTGTCGGAGTACCCGGAAAACACGTTTGTTATGCACGCTGACGACATTATCACTGCGGAAG
ATGCGGGGGACGTGGTTGCCATCTGGCACTCCCACACTGACGAATCAGCTGATGCGTCAGACGCCGATCGCGCCGGATGC
GAGGCAACGGAAGTTCCGTGGCTGATTCTGGCTGTTCGCAAGAACGTCGAGGGCGATGCGCCATTTCACTTCAGTGAGAT
GAATGTGATCACCCCAGACGGCTTTGAGATGCCTTATCTGGGGAGACCCTATGTGTTCGGTGTCTTCGACTGCTGGATGC
TTTGCCGCGACTATCTCAAGCGCGAGTTTGGTGTTGAGCTGAATCCGAATGCGCACCTGCATATCCCGTCATGGTACACG
GGCGACAACGACATTCTCGACCAGAACTATCGAAATGAAGGGCTGGTGCGTCTTGCGCCAGGGACGGAACCGCAGCGCGG
CGATGTCTTCTTCATCCAGTACGGAAAAATGCCTGACCACTGCGCGGTGTATATCGGAGACGGCATGATCCTGCATCATC
AGATCGACCGCCTGAGTTGTCGCGCTTATTACGGTGGCATGTACCAGAAACACACGACGCACCACCTGCGTCACAGAGAC
TTACTCAAGGGAGATGAGACGTGTCTGAGTTAGTTCATGTGCAACTTGGCGGCCCTATGGCCAAACACTTCGGTCGTCAC
TGGCATTTGAAGGTTCGCAACACCAAGCAGGCTCTGGATTTGATTGAGGCTAATCGCCCCGGATTCAAAGCCTGGATGAA
GCGAAACCTCAAAACCTACGACAAATACCACATCCAGATCACCAACAAGCAGGGCCACAAATGGTCGGTCGACGAAGGTG
AGTACCAGATGATGGGGCAGTCCGACAACATCGCGAAGATCCGAATTACGCCAGTTCCTCGCGGTAGTGGCGGCTCTGCG
TTTGGTTGGTTTCAGACGGTGGTGGGTGCTGTTTTGATGGTCGCCTCCATCTGGGTTCCAGCCCTGGCTCCGCTCGGTTT
GTCATTAATGATGGGCGGCGTCGCGCAACTCATTTCGCCACAGGCGACGAACGACAGTGTGAGACAGGCGGATAACTCCG
ACTCGTTCTATTTCGATGGGCCGCAGAACACCACTAACCAGGGAAACCCGGTGCAGCTCATCTATGGAGAGGAAATTTTG
GTTGGCTCGCAGGTTGTGAGTTCTTCTATCACCATCGACCAGCTTATGTAATAAGGGATTTTTTGAACATGGAACAGTTC
AAGAAGAAAAGGCTGCCTCTCCTGATCGCAGGTGCAGGCGGCAAGAAAAGCAGCAGCTCCAGCCGCACGCCGGTTGAAGC
CGATGATACCGTTAACTCGCGTGCTATGGCGTCTATCCTCGACTTGCTCGGGGAAGGCGTTATTGGCGGTCTTGTCAACG
GGGCAAAGTCGATTTTCATCGACGACCTGCCGATTCTCAATGAAGACGGCTCTGCCAACTACAGCGGTATTACTTGGGAC
TTTCGTGACGGCTCGCAAGACCAGACGCCGATGGACGGTTTCGATTTTGTTGAAACGCCCAAATCCATCAACATTCAGCT
GAAAAAGACACATGAGGTGACAGTCTCCATCGATAACGATGAAGCTGACCGCGTTCGAGTCATCCTCAAATTTCCCTCTC
TGCGTAGCGTGGATAAGAAATCGGGTGACACCAACGGCACAGCAGTCAAATACAAGTTTCAGATCGCCAATGGCGATGGA
ACATTTGCTGATGTAGTTGCTGAAGGCGAGAAAAGTGTTGAAGTTGCCCTGACAGCGAAGAAGACAGGTGTTTACTACCG
CAGCTACGAACTCAAACTGCCGAAACCTGGCCGTGCATACAAGGTTCGTGTCATACGCCTAACCGACGACAGCAAAACTC
AGTATCTCTATAACGATACGTGGGTGGACTCCATCGGTGAAATCGTCGATACGCCAATGAACTATCCGAACTCTGCGCTT
GTTGGACTCAAGGTTAACTCCGAGCAGTTCGGTAGCTCTATGCCTTCTCGTTCGTATCTGGTGCGTGGTTTGAAAATCCG
CGTGCCGTCAAACTACAACGAGAATACCAATACCTATGTTGGTGTTTGGGACGGTACGTTTAAGCTGCTGTCATCCTCTA
ACCCAGCCTGGATTCTCTTCGACGTTCTGACCAACGCTCGATATGGCCTTGGGCAGTTTGTCTCTGAGTCCATGATTGAT
CTTGGACAGATGTATCAGATCGGTCGCTATTGCGACGAAGAGGTTGTCGATGGTTTCGGCGGCAAGGAGAAGCGTTTCGC
CATCAACACCCAGATAACCAGCCGGCAGGATGCCTATCGACTGATTCAGGATATCGCTGGCGCCTTCCGCGGTATGGTCT
TCTGGGCTGGTGGAATGGTCAACGTCATGCAGGACAGCCCGTCAGATCCGGTCATGATGTTTACCAACGCAAACGTCAAA
GATGGCCTGTTTAGCTATAAAGGTTCAGCTCGTAAAGATCGTCCTTCCGTTGCGCTTGTCACCTATAACAACAAAGAAGA
CGGCTACAAACAGAACATCGAGTACGTCGAAGACCAGGAGGCGATGCGTCGTTATGGCGAGCGCAAAACCGAAGTGGTTG
CGTTCGGTTGTACCAGCCGTGGCCAGGCGCATCGTGTCGGTTTGTGGTTGCTGTATACCGCTCGCATGGAGTCTGACGTT
ATTACCTTTACTGCAGGTCTTGACGCTTCGTTCTTAATGCCTGGTGAAACCGTGCTGATCCAGAACAAGTACCGTTCGGG
CAAGCGCAACTCCGGTCGCATTATGTCCTTTAACAAGAACAGCATCACATTAGACGCACCAGTATCGTTGAAGAAAAGCG
GCAGCTACATTCGCATCTTGAACCAGGAAGGCAAGATCGTCGAACGCGACATTCTGGAGACGGGGGAGAATATCACTAAA
GTGACGTTCTCGAAGTCTCTGGCATCCGGCGAAATGCCAGTAATGAATGGCATCTGGACTATCACCGAACCAGACCTGGA
GCCAATGCGAGTACGCGTTATCAACGTTGCGCAGGGTGATGCTCAAGGGTCTTTCGATGTGACGGTCGTCCAGAATAACC
CTTCGAAGTACGAAGCGATAGACAATGGGGCGACGCTGATTCCGGAGAACAACACCGTTCTCGATCCAACATACTCGAAG
CCGACAAACCTGCAGGTGACGGAAGGAACGTATATTTCCAGCCCTGGCAACCTTTCCATCAAGCTTATTGCGACCTGGGA
AGGTAAGTCTGCTGAATATTGGATCAGTTGGCGTCGCTCGGACGAGAACAACGTTTCTAACTGGCAGTCCGCGCGTGTCA
CTGAAGAGCAGTACGAAATCATCAATATTGCCGAGAATGGCCAATATGATATCCAGCTTTATGCTGTGTCATTCAGCGGC
AAAAAGACTGAGATCATCAGTACAGTCTATAAAGTTCAGGGAACGATGACACCGCCAGGCGCACCGACTGCGTTGACAGC
CGTGGGTGACTATCGCAACGTGATTCTGAATTGGGTTAACCCTGATTCAATCGATCTCGACCACATCAACGTGTATGCGT
CACAGACCAACGACCTGGACACCGCAAAACTGATTGCCGAGGCCGCCAGTACTACTTTCACCCATGCAGGTCTGGGGGAT
AGCGAAACGTGGTTCTATTGGGTTCGCGCGGCAAATAAGAGAGGCATGTTGAGTCCGCCAAACTCCAATTTGGGTACCGA
GGCGATGACAAAGGATGTTCTCTCATTCCTGACAGGGAAAATCACATCTTCTGAGTTGGGACAGGAGTTGCTTGAGGAAA
TCGACTCTAAGGTTTCTCAGGAGGCTGTTGATTCTATCTATCAGCAGATGGAAGAGAGCCTCAAAGATCTCGATGACAAG
TTGACGGCGGCAGATCAGAGACTAGAAGAAGCGCAAAACGGGCTTAAAACGGAAGTGTCCGGCACTTTGGATAAGGTCAA
TGACGCTCTGCAACAGGTTGAAGATTCCAATGCGGCTTTAGTTGAGTTACAGGAAACTGTATCCGAGCAGGGCAAAGCCG
TAGCTGGCGCGGTCGAAGCAGCTCATGCAGCACTCGATAATGCCTCTGCATTGATTGCCGAAGAACGTGAGGCCCGAGTA
GAAGGCGATATGGCGAACGCCAAACAGATTGAGGCGATGAAGTCTTCTGTTGACGATAGCGTTGCTGCTGTTGAAGAGAT
GAAGAAAACTGTGGCCGAAGTCGAGCGAGCCAGCGCGGAAGTGACCACCAATATTGAGGCATTGGCCAAAACCAATATCG
ATCTTGCTCTGCGTCAGGATGAAGACCAGCACAAGCAGATGGTCAATAACGCGAAGATTGCCACCACTCAGAAGACGTTT
GCCGACGATATGTCTGCAATGGCCTCGAAAGTGGAAGAGATCCGCGCAGAAATTGGTGAAGATATTCGCGCTTCTATCAC
TGAAGAAACGACGGCTCGTGTTGAGGCTGATAAGGCTATTGCGACCCAAATAACCAAGCTTGAAGCTCAGATTAACGACG
ATATCGCTGCGGCAATTGTGACCGAACAAGAGGCTCGTGCAACAGCGGATGAGTCGTTGTCGAAGCAGATCACAACATTG
CAAGCGAAGGTTGAGGGAGATATCAGCGCGGCGCTGGCCGAAGAGCAGATTGCAAGAGCGACCGCCGACGAATCGTTGGC
GCAACAAATCACAACACTAAAGGCCCAAACAGGCGCCGACATTAAGGCGGCTGTTGCGGAAGAAACGAAAGCCAGAACCG
ATGCCGACTCTGCGCTGGCAGGGCAAATCACCGATTTGCAGGCTCAGACAGGAAAAGATATCAGTGCCGCAATTACTTCT
GAAGCAACTGCACGCGCGGAAGCCGATAAAGCACTAGGTGGTCGTATTGATACGATTAAGGCTGAAGTAGACGGCAACTC
GGCCACTATCCAGCAGCAGGCCCAGGCAATTGCCGATACCAACAAAAAGGTTTCGACAGCGTGGACGCTTAAAATGGAGA
CTTCCACGAGCGGTGGCCAGAAATATGTTGCCGGTATCGCGCTGGGCATTGATAGCACAGGTCTTTCTCAGTTCCTTGTT
CAAGCAGACCGCTTTGGTCTTGTGAACTCGGTTAACGGGAAAATCACCACACCGTTTGTGGTCGAAAACAGCGTTGCTTA
CATGAACGGCGCTTTTATCAAGGATGGAACAATCACCAACGCCAAAGTTGGCGACCTACAGTCCACCAACTTTGTCTCTG
GCCGTTCGGGATGGCGCTTTGGGAAAAATGGCGTGCTGGAGATCAACGGTAATAGTGGCGGTAACGGTCGTCTGGTCATC
AACGGCCAGCGTATCGACGTCTATGACGACAACAACGTTCTCCGAGTGAGGATTGGGCTTCTTTGACAGTAGAAATATTT
CTTCATATCGGTAAAAATAAGTAGGTACTTACTTAATGGCGGGCGGGGATGCCCGTCTTATCAAGGAGCGAATATGTGGT
ACAGGGAAGGTACTATCACATTTACACAGGGGAGTGACACACTCACCGGCACTGGTACGTTCTGGAACGTTACCGCGAAT
GGTGTGCTGCCGGGCATGATTGTCATTGGCCCTGACAACAAATTGTACGAAATTAAGCGCGTAATCAGCGACACAAGCCT
GATTCTCGCGGAGCCGTACACGGGCGAGACCCAGACGGACGTTCCGTGCCGCATCATCACAACCTATGAAGGCGACTTAA
CGCAGTTCAGCGCACGCTTTACCGCGCTCATGACCCGAATGTCAGCCGACTCGAAGACGATGCGCACCTGGTTGACGGCA
GTTGATGAGGTAACGCTTGAGCGTGAAGACGGTACGGAAGTGACCGTGAAGTCGCTGGCGCAGATCGTCGATGAGCATAA
CGCAAACCAGAAATGGTATACGGATAACGCCGACGTTATCAATGCCGCTGGCGACAAGGCCAGGGAAGCTGCTGGCAGTG
CCGCGGCCGCTGCGGAAAGCGCCAATACAGCGTCTACCAAAGCCACCGAAGCAAGCCAGAGTGCTGCCGCAGCTGCTACA
TCAGAAAACGCTGCCGATGCAAGCGCTTCCGCCGCAAAAACGTCTGAAACCAATGCTGAGAGCTTCAAGGTAGATGCTGC
TGCGTCTGCCGCGACAGCGTCTACCAAAGCGACTGAAGCGGGAGAATCAGCCACGAGTGCCGCGGCATCCAAAGATGCGG
CGAAAGCATCTGAAGCACAGGCTGCGACCAGTGCATCCGAAGCCTCTGCTTCAGCGTCTGCTGCGTCTGACTCTGCTGCT
GCTGCAAAAACCTCTGAAACCAATGCCTCTGCCTCAGAGCAGGCCGCCGCTGGTAGTGCAGCTGATGCGCTGGCTTCGAA
AAATGCGGCTAACGAGTCAGAAATTCATGCTGCTTCGAGCGCCGGGGAGTCGGTGGCCAGTGCTGCTGCGGCCAAAGCTT
CAGAAACCAACGCCGACGCATCGCAGAAGGCTGCTGCTGGGAGTGAATCTGCCGCAGGTCTGAGTGCCGAGGCTGCGGCT
AATAGCGCTACGGCGTCTGGCGAATACGCTGATGCTGCGTTAGCAAGCAAAGAAGCCGCTGCATTGAGCGCAGGTGAAGC
TAAGAAGTCAGAGACGAGTGCAGCTGCGTCGGCAACAACAGCGGCAGATTCTCTGGCTGGGATAGAAGTCAAAGCGAATG
AGGCAGCTGAGTCCGCTGTGCTCGCATCGAAGAAGGCAACCGAGGCGTCAACCTCCGCGGGTGAAGCCAAAATATCCCAA
ACAAAAGCGAAAGAGTCTGAGGATAAGGCGTATGAGTATGCTCAGAATGCCCAATCAAGTGTAGCGAGCGTGAAGTGGAA
AGGGACTTCCGCAGAGATGGACCTAACTACCGATTCGCCTAAATGGGTGAAGATTTCGCGCGCACGTATGCCTCAGTCGA
CCAGCACCGTATACATCGAAGTGATTGGCGGGGCAGGGTACGAAGCCGGGCAGCCAGAGCTTGCTGCAATGGCCGATATC
GTGTTGCGAACTGCTGCAGGCGATCCGAAATCGGTGAATGCGGTCGCTTATCGCACTATGGAATCGGCCGTGCTGTCGGT
AGCTACCGTTAACACGTCTGACGACAACTACGATATTTACCTCAAAGCAGGTGCTGGCTCTCAGAAGCTGGTCGTCAACC
TGCAATCAGCCGGTGCGACGGTCGAAACTCTGGAAGTACTGGAAGTTGTGGATGCGCTGCCTGAAGACACTGTCGAGGGG
ACTGTCTACCATCGCGTCATTTCCGATCAGGATGGCTCCATTACCGGTTCGCTGGTGGGTAATGCCAGCACTGCGACCGT
ACTTCAAACCGCCCGCCGTATTGGTGGGGTAAGCTTTGATGGCTCTGCCGATATCAATCTGCCTGGCGTTAACATCCAGG
GCAATCAGAACACGACGGGCAATGCTGCTACTGCAACCAAATTACAAACGCCGCGGACAATCAACAGCGTAACGTTCGAT
GGCTCTGCTGACATTGCTATCCCGACGCTGGTGTCTCGTGGACCTATTACTGCACTGGAGGGTCATGCCCAGGGCGCACT
GCCGGGTATTCAGATGTACGAAGCCTACAACAATGGCTACCCGACAACCTACGGCAACATCTTGCATATGAAAGGTGCAG
GAGCGGTTGGTGAGGGCGAGCTACTTGTCGGCTGGAGTGGAACAGATGGTGCTCATGCGCCGGTTTATGTTCGTTCACGC
CGTGATACTTCGACAGCAAACTGGTCTGGTTGGGCGCAGGTCTACACTACTGCTCATAAACCCACAGCGAAAGATGTTGG
GGCCGCGCAAGCTTTTAGCGCATCGTACAGCACAGGGGCTGGCAATTGGACTACCGCTGAATTTATCGCATGGCTAAAGG
AGCGTGGTGCCTTCGAAGTACCATACTGGATGATGAAAGGTTCCTGGTCATATGCCGACAATAAAATTATCACTGATACA
GGTGTCGGCAATATCTGTCTTGCTGGTTCGGTTGTCGAGGTTTTAGGTAACGAAGGTGCAATGACCATTCGAGTTACTAC
GCCTACAACGACGACAGGTGGTGGGATTGCCTGTGCTCAGTTCACCTATATTAATCACGGTAGCGCGTATTCCCCTGCCT
GGCGCAGAGATTACAACACGACTCTCAAGCCAACAGCGGCAGATGTTGGCGCATTCCCGATTTCTGGCGGTTCACTCTCT
GGCGGAATCACTGCATCCGGAGAACTCCAGGTCACTTCGGCAAAAACAGATGGAGGCCAATTCAGAGCTGTACATGGGAA
CTACGGTTTCTTTATCCGCAACGACGGTGCAAATACCTATTTTCTTCTTACCGATTCTGGCAATGCATATGGTGGTTGGA
ATGGTTTACGCCCTTTAACTATCAACAATGTCACTGGCCGTGCTTCTATATCAAACGGAATTGATATCGGTGGTGGGGCA
ACCATCAACGGAAGTGTGGGGTTGGGGGTTGCAAACGGGTTAGGCGGTAATTCAATCGTTCTTGGCGATAATGATACCGG
CTTTAAACAGAACGGAGATGGAATTCTGGATGTTTACGCCAACAGTGCTCATGTTTTTAGGTTCATTAATAGCACGCTGC
AAAGTCTTAAGCCGTTGAGTGTAACGGGTGACATCACGTCAAGTGCGTGGGTTTACGCCAACCGTTTTTCCATCAACAGC
AGTTCTGGCGCGTGGATCGATATGCGTAACCAGAACGTCATCTTCGGGAGGAACGCTGTAAGTACAAGCTCTGCACAAGC
GTTGTTGAGACAAGACCATGCGGATCGCAAATTCTTCTTGGGTGGCTTGGGAAACAGTCAGTTTGGTTTTTACATGATCA
ACAATTCACGTACCGCAAACGGCACGGATGCGAACGCATACCTCCAGAATGATGGTACTTGGGTTTGTGGCGGTAATGGC
AGCTTTAATGACGTTTATATCCGCTCTGACCGTCGTAGCAAACGTAATATTCGCAAGATTGAACGGGCGCTCGACAAGCT
GGAGCGGGTCGAAGGTGTTCTGTACGAGATTCAGGTCTGTGACCGTTATGAGCAGTCTGGTGGCCTCATCGCTCAGGACG
TCCAGAATGTTCAGCCTGAACTAGTAACGGTTGACCATAACGATCAGTCCGGAGAGCCTCGTCTGCGTCTGAACTACAAC
GGCGTTATCGGTATGTTGGTCGAGGCTGTGAAGGAGTTACGTGAAGAAGTGCGCGAACTCCGTGGAGAAATATCTGTTTT
AAAGGGAGGTAATTGATGGCTATTGGCTCCGGATGGGTCGGGTCGTCAGCCGTCGCAACAACTGGTCAGCGGTGGATGTC
CGCCGCTGGCTCGGCTGTTAAGGTCGGCACACCGTTCTGGATGAGTGGCTTGGTTGGTAAATCTACTGCTGACTTTACCA
TCACAACTGGACGCAGTACTTATGATGCCCGCGTGCAGGTAACAAACATGCAGTGGGTCGTTGTGTCCACTAACTACACC
GGTTTTGCAACCGCTACAGGCAGTATCCAGAACGTACTCAGTAACGTTCTAACCGTGCGCCCTACTGGTTCTCTAAGCGG
TAGCTTGTTTGGTTGTGAAATCCGACATTTTTATCAACCAAGCGGTTATCAAAATCTCTATTTGGGATTGGTTAATGGGC
CTGCACAAAACTTTAGTCTATCTCTTAATGGTACTGTGCTGTCGTTTGTCAATTATATGTACCTAAATGGGGTGCGGTCT
TATTACGCATTGACTGCTCAAAACTGGTTTTTCAATCAGGTGGGGGCGACGTTTACCGTCTCCAGAGTCTGAATTTAAGA
TGTGCGTTAGTACCTCTTTTCATGGAGGGTAAATAATGAGTTATGGGGCAAGAGTCTGGTCGCCTAGCCGTCAGGAAATG
GTCGACGCATTAGCGCCAATTTATTATCTGGATTATTTTCTACCGACAGGTAGTGGTAGCAAAAGTTATGCAATTGAGTC
TGGTATGTCAATTGATTACTACATAATGGAAACAATCAATGGATATATTGGAAGTGTTTCAGTATCGGGCAACTCGATTA
ACTGGTCTGATGCTCGCGGTACAATTTATATATTGGTGTTTCAGAAATAATGTACGGAAGCAAAATTGTTCGTTCTGATG
GGAAGGTCTGGATGTCTCCAAGTCTTACCCCGATGGTGTTCCAAAGTAAGCATGTGGTGTCGTTGCGAGGCGGAAGTGAG
TTCAATACTGGCCTGTCTCCAGATCGGTCACCTATTGTTTTCGTTGCTTATTCAAAGGCTGTTTCGCTGCTCGCAAGCCG
ATTAGTTCGCAATAACCAGGTTATTTACAGCTTCGGTGGGGTAGGCAGCGACTCCAGTGTAACGGTGTATGTGTTCGCAA
CTGGCATTTCAAAAAAAGAGAAGTGGGGGATGAGTTTCTTTAATTCATCGGGGGTGGAGATCTATAACACGGCAAATATT
CCATTGTCATTTACGTTTCTTGATAATAAGAGCTGGAACAGCGGAGATAAACACAACTTTGATTATCCAGTAGCTATTGT
GCCTACATATGCTAACGCATTCGCCATACCGATGCCGGGTGGTGCGAAGACCCTAGTATACGGTTACACATGTTATGGGA
ACACCGTTAGTTCGATTCTCGTTAATGAAATTAACGGTGGGGCTACATTAGCTATCAATAACCGAGTTCCAGTTTTGAAC
AGAAACCTCTACGGATAACGGAGAATAGAATGAAAAAGATGATATTAATTTTAGGTATGGCTTTAACTTTGACTGCCTGT
CAGAAACTACCAGAGCCGGTTTGCTATGGGCGAGCAATGGTAGGCGGCGTTGACACTGGTGTGCCAATCTATGCGATTAA
GAAAGAAGGGCATTACACATTATATCGTGCAGGTAGTGTCTTTAACTGGCGTTGGGTCGGCTCTGGTGCTTTCACCTCAC
TAAGCTCATGCCCAAAAATTTAAAACTCATTTTGTAGGTAAGCGCTTACCTACAAAATACAATTAAATTGTGATATAAAA
CTGCCATCCCGATTTGACTTTTCATGGAGGAAATCATGTCGAACGAGATGGCAGGCGTAACGCCTGAGCAGGTTGAACGC
ATTGCCGCAATCGTTGCGCGTGAAGTCGTTGGCAAATTAGGTAAGGAGTTGCGTGAAGAAATTGGACAGGAGGTCAATGA
CCAGCTCAAAACCTACTTTGGCGATATGACGCCTGCACAACACAGCATTCAGCACTCCAACCTGGACAAACTTCTTAACC
GGCTCGACACCATCTCCAGCGGGTTCTTTGGCGGCATTATCTCAAAGATTACGTCGTTCCTGATTACCGCGCTGCTGCTG
GGGTTAGCCGCCTACGGCGTAAAGAATGGACTGCAATAAAGGAGATCAAGGATGAAAACTCCAAGAGGTATTCGTAACAA
CAACCCAGGCAATCTCGATAAGGGGTCGCCGTGGCAGGGGCTTATTAGCAACCCTTCCGAACCACGTTTCTGCACGTTCA
AAGATCCCGTATGGGGGATTCGAGCGCTGGCGGTAACGCTCATCACTTACCACGACAAGCGCCGGGCGAAGGACGGCTCA
AGCATCGATACCATTCGCGAGGTCATCGAGCGCTGGGCGCCGCCAAACGAAAACAACACCAGCGCCTACGTGAACGAGGT
ATCTAAAGCCGTTGGTGTCACCCCGGACATGATCATCGATCTACACGACTACGACACTCTGCGTCCGTTGGTAGAGGCGA
TCATTCGGCACGAGAACGGCCGTGGCCCACTGAAAACGCCAAACACCTGGTATGCGGCAGAAGTTATTGAGGAAGGTCTG
CGTCGCGCTGGCGTCGTTAAGCCGATCAAGACGGTTAAAGCGGTTCCTGTGACCAAAGAAACGGCTGGCGCAACTGTCAC
GGCAGGTATTGGGCTGGCGCAGCTGGCCGACGTAATGCCCCAAGTGTCTGTGGCGATGGATAAGGCACAAGGTCATATCA
CCAGCGGTGATACGGTTCGTATCATTTTTGGCGTAGCCACCATTATTGTGGCCGGCTTTATTGCCTGGTCTCAGGTACGC
AAACACCAGAAAGGGATGGTTTAAAATGTTCGGCAGCCTGGTTTCGAAGTTGAAAATTGCTCTGATTACCCTGGCTGCCG
TTCTTTTCGTGCTTGTCGGTGCTTATGCGATGGGTGGTCGTGCGGCTCGGCAAGCGATCGAAGAGAAGGCAAGGCAGGAA
GACAGGAAAAGGCTTCAAAGTACAGTGGACGTCAAAAATGAGACATTTAATGAAGTGCGGCGGAAAGGCGCTTCTGCTGT
TCATCGTGAGCTGCATGGTAAGTGGGTGCGTGATTAAGACACAGACTTCCGGCGTGCTCTTCTGCGATGCAGCCAACCCT
ATCTATGTGAGTAATGAGGATTTAATGACCGAAGAGACAGAGCGGCAGATCTTGACTCACAATATGGTGGGCGAGCGTTT
GTGCCAATGGAGCGGCAAAAAAGCAGACGAAAGCGCGTAAGCGCCCGTGGTTAGCGGGGTTTTGGGGAGTGGTCAGGTTG
CAATTAGTTTGTGACTGATGTAGATTTAATCAACGAGTGTCAAGACATTCATACATTATTTCAAAGAAGCGCTGCATTCT
CGTAGCCTCTAAACCCCGATGGGGTCGCCGCACGACATCAACGTCTTAACGGCTAAGGTGGAAACATGCTCAACTATCAT
GACAAAACACGTACTATGCAAACGATCCGCACGAACACTGCGGTAGTCGATAGCTTCCCTATGCGTTTTCACAACAGTGA
AGACTCAGTGGAAGTGCGCCGCATGTTATGTCGCGAAACAGCTGACCGCCAGCACTTCATTGTCACATTCAAAAGTGATG
TTACTCGCGCAGAGAACATCTCCAACAGCACCTCAACTGTAACTCCGTTGGCAGAGGTCGTTGTGCGCAATAACAAATTG
CGCTTTGTCCTCAAGCCGCAAGAACAGTACCCCGAAATCGTTGATGTTAAAGAATCCATTGTTCCAAAAATTGAGAAAGC
CGTTGTACAATTCATGAAGAATAAGTTCAACGACCTCAAGGAAAGCGTTTTACCAGAACGCAAAAAAGAACAATGGCACC
TTCTTTAATTGATGAACGCTACAACAAGCAGTTGAACAAAATGCCGCTCTCTATGGGCGGCTATACTATTTTAGAGACCT
TTCATTTCGCGACACCAGAAGGCGATGTTGTTCGTCTGGTGGAGATGCGTGCCGATAAAGGCGAGTTCGACAACTTTCTC
GTTGTGTATCTTTTGCCCTCCTATAACTCAGATTATCAATTTGACGAAATCACGCGGGTTATGGATGACGAGGGGATGAG
TGCGTTTGAGGCTGCCGAACACATCATCAAAATTGAGATCGTGGATGCGACTCTTAGCCCAGAAGAGCTGAAGGTTGTGG
GTCGATTTGCCTATAACGATTTTCCGTTTATTGGCGTCGATGGGAATGAATACCTCGGTAAGCAAATCAAAGGCGCTTAT
CTCGAACCGCCTTTTGACTCAGCCCGCATAGGCTCTACAGCATATCGCTTCATACTGGACAAATACCGCCACCTCGTTTG
CGACAATTTGCAAACCATTTTGGGTGCGTCCATGTGGTCAGGTACTATGCGGAGATATGGCGAGGTTATGATCTACGATA
CCGTGAAAAAATGTTGTCTTGACCAGCTCGGCGACAAGGCAAAGGGTTCTACCACCGGCTTCCTGCCGTGGGATATTGGC
AGTTTGCCTTTAAGTCGCGTAACAGACGAGTGGGGAGACCGCGAGCTGCGACTTGATAAAGGCTCTTGTACGCACATCGT
CAACATCATCTCTCTCCCATAAACCCGCTACGGCGGGTTTTTTGATCCCACGCTCCACATTCACCAAGTACCTATCATTT
AACCTTTACACCGCAGCCGTAGGCATTTAGGCTATATCACATATAAGAAAACAAGTTGTTTCATACGACAATAATTCACG
CAAAGGGAACTCACCAATGACCAAGATCATTGTGGTTGGCGGCACAAAAGGCGGCCCAGGCAAATCTACCGTTGCCCAGC
AAATTGCGGTATGCCTCAAAGTTAAAAAGAAAAAGAAGGTTCATGTAACCGATATTGATATTCAGCGCACAACTACGAGC
TGGTGTGAAGATCGTCGCCAGAATGACGATCTTGAGCTGATTCCCTTCGCATATGTCCAGGACGACATCGTCAAACATCT
TAAATCGCTTCAGGGGCGCACCGATTATGTAGTGGTGGATGCTGGTGGCTTTGACTCCGAAATTCAGCGTCTGGCGATGC
TAATGGCTGACGTGATTATCATCCCGCTGCGCCCTAAACGTCGTGATTTGAAATCCCTGCGCGATATCGACCCGATTATC
GACAACGTTCGCAACGTGAACGAGACTGTGAAGATCCGCGCGGTAGTGAACCAGTGTCCGTCACTGCCTTCCCAGGTGTC
ACGTATTCTGGCGGCGAAAGAAATTGTAGAGACATTCGGCATCGAGGCTGCGCCGGTTAACTTGTACAACCGTAACGTTT
ATGACGACGCGGAAGAGGCTGGTCGTTCTATCTTTGAAATGACTGGCGCCGAACGCGATAAGAAGGCAGAAGCCGAGTTC
GAAGAGTTTGTAGATTACATCATGAGTCTGGAGGAAGAATAATGTCCATGAGAATGGGAGACCTTGCAAAGCGCAAAGAA
CCGGAAGAGCCGGTAAAAAGCAGCACCCCAATGCGCCAGCCAGTCAGACCGCAGGGGCGTCCGACTCGTGGGAAAGAGAA
GATTAAGAGCCGCACAATGTCGCTGGAAGACGAGTACTTCGATCTGCTGGAGATGATGAAGTTCATCCCTCGTTTCGAGA
AGTTCACCCGTTCTGACGTGATTCGTGCAGCCATTTTCCATCTGGCAGAGAAGTCGCCGCAGGAAATCGAGGACATCGTG
AAACTGAACGAGGCGATCACCGCTGCCGACGTCACGATGCGCACCGATGAAATCAAACGCGAGTTGATGAAGAAAGGTTG
ATATGGCTAAATTTTTGTCTAGGCATTTAGGTTGGTATATTGGCTTAGCGTTGGCCATATTAGCCGCAATTGTGTTTGGC
AAAGTTATCGGCTTGCTAGGAATTTCAAACCAAGGGGTTATTTCTGTTGCTGGTTCAATGATAGGGATGATATGTAGTGG
ATTATACCGCAACACTTTAAAATATATTAAATCCGAAGAATACAGATTAAAAATACAAGAGTATAAAGAGAAACGTGACG
AAAGTGTCAAGAAAGAGCGAGAGGCATTAAAGAGGAAGACAATCGTCGAACTTTATCTCTTGAATGAAAAGAAAACCTTC
ATCAAGGTTAAGCTTCTCTCTGTGATGATGATATTTTTTGGCGCAGCGCTGAGCTACTTCTTCGTCTATAGCTCTATCGT
TACCATCACTGGAATTGTAGCCTTTGTTTTACTGGAGCTAAAAGAGAGAGTTTTGGCTTATCGTATAGCTAAAGGCTTTT
TCGGTAATAATAGTACTGAAGCTATCCAGTTACTTAAATTTATTGAGACCAATATCGACAACATCGATACTGGTAGCAGT
GGTGGCAAACGTAAGATATTGAATGACCCTGTTTTAGAAGAAATCCCAAATGAGAATTTGGGAAAGGGGGCTTTGGATGC
CAGATAAAGATCTGACAAGCAGATATCTCAACAGGGCAATGGATATTTTGCTATTAGGCTATCCACTTAGAACTGTTTTT
GGGTCACTTATCGGTGCTCTACTGTGGGTGGTGCTTCATATTTTTACACCATTCTTGCTTACCAAAGGCTTTGTTGTTGA
CTGGATATATAACGCTGGTTGTTTTGTTGTTGGCGTTTTGATCATGAATACCAAAACAATCATTGATGTGTTCAATGGTG
ATGCAATCAGCGAGAAGTTTGGCAGTTCTTTGAGGCATATTGATAAGCGTCTAGATTTGTCGAATGAACAAAAACGATAT
TTAATTAACAAGTTATTGAGTGATCATATAGCGAACCTTACTGACAACCAAGTCAAGGAAGTTGAACAGAGAGTTACGGA
TAAGTAAATTTAACCAATGCTATTAGAACAGGTTGTTAATATTTTTAATGGCCTGTTTGTTGGTTAAGATAATTACGTGT
GCCATTCTGTGTTGCAATATAAAATAGTGGATAAAAATGCTATACAAATACGTAGGGCATGAAGACCCAAACGAATTAAT
CAAAATTCTCAAATTCTTCATCGAAGATGGAACCATCCGAGCCACCAGACCACACGACTTCAATGACCCTGCCGAATTCA
AAGCAAAATTTAGTTTCGACGCCACGATACCGGAGAAGCGTGTCCGATATCATGAGATGTGGCCTGGCAAAAGCGACGAT
GACGGTGAGAACTGGTTAAGAGGGCGAACCAAAAACGCCGAAGAGTTTGACGCCTATATGCTGCGCGGAAATCTGCTTTT
GAATACCGGTGTGATATGCCTCACCAGAACTGACACTAATTACCTGATGTGGTCGCATTACGCCAGCTCCCACTCTGGAT
TTTGCATAGGGTTTGATGACGCTATTGTGGAAGCGCTGGATGACCAACACACAGCGTTAAACGGTGATGTGGAGTACGTG
AAATCGCCGCCTGAAGTGAACTTCTATACCGCTGATGTGTACGACATTGTCAGAGCCATCTTTCTGCACAAGGGTGAGAG
CTGGAAGTACGAAGAAGAGTTCCGGATTATCTCTGAGCTGCCAGGGCTTAAGAAGTTCGACACCTCGCTCATCAAAGAGA
TTTCTATCGGATGCAAACCCTATCCAGAGCTGGAAAGTTTTGCCCGTGAACTGCTGGACAGCAATCTGGCCGTGTACAAA
ATGCTTTGCCCGACTGACTCGTACCAACTGAAGCGTGTGGAGCTGGACAAGAACCTTTCTTTTCAAGGTTACTAGTTCTG
GCAGCTTCAATTCAGAACCTGCTTCTGTATATATAAATACTAAGTTACTTATTATTATTTATACGGAAGCAGGTCTTTTT
CTATGCCAACTTCCGAGACACATTCCCTTCCGTTTCCACTTCCAAAAAACATCTCCAGTCGCTATGATTCGCCCATTATG
TAAGTAAGTGACTACCTATCGGCGGAGCACATGAGCCAGATCTTCTTTAACACTATTAACAACGACCAGTACGACTTCAT
GACCGAGTGGGACACCACAGTCATGGACAAGTGGGTGGCCGAGAATATTGGGCTGTCACGCTGCAAGGATGAGGCTGAGT
TGTTCGAGACAAAGTGGTTTGATTACCGCGACATGCACCCGCTTATGGCCACATGCCTTTTCACTGAGGCATACAAACGC
CAGTACTCATACATCATGCTGTCGCATGGCCGCGAACACTATGAAACGGCCCCATTCACAACCGGTTTGAAACGTGTGCC
GTATCAGGAGCTGTCAACGGCGAACAAAACGTCTCTCTGGAAAGCACGCCAGTTTGCCGACCAGTACTGCTGCTCTTATG
ACTACTTCATTTCTACCGTTCTTTCCGCAGCTGCACGCCGTCTGTGGGGCAAATTACCGCGCCCCCAGCATCTCTGGCAG
CCCGAGCTGATCGAGATATTCGAAGAGAAGTTAGCCAAACGCGCTGTAACCCGTCTGGATGACTCTCTGGTGAGTTTTAA
GCATCTGGGAGACATGCAGCACGACCCGATTCAAGAACGCTATTTTGAGTGGGTTCTGGAGCGTCTGCGTGGCATTACCC
GAGACAAGCGCGTCCGCATCATCTTCTCCGCTGTCTGGTTGATGGAAATCGTGCCTGAGCGTGTGATTTACGCGCACTTC
CCGGAAGAACTGGAAGAAGCACGGCGATTCTGTTGATCCCCTATCTGGCTTTTTTAGTATTAGAAAACAAATTATTTAAG
CACCAAAGGAAAGCACATGACCGAACTTTGCCACACAGGACGAGGGTTGTCTGAAGAGTTCGACGACGACTTCCAGAATC
GACTCGCAGCCTACTTCTGTCGTGACCATGAATTTCTGACTCGCGCCGGTGATCTGGTTGCGCCAAACCAGTTCTCCAAT
GCGGCCAACGCCATTCTGGTGAACATGGTGTCGGGCTACTACAGAATGTATAAGAGCGCACCATCATCGTCGGCCATACT
CGACATGCTCAAACGCGCCAAACGCGATAAGACGATCCGCGAAGAGCTGTTCCCCGACGTCGTTGAGGCGTTTAAGCGGA
TTCTCGCTGAGAAACTGTCAGACACGGCGTACATGGTCGACCAGGTCGCGACGTTTGCCAAAAGCGTAGCGTTCGACGAC
GCGCTGATTAAAGCGGCTGAGATGAAAGAGAAGGGCGATTTCCAGGGCGCGATGGCAATCATGGCCAAAGTCCAGCAAAT
CGGCTCTAACGAAGCGACCGGCATTTACGATTACTTCTCTGAATCAGCAGAGCGTTACAAGGCGCGTGAGTACGAAGCGT
CCGACGATTACGTGCCAAACAGCATCACAACGGGTCTACCGCTGCTCGACAAGCTGCTTTACCAGAAAGGCTGGGCAAAG
CGTGAGATGGTGCTGTTCATGGGCTTCGCGAAGTCTGGTAAATCGACGGCGATGGGTGAGTTCTCCATCAACGCTACGCT
TGCCGGTTACAACGTCCTGTATCTGTCGCTGGAAGTTCACACCTCCATTCTGTCAGATCGCTTTGACGCCCGTTTGTCTG
AGACCGAAATGTCCAAGCTGGTGGAGCGCCGCGACGACGTCCATCGCAAACTGGCAGAGCTGGGCGCGACGAAAGGCGTG
GGGAGCTTGTGGATTGTTGAGCGACCGTCCGGAAGCATGTCGCCTGCAGATCTGGATCGTATGTTGGGCTGCATGAAAGC
CAATGGCATGATCCCCGACATGGTCGTGGTCGACTACGCCGACCTGATGCGTGCCAGCTACGACCTCCGCGACGACCGCG
CCAACATTCGCAGCATCTACACTGACCTGCGTGCGCTGTACGACAAACACAACGTTGCCGGCATCACTGCATCGCAGACT
AACAGGGAAGGTGGTGCTTCTGAGGTGGCCACAATGATGCACGCAGCGGACAATATCGAGAAGGTGCGTATCGCTGACCT
CGTTATCACTATCAACAAAACGGAAGAGGAAGAAGCGAAAGGCGAAGCGCGTCTTTACTTCGCTGGTTCACGTAACCAGA
AAGGCGGCGTAAGCATCCGCGTTAAGCAGAACCTCGAACAAATGCGATTCATCGAACGCATTATGGACGTCCTATAAAAA
GAAGGCGTGGAAAGAACCTCCACGCCTGTTTCCATCAGAGAAAAACTTCCTTTTGCCAACCACAAAAGAAAAACACATGA
GCCTTTATGGTATTCAAATACTGAGGCTTATCAAGATATTGCCTGCAAAAAGTAGGGTTAAGCAATGAGTGACCTCAAAG
AACTTTTGACTGAGCTGGATTTTGAACAATGGCTCGATATGGAGGGGATCATCTACCGTCGTGGTGGTGTCAGCACTCGT
GGACGTGAGGTGAACATCAAGGAGTGCCCGGTATGCGGCAGCTCAAACTGGAAGGTATATTTCAACCTGACCAATGGCGT
CGGCAAATGCTTTGCTGGTGATCATCCCGAAGAGATTCAGTTCAATAAGCTGGTCTTCCTCAAGCACTACAGCGGCAAAT
CCCGTCGCGATTTTGAAGAGTACGTCCAGAACGCGCTGATCTCACAAGGTTGGGCGCCGAAGAAGGAAGAGATCGTGCTG
GCCAGCAAGGTTGAACTCGAAGGGCCAGTAGCTCTCCCGCGCCATTACGAACTCCCCATTGACGGTCGTCTTCCTGATTA
TCTGGTGGAGCGCCAGATTTCACCTGAGCTGGCCAAATACTTTGATCTGCGTTACTGCGTTGAAGGCAAGCACGCATACG
TCGATCCGTACACAGACCAGGTCAAAGGACAAGTGTTCGACATGCGCATCCTGATACCAGTTTACGATCTTGATGGCGTG
ATGAAGACCTTCCAGGGGCGTGACATTACCGGCAATGCTGAACGCCGTTATCTCTTCCCGATGCAGTTGCCGGCGTCGGG
TAAGTTTCTCTACAACGGCCACAACGCAGTCGGGAAACAAACAGTCGTTGTGTGTGAAGGGGCATTTGACGTAATGGGCG
TGAAGCGAGCCGTTTTCGACGAAGAGACGCTGCGGGATTACGTAGAGCCGATTGGCACGTTCGGGATGCACTTGTCCGGA
AATATGAATGAGGACGCTGAAGATCAGTTGGGTGCGTTCCTGACGCTCAAGGCGCGTGGATTACGTAACATCATCATGAT
GTGGGATAGCGAGAAGCAAGCGATCCGCAACACCATGTCGGCGGCCAAACGTCTCGCCAGCATCGGACTAAATGTCAAAG
TGGCCTGTCTGGGCGAGGAAGGTCTCGACCCTGGCGACGCGACGCCAGAGCAGATCCTCAAAGCCTACTATCGTGCAAAG
CCCTACACCAAACAGCTTGAGCTGCAAAGTAAGGTGCTGGGTATCAAGGCTCTGGTGTAAATTAATTCGAAGCGGTCAGA
CGACGGAGAACATGGGAGCAGATGTCGTCAATCGCTTGGATAAACTCTACCGAGTTAAACGAGCCATCATCGTTCGGTAT
TAAGCTTTTAGGGTCGAAATTTTTCCAACCATCACTTTCGCTATAGGTAAAGCTCTTTGAGTCGATATGCGAAAATACCT
CGATAGTGCTATATGGTTCGCCATCCATCCCTTCACCCGTACGAGCACTAATGTAGAATGGCGCAATAATGTCTGACATA
GCTCCCTCGTTTTTCACGATTCGAACTCTGAGACCACCAGCTTCTAATTTTTGCCGAATGGAAGTTCGGCAAAATTCATC
AAAAAATTCATTACCTTCGATGATAATAACATCATAGCGTTGTTTGGAATCAATGCCCAAAACACTAGGTAAAAAATCAT
TACTATGGAAGAGATGCCCTAAAAGGGACTTTAACTCTTCAGTAAAGTTGAATATCCGATTCTTTTCTGGATGAGTGTTG
ATAACCTCATAAATGAGACCTGAAGCGATGAGTTTGTTGAGCGATCGTAGATTTAGTCCATTTTTTTGGGAGGTGAGATC
TACTTGCGCAGCTGCCGCTGATTTAAAGCCTCTGATGTGTGAGTTTGTCGTAATGTAGAGCTTGCGAGCATACTCAATAT
CGAAGCAGGTTAGCTCGCTCAATGTATGGATGAAAAACATTTTTTCATCGTCGCAAAGACTGCTTCGAGCCAGACTGACC
GTTAGGCGGATATAGTATTCAGTTTTTTTATCTTCATCATCAAGCACCAGCTTTTTGACCAACGCTGAGAAATGTTCTCT
GGATATATCAACCTCATCTTCGCAGATTTCACCTATTCCCATTATGTAGTGATTGAATCGGTCACGGCACATTTCAGCGT
TTATCTCTGAAAACAGCTTAAACATTTGCTCTGCCGCCTGTATGTGAGGCCCTGCAATTGGCACCATTTTGGCAAACTCC
AAAAAAGCATCTTTCAATCCCTTTCGGTGTTGCGTCACACCTTTAGATAACGTTGTCATAGTCGTAAGCCTAGTAGGACT
TCATGATTTAATTATTTGAAATCATATAAAAATGCCCCGAAGGCGACAACGGCCAGGTCAGTGTACTTATCCATTAAATG
AAACCATGCCGCCAATGATAAGTAGATACATACTTATTTTTCTGTAAGAATATGCGCGAAGAAGGAATTGAGGAACCTTT
ATGAAAGCAGATATTCAGAAGTCCGTTACCGAAATCATCGACAAATCAGGCGTAGAAATTGATACAGAAGAGCGCCAGAA
CATTATCGATGAGGCGATCCAAACTGCGCTGGAACACATCGCCACGTCTGTGAGTACCGCACCTCTTGGGGAAGGCTCGA
AATACATGCGGGTCTGGGTTCGTTTTGGAGAGTCCCCAGAGCTGCCTGGTGTTAAGCAGAAACGCGCGGCACTCGTCACG
TTCACTCGCGAGATGAAAGATGCAACGATAGAAATACGCGCTGGTGCATGGTACGACGGCCGCGTTGTCTACACCAATCA
GGCGGTGTGTGATGAAGGTGAACGGTTTGAGGATATTGTCGACGCGACTCTTCGCGCAATCAAAGGTAGAGCCGGTGTAG
ATGATGATCCGTCTATCGCGGCGTTCCTGAGCATTGTCGAACTACCTGAAGTTATTGAACGCGTTACCGATCTGACAACC
CCACCTGGTTTGCTGGAGTTGGTGGTCAGTGGCGATACCAAAAAAGCCGTTGAACGCATTCGAGAGGTGGAATACGGCAT
CATCTGCGATATGTGCCGCAGCGACTTAGACCTGGTGCGCATCATTGTCGATGCGGGTCAGGCATGTGATGGTGTGCTCG
CCAGTTTTGCAGGGCAGGTGGCACGTCTGGCCAACGAGCTGCCGATGATTAAACAGGAGGCAAAATCCTACGCCGTCCAC
CATGCCAACGATTTACTGGAGCCATACCGGTTCGAAGCCGCTCAGGACAAAATGACTGGCTGGGCGACCTGGTAAGCCTC
GATAAACCATTTAGCCCCCTAGTGGGGCTTTTTTAAACTGCGATCAATAAGTAAGTACACGACTACGGTTAGAAGCATGT
CCACAAGAACAGATTTGTCGAAAATCCCGTCTATCTCTGGAAACAACGGTTATTCGCTGCGCTGTCCGGAAGTGAAGATC
AACGGCCATGAGGCCCATTGCAGCTATACAGTCTGCCAGCACACCATCCTCGCCTACAAAGAGAAGCGTCTCCCGGCTAC
ATCGTTCCAGTCCTGCGCTGCGGCCATTGCTGCTGGAAAATGCCAGGCGCTGAAGATGATGGTCGAAGAGATCCGCAAAG
GCGAACAGCTCTACTTCATCGATATGGCTGCGCTTATCAAAGAAGTGGAAGAGCAAAACGACCACGCCAGAACGCTTACC
CGTAAGCGCAACACCATGACGATTAACAGTCTGGTTAAACGCACGATGAAAACAGAACCAGCCAAACCCGAAACCACGCC
CACCGATTCACTGGCGCCCGTCACTGATGTGTACGCGGCACTCATTGAAGAAGCAACCAAAGAAAACACATGAAAACTCC
CGAGCGACCGATGGAGGTTAAACACTAATGGAAAAACTGATCGCCCTAAAGCACAAGCTGGATGACATAAAAACGATGGG
AACCAACGCCAAGAAAGAGGCACTGGCCAACCTTGATGAATTTGAGCAGAGCATGGTCTCGCTAATGCTCAACCCATTCA
TTCGATTCGGTGTGAAGAAGTACAAAGTGGCCGAGCCACTCGATACTTCCGTACCCAGCGACCAGAAGGTAGTCGAGCTG
CTGGAGAAGCTGGCGGCGCGCGAACTGACCGGGAACGCGGCTATTACTGCTGTCGAATCACTCGTTGCCTCAATGTGCGC
TGACGGGCAGGATGTGTTTCGTCGCTTCCTGCTGAAAGATCCGAAAGCCGGCGTCGGTATCAGCCTGTGCAACAAGGTGT
TCGAAAACCCAATTCCGAAGTTTGAGGTACAGCTGGCGTCTCCGTACAAGGAGAAAGGCGACAAATACCCATTTAAACCA
AATCCAAAGGCCAAGTGGCCAATGATCGGCAGCCTCAAACTCGATGGTCTCCGGGTTATCTGCGAAGTCATCGTTGACGA
GGAAGAGGTGAACTTCCTGACGCGTACCGGCAATCCGATTACGTCACTCGATCACCTTAAACCAGCCATGCTTGAGCGAG
GCAGACTCTCCGGTTTCAAGCATATTTTTTTCGATGGTGAGGGTACTGCAGGTACGTTCAACCAGTCCGTGTCGGCACTT
CGCAAGAAGAACGTGAAAGCCATTGGTGCCGTTTACCACATCTTCGATTTCTTCTTACCGGAGTGGCGTGCTCAGGCAAA
AAGCAAAGAGTACCTGAAGACCGGCATGAAGCTGAAAGAGCGCCTGGCTATGCTGGTGGCGTTGTTCCGCAACACTTGCG
GGGAAGATTACGCGCAAGATGTCCACCTGCATCCGTTCTACATCATCCATAGCCATGAAGACTTTATCGAACGCTTCATG
AAGCGCCTGGACGAGAACGAAGAGGGGGAGATGGGCAAAGATCCGGATTCTGTTTACGAGTTCAAACGCACCCGCAGCTG
GTGGAAGCTGAAAGACGAGGATTCCGAAGACGGTGAAATCATCGACTTCGAGCCAGGCGACCCGGACTCTGGCTTTGCGC
ATACGCTGGGCAAGATAGTGATTCGTCTGGAGAACGGCGTCATCGTTCGTGCCAGCGGTATCAAGCATAAGTACCTGGAC
GAGATCTGGAACAATCAGGAGAAGTATCGTGGACGCATCGTTGAGGTTCACTGCCATGAGAAAACGCCAGACGGTAGCTT
ACGCCACCCACGTCTGAAGTGGCCGAAATGTCTGCGAGACACCGAAGACCGTATTGGAGATAAAGACTGATGCTCGGCTG
GATGATTGTATTTTTGGTCGTCGGCATTGTTATTGGCAGTCTGATTACGTCCAGCTGCATCAACGATTACGTAAAAGCCG
GTGTCATGCAGAGACGTGGCCGCATTTACCGCATTGTAGATATCACGTACACACTGAAGGAGATTAAGGATGATCATGTT
AAGTAAACGGGAGAAAGAAACTCTGCGTGAAATCAGCCAGTGGAAGGAGTTCTATGCCAACTGGAAGCCAAAGACCCGCG
CCAAACTGGAACGTATGAATCTTGTCGCTAACGTTTCGCCAAAGGGATGTGTGGAGAACTATCAACTCACTGAAAAAGGA
CACTCACTGTTGCAGCAATTGACTGAGGCGGGGGCGTTCTGATGATTCCATACATCCTATTATCTTTTGCTGGGGGCGTG
GCCCTCGGCTTCAGTATCTGTCGCGATCTGGTCAGGCAGGAACTGAAAACCAAAACGCTTCGCATCGGTAAGCGGCTGTA
TCGGGTTGTTCACGAGACGGGAGTGCGGAAATGAGCAATTTGACCTCTTTCGACTGGTGGCTGGCAACCTACCTTGTAGC
GGCCGGCTTCGGATATGCCTTTTACATTGGTCAGTTAATCGTAAAGCTACTGCTGATCAGATTTGCCAGCCATAAACGCA
TAGATGACGGTCTGTGGCGCCTGGGTTCTCTGCTGGAGACTCACTACGGCGAACTGAAGGAGAACGAAACTATCACTATT
CAAGCGAAGCGTTTTACGGCCATCATCACGAGAACGCCGGAACAGAAGGTGAGCTTGATCAAAAAGATAGCAACTGAACG
AGTTATAGAAAAATAAGTATTTACTTACTTATCCATTATATATAAGATTCATTTGTTTTCGTTGAGACGCGACTGTTTGA
ACGTTAAATATAACTGCAAACGAAGATACGTACCTGGCAGTAGCCTAAGAAGCCAAACACCAGCGAGGTCAGTTTCCAGC
CTCGTCACCGAAATGGGACACACTGAGCAAGTGTGATTGCAGAACGCAGGATAGGGCATGTTGCACCACCCATGCCCTAT
TCGATGAAGTAACAGGATGGGCGGTTGGTTTCCTCATTCCATTCCATCATCCCGGTTTCAGCCAGCTGACCGTCCATCCT
GTTACGTCATTTCCATTACTTATGTCGTTTAATCTTGGGTTAAAAGCGGCGACGTAACCCGGCTGGCTTGGTTAGCCAGC
GCACAACGTTGAGGTCACTGTTTTTCTTTTAATCATACAGGTGATTCCACAGAGCTGTAGTGACTGATCAATATGTTGGG
TCGAACATAAATCGGTTCAGTGGCCTCAACGTTGTGAAAGCAGGATTCTTTAACCCTCTGGTGAAATCATTGTTGCCTAT
GTAGCCCCTGGTTTCACAACATGGATGATTCCGTACATCCAATAAGATCGAAGAGTCTGGCGGCCATCAACCGCCGAGAA
GGATTCCAGATCTTCGCTCTATGTGAGCGAGCCACAAGCCTCGTCTGGCACTAACGTAAAGTGCAAGTTGCGGGAAAGTT
CTTGGTTGCCTGGTTGTCCATGAACAAGTACCGCCGCGAAAAATGATGGTGTAGCTCAGTGGTAGAGCGGTTGACTGTTA
ATCAACTGGTCGGTGGTTCGAGTCCACCCACCATCGCCAACATAGCGCTGAACGGTTTGGAGTTCGCCACCACCGTCCGC
ACAGTTTAATACCACCGCTCGCCCCCTCTAGTGCCTGTACGAACAGATTAGATACCTGTTCGTACAGTGATAAATTACGC
ACATCAGAAAACAAATTGTTTAAATAACAAGGAAATTCTCATGTCCAAAGCCATGACCAGATCTGTGCTGAAAGAGGTAC
AGGACTTCCGCGACTGCGTAAAACGTGTTGTAGCGATGCTTTCAGGCAAGCAGATACCTGTTGCAGAGCGAGGCAATGAA
GCATATGTCCGCTACAACCGGCGCGGCGAACCAGTGCTGGTAAACATCCCATCTATACCGGACGACGCATCACCAACCCT
CATGAACGCAGTACGTGGTTTTCTCGACCATGAGGTAGCCCATATCCTCTTTACTGATCCGACAGTCGCAATGAAGATGC
GCGAGAGAGGAAAGGCTCCGTCTACCGGGCTTTGGAACGCGCTGGAAGACGTTTTTATTGAACGCAGAATGGGACAGGTA
TTCAACGGAACCCGTCGCAATTTGCTGGCCACACAGAACCTGGTGATCGACAAATACTTCAGAGGCAAAGTGTCAGAAGC
GGTTTCAATCTGCCACGGCGACCAGCGCGAACTATTCCTGAAATTCTTCCTTTGCCCGGTCGTCCGCGCCTGGGATGGCC
AAAGCCCTTTCATCGACTTTATGGAAGAACACTGGCACCTCATCGAGAAGCCGGTTGCCTTGCTCAAGGAGCACTGCATA
GACGTGGCCGTTCGCAATATGTCCAACACTGAGGACTGCGTGAAGGTCGCTGCTGCTATCGCGCAAATCATGCAGGATAT
GAAAGACAAGCCAGAGGGTAAATTACCAGAGCTTAAATCATCTGCAAAAAAGCCGTCGAAGAGCAAAGACGAGTCTGAGG
AAACACCAGAGTCAGGCGACGATCCGTCTCATGGTGAGTCTGCGCCAAAGCGTACCAAAGGCGAAGACGACGACAAGGAA
GAGCAAGAAGATGATGTCTCAGAAGAGGAGGAGTCTGGGGATTCTGATTTGCCTGAATCAGTAGATAAGGACTTACCTAT
ACACGATAAAGAGATTAGTGATATAGAAAGTAAATATACAGAAACAGGCGAAGATGAGTCGGTAGAGGCACCAGAATCCG
ATGATGCCGGCATGGACTCAGGTGATTCTGATGACACTGGCGCTCCAACGCCTGGCGATGGCATTCGCGAAGATGCCGAT
GACTCCGATGGTTATGGCTCTGGCGCCGCTGGTGATGGGGATGGCGCTGACGGGGAAGACCCCGATGCTGGTCGTGGGGA
GTCCGAAGAAGGCGAAAAAGAGGATGACACCGCCGATAACGTAGAAGGCGAAGGCAAAGAAAATGAGGATGGCGCTGAAG
TGCCAGAAGACAGTGAGTCAGGCTTTGTTCCTGCGCCGGATGAAATGACTTTGGAGGACGCACTCAAGGCGCTCGACGAG
ATGGAAGACGGAACCGGTGAAATGACCGAAGACGCACTGTCGGCCACCATCAGTAAGGAGCTTATGAGCACCTCGCTTTC
TGAGTATCGCCCATACGATCGTTCATACGACTTTATCGGGCTAATTGATGAGGCTGAAGAGCATGTTAAGCGCACCAGAA
AGACATTTGGCGCAATCCCAATGCACTCACCGGTCGATCGCTACCGCATGGTTCCGGAAGGCAGAAAACTCTTTGAACTG
AAAATCGAAAAACATCTGTCAGCAGGCGTTTCTTCGACTCTGGCCAAAGACCTGGAGCGAGCTATCGCCAGCCGCAACCG
AGTTCAGTTTATCCCTGGTCAGAGACGTGGGCGGATACATGGCGCGAACCTGTATCGTCTGGCAATGAACGACGACCGTG
TGTTCCGCAAGAAAGAAGACCACAGAGCGGTGAACGCGTGCGTCCAGCAGGTGATCGACTTATCCGGCTCAATGGGTGGC
AGGAAGATTCAACTGGCACTCGCCAGCGCCTACACCATTGCGGATGCCCTAGATCGTATCAATGTGCCTAACATCATCAC
CGGCTTTACCACATTTGGTAGCCCTGATTATGAAATCATGTCGAAGCGCGGATTTACACGTTTCGAGGCGCTCATGCTGC
CCATTATCAAAAACTGGAATGAGAAAGCTAACTCTCCAGAGATCCGCGCCCGCATGGGCTGCGTGTGTGAGACGTTCCCC
CTGCTCAATAACGTCGATGGTGAGAGCGTCGCGCAGCTGGCGACTCTGTTTGCAGGGCGAATGGAGGACAAGAAGATCAT
GCTGGTTATGAGCGACGGGGCGCCATGTGCTGCAGGCGATGGGTTCCATCAGCATTTACGAACCGTCACCAAAGAAATTG
AGACGTTGAGTGACATCGATCTGATGGCTATCGGGATTCTGACCGACGAGCCACGACGTTTCTACAAAAATTACGCGCTG
GTAAACAGCGTAGAAGAGTTAGGGCCGTCAGTTGTCACTGAGCTATCTCGTATCATTCTTGGGTAATGGCTTTACCCGTA
AAAATAAGTAATCACTTACTATACAGCCTAATATATTTATATAAGATATACCCCACGAACGACAAACAGTAAGGAAAAAA
CACATGACCGCTACTGCACTACAGCAAGAAGAACATTTGCCGGAAGCCATCGTCTGCAAGTGGTGTGGCAAATCCTTTCA
TTACCTGAAATCCCATATCTCTATGGGCCGTTGCGAGAATATTCCTGAGTCTGCGAAGGGTCTGGACGTGGACGAAGTGG
TGAAGATGTACACCTCTGCGTTTCCAGATGAACCAACGATCTCTCGCACGGCACTGGCCAAACTCAATGAGAAGCGTGCC
GAAAAGCATTCAGGCGAAGGAAAAGTAGCGGAGATTAGCGCACATCCGGGCTACGCAGGAACGGTCGAATACAAGACCGA
ACTGGTGGCCGCGCACGAGCTGCTTGGCGTAACGATCAAAGAGCTGGGAACGCCACGCGGAAAGCCACTACAGGTGACAG
TCAACGTCAACACGCCATATCCGGAGTTCGTACCGGAAGCGAAGAAGAACTATGTGTATGGCGACTTCGACCTGATTAAA
GACATCTTCATGATGCTGGAAATCGGAATACCAGGCTATCTCTGGGGTCATGCAGGAACCGGTAAATCTTCTCTTCCTAC
GCAGCTATGCGCCCTGCTGAATCGACCACTGATCCGCGCCCAGCATACGGCGTCTATGGAAGAAGCACACGTTACAGGCC
AGATCCTCGCTCGCGATGGCTCCACTTACTTCGAGCCTGGTTTGCTTGCGCTGGCGATGAAAAATGGCTGGGTGTACCTC
GCTGATGAATATGACTTCGCGTTCCCACAGATTCTGGGTGTGTACCAGCCAGTTCTTGAAGGAGAGCCGCTGATCATCAA
AGAGGCAACTCCGGACTGGCGCCGTATCACTCCGCATAAACGCTTTGCCTTCATTGGCACTGGCAACACTAACGGCTCTG
GCGACGAAACGGGTCTCTATCAAGGTACGAACATCCAGAACGCGGCGAACTTCTCGCGCTTCGGCATTGTTTCGAACGTG
AAGTACATGAGCACTAAGGCTGAAGTCAACATGCTGGTTGAGGCTGGCGTCATCCGCGAATACGCCGAGAAGATGGTGAA
GTTCGCGAACCTTGTCCGTGAAGGTTATGAACAGCATCTGATCAGCCAGCCAATCGGCCCTCGCGAGCTGCTGCTGTCCG
CAAAAATCGGAATGATGCGCGGTGATTTCTCTGCCGGCATCGAAAAGTCGTTTATCAATAAACTTCCATCCACGTCTGCA
CAGGCGGCGCGTGAAGTGGTTCAGAAGATCTTCGGTTAATCGTGCGTAAAGGATGTTTCGGCTCTCTTATCGCAGCGTCT
GAAACTGGCCGGGCTTGTCTGGCGTGTCCGGATAGGCCCGAGTGCCACCAGTCAGCCAAAGAGGTTGCGATTTCGATGTA
TGGGAAGTTCGTTGGCTTCCCCAATGACAAAATCAAGAAAACCAGAAAGGTAAAAACACATGAAGGCTCTGATGGTCAGA
ACTGACTTCTCCCTGGGAGAGTCGGCTCTAAAAGCAGAAAACGCGGTGAAAATCGCGAGAGACGCTGGCTACACCGCTGT
CATTTCCGCTGACAGCATGAACATTGCCAGTGTGATCCCCCTGCAGCGTGCCGCTGGCGACGACATGGCGGTTATTTGTG
GTGTTAAGCTGAATGTGGTCGACGATCCGACATACGAGCACCGCGCCCGCCTGGCGAAAGAGTCAGGAGGATGTATGGAA
TCATTGGTGCGTGATCGCAGCTACTGCTTCACGGCACTGATAAAGAATGAGCAAGGTTATCGCGACGTGTGCGAACTGAT
GACCTTAGCCAACAAGCGCGAGCAATTCTACTTTGTCCCGCGTCTGGCACTTGACCAGCTGGCGGCCGCATATGCCAAAG
GCAACATCATCCTGCTGACGTCCGACATTGGCAGTGTATTCCAGCGCCGGGACTTCGCAAAGATTATCGGGACGCTGGTG
ACAGCTGGAGGACGCGATAACTTCTACAGCGTGGTTTATCCGCACCCTACCCCATTCTACGACCAGATTAACGTCCGGGC
GATGAAAGTGGCGAGCGCACTGAAAATAGAGCCAGTGGCGTTCTATCCCGCTTATTATGAAGCGGTCGACGACGCTGACA
TTAAAGACATTGCGCACATGGTTACGAACAACATCAAAATCGACCAGCCGCATCGTCTGCGTATTCCCCACCAGCGAGAT
AACGCCGTTAATGGTCGCCGCCATCTCCTTGAAGCGCTGAAAGCCTTCTCCGTTCGAATGGATGTGCCGGTAACAGCTGC
AATGGCCTCAACAACGCAGGACACCATTATTGAAGCCTGCACATGGCGCTGGCATGAATTGCCACCAGCACTGCCCAAGA
TGGCAGATGACGAGCCTGCAACGCTGATGAAGCTGGCTGTCGCGGGGCTACGCAAGCGTCTTACTACCAAAGAATTTGGC
TACACACCACCGGCTTCTGAGCACCGTGTGTATGTTGATCGCCTGAAGTACGAAATGGACACGCTGACCCGCCTGGGCTT
CTGTGGCTACTTCCTGATGGTGCGCGACCTGATGAATCACAGCCGTGAAACTGGCATTCCTGTCGGGCCAGGTCGTGGTT
CCTCTGCCGGTTCTCTGGTGGCGTGGTGCATCGGCATAACCAACGTCGATCCTATCCGTCACGGTCTTCTGTTTGAGCGT
TTCATCAACCCTGAACGTCTCGACTTACCGGATGCGGATCTGGACTTCAGCCAGGCACGTCGTCATGAGGTGATCGAGTA
TCTGAATGAACGCTATGGCGAAGATTACGTTGCCGGTATTCCGAACTTCACCTATCTTGGCGCTGCCTCTGCGCTGCGTG
ACACCGCGCGTATTTACGGTGTCGATGCTGCGGATATGGCGGTATCCAAAGAGTTCAAGAATCTTGAGGACGATAGCCTG
TCTCTGGAAGAGCTGCGCGAGCAACTGGCCAGCCTGGACAAATACGCCACGAAATACCCGGAAGCGTTCAAAGCGGCGTG
TAAGCTGCAAAGCTTGATGCGTGGTTTTGGTCGTCACGCTGCTGGGATGATCGTCGCTGGCGTTCCACTGGTAGAGCGCA
CGCCCGTCGAGCTGCGTGGCAACGCTCGCTGTATTGCGTTCGATAAACGTTACTGCGAGGCGATGGGGCTGATTAAGCTG
GACGTTCTCGGTCTGGCAACGCTCGATCTGCTGGATAGCGCGAAACGCTACATCAAAGAGAGTACCGGGGAAGACATCAA
TCTCGATGCTATTCCACTGGACGATCGTAAGGTTCTGGATGGGTTCGCTGCAGGGTACACGCAGGGCGTATTCCAGCTGG
AGTCCGGCCCCATGCGCAAGCTGCTTAAAGATCTGGGCGGTGGCATTGAGCCAATGAGCTTCAAAACCGTTGTCGCCACG
ACCGCACTCTTCCGACCTGGCCCGATCCAATCCGGCATGTTGGACGACTATGTCTCCGTGGCCAAAGGCTTCATGGCTCC
ACAGTCGCTGCACCCGGTACTGGACGAACTTACCGCGGAAACAAACGGCGTGATTCTGTATCAGGAACAGACGATGAACG
CGACACGATTGCTGGCTGGCTTCACGATGGCCGAAGCTGATGGTGTGCGTAAAGCGATCGGTAAAAAGGATATGGAAAAG
ATGAAGAGCATGGGTGAGAAGTTCGTCGTTCAGGCTCAAGCTGGTTGGATCGACGTTGAGATGGAAGACGGCACCACGCA
GCGTATTCACCGCGCGGAACACTTCAAATGTGAGGACGGCGCACTGCGGACGGTAGAAGAAGCGCTGGAGGCTGGTGTGA
AATTACCTATGGCTGCTGTACGCGTTACAGGGTCACAACCGGGATTGTCTGAGACGAAAGCGAAGGAGATCTGGGATGCC
TTCGAGAAGAACGGTGCGTACCAATTCAACAAATCACACAGTGTTGCTTATTCTTTAATCAGCTATCAGTCTATGTGGTT
AAAGACACATTACCCTGCTGAGTTCTTCGCTGCTGCGCTCACCATTCTGGGCGAGGATAAGCACCAGGGGCTGGTTAAGG
ATGCGCTGACCTATGGCATTCGCGTATTGCCACCAGACGTTAACGTGTCATCTAACCGAATTGAGATCCGCACGCTGGAA
GACGGCAGCCAGGTTCTGTATTCGCCATTCTCTGCTGTGAAAGGCTGCTCTGAGAATGGTTGCCAGGCCATCATGAGAGC
GCGTGAGAAAGTTGGCGGTAAATTCAAGTCACTTGAGCAATTTGAGGAAGCGGTCGAGAAGCGTGCGTGTAACAGCCGGG
TACGCGAGTCACTGCAAAAAGTAGGTGCGTTCGCATCGATAGAGTCAGGCAGTCTGCCAGCGACAGATCCGGAACGTCTG
CGCGACCAGGCAGAGTTGATGGGCAATCTGGTGATCGACGCTGTAAAAGCCTCTCGACCGTTCGAGATGAACCCTAAGCG
CTCTGCCGAGGTGAATGTACTGATGACTCGCATGGCGGCCGAAATGGGTCTGGGAGACGACCTGATTCGCCCAAGCATTG
GCATTAAGCCGAAAATCATGGTCATTCTGGACAACGCGAACGGCAATGATGGGCGTACCGGCTACTTCATGGAGAACGGC
TACGACGACTTTAAGGCGAAGTTGCTTACTGCAGGCGATCTGCGCATGGGCGATCTCTACGTCACAGGCGTGTGCAAAAA
GGTGAAGGACAAAGAGAAGGACTACACCAAAGACGAGATCGGCCAGTTCACCGACTTTATGCGTGAAGAGATCAATCTGG
TGCGTCCGACCTATGTGCTGACGTGTGGCAGCCGGGCGACGTCACTCTTCAACAACAAAAGCAAACCATCCGACCTGGTT
GGACGCAAAGAGTATCTGCCAGAGCTGGATGTGACCGTTTTCTACGGATTTAACCCGAACATTTTGTACTTTCGCCCAGA
GGAAGGCGAAAAGCTGGAAGCAATTCTGGCAGAGGTAGCGGAGACTATTAGCAAATGAATAAAGAGAACACCATGAACGA
GGCACAGAAGATTGCACAAGCGCTGGCGGCTATCCCGGCGGATTTTCAGGATAAAGCAGTTGCGGCCACCATGCGGTCGC
AGTTCTGGGAAATCATCGACTGTCCGGTCACGTTAGATCTGGCGCTGGCGTTCGCCGGGCTGGATGGTGCCGACAAAGTC
AGTCGTTTGCGTAAATGTGCCAGAGCGCTGGCGCTTAAAACGCAAGATCCGAAGGCGTGCCAGTATCTACTGGAGATCTA
CGAATCGGATAATCCAGAGGAACAGCTGGAGGCGTTCAAAGTGTTCCGCAATCGGCTGGTGCTGAAGGTGGCCAAAGAGT
TTATGGAAGTGAACAAGATTGGCGATGTGAGGCAGTACAGGCTGAAACGCCAGACCAGAGTCACGCTATCCAACATTTTT
GGTAAGAAAGTCGCATAAAGCAAAAACCCGCCGATTGGCGGGTTTTTTATGCGCAAATTTCTTCGCGATTATGCGGGCGA
AGCAGTGAGTGGGTAATTGACTCCACCTCCTGAATGTCGCCAAACGATCTGATACGCAGGGCAAGATTCCACTTATTCAA
TGTGTGCGCGTTACGCACCAGTTCTTCCCGTGCTTTTGCGTCTTTGCTGTCGAGACGACCGCAGTCGTTCAACCATTTAG
CGACTTCCGACCAATCCCAGAGTGGAGACTGACCGCTGATGCGCTGTACAGGGCAAGGGAAATCGCCTTTGCCACGTAAG
CCGTCTTTAAGCAGAGTGATAGCCTGGCGGGTTAAGCCGGAGAGTTGAGCGATATCACTCAAACCTACCAGTGCTGAATC
TACCGATTCCACCACTGCGCCAATACCTGCTGTTTCAATATTATCGATTGCCGATTTGATTGCCTGATCTAAAGATTCAG
CTTCTCTGTCAAATTCTACATACACTGAGCTGCCGTAGTAGCAGATGAGCGCGTCATCGCAACCGTTGGTGTACAAAGCG
TCTGCGAGACCTTCGGTCTCCATCTGAACGCCTGATAATGTCAGTGTGAAGTTATAGAGTTCCATTTGGATCTCCTCGTC
AAAAAGGCGGTTGCCCGCCTTGGCTAAAACTCCCGAATCAGTCCTTTGTTGACTTCGGGTTACAGCGGTCGACCATTCTG
CGGATCTGCTTTGCGTGCGTCTCCGGGTCTTTTGGTGTGCTGTTTACGCTCATGGCGTGAGTACGTCCATGTTCGGCAAT
TCCGCATTTGATGGTACAGAAGGGGTGCCCTGTCGCTTCTTCAACGATCCAGCCTTTTTCTTCTGCGTAACGGAGTGCGT
CACGTACTTCTTTATTAGGGTGCTTCTTACTCATTAGCCTCCTAGTGCGCTAATAATAGACAACGTGTTAACTTGAGTCA
ACACTCTTTGACGATGCCGAGTGTTGAGGGGTTAACACCCCCATACATGCGCATCTACGGCTACGCAGTACTGGCGTAAG
GTTATCAGAATTATCCCTATTTACATCGACATACCTGCGTCAACCCTCAACTTCTTCAGCTCGCAAGCTCCACCACCTGA
TTCCTGCATGATAAAATTGATACACATAAATAAGCAGGTAATTAACGCTATGAGCACCGATATCTACGAAAAAATCATGT
CCGATCTGGAGTTCGACCGCGACAATCTGGAGGAAGTCTGGCGTCAGCAACCGCGCCTGTTGATGGAGTACGGCTCTAAG
CTGGCGCGGGCAGAACGCGAAGTCGCAGATGCAAAACTCTCCCTCGATGCGATTGAGGCGAAAATCTACGACAATGAGCG
TAAGAACCTGAGTATGAACGGCATTAAGTTCAATGAATCCGTACTGGAGGCGAAGGTTAGAACCAACCCGCAATACCTCG
CGAAGCGCCAGAAACTCGACGATGCCCGGCACATTGCAGATCTGTACAAGCACGCTGTAGCCGCCTTCTCCCACCGCCGC
GACATGATTGTCCAGGCGTCCAAAATGGCTATCGTGGAGATTGAACGTTTGGGCGCCGAACGTTTCCACTCTCCCCGTTA
ATTTATGCTAGATCGTAAGTAAGTACTGATCTATCATTCTTCTCACTCGAAAGAGCCACGAATAAACGAACGCCCAACGC
GCATAGCGCCAATGGCCACAATCACAACAAGGAGAAATACATGTCTAAGTCATTACTTGATCTGCTTAACAAGACCCGTG
GCGATATTGCTTCTAAACGTGGCAATAACGTTGATTTGACCCGTCTGAAAGACGGCAATAACTATCTGCGCATTTTTCCG
AACAAGGACGACCCGAATGGTGTGTTCTTCCAGACTTTCGGTATGCACTACGTTAAGCATCAGAATGAGGAAGGCAAAGA
TGTAACCACCGCCTACATCTGCGAACAGCACACCCACGGCCACGCTTGCCAGCTGTGTGAGATGGTTATGGAAGGTCGTG
CTCGCTTTAAGGGCAACAAAGCGATGGAAGAGCGCATTAACAGTATGCGTGCTACACCTCGTTATCTGGTCAACGGTGTT
CTGTCTGCGCGTGAAGACTTTGCGGACGCAGAGAAATGCCAGCTGATTGAGCTGCCGTCTACGGTCTTCGACGATATCTG
CAAAGTGATGTCCGAAGATATTGCGGATGATATCGGCAACCCACTGAGCAAAGAAGAAGGCTATGCGTTCCTGATTAAGC
GTACCGGTTCCGGTCGTGACACCAAGTACGACGTATCCCCGAAACGTAAAGTCTACAAAGGCGACATTCCTGAGAAGCTC
TGGACTACCCAACACGATCTGATCGCATACGCGAACCAGGCTGACGAAACCCGTCTGCTGTCTACGGCTCGCACTATGGG
TCGTCTGATTGGTATTGCGGCTCCGGCAGCAACAATGTCCTCTCCGGCCATTTCTTCCGCTGCAAAATCAGCCGCTGCAG
AACTGCCTGGCTTTGGCTCTATCACTGGTCATACAGAAGGGGCTGCTGTCGCTACGGCACACACTCCGGCTCCAGAGTCC
ACCAGCCTGGTTGATGAAGAGATCCTGCGTGCCGCTGAAGCTGAGTTCAAACCGGAAACTAAACCGGAAGAAGTTAAAGC
TCCGGAAGCCGCCGCAGCTGCAAGTGCTTCAGCATCTGCTGCCGCTGCATCTGCACCAGCTGACGAAGGTCTCGATGACC
TGCTGGCTGAGCTGGACGCTCTGTAATCCCATAACGTGACCAGTAAGGCGTCTACGGACGCCTTACTTTTTGGAAGGAGT
GTACCGGTGAATTATCTCTTTGTGGACGGTAACAGCCTGGGCTATTACCACCAGCAATCCGACAAATTACACAACGGCGA
AATGGAAGTTCAGGCGGCTTTTGGCTTCGTGAAGAACGTTCGTCGTTACGCCTCAATTCTCCATGCCCGGCCAATGATCT
TGTGGGATGGATTCAGCGACAAACGTCGCGACTTCTACCCGGAGTACAAAGCGAATCGCGATGACGACCCGGATATGAAG
AAGATGAAAGAAGGTTTTGCCATCCAGAAGCCGTACATCTTGAAAATGATGACCGCGCTGGGCGTTAACCAACTCATTGC
AAAGGACGCAGAAGCGGACGACCTAGCTGGAATGCTGGTCTCTCGCCTGGCTCCGCAGCCAACCGTTGATCATATCTACC
TGCTAACAGGTGATGGCGACTGGCTCCAGCTGGTTCGCGATAATGTGAGTTGGGTAAGCCTGCGTGAAGATGCCAAGCAC
AAGCAGGTGAACTTCGAACAGTTCGCAGAGCTGACAGGTCTGCCAACACCACGCGCGTTTCTGGAAGCGAAAGCGTTACA
GGGTGATAACTCGGACAACATCAAAGGCGTCGGTGGCATTGGTGACGGTGGCGCGAAAGAGTTACTTCATGAATGGGGAA
GCGTGGCCGCAATGGTACGCGGCATTAACGACGGCTCCATTGTCATCAACAAAGGTCGCTATAAGACGGCATTCAACAAG
CTGGCAAAGAACGCCTTCAACGAGAAGACGGGCTGCCGGATGCTCGAAGCCTTTAAGCGCAACATGATGCTGATGAACCT
TATCGACACAAAATTCCCACCCAGCGAAATTGAGTCGATTAAAGGCGCACGCGACATGAATGCTTTCGAACAGATGTGTT
ACGAGCTGAACTTCCGGTCGTTTCTGGAAGATCTGGAAGTGTTTGTTCTGCCGTTTGAGAGGTACTGCTGATGCTGAAAT
CCATCATTAATGGCGGGGCAACTACGCCAACCATGCTGGCTAAAGAGATTGTCTTCTGCCACGGCGAGCACGCTGTGGTG
GCGCTGCCGAACATTCTGGGCGCTGCTGGCATTTCTGCTACTGAGCGCGAGTTCGCGCTGGTCAGCGAGCAGGTCGTGAA
GATCATCGCTCGCGTCGCCAAACACCTGAACCACGACGCAATCAAGTTTGACGAAGCCGCTGCTTCGAAGCGAATCAACG
AATCAAAAGGAGCCTAATCATGGCAAAAGGCAAATCCGCACTGGCACTGGCACTGAAAAAGAAAATCGGCAGCAATGACG
AGATCCAGAAGGTCTCCCACTGGATTGACTCCGGTTTCCCTCCACTGAACAAAGCCATTTCCGGACGTTACGACGGTGGT
TTTCCGTGTGGGCGTATCGTTGAAGTCTTCGGGCCGCCAAGCGCCGGTAAAACCTTTTTGGCAACGGCTGCGATGGTGTC
AGCACAAAAGCAGGATGGTCTGGCCGTGTTCCTCGACCACGAAAACAGCTTCGACGTTGGTCTTGCGGTGGCGAACGGTC
TGAACGCCGACGAAGACGATGGTCAGTGGGTCTACAAACAGCCGGATACCTTCGAAGACTCCGTTGAGCTGATCGGCACA
ATCCTCAAACTGGTGCGCGACGAAGAGCTTATCCCGGAAACAGCCCCTATCTGCATCGTAGCCGACTCTCTGGCGTCGAT
GGTTCCGAACTCGAAGGCTGAGAAGTTCGACAAGATGGCAGAAGGCACTGCGAAGGACAAAGATCAGCTGAACATGAACG
ACAACACGGCGCTGGCGCGCGCGACGAGTGCGAACTTCCCTACTCTGGCGCTTTGGGCGCGTAAGTACAACGCGTGCATC
ATCTTCTTGAACCAGGTGCGTACCAAAATTGGCGTGATGTTTGGCGATCCGACTACGTCTCCGGGTGGCGACTCTCCGAA
GTTCTACGCGTCGGTGCGCATCCGTCTGGGTGCATCCGTCATGAAGGATGGTAAAGAGAAGATCGGACAGGACGTTGGCG
CCGAGTGCATTAAAAACAAAGTCGCACCTCCGTTTGGCAAATGCTCATGGAAATTCTACTTCGACCCGACTCGCGGGCTG
GACGTCATCGAATCGCTGGTTGAGTACATGCTGGAGGAAGGATACCTGCCCAAGAACGCCAGCGGGCGTGTGGAAATTGG
CGATAAGAAATACACCAAATCGCAGATCGTCGAGATGTACCGCAAGAAGCCACTCCCGGAAATCATCGCAGCACTCCAGG
CGATAGACGAACGGCGAGCGAAAGAGTCGTCCCCGGCAGAGACAGAAGAAGCATAATCACAAGGCGTCCATTGGACGCCT
TTTTACACTTGAAAATATATAAGTACTTACTTATCATTTCTACACCAAAACGACAAAAGGAAACACATGATTAAGGGTTA
TCTCATGGCTGTTTCAGCAGTGGTATCAGTCTGCTTTATTTACGGTTTACTGGTTCCATCGCTTATATCAGCTAAAAGCG
ATCTGGCCTTCTTTATCGGACTTGCCATCGCTTTAATCTTCCCGGTTGCCTTATTAAAAGCTGGCCGCAGATATATCAAC
TCACTCAATAAAACTAAGGAGAAGTAAGTAATGAAGAAAGGTTTACTGGCGGTGGCTTTGGCTGCTATTTGCACAATGGG
TCTGACCGGCTGCGATCGCGTGGAACCGGGATACGTTGGCATTAAGGTAAACAAATTGGGTGAAGACAAAGGTATCGGTG
AAGTTGTCGGCGTTGGCCGTCAGTGGACTGGTCTGAATACCGAGCTGTACACCTTCCCCACTTTCAAACAGATGAAAACC
TACGATGAGCCGTTCACATTCCAGATGAGCGACGGGACAGCCATCGGCTACAAAATTGGTGTGGCATATCTGGTTAATCG
CGACAAAGTAACTACCGTATTCCAGACCTATCGCAAAGGTGTTGATGACATTACCGACACTGATCTGCGCCAGAAGATTG
CGGATTCACTGAACCGTCTGGCCAGCCGCATGACTACCGACGCGTTCATTGACGGTGGCAAGGCGTCTCTGCTCGACAAT
GCACTGAAAGACATTCAGGCAGAAATGTCACCAGTAGGTATTGAGGTTATTAGCCTGTCATGGGTGGGCAAACCAGACTA
CCCGGACACGGTCATCGAATCTATCAATGCCAAAGTGACCGCGAACCAGAAAACGCTCCAGCGACAGCAGGAAGTTGAGC
AGCGCAAGGCAGAAGCGAACATGCTGCGTGAACAAGCCGAAGGTGAAGCCGACGCTATCCGCAAACGTGCTCAAGCAGAA
GCTGATGCCATTAAGTTGCGCGGTGAAGCATTACGTCAGAACCCGAACGTCATGGAGCTGGAAGCCATCAACAAATGGAA
TGGTCAGTTGCCTCAGTACATGACTGAAGGGGCCAATACTCCGTTTATCGCGTTGAAGTAACAGCCTTTTCAAAGATACG
GCGTCCACTTGGACGCCTTTTTTATTTCCGTATTATCACCAACAAGAAAACAAATTGGTTACTAATACGGAATTACCATC
CGTAAAAGTACAAAGTGACAACGCCACATAGTTGTTCGGCAACGGAATGAGAAGGAGATCGGGAATGAAAAATTACAGCG
AGATGACGGACTTTGAGATTAACTGCCTGGTCGCGGAAGCCACCGGCCATCGACCGCTTATCTCACAATATGGCTGGAAA
GGCTCACAGGAAGGCGATTACACAGCAGTGGTCGCCATCGGCCCGAACGGAGCCGGAACCTTCGACTGGTGTAACGATCC
GGAAGATGCGTGGGACATTATTTACCGACACAGAATCGGCGTAATCCCTGCCAGACAGCCTGGCGAGTGGAGAGCGGCCC
ACAGAAAGGTGGATAGCTCAACGCCACAGCATCTGATCCAGAGCCCTAACCCTTTCAGAGCTGCAATGACCGTGTTCCTT
TTAATGCAGGAGAAAAAGCGTGAAGAAACTGTATGACGCGGCCAACGCTGCGCTGGATGTAGTGGATACCGAAATTGCCC
AAGGCTTCCCGGAGCCAGAGTGGGCGACGCAACTGCGTGAGGCGATTGCGGAGATGAACGCACCGGAACCTTCAGAAGAT
GAAGCCGACTGGCAGCGTTTCATCAGAATGTACGCGGAAGAGATTGGCCCGACGCCAACCGCTGAACAGGCCATGTTGCT
CAAGTACTTCAAGGAAGCTGGAGAGAATCTGCCGGTTGATGACACACCGCACTGGTTTCATGCCGCCTGGCGTAAGTTCG
ACGAGATCTACACCCGCGGTCTGGGAAACAAAGATATGGTCGTCTGGCATCTGATGCACATTGATAAGGCTGTCGACCGC
ACGCTGGAGAAGTTCTTTCCCCCAGCCTGAACACAATGATTGTGCGCCGCATGGCGCACATTAATATAAATAAGCACTTA
CCAATAAGGAGAAAACACATGAAGATTTTGGTTCGCATTTCAGCCAGCACCGACTATGACGTTTACCCGTTGTTCATGGT
CAAGTGCGACGGTCTAAGCGATGAAGAAATTCAAGCGGCAATTGAGCGCAATCTCGTTGAGTACACAGGCATGGATGCAG
ATTCAGTGCATGTCGATGATGACGGTGTTTGTTGGCACAACGGTAGTTGCTGGTACGTCGACGACACGATGCCTGTAAGC
GATGAAGACGCGGCTCATCTTGAGCGTATCTTAGGCATCAGCACTTTTGAGTGACATTTACAGCAAAAAATATATAAGTT
AGTATCTACCTATCATGAAAACTGTATTAGACACTTTATTACTTATTGTCTCGATAGCTTTTGTGCTCGATTGCATCTTC
ACCGGAGCAATCCGTAAAGCGCTAGCGCCTGTTAATGGCGCGATGGTTAATGCGCTGGCCGTAGTGCTGGTATTCGACTC
AGCATTCGGCGTTATCAAAGGAGTCGCGGCATGAAGAAAATAGCCCTGGCTCTGGCGCTGCTCTCCCTCCCTGTCTACGC
GGACACGCACGTCTATGAGTGTGAGATGTCAGTGGCCGAAGTGAAAAACGACGTGATCCGCAATGTTGTCAAAGCCAGCT
ACGGCGCGATGGTTGTGGACAGCGGCGAACAGTTTTATGTTGTGCGCGATGATCGCGTCCTGTCTTCCCCCTATCTCACC
AAACGTAACGGCAAACTGTCTGGCGTGGGTGAAGATAAGTTCGTTTACAACAAATCAGGTGATGTCTACGGCGTTCACGC
GAAGAACGCCAGCTACCTTTTCGATGACTGCAAGGAGGTTGGTTGATGGCGGTTACACTGGCAGGTCTGGAAATCGAAAA
AACAAGCGGCTACTGGCGTGCCAAAGGGTTTAAACAGACCGGCGTGCTGGAGCGTCTGGAACGTGAGGACGGTGTCATTG
TCCACCAGCGTCGCGAATGGCGCATGTACGATCCGGAAACAGGTAAGCTCACGACGAAGGCCGGGACACTCTGGGGTCTG
CTGAAGAAAATCCACTGAGAACACTAACCACTGCGGTGAGTAGCCAGCTCACCGCGTGCGTATCCGACTCATAACCACTG
TGGTGAGTAGAACACCATTCAGGTATGCAATCCAACCACTGTAGTGAGTAAAACGACTGCCGTGATATCCGGTATCCACT
GTAGTGAGCAAAGTAGCGATTATCGACGTCGCCATCCACTGTAGGGAGTAAACAGGCGTTCATTCGCAGCAAACAACCAC
TATAGCGAGTGATGGAATGCGCTCTCCAGCGGGTATCCACTATGGAGAGTAAACCTTCACTGTTTTCAGCGGATATCTAC
TCACTACAGTGGTTAGTAAACCCAGCCAACCGATTCTGCTCTCCACAGTGGATAGCCAATAACGAAGGGAACAACGATAA
CCACTATAGAGAGTGGGTTTAACAAGATACCCAGTGACCACTAACCTCGCAGCCCTTGATTCATCTAGGTTTGTAACCAC
TAACATTTATTTCGTTGTTTGCGTGCCACTGCCTACAGTGGTTACTCTTCGGTTGCTGTTACTCACTACAGTGGATAGCG
GATTCCAGATAAACAAAAGGCTCACTACAGTGGATAGTGAGCCTTTCTACTCTCTACAGTGGTTGGGCTATTTACGAGTT
TTAGCTTTGCGCAGCTCTTCGAGAATCGCCAGTTCTTCCTTGCTTAACATGACCATCTCACCGTCTTTTTCTTCAGGAAC
AACATCGATGATGTCCTCCTGATCATCACCAGGCAAGCTATCTTCCTGCTCTTCTGGTTCTTCCGGCGCAGCTTTAACTG
GTGGCAATGCCGGGCGTAACTTCGGCCGCCTATAGTGGATGATGAAGTAGACCGAGCTGCCGCGCTTCACTTCGGTGTAA
TCGAGATAGCCGATCTCCCGCAGCTGCTCCATCGCCTTCCTGACTGTCGCGTTCTGGGTAATGGTGCGGCTGGTTAAGTT
AAGTCTGGCGCGTAATCGAGCCAACGAGATTGGTGCCGGGTCAGGTGGCAAACTTTCGATGAAGGTGTAGAGCGCCTGCG
CGGATTCTTTTCTGGAGAGTTCGTTGATTGCCCGGAGTTGCAGAAGAACCTTTTTGTCGAACTGATAGAGTTCGAAAATC
TTAGGATCAGCCTGCAGCGAGACCGTGTCGTTCTTAGTGCTGTACTTTGCTGTCTGCACAAGGTGCGTCACGTAATACTC
ATCAGAGCCTTTACTGCGGAATGAGATAGTGTTTGTGGCGATACGAGTTAGAGAACTGTCCAGGCGCTTACGTAACTTCG
CGGACGATCTGGCCGTTGGTATGCCACAGAGCCTGACGAACTCGACGAACGGTAACGTGACAGTATCGCCAACAACCTTG
TGTTTGGCGAACGCGTGGATGATGCCTACCCACGTTTTGAAGTCGTTATCCATATCCAGACGAACGCCGGAGATCCTTAT
GTCTTCGTACCCTTCGGCTTTGGCCAGAGACAGCTGTTTGAGTTCAGCAGAGGCGTCCATAGAGACCATTTGCCCCTTTC
TGCCCCTGGCGGTCGATTTCAGCGTCGGAACGAAGAGACCAAGACGCATCAGAGCAACAGGCTGAACTGTGTTGTTGGTG
TTAGGAACTAACGTAACAACTTCGCCGGTCTTTTTGTCTGTTTCTGAGAATGCTTCAACGATCGCTATGTTTTTATTGCC
GTTTTCGCTCATTCCAAGTGTCTCTTTTTATTCGACCGCTTTGGTGGCCTTTGCTGATTACAGTGGATAGTAGCACTCAT
CACAGCGGTTATCCTACCGCCTATAGTGGTTTTTCTACTCTCTACAGTGGTTGGCTTGCTCTTCATAGTGGCTGATCTTC
TCTCTATAGTGGATATCGATCACCTCTAAGGCTATGCGGCACAAGGGTTTGCGGGGTGCGGGGATCTTTTTGGGTCTTTG
TGGGTCTCTTTGGTTCTCTTTGGGATCTGAATTACTGGATCGGGCCTGTGTATAAAAATCAGGTAATTGCAAAACCAGCC
ATCACTCCCCTTCTGGGGATAATGTGTGGTCGAAACAAACACGCCTGAACGCAAATCTTCCAGTATGTCTATGAATATCA
GCTACCTGCCGTAGAAAAACAGGCACTGAGTTATCCAGTTAAGACAATGTCTCCTACTCACTACAGTGGATACCGACCAC
TCTCCAGAGAGGTTGTTTTGCTCTTCATAGCGGTTATTATGCTCTCTACAGAGGTTACTTTCCTCCCCATAGTGGATAGT
AACCCCCTCTCAGGCCAGTAACCGCAACGGCTGGAGACGATCGGGGATCTCTTTTGATCTTCTGTAGGATCTCTCTGGGG
ATCTAATTATTGGATCGGGCCTGTGAATAATGGGTATAAGTAAAACAGGCATTTGCAAACATCGGTGCGCCTTGTCAGTT
ATCGTTGCCCCGGACAAAACTATTTGAATAAGAACTATGGATCTCAAACGCACGCGCTGGGTTCGCCGTCTTGAAGATGG
CTCCTACACCATTGAATCGAACACTAGCCTGAACAAACAGAAGTTGCTCTGCGACCTGTGCGGCATTGCGTCGAAGTGCC
CGATTAACGAAACCCGGCTCAAACTCCACGACGCCGGTGCGCACTTCCACCTGAACAGCTGCATACGTTACGTGCCACTG
CTGGCATTTCGTAAACCGATCATCGGATTGGACGCTCCCTACTTCAACACACTCCGCTCTGGTGTAACATGGCGGGACCG
GGTCGAGCCTGGCAAACTCGTTTGTCTGGTTGAGGCTGATACTGGAAATATCATCCGATTCGGGAGAGTCGATAAGGTCT
ACTCCGGCCCGGTGGATGAGATGCTGCGAAAACACAGCCGGTTTAACCATCTCTGCATGGGCGGAGAGAAGATCGAGAAG
GTTGACGAAGTGATCCGCAAATCCTACGGACACTTCCTGAACGACGACAGCCTTCTCACAGCCATCTACATTCGCCATGT
CGATCGGGAGTTCGATACGGAGTATCACAGTGCTGAAGAGTTGAATCTTGTCGACCCTCGCCCAAAAGCTGGGGTAATCG
ACATCAGCGTTGCGCGTCAGAAGCCCTCTGAGACGTTTTAAACGTAAACTCATGGTTTTACCGGGACATAAAATATGGTG
TCTTAGAAAGACACTGAGAGCTTTAGGGATTAATACATGAGTGAATTTTATTCAAGGGCAGCGACTGCGGCAGACATGCC
ATTTATCATGGGTGAGTTCGAAGACGGCGCACGCAAGGGTCACTTCTACGAAGAGATCCTCACATCAAAGGGGGGTAAAA
CCTTTGAGAAGCAGACCAGGCAGGCAATCAAGACGAACGAGCAGGGTCAATACTCCGGGCATTATATCTACATCCTGCTG
CGCCGTTCTGATGACAAAAAAGCAGGGCTAATCTGGTTCTGTGCCGCACTCGATCCAACCGGTGCGCCACGACTTGAACT
CCGTGCCGTCAGTATCGTCAAAGAACTACGCGGGAAAGGCTATGGGTCAATGCTGGTGTCAGACATGATCGATTCAAACC
CGAGCCAGCCGATGATGGCGAAGTGCTACGTCAAATCCTCGCAAATGGCCGACATGCTAAAACGCAGAGGTTTTCACCTT
TTCGACACGTCCCCCAAGGGCACGCAGATGCTGTTTCGCGATCCAAAGTAAAAAGCACCCCATATGAGGTGCTTCTGAAG
AATTAATCGCAAGTTGTTTTGCCAGTGCCGTCTGGGTATACGATGGATTCGCACGACTTGCCGTCCAAGAAACTGTAGCT
GCGAATAGTGCCGTCCGGATCGCGTTCTGTGTAGGACTCTAGCTTATTCGGATCAGCGTTCTTACGGCGCACTTCTTTCA
GCTCATATTGGGCCTTGTACATCTCCTTGTAGGCTTCTTCTATGCGCTTCATCTTGATCTCCTTTGCCTCTTTGCTACCG
AGATAAGCGGCCATTTCAAGATCACAGTTGAAACGGATTTTTGGGAATGAAGGCGCGTATCTACCCATGACTTTGGTTAA
ATCATTGTCGTTGGAGACATAATAGGCATGGCTTCCACACAATTTGTCGGCTCTGTCCTGGGCAATAGCTACGCTTGAAG
TGGAGTAAATATCAACGTACCCGCCAGCTGACTTTTCATCTTGAGGCGGTTTTGGCACGCACCCGATCAGAGCAATGGCC
ATCGTCCCAATAATTACGCGTTTCACCGTCCGTTCTCCTTTTTCGTTTGGTTGTCATCATTGAGTGACTGCGATTATAGA
GTGGCTTGTAACATTTAGAAATCTTTACCGCTTCATAAAATAGGTATTCACTTACTTATATATTTTGTCATAATCATGTG
CCTGTAGATTTTCTTATTTGCCGTGTTGTCTGGGTTGTTCGCCTCTTAAACACGCTTAACATCTGTATCAAAATAACCAC
AAAGGAAAAGACACATGACATTGCCATACGGGGTGATATCAGATCCCCATTATCATCGTTGGGATGCTTTTGCGACAACA
AACGCTGACGGGCTGAACTCTCGACTGGAGATCCAACTGGACGCCACGAAAAAAGCTGCCAAAGCCATGAAAGCTGCGGG
CTGCAAGCACATGCTGGTGGCTGGTGATACTTTCCATGTTCGTGGTGCTATCTCGCCTTCCGTCCTGCATTTCGTGACAG
AAACTTACGAGTGGATCATCAAAGAGTTGGGCCTCGAAGTGGTTATGCTGGCTGGCAACCACGACCTCGAAACCAACGAT
TCCGTATACAGCGCCAATGCAGCGGCCTCTCTGCGCTCAATCGGTGTGGAAATCGTCTGCGGCAAACGTCCTCACTCCAT
CAAAATGGGCGACGTTACCGTCCACCTGATTAGCTGGCGCAATAACCACGCAGAGCTTATCAGCGACCTCAAAACACTGC
GTTCCGGGCTGGATGGCGACAACCATGATGTCGTTGTGCATACCTCGATCAACAAAGCGATCCCCACCATGCCTGATGTC
GGCATCGACGCACAGGAACTGAAAGATATCGGCTTCCGTTTGTTGCTGTCTGGACACTACCACAACCACAAAGAAGTGCT
GCCTGGAGTGGTTAGCATCGGGGCGCTGACGCACCAGAATTGGGGGGATGTTGGTTCGCTGGCTGGCTTCATGATCGTCA
ACCCTGACGGCACATTCACCCACCACGAAACTTCTGCGCCAAAGTTCGTGAACCTTGAGGACGATGTGGAAGACGACCAA
ATCCGCGGTAACTACGTGCGCTTTCGTGCCGTTGTTGAGAGCGATGAAGAAGGCATCAAACTCCAGAACGTCCTGAAGAC
AATGGGCGCGAAGGGGGTCGTCTGCAACTTCATCCGCAAGGCATCGATGATGGAAGGCACTGCCAGTACTGCGGAGACCA
GCAAAATAGACAGCCTGGGTGAGTCCGTCGCGGCGTACTGCAAGATCGTTCACGACACTGACGGCGGCTTCGACCTGAGC
AAGCTGGACATGCTGTGTCAGGAGATCCTGACCGAAGCGGAGAGTGCGGAGTCAGTGTGAGAACGAGCCATTCTGGGAGC
TTTCGGGACTTCATCTCCACGATGAAAAGACTTGAACGAGGCCAGACGGTGATGTTCCACAAGCCCTACCCACCCAACGG
AAACCCTGTGGCGTTTTACCTGGGGAGACTGAGCAAACAAGGCGTACTGAAACGCAGGTCTTTCCCGGCCCACACAGAGT
TTCAACTGCGAAAAGGCCAGCATTTGAATCAAAAAGTTAGAGGCAAAGTATGAAATTTCTAAAGCTCCAGGTTGAGAACT
TCATGGCGTTAGCCAGCGCCGAAGTTGAGTTAGACCAACGCGGTCTGGTGCTCATTCAGGGTGTTAATAGTGGAGATTCT
TCTGCTGCCAGCAATGGCGCGGGCAAATCGACTTTGATGAACAGCCTGATGTGGTGTCTGTATGGCGAAACTGCGCATGG
CGTCAAAGGTGACGACGTGCTGTCTACAGGTCACGAGAAAAACTGTCGTGTGATGGTGACTGTTGAGGATGAAGGAAAGC
GTTACGCCATCATTCGCCACCGCAAACACAAAGAGTTCAAGAACCGGCTGATCGTCCGTGGCGAAGACGGTGATATGACC
AAAGGCAAAGACACACTGACGCAGGAGTTCGTTGAACGCCTGATTGGTGCATCCAAAGAGGTGTTCATGGCGTCCATCTA
CGCCAGTCAGGAAGCAATGCCAGATCTGCCTGGTATGTCTGACAAGAACCTCAAAACCATCGTTGAAGAAGCCGCTGGCG
TCGACCGGTTAACGCGAGCCTATGCCATTGCTCGCGAGCGTGCTAATGCAGCTGCCGCACGCATGGATGTTACAAAATCC
AAAATGGACGCCTGTCTCACGCTTATCGAGACCGCGCAGTCAGAGATTGAGGCGGCCAAAGCGTCCTCTGATAGTTGGGA
ACGCGATCGCGGCGAACGTCTGGACAAGGCCCGTGTCGATTTGGCTGGCGCGGAGGTAACGCTGTCTGAAGTCGTGATGG
AAATTCGCTCGCTGCCGGAACAGATCCGGGATACGGAAAACGCGATTGCTGGCGAACGCAGCAAGCTGGCCTCCAAAGAA
GAGCATGACGCCAAACTGCTGAAGGTGCGCGGTGCGATTGCGGAGATCCGCTCAAGCATCCGCACTTCAGAAGCGGCACA
GAACGAGTCGATGAAACGTGCTCGCTCGTTTAAAACCAAAGCAGAAGAGGTCAGCACAAAGGTCGGAGCACCTTGTGTTA
CGTGCGGAAAGCCCTACTGCGAAGAAGATTTGTCCACCGTGAAGGAGAGTTTCATTGAACAAGCGCGCAATGAGATCGGC
CAGGCGCAGGCATCAGCAGCGGCAGTGGCTCAACACAAAGCTCGTCTTGAGAAAGCGCTCGGCATCGAGTCTGCACTGGT
CTCAGCCACACCCGACGTCTCAGAAATCATCGCCAGAACCGAACGCCTGACCAATGAGCTAAGTGCGCTGCGTCATCGCG
AACGTGAAGTTGTGGCCGTCGAAGCGATGGTGGCGCGGGCGCGTACCGACATGAATCGCATTATGGCAGAGGTAAACCCA
TTTCTGGCCGTTATTAAGCGTCATGAAGACAACCTGGCTGCCAATAAATCTAATCATGCAGTACTTAAAAATGAGTTAAA
GAGTATTCAGGAACAGGCTATGTTGCTGGAGAAAGCTCGCCAGGTTTACTCCCCAGCTGGTGTGCGTTCACACATCCTGA
CCTCTGTTACGCCTTTCCTGAACATCAGAACTGCGGAGTATCTCAACACGCTGTCGGACGGCAACATTGTTGCCGAATGG
TCGACAATGGAGACAACGAAAAAAGGCGAGTATCGCGACAAATTCAATATCAGCGTGACCAAAACAGGTTCCAGCAAATC
CTTCCAGACGTTGTCTGGTGGCGAGAAGCGTAAGGTGCGCATTGCGTGCTCTCTTGCCTTGCAGGATCTGGTTGCCAGTC
GTGCCAGTAAGAATATTGAGTTGTTTATCGGCGATGAAATTGACGACGCGCTCGACACTGCCGGTCTGGAGCGTCTCATG
GGGATTCTGGAAGCCAAAGCGCGTGAACGCGGCACAGTGATGATCATCTCCCACAAAGAGATGAAATCGTGGTTCCGGGA
AACCATCACAGTCGAAGTCAAAGAGGGTCGCAGCTATGTCGTTTAACTTGAGCCGCACGCAGTTTTTGCAAATGTTTGCC
GTGATGCAGTCTATAAAGCTGATAAACCACCATACGGCAAAAGCAGCTGCACCTGCACTTTTGTGGAAAAACGAAAATAT
CAATGACGACCAGTTCGCGGTATTAACCAGTCTGTTGTCATCGACTCCGTTGATGCCGAGTTTGTCTATGCTGCCGTCAG
GAAGCACTGCGCCGATCCTTATTAATCCATTTACGGAAGGTGGATATCTCCCACATTCTGGGCCGGGGTTCGTTGTGATT
CCTGAAACCGGAACGCTGAACATCCAAGAAAATGCACTCTTCAATGCAATGGAGACGCACATCAGCACCGCATTCACTAA
TCTGATTCGACACGCTAACGCACGCGCGGATCATGTTGCAATGCCGGGTGCTGCCTTCGCCAGCTTCTCTGTTGACTATG
ACCGGCACGCGCCAATTTCAAAGCGGGCGAAACTCTGCTTTTACGAGGAGGGATGTGAAGTCGCGATTATTGAAGTTCTT
CTCCCCCATGTATTCAGCGCGAATGAAACGGCTGCACACCATCTGATCGACATCATGCGGCATTTCATCGGCCAGAGCAT
GATCGATGCGGACATTGCTGCAGGCGTTCTAACCAACGATAGCATTCACGTTGTTAGCGACATTCCGAAGCCGCCAACTC
GCGAGCCGGAAAAGACACTTGGACAGAAACTAATGGAATGCCCAACCTGGGCTACGTGGTAAGGAGACCAAAAATGAGTA
AAACCATTCGTGTGGTCGGCGTCGACCCTTCAATGAGCAACTTTGGCCTGGCGATTGGCACGCTGGATCTGGAAACGGAT
AAGCTGGACATTCATGGCCTGACATTGGTGGAAACCAAAGCTGGCGGCAACAAGAAGACGGTTCGCGTAAACAGCGACGA
TCTGCGCCGCGCTAATGAAATCTGGCGTACCGCCAAGCCCATAATCGAGCAGGCTCATATGGTGTTTTGCGAATTGCCGG
TTGGTAGCCAGTCCAGTCGCGCACAAACCTCATACGGCATCTGCATTGGCGTACTGGCGTGCGTGGATAAGCCACTGATA
CAGGTCACGCCAAACGAGATTAAGCACTATGTCGGGAATAAGCTGACCACGTCGAAGGAAGAGATCATTCAGTGGGCTAC
GCAGAAGCAGCCAAACGCCCCGTGGTTGCGCCGTAAGCAATCTGGTAAGGAAGTGCTGGTGAATAAAAACGAGCACCTTG
CGGACGCTGTCGCGTCGATTTACACCGGTATGCAAACAGATCAATTCCGTCAGGTTCGCGATGTGCTTGCAGGAATTTTA
TAAGTTGGTAATTGATAGGTAAGTACTTATCTATTAACATGAGGCCACTATATTTAGTGGCCTTTTTTATTGGGTGATAC
ATGATAAGCATCGTAAAACGTAACGGTTCCACTGAGCCGTTGTCAGAGGAAAAATACAACCGCGTTGTGATGTGGGGAGT
CGAAAACATTCGCAACGTTAGCGCGTCTGCTGTCGCTATGGGCGCTGCTGCCAGCATTTTCGACGGAATGACCACCTGCC
AGCTGCATGAGGCGCTGGTGAAGTCCGCTGCCGATCTGATCTCTCCGGAAACCCCGAACTACTCGCAGGTTGCCGCGCGA
CTGAGCCTGTTCAAGATCCGCAAGGACGCCTTCGGCCAGTATGACTACCCGAATTTCTACAATCACATCGTCAGCAACGT
CAGTCGTGGCGTTTACGATGAAGACCTTCTCAAGTACTACTCTCAGGAAGAAATTGCCGAGCTGGGCGTGTACATCAAGC
CTAAGCGCGACGAATACTTCGGCTATGCCGCCACCGTGCAGCTGGCGAGCAAGTATCTCGTTCAAAACCGTGTAACTGGC
GCTATCTACGAAGGGCCACAGCAACTCTACATGCTGGTCGGCATGTGCCTGTTCCAGAATTGGGAAGATGGCTGCGCCGG
TAAGACGCGTCTGGAGATGGTTAAGGGCTTCTACGATGTGACCAGTACATTCAAGTTGTCTCTGCCAACGCCAATTATGG
CCGGCGTGCGCACCCCTACTCGCCAGTTCTCCAGCTGCGTGCTGATTGAAGCTGCTGATAGTCTGAAAGGGATTAGCGCT
GCGTCTTCCGCAATCATCGACTACGTGTCACGTCGCGCGGGCATTGGTATTGGCTTTGGGCGTCTGCGTGCGCTGGGCAG
TGAGATCCGCAATGGCGAGGCCACCCACACTGGCGTTTTTCCATTCCTGAAACACTTCCAGACGGCGGTGAAATCCTGCT
CTCAGGGCGGTGTTCGCGGCGGCGCTGCTACAGCGTTCTATCCGATCTGGCACTTGGAAGTTGAAAGTCTGCTGGTGCTG
AAAAACAACCGTGGCATTGAAGAGAACCGCGTTCGTCATCTCGACTATGGCGTGATGATCAACCGTCTGATGTATCGCCG
CCTGGTGCGCAACGAAAACATTACGCTGTTCAGCCCACACGATGTGCCGGGCCTGTACGACGCGTTCTTTGTTGATCAGG
ACAAGTTCGAAGAGCTGTACCTGAAGTACGAAGCCGACGAGAGCATCCGTAAGAAATCTATCCCGGCCGTCGACCTGTTC
TCTACGCTGATGCAGGAGCGTGCCTCCACTGGTCGTGTTTATATTGCCAACGTCGACCACATGAACGATCACGGCGCATT
CGTTCCGGAAATTGCACCGGTACACCAGTCCAATCTCTGTATGGAGATCACGCTACCGACCAAGCCACTGGCGTTCACTG
ACGATCCGAACGGGGAAATCGCGCTTTGCACCCTGTCTGCGTTCAACCTGGGCGCGATCCGCACGCTGGACTCACTGAAA
GACGTGGCGTTTTACGCTGTGGCGGCACTGGACTCTCTGCTCGACTATCAGGACTACCCTATGGCTGCTGCAGAAATCCC
GGCTAAAGCTCGTCGTAGTCTGGGTATTGGCGTGACCAACTTTGCTTACTATCTGGCGAAGAACGGCTTTAACTACTCTG
ACGCTGCGGGCAACCAGCTGGTGCATGAGACCTTCGAAGCCATTCAGTACTACCTGCTCGATGCGAGCTGCCGACTGGCC
GAAGCGAAAGGTGCATGTGACTGGTTCTCCCACACCAAATACGCACAGGGCCAGCTGCCAGTCGACCACTATCGCAAAAC
GCTGGATACCAACCCGGAGACATCTTTCGAGCTGAAAATGCCGTGGGAAGAGCTGCGTGGCCGTATCCGTGAGCATGGTC
TGCGTAACTCAACTCTGACCGCTCAAATGCCGTGTGAGACGTCCAGCCAGATCACCAACTCCACCAATGGTATTGAGCCG
CCCCGCGGCCCGGTATCCGTGAAGTCTTCCAAAGACGGCATCGTGAAGATGGTCGTTCCAGACTTCGCTCAACTGAAAGA
CCAGTACGAGTACCTGTGGGATATGCCGGATAACCGCGGCTATCTGACTAAGGTGGCCATCATTCAGAAGTTCTTCGATC
AGGCCATCTCTGCGAACACCAACTACGACCCGACTCGCTTCCCTGGCGACAAGGTTCCAATGATGAAGCTGCTGGAAGAT
CTGCTGTTTGCGTATCAGCAAGGTGTGAAGACGCTTTATTACCACAACACGCGTGATGGCGCTGGTAAGCGTGATGACGA
CGATCAGGTGTCAGAACCTTCCGCTGCGGAGGTTGTTGAGCCAGAAGATGAGTGCGATGGCGCGTGCAAAATCTGATGAG
CGTGGGGAGAAATCCCCACCTTTTCATTGAGTTGAGCACCTTGTTTAAACCAATAAGATAACAATTTGTTTAAAGCCATT
CGATAACATTCAGAGGGAAACACATGACTTATTCTACTTTCCGTTTGGGCGCTAACGACGCAACGAAGGAACCTATGTTC
CTCGGCCAGTCTGTCAACGTAGCACGCTACGATCAGCAAAAGTACCGTGACTTCGAAAAGCTGATTGAAAAACAACTTTC
GTTCTTCTGGCGCCCTGAAGAAGTCGACATTACCACTGACCGCATCGACTTCAATACCAAGCTGCAAGAGCACGAGCGCC
ATATTTTCCTGAGCAACCTGCGTTACCAGACGCTGTTGGATTCCGTTCAGGGTCGCAGTCCTAACGCAACACTGCTGCCG
CTGATCTCCATTCCTGAGCTGGAGACATGGGTCGAGACCTGGTCGTTCTCCGAGACGATTCACAGCCGCAGCTATACGCA
CATTATCCGCGGTATGGTGGATGACCCTAGCATCGTTTTCGACGGCATCGTCACGGACGAAGAGATCATCAGCCGGGCTG
TAAGCATCTCAAGCGAATATGACAGACTGTACGAAATGACCTGCGCTCGCCAGCATCTTGGCGAAGACGAATTTGAACGG
CTGTATGTCAGCGAGTTTGATGGCAAGCCCTACCCTCTCCAGCGCCAGCTGTTCCGAACACTGGTGTCGGTGAATGCACT
GGAGGCGATTCGCTTCTACGTGAGCTTTGCGTGTACGTTCGCCTTTGGTGAGCGGAAGCTGCTGGAGGGCAACACGAAGA
TCATGCGCTTTATCGCGCGCGACGAGGCTCTACATTGCGAAGGGACTGAACGCATGATCCGCTTTATGCGTACCGGTCGT
GAAGGTCTGATGTGGAAGATGATTGCCGCAGAAGAAGAGAGCTTCATCTATCAGACCATGATGGACGTGGCCGGGCAGGA
AATGCGCTGGGCTGACTATCTGTTTAAAGACGGCTCAATGATTGGCTTGAATGCCGACATCCTCAAAAGCTATGTGAAAT
ACCGCACCAACCTGGCAATGCGTCGTCTGGGGCTGCGACCGCTGTTCCCGGAAATTAAAGACGATCCACTGGTATGGATG
AACAAATGGCTGCTGTCAGACACCCTGCAGATCGCTCCGCAGGAAGCTGAACAAAGCAACTACCTCGTCGGCCAGATTGA
TTCCGCTGTCGATCGCTCCGGACTGAGCCAGTTCGCAGACCTTTAAGCCGAGTTTAACCACTTTGTAGCCTGGCGCTGCT
GGGTCACAATTGACGCATCAAATGAAGTCCAAAGGAAAGAAAGAAGACATGAAATTTACGAAACTGACCGATCATCTGAA
ACTTGCCGCAGACAAACTCGTGGGATTTAAACCTGAGCCTTACGAGTTGAATCCTGGTTTTGGCAAGGCAACGGAAAGCA
TCTACCTGATGGTTGACCAGTTCCACACACTGTTTCAGCACCCACGCCGTGCCATTCCAGATCCGGCATTACTGCGTCTG
CGTGCCAAGCTGATCCACGAAGAAGCAGTTACCGAGGGCATCCCGGCAGCCAAAAATGGGGATATGACGGCACTGCTGGA
CGCGATGGCTGACTTCCTTTACGTGGGCGTCGGCACAATGGTGGCCATCAAAGGCGGCATCTCGACGGGCATGAGTTACT
ACACCCAAGAGCAGAGTGTTGATCGCTTCATCCACACCATCATGGTTCCGGGCAACACGGTCTTTGACGATATGGCCATC
CCGTTTGAAGAAGCAAAAGAAGCTGCATTAATGCTGAATGCACTGGCTGACAAACTCGAAGCGAAGCCGATAAGCGATTC
CGAATTGGTGCAGGAGCTGCGCCGCGTGATGAACAAAATCTACGTTGCCTGCATGATGACCTACCGCCTGGCTGATTTTC
TCGGTATCGATATTGTTGAGCTGGTGGCAGAAATCCATCGTTCCAACATGACCAAGCTGTGGCCGGCTGACGCAGAAGAG
CGTCGTGTGGCGGTAGAGAATTGCAAATACGACAAGGAAGACCTGGGCTTCCGCCATGCTGAAGGGACTGACATGATGAT
TGGCTTCAGAATTACTGATGGCAAGATCCTCAAATCCCCAACCTACAGCGATGTGGATCTGACTCGCTTTGTTGAGAAGG
CGAAATCCTCATCTCTTTACGAGATGGTAAAAAAATAATTGTAAGTATTCACTTATCATTATATATTGCCTGGGCGTGTT
TTATTGTCCAAGTTCTTAATTGCTCATTGCAATGGTGGCCTAAGAGCCACCATTTTTTTTACTCCCCTCCTAGCCTTACA
CACTTCTGACAGATAAACTTGTATAAAATAATATGTATGTACTTACTTATCTTGTGTGAGGTTGATTTTGTCTATCCTAC
TGAATCGAGACTTTACGAACGGTCAGTTTGCCAGTGGTTCGTATGCCAAAGTGGTTGAAACGGTGCTCAACACTGGCGTT
CACGCGGGTGATCGCACCGGAACCGGCACAAAAAGTGTTTCATATGTCCCTTCCTACTACATGCTGACGGGCGGCTCTGT
TCCACTTATCTCCGGAAAAGCCGTCAATCTGAAGCCGTTACTGGTTGAGCTGGAGTGGTATCTCAAAGGAACGGGCAACA
TCCAGTTCCTGAAAGACAATGGCGTCAAAATCTGGGATGCCTGGGCCGATGAAAATGGCGATTTAGGCCCGGTCTATGGC
AAGCAATGGCGTCGGTGGGAAGACACTCGCATCGTGAGCCATAGCGAGTATCTGCGCAAAATCGACACGTTCCGTGAGCG
CGGGTACAAGGTCGAGGGGTATCTGGGCGTAAGTGAAGATCGCGTTGTGTTGTCCCGTGAAATCGACCAGCTACAGCGTA
TCGTTGACACGCTTCGCACCAACCCTACAGATCGTCGCATCCTGCTGAATGCTTGGAATGTTGGCGAACTGGAAGATATG
AAGCTGCCGCCATGCCATTTCGTGTTTTCACTGTGGAGTCGCGAGCTGGACTTTGAGACCCGACTGACTATGGCCACCGA
CATTGGCATACAGCACAACCGCCACGGCCACGAGTCCATTTACACCCAGATGCTGTGTCTTCTGGAAAGAGATGGCGGCA
TTACTGAGAACACGCTGGACGAGTTGGGCATCCCGAAACGCATTCTGAACTCATGCCTGGTTCAACGCAGTGTCGATACC
TTTGTTGGTATGCCGTTCAACATCGCCGGTTACGGCATTCTCACCCACTTCCTCGCGAAGATCACCGGCCACATGGCTGG
CGCATTCGTACATTTTGGCTTTGACGTTCATCTCTACGACAACCACATGGAAGGCGTTGAGGAACTGATGAAGCGCGAGC
CGCCCAAAGAGTCCGACCCGGTTGTCATCTTCCCGCATGAATGGGCCGAACTGGACGACTTCAAATGGGAAGGTGTGCAG
GTGTGCGGCTACAGCCCTCTTCCGTGGATCAAGGTTCCAGTGGCGGTGTGATATGGCCAGAGGGATGTATGTGTTGTGTG
AAATTGAAGGTGTGCTGGCGAGAGCCAGCCATCGTAAAGCAGTGCCTGATGCGGATGCAGGCGCTCTCATTGCCGGTGAT
GAACTCATCTTTCCCACCAGCCGCATGTTGCGTGGTTTTGCTCGATCCGGTGCTGAAGTGGTGCTTATCAGTAGTCGTCA
GGAAGCGCTCGAAGGCCCAACCAAACGCTGGCTGAAGGACTTCGGCATTGATTATGACTGGCTCCACCTGGTTCCGCGCG
GTGTCAGTTTTGAAACCCATATCAAGCGCACGCTGGCAGAGCACAAAGGCGACTTACTTATCGCCGCACTGGTTCATGAT
CCGCGTCTGCGTTCTGCGCTGGCAGATTCTCACCAGCCACCAACCATCTATGAGGTAAGCCAATGAAGATGATTGCAGCT
GTCGGCCGCAACTATGAAATCGGCATTGGCAACGAACTTCCCTGGCGTTGCCCGACCGATCTGAAACTGTTCAAACAACT
CACCAAAAACGCCACTGTCGTGATGGGACGTAAGACGATGGAAAGTCTTAAACGCCCGCTACCAGAGCGCCATAACCTCG
TTTTGACGCGCTCTCGTGGCTATATCCCCAATGGTTTCTACCCCGCTGGCATCGATGACGTTTTGAGACTACCAGATCCG
GTCTGGGTGATTGGTGGCGGGCAGATTTACTCGCTCTTTATGCCACACGTTGAAGAGATCTGGCTGTCGCATATTGGCGT
GGATGTGCCGGGCGCGGATGCGTTCTTCCCGGCGCCAATGATGCGTTCTTTAGGGTTCGTACCAGTCGAAACGGCTTATA
CCCAACGTGCAAATGAGGATGAGCCTGGCTTTTTGCAGATCGTATACAGAAGGTCGTAATGGATTACCGGATTGGAATCA
CTGGCGCACAGGGCAGTGGGAAAACAACCCTGGCAAGGTACATCGATGCGCATTATGGCATTCCGTATGTGGATGCCGGT
GTTGGCAAGCTGATGAGCAGTCTGGGGGTGAAGGTTGGCGAGCGTTTGCCTCTTTACGAACGTCTTCAGGTTCAGATGGA
GATTGCCAGACACATCGAGATGATCACCCGCGGCGTTGAAGGTTTTGTTATCGACCGCACGCCAGCCGATGTCATGGCTT
ATACGCTAGACCTGGTCGGTCAGACCAACGAAGACCGCTGCATCGAGCTGGCTCTCGACATTGAGCAGTTTTGCCACAAA
GCGGCCATTTCCAACTTCAATGCTATCGCGGGTCTTCGCCCGGGCGTTGAGCTTTCCAGCAAAGATCTCGCGCGTCCCCA
GCGAGGATCGCTTGACCGTCTCTATGTTGCTCGCATCGATGCACTTATGTGCGGTGAGCTGACGAAAATCAACACGCTTC
CCCAAACCGGCGATCTGCAGGTGTTCGTTATCTCTGAAAAGTGCCGCACGGTTGAAGCGCGAGCCAGATCGGTATTGCGA
GTGCTGGACAGAGCCGCTGAAAACATCGAGCGCCGTATAACAGGACGAGTGACCTTCCACTGAATGTTGCTCCCCTGTTG
GGCAGTGTGACAATAAGACACGCGAAATGAATCGAGGAAAAACAGAATGATAGACGAACTTCCCCTCTCGGATGAATTAG
ATCGTAAAGTGATTGAAGCACTGATCCGCATTGCTGACGAACAATCCCGCTCTTTGATGAGTGAACGTGAAGCACGTCAG
GCTATCCGCGCAGTGTTTGAGTCCGTTCAAGGGCTTGTTGGGGAAGAGGTTGGCGAAGCCATCAATGTGGCGATGTCGCA
GTTCAATGGCGGCACCAAGCGCCCTCTGTTTCCTATGCACCTCAAACTCTCAGGCGGTACGGTTCTGTTCGTATCCGTTT
GCCTGGAGACCAATCAAATCCAGATCCTCAACACATCAACGGGCGAATGGCGCGAGCCGGTCGTCTGCGAAAGTGGCGAG
GACGCACTGAAAAAGGCTGCTCAGTTTGTGCGTGGCGCACTGCTGAAAGGCGCGAAGAAGCTGTAAGGAGTACCAATGAC
CACGATTGTCGGTGGCGTAGATATTGAGTCCACAGGGCTGGACTTCACATCCGGCCACAAAATTATCGAAATCGCGATAA
CCCGGTATGAACTGGAAACCCAGAAGCACATCGACAGCCTTGAGATGCGCTTCAACCCGCGTCGCAGTATCGATCCGAAA
GCGCAGGCGGTGCATGGCATTTCACTGGAAGAGCTGGCGACGGAACCGCTACTGGCTGACCACGCAGGCAAGATTGCTGC
GTACATGGGCGCATGTAGCGCGTTAGTCGCCCATAACGGAGAGGCTTTTGACCTTCCGTTCATTCGCCACGAGTTCGGTA
GCTATGGGGTGAAATTGCCAGATATCCCTCTTGTTGACTCAATGCTAGATGGCTTGTGGGCTACCGAGGATGGGAAGCGT
CCACGCCTGGAAGAGCTGGCGTTCTCACTTGGGTTCACTTACGACCGTGAGAAGGCCCACAGTGCTCTCTACGATACTGA
CCTGATGATGCAGTGTTTCTTCAAAGCCCGAGAGAAATACGGCTTCTTCAAACTACCATTTGAGCGTTCTTGATTGTTGG
CCTCACCCTAAACTAGGGTGAGGCAAAGAAGTGAATTATGAGTTGTTAAAAAAAGCGAATGAGTAGATAGGCGTATTCCA
CAACAGCAACAGCAATGACACCCGTGATAAGTTTCTTGCCTACAGATTCAAGTTTCTCACTATTCATAACCGTTTCCTTT
CCATACTGAACAACGCGCTTTAGCGCCGTATATAAATAACGATTTCTACGCGCTCATAAATTGATTTAAGTCACCTCTGT
GTATCAAAAATCCTCATGTTATTAGTTAGTTAATTAGCAACCTCTCATCTTGGATTTGCTGCCGTATCTCAAGCTTAACT
GCCTGTATTTATAACTTTCACGCCTGATAGGTTTTGCCAGAATACGCTCAACCAAAACGCGGAAACGCACCAACAAAAAC
ATAAGGAGTTAAAAATGAATGCAGATGCAAACACTGTAAAAAACGATGACCTGGATGAACTGACTGCAATGCTGCAATCT
CTCGACGAACCAGTTCAGAAAGCTGTGAAAATGAGCGGTGTCGACGAGATCGACGATCTTCTCTCTGGTCTGGACGATGC
AATCGCAAAACCAGTCGAGGCAGTGGCGGATGAGGTCCTGAATGCCAGCTCTACCGGCGATCTGAGTAGCGTTCTGGAAG
AGCTGGAGATTGAGCACGAATCGGTGAAGGTCGAGGAACCAGAGCGTGACCTTATTGCGGAGATAGTGAGCGAGCCAGCG
CCTGAGCTTGACGCTAGAAATACTGAGACTACCGGTGCAGATCCAACTCCTTTACCTTCAGTGGAGTCAGAGCCTAAACC
TGAAGAAGAGCAGCCAAAACGCCAGAAGGCAAAATCAGAGCGTGCGCCGGCCAAACCTCGCTTCACGCTGGAAGGTAAGG
ACGAATCGTTCTATGCGACAGCCGGTCTGGAAAGTGAGAGTTTTACTGCCGCATTCGAAGGGGCGCCAGTCAAAGCGAAA
GACAAGATCTTAAACCTTTTGAACTGGTTTAGTGGTGGGCCGGAAATCAGCGTCTACACGGTGATCGCAATGCGCCATAT
CCTTGACGCGAACACGGCAACCAGTAATAGCATTAAACTGGCGCTAATGAGCAACCCGGAGAAACCATACCCGCTCAACA
CGGCTTCGACTCAGGCTGGCCAGATGATGGCTGTCTTTCCAGCCACTGGCATCGCCACCAGGGAAGGTGGAAATCTAACC
CTTAATAAAGAGTCGCCGATCGTCAAAAAATTCATAGCGGAGTATTCCATTGGATGATGTTCCCCTACCCGATCTAAAGC
CCCCTGAGAGCTTTAGGACGCTGGGTAAGCTCATTGCATACCCAGCATCGATAAAACGCGCCAGAGAGCTTCCCGTTTGC
GAATCTGGCGCTTTCTTCTTTGTTTGCTATCCGTTGGATTAAATGAAAAAATAGGTAAGTGTTTACCTATCATGGCAAGG
TAATGATCGCAGCCGAAAAAATCAAAAAGCGAGAGCGTGATGCCTCTCTTCGCGACCTTTGGCGCACACCGCAGTGGTTG
TTTGTCGCCATCCAACGTTACATAGGCGTAAAGTTCGATGTGGACGTCGCCTGCAACAAAGATAATGCCCTCCTGCCGAA
CTTTATCGGTGTTGAGCGTGATGCGCTCAAGTGCAGCTGGGGAGAACCTGGCACTGTGGCGTTCCTTAACCCGCCCTACT
CCAAAATCACCCCCTGGATAGACGCAGCCATTCGCGAGCAGGCGCGTGGAGTGACGACGGTCATGCTGATACCACAATCA
CTCGATACGCAGTGGTACGAGCGTGCGGCTGAATGCGCCAACGAAACCGTCATCTTGTCTGGCGGCCGCGTGGCGTTCGT
TGAGCCGGATGTTGAACTTGGGCTGGTGGAGGTGAACATCAACCCTGGTGGCAGCATGTTGCTTATCTTCCGTGGCTACT
GTCAGGAAGCTGGGCACACCATCAGCAAGATACCGCTGGCGGTAATGAAAAAGCTGGGTGGTTATGATCCTGCCAATGTT
GTCAGGAAGAAGAGACCACGTAAAAAGGCAGCGTAAACACCAGTCTGGGAGTTAGTTTGAGAACCTGCTTCCGTATATAT
AAATAACTAAGTACTAATTATTAATATATACAGACGCAGGCTTTTTAAGACGTGATTTCCAAACAACTCCCAGACCGTTT
TACACCTCCAGAACCCACTGGAGTCCCGCTCCAGACGCTCTAGAATCGATTTTATGAACCACAGTAAGGAAAACTATCAT
GGTATACCCGACGAACGTCGTAGCGCTCGTTGAGAGCGATTTTCTGGCCAAAGTGCGCGACATGATGAAAGATCGCGATA
AGGCTTTCAGTCTCTACGAATGGTCGCTCAAATGTCTTCATTCAGGCGAGCACAAAGAGCTGGTGGAGCAGCTGTTAGGG
GAACTCATCAATGAGGTGTTTGCCCTGAACGTCCAGCTTCACGGTCGAGAAAATAATCAATCGAAATAATCGGTAAGTAC
TTACCATTTAAAACACAGATCGCCAGTGATAAAATCTACCCGCTTTCCGGATTGATTCCGGCAGCTCGATCTGATGGGTG
GGGGATAGCGTCACTGGCGTCAGGTTTAAAAAAGCTCACTACCAGCGTAGAACCGGCACCGTTTAGGGGTTGGGGAAGGG
GGAACCAAAGTGGGTAGAGAGAAGGGTCACTTTATGATTGTCGAGTCTGGAGTGTTTCGAGAGGTTGAATCCAGTACTCC
CCTTCATAAAGTGTGGGAAGATCTCGGTTCTGGGGTGCTGTCATCCATAACTTCCCAAGCCTAAGCTGGCAGTAGACTTA
GGTCATACCTTTTCAGGTTATGAAACGACCAGGTTGGTGAGGGAATTTTGTACTCACCTCCCTGGGAGAGTATTACCTGA
AAAGACAACCTCTCACTTCGTTCGAGGTGAACTTCACTCACTTCGTTCGTTCAGTTCAGGTTTTAATAAAACCTGTTCTG
GGAAGTAAGTTTTTCTTTTATAAAATTTTTAATATTTACACGCACGCGTGCGCACACGCGCGAGGGAAAAAAATCGTCGC
GGCGCGCGATTCTGGAGCCAAAATGACGACCAAGACCCCAGTCCGGCAACATACTGGCTGCCGCACGAAGTCCAAAGCCA
GATACCAAACCCACCAGCAATCCCGTACCAACTTCAAAACCCCCGTAGTCGAGTTCAATCCCCAGCTCAAAACCGTAAAA
GTATTCAGTGATGGCTCTTGCCTCAAAAATCCGGGCGGGCCGGGCGGTTACGGCATCGTTCTCCAGTATCGAGGCGAAGA
GCGCGAGCTTTCTGAGGGCTTCCACAGCACGACCAACAATCGGATGGAGATGATGGGCGCCCTGATTGCGCTGGAGCGTC
TGAAGTACCCCTGCAACGTGATCCTGCATTCCGACAGCCAGTATCTAAAAAACGGCATGACGCTCTGGATGAAAGGCTGG
AAGCGTAACGGATGGATCACGTCTGAGAAGAAGCCAGTCAAAAACGTCGATCTCTGGAAACGTCTTGATGCGGCCGCCAG
CCGTCACAATGTCCGCTGGAAGTGGGTTAAAGGTCATGCCGGTCATCGCGAGAACGAAATGTGTGACCGTCTGGCGAAGA
TCGCCGCCTACTCCGCAGCTGATATGCCTCACAAGCGTGACATTGGATTTTTGTCACAAAATGATAAGTAAGTATTTACC
TATCATTTTAAATCAGTTATCTTACCGTTCGTCAGGATGACGAAGTACCGGTTAGGTACTGTTCCAGGATGGAACGCCAA
AAGGCGGCTGGCTTGGCCAGCCGCAACTCTTTCTGACACTGAATGGAATCCAAATGGCATGTCAAACGCCTTTCACTTCT
TTCAATAAACGTCCCCGTTCAATTCGCCTGGTTCTGGCCGAGCTGTTTAGCGGCCGTGTTTCTGCACGCCTTGCGGAACT
GGAAGAACGAGTGTTTGAGCTGGAGAAGCGCATTGATGCGCAAGCTACCGCCATAGCAAATCTGGGTGCGACAGTAGGCA
TGGGGAAGGTGCGTGATTCCGTCGCCTCTCGTGTGTTGCGTGAATCCCAGGCACACAAGGACAGTTCTCATGGAAAATTT
TCAACGAAATCGACTGAAGCCAATGGCCTACGGAGTAATTTTAGCAACCCTGGCAGCGGTAGCCGTGCCAGCCGGTCAGA
GTCTGTTGATACCGGACACAACTACTTCCACCACAACCTTGCAGACGACACCCCTGCCAGAACGACCTCCTGTCTCTCTG
GATGGGATGCTGCTGGACACGATTCCAGCTCGACCTGCAACTCCGGATCTTCCTTCTGCTGTGACTGAGGCTGTTGCATG
AAATGGAGCTTCCAGAAAGTCACCGCGATGATTGTTGGTCTCGCCATTTTTCTGCTTGGTGGCTGGATCATGAATCTGGT
GAAACTCGTGAACGGTGGCGATCTTCAGTTTGATGCCGGAATGACACTTGCGCGTGTCGTGGGCATTTTCGTTGTTCCGG
TGGGCAGCATTCTCGGGTTCTTTTGATGCCGAATCCATTTTCGGCACTGTTAAAACAAATTGTTTAGCCAATTAACCAAT
GAGAGTTAACAACAAGGGCCACTGACGGCCCTTTTTACACTGAATGGAGAATGTATGTTTGAGGCAACCGCACACGCTCC
CACCACTACAGGCTTACACGCCAAACCATCGATGACCAGTCAGGAGATCGCCGAAATGGTCGGCAGTCGCCATGACAGCG
TAAAACGCACCATTGAAAGACTCGCTAAATCCGGCGTTATTACTTTTCCACCAATGGTGGAAAAGCCCACAGCCGGGCGT
CCGGCTACGTTTTACTTGTTCGAAGCCGAACAGGGTAAACGCGACAGCATCGTTGTCGTGGCACAGCTTTCTCCTGAATT
TACCGCACGCCTTGTTGATCGGTGGAGAGAGCTTGAGTCCATGTTTGCCGACCGCGGAACGCCTGCTATTCCACGTACCT
ATAAAGAGGCTCTGGTTCATTTGTTACACCAGGTCGAGGAAAACGAGCGTCTGGAGAAAGAGAACGAAGCGTTAGGCGTT
GCACTATCTAACGCAAAACCAAAAGCCATTCTCATGGACACCATTTGCGGCACTGCTGATGAGCTTTATGGGCTGAATGA
AGCTGGTCGCATTCTCGGAACGTCCGGGGCTGTTCTGGGTGCGCTGATGGACTCGCTGGGTGATGTGTACGTTAAGCGCA
AATACACCACTGTTAACCGCCAGTTCCTCAAGATCTTCATTGACCGCGGATATGGCAAAAACGTTGTCATCGGAAACGGA
CGCAACCAGGCCAAGTTCACCTTTAAAGGACTTTGCTTTGCTGCCGTGAAGCTAATTGCTGCCGGGAAAATTACCGCCAG
CGCCATTGAGTATGAGCCGTGTCGTGAGCATGTCGAACGTGAAATGAAGGAATCCAAATGTCTTCATTAACCGTCAGTGT
GGGCGTCCGCCTTTACGTAGCGTTTGCCCACCTTTTCAGTCACGCCACAATAACGCCATCGAGAAAACTACTTGTTTAAA
AACATAAGGAAAAAACACATGTGCGAAAAATGCAAAAAAACTAATGCCAAAGTTGAAAGCGTGATTAAAAAAGTTGGTGC
GGCCGAACTGGTTGAGATCATGGGTCTTGTGGTTGGTCACGAAGACGACGCCTCCCCTATCGACCGCCTTTTCAGCGTTC
TCAAGTTCTCAAGCATGATTGATGATCCGATTGAAATTGTGATGCTGGCGCGTCATTTCGGCGAAGCGTATCTGGAAGAG
AAAGAACGCGCCGACAAACTTCAGGCAACGCTGGAAATGGTAAGCAAGCCGAAGTGCTCACCGGATTCAGTCAAGGCAGA
TGAAACCAACGCCAGCAAAGATCGTGAAATCGCCGGGCTGAAGTCTTCTCTGGCGATGTTGCTGGCCGCCTTCAAACTGA
TGTCTTCCCAGGCTGGGTTCAAAATGCCTGAGCTGAACAGCGACGATCCGATGGCCGTTCGTCAGCTGCTGGGGGCAATG
GCCGACCAGCTTGACGACACCAAGAGCCGTCTTGAAGACATGATGCGCGAGCTGACCCATCGCCACGACCTGAACAAACA
GCCGCACAAAACGCAGCACGTACACCACTAATTTCTCACCTGCCGACAGGGGGCGAAAGCCCCCTTTTTTACGACTTAAA
TCAGCTGCAACGCCTGTGAATGCTGCTTTTACGCCTTTTCAACTTTGGGAAAATAACACCAACAAGAAAACAATTTGTTT
AATGGTGCAATCATGAATACAGCCCTTTCCATCATTGACGTTATCACCCCAAACACTGATATCGACTATCGGCAGGAAAT
GAACGTCATCCACGAAATTGTGGCCGAGTGCGAGAAAGAGATCGCCTTCATGCATCAGGTTCACGACTTCGTCTATGGCG
ACGAACGCCACAACATGATTAACCGCCTGCTGCGACTCAACCACCGGCCAGATGACGAGCGCACACGCTTTAACAGAGCC
TGGCTGGACAAAGTCGACCTGGAATGGGTGAAACAGAATATCTGGGCCGAGTACTGGAAGAAGGTCACGGATATGACAAA
CGTTCTGCTGATCATGCCAGCTTCCCGCCGCGACGAGTGGCGCGAGCAGTTCATCGAGGGCAAGCAGGAAACCATCAGGA
CTGACAGAACCGGCTACCAGATGAAAGTTAAGGAGTTCGTTGGCGTGCCGGAGTTCAAAGCAGAAACGGTCATCCCCACG
ATGCTCAATCTGCTGAATGACAGGCACAAATATCTCTCTGAGCGCGTGTATGGCTTGTTTAAGGCGCTGAGTCCTGCCCA
CAAGACCAACAAGACGAACGGCTTTAGCGAGCGTCTGATCATCGCCAACTGCATTTCCGCGTTCTGGCGGGATAGCGTGA
GCGTGAACTACCGGAAAGAGGACTACATCGACGACCTGCGCGTCATGCTTCATTTCTTCGCGCACAAAGAGTTCATCACC
ATCAACCGCACAACTGAGATGCTATCAGCTGCGTACCGGGCAAACGACTGCCAGACTGGTGACTGGATGAATGTCGACGG
AAACCTGATGCGCGTGAAGATGTTCAAGAACGGCAACGTTCACTTTGAAATACATCCTGACGTGGCCTGGAAGCTGAATG
AGGTGCTGGCTTACAGTATGCCTGCAGCAATCCCAGCGCCATGCCGTACTGCACCCAAAACACGGGCACCAAAAGAATTC
GGGTTAATCCAGAAGACGATCTCCGAGCCGGTTCGTACCGCGCTGCGCGACGGGCGATTCAGCAAAGACAAAGGCGTCTG
GTACTTCTCTGATTCCAACCTCCAGAAGTCGCAGGTGGAAGAGCTTGAGCGCACACTGAACTTCATTGGCGGCGTGCAGG
AGAAAAAGCACTGGCAGTTCCCGTATGAGATCGGCCATACGCTCAATACGATTGTGGCCACCGGTTTAATACCGGATACG
AAATCACACCAGTTCTACCCTACCCCACGTTTGATAGCGGAGTACGTTGCCAGAGCCATAGAGCTGAAGCCAGGTGAGAA
GCTGTTGGAGCCTGAAGCCGGGCGCGGAGATCTGCTGGCCTGCATCGACGCCAATCCGGAAGACGTTACCTGCATAGAAG
TCGCACCTCTCTTCGCTGATATCCTGCTTGGCAAGGGGTACACAAATACGGTCTGCTGCGACTTCATGAAGTGGTCTGAG
GACAACGCAGGTTATCAGTTCGACAAAATCGTCATGAACCCGCCCTACTCTCTTGGCCGTCACAGAGAGCATACGCTGGC
CGCACTGGAGCATCTTAAAGTCGGCGGGCGACTGGTGGCTGTACTGCCGGGTGATGCGCCAGTTCTGAACTGGATGACGC
TGGATAATTTCGTTTATGCCAAAGGGAAGTCGTTTACTGACGAGTTTGAAGATACCGGAATCACTGTCAGCGTATACGTT
TTCAAACGTGTAAAATGATAGGTAAATACTTACCTAATTTATGTAAGAATAGATCCACTTTATCAGAGGTAAACACATGA
GCGAAAAATCGAGAATTACATTCGCCAGCGTTGATCAGGCGAAGCTGCCATTTAATTTAGTGCTACAGGGGAACGCAGGA
GCGCCTGCCGGAACCATCAAAATCGACAAGGAGCTTGTGACGTTCGAAGGTAACTTTGATGAATCGGCGCAGGTTTTTAT
CGACCATCTGGCACGCCGTTGGAGCCAGCAGTGGAGAGACCTTGAGAAACGCGCCAATGAGTTTGACCGGTTCATGGACG
CAATGGACACAGCAAAAGAGGCTCTGGCTGCCGGCACTCCGTTAGATCTGGAGTCGCTTTTCAAAGGAGAGATGGCCTCT
GCGATGTTCGCCACCATGTTCGCAGGTGAGTTTGTCCGCAGCGGCGCCAGAAACTACCTGGAGCTGGGGTACAACGTTCC
TGAAATGGGCGAGTTTACCGTCACCATCCAGCGCAAAGAAGGTAAGACGCCAGGCGAACGTATCGCTGAACTTGAGGCCG
TTGTGGATCAGCGTAACGGCGAGTGCGTCCGTTTGATCAACGAACGTGATGCGCTGCGCGAAGAACAGCTGAACAAAGGC
TCGAACACACGCGCGGCCGCAGACATTTACTTCCAGTTAGTTGAGGAATGCCAGATCCCGCCAGGCGGCTCTTTGGTTGA
GTACGTTCGCGAATTGCAGGAGAAAGCAGAGAGGTGCGCGGCATGAATGACCTGCTTGTCGAGCGAGTCTCCGCTTTTGT
TAAGTCCCCGCTGGACAATCCCCTCACCCGCGGTGAGCAGATGGAGCTGGCAAGGTGGTTTCTGCATATCCATGAGCAGA
TGGAAGTTTTTAAACAGTTGCCGGATCTGCCCATTACAGACGGCCATGTTCAGCAAGTGATTAACAGCCACGAAAAAGGC
TGGGCGATGATTGTGCCGTGCAAAATTACCTACGAGCTGGCTAAGGAAGTGCAGGCTAACAGAGCAAGGAGTAAGGAAGA
GTAACTATGAAGTTGGGTAATGCCGTTTCGCTGTTTTTTACAGCATTACTGGAAGGTTTCAATTATCGCTTTTGTCCGGT
CTGGGATAAGGCGCTGGATACGCTTATTGAGGAAGGAACGCTGCTTGAGGTGCGAAATGGGATCGCGCTGTTTGAGCGCG
ACGCCCAGCTATATGAAGTGTTCGTCGGGGCTGGCTTCAACCACTTTGGGCATCTTATTAGCTTGAATACCAAAGCCATC
GACGAGAGCGTTATGCGCCGTCCGTCGTTCCGTGTAATGGATAAGCTGCAACGTCATGTAAATGCCGAATTACTCCGCGT
AGCCAAAGAAAAAGAACGAGAGCTACAGGCGATGATTGGATCGCTTATCGCTGAGTAAATGAAGGCCACTATTGTGGCCT
TTAACAATTTGTTTTCTACCTTTTCTTATCTGTGAAAATAACCACATCCAGAAAACAACGGAGTTAAGAATGTCCCGTAT
TTCCAAAGCCCATATGTTTGCCGCTGGCGCTCATGGCGGCGTTGGCCAGAAAAGAAAATATACCGGTGAAGACTACATCA
ACCACCCGGTTGCTGTCCGCGAGATTGTTGCCTGGCATGGTGGAACCGTGGAGATGCAGATCGCGGCGCTGCTGCATGAT
GTGGTCGAAGACACCCATGTCACCATAGAGATGGTTCGTGAACACTTCGGTGAGCACGTAGCCGAAATGGTTCTGGCTCT
GACCAACATTGCCAGACCAGAAGACGGCAATCGAATACAGCGCTTCATCATCAACGTCCGGGAGCTGGAGCAAAGCCTCG
ACATGCAGACGCGCATGATCAAGCTGGCTGACCTGCTGGACAATACCTCTTCTATCGTGAGTCGCGACCCTGAGTTTTCA
GCCATCTACCTCGCAGAGAAAGAGCTGATGCTGGCCGTACTCTTTGACGGCAAGGAGATTGGTGCCGATGCCGGTGTTGT
CGAGTACCTGGAGAAAAAAGGCATAGAGCATTCGTTACTGATAAACGCCCGGGCGATGGTGACGAAAGGCATTGCCAGTC
TGCAACCGGTACACACCAAACGTTATGAAAAACACAAAGCGCTGATCTGGAACGCGTGGGAGGCTGCATGAAGGTCGAGA
AATTAGATGTTCTTTCCTTTGTGCTGACGGATCTGGAACGTCTCGACCCGGTACGCGTAATGATTGAAAACTACGAGCCG
GGTAAGGGAAGAGTCACTATAACCTGCTATGGGAAAGCGTGGACTGCCGCCTGGTTTGCGATGGGCGGTGATGATGTTCA
GACATTTATTAAGCGAGTGAGTGATGATTACTTGATTGGCTGCCTCGCCCCTCAACTGCGAAGTACGGTCGACGATGACA
ACGACGCAAATCTGATTTTCGTAAAGTCCGAAATCATAAAGTTGCGCAGAGAGAGGGAAATCGACGCAGAAACGGCCAGA
AATATCTGGGACGAAGCTGAAAACGCTGATGACGTAAAAGAGAGTTGCTGCTGTTTCGGAGTAGGTAAAGAACTGCTGAG
TTTGTTTGGCGATGATCCGTGGTATGCAGGCTGGCCAACGGTGCCAAATCCAGCATACCAATACCTTGAGCGTATTGTCA
GAGCGGTACGTGATGGACTGAAAGTGGTTGACGATCAGTCGAGAGAAGCAGTTGGTTAAGTGATATAGTCAGGCGCTTTT
GTATTTATGGAGTGAATATGAAAAATATCCTACTGGCATCATTGTTGGTGGCATCGCCGGTCTCATTTGCAGCCAGCTTT
GACTGCCAAAAGGCTTCGACAGAAATCGAACACAAAATCTGTGACAACGAACGCCTGTCAAAATTAGACGAACAACTTAG
CGCAACCTATTCCAGCGCGCTCAAGGCTAACCCAGAAAATGCAGATACCCTAAAGGCGGTTCAACGACAGTGGGTAAATA
TGCGTGGAAAACTCACTGATGATAAGGCTCTGGAGCTGGCTTATCTTATCCAAATTAATGGTCTCAATGGCTTAGGTGTT
CCGGCCGCTACAGCAGCGGTCAATGAGACACCGAAGCCGGCGCAGAAACAGCCTGAAGTTCAGGAAAAGACAAGCAAGGC
AGACGCAAAGCCGGCCAAGAAAGGTAATGAGCTAACTCTGGAATCATTCCGGGCTAAGTATATTGAGGTCAATGGTGAGT
ACTACAGTACGACATCTCTTCCCAGAGGGAGTTCGTTTTTGTTCACCTGCGCCAGTCGCATTGCTGACGACCAGGTAAAT
GTCTGGAAGAAGCACGCAGCAAAAGAGGGCAAGATCGACCTTTTCTTTGAGCTTGAGAATCGCATACACACCGCGATGTT
GAATGCCAATTTTCAGCAGCTGAATAGTGATTTAACTAAAACAGGCATTTGCGATCTGATTACCGCTGTGCCATAAGACA
GATAAGGCCACTAATTGTGGCCTTAAACAATTTGTTTTATTGATGGTGAAATCAATGGAACCCCAGGCGAACTAAATCCA
TTGGGCAGAACAGACCTTCCACACCTTCGATAGATACGCAGTCAGAGCGGCGTAATTGTTCTTCTGATTTGCCTTCTCCA
CAGATTTCCTTGATGACTCCCGTTGCACCATTCGTTGCCACCATCACCCGGCTGCCGGCAGTGATAACGTTACGGTTGCG
ATCATAGGTCTTCATCGTTTCCTCCTTTCACATGGGTCAAATCAGGTCTCAAACGTTGTCGTTTTCCATGTATGTGCAAT
TACCAAAATCTCAAGTGCCGAAACAAATTGTTTTCACCCCCTGGTTATTCCCTTAATCCGTAAAGTTGACCGGTATAATT
ACAAATACCACTGTTTATATATACAGTATCGAGGGCGGAAAAATGGGACTCAAAGACTCAAACTATCAGATCGTCTACAG
AGGTGAGACTCTTCAAAATTTCAAACCGGGGCAGTACGTTTTCTTTCAACGATTGAAGGAGTATGGCGGCGGATACTGGT
TGGGCAGGACTCATGAAGATGGGTTCGAGTTTTTGCTGGAAGAACCAACCTCGCTGGGAAGAGGTCTTGAGTTTCTGATA
ACGCACTCGAGCGTGGAGGCCAGATTTATCGAGTTCGTCAACGATGCGGACGACTTTAAACTCACCTAATCATCCCTTAA
ACATCTTGTTTTCTACCTTTTGTTATTTGAGATAATAACGCCAATAAGAAAACAATTTGTTTAAGGAGTTGATCATGCTC
GGAACCGCAAAAGACATCATCGAAAAGCTGGAGAACTACCCAGAAGACGAGCCGCTGCTAATGGTGATGTGGCACAAGGA
AGATGTAGGTGAAGTGCGACCAGACCTGACTGACGAACAGTGCGTTCAGGTTTTGCGAAAAATCAAAGAGTGCCATGACG
CCAACGTCGGCGTGAATTGGGATGTCATTTCTGACACGGCCGACATTCTGTTTCCAAAGGAGAAGGCATGATGCTGAAAA
TCACCGAATCGTATAAGACGGCGGTGATCAGCACCGCCCACGTTACACAGCATGACTCTGAGTGTCTGCCTAATATCTGT
TTCGACCCACTAACAGATCGTGGACTGAATTGGGTACACGGCACGGAGTACGGATGGATTGTCCGCGCAGGTATGCGTGG
CAACGACTGGAAAGAAGAGTTACGTGATTACGGCGTCACATGGCAAACCATCGAGAACATTCAGAAGGTACTGGATGCCG
GCTATGACGCGGTTCACTTCGATTGCGACGCCGAGCTGGTGGACGGATTACCAGCCTGGGACTGGTAGGAGATGATTATG
ACGACGGTTGAAGACTTGATAAATGATGTGTTGGTGAATTTAGGGAGGACGCCAGACGAGCTGCTAATAGCAACGGTTTT
CGATAGTCTGCCAGACGATGTATGCAGATTGGCGAAAGAGTGGGGATGGTGTGATACAGAAGTGCGTGAAAGGGTGTACG
CTGTGGCGTGGAAAATAATCAATAATTAGCTATCAGAAGTATGGCTTACAAGGAACCGCAAATGACAGACACAGCATATT
CAAAAGCTCTGCAAAAAGAGGTAGATCCGGAGCAATATGTAGCATTGTTGGGTTTAGATGACAGCACCGTACATGCCTTT
GCTCGTGAAGATGTCGTCTGTCCTATATGTGAAACTGGCGGCGGTTCCTATGTAAGAGCATCTGTAAGCGGCGCTTATCG
CAAAAAGGCCCATTTCAGGTTTGCGGGGGATGACGATATCAGCGCACATCACCCATCTTGTGATTTTTATGGCGATCGGC
TTTCTAATGAGGTCAGTCAACATCTTGTATCGTTCACTACGGAACGCACTAAAATCACTCATGTGATCAGAAAGATGGTG
TGCGCAGGCATTCAAGAAAACATCTTCACGCAAGAGGCAATGCGCAATATGAGGCAATGGTTCTTTGCTAAACGTTGCGA
GTCAGCTTTCGAAATTGTCTTGAGTGAAGAGCAAATCGATTGGCTGGCCTATATCGTTGAGCTGCCTGTTTATCCATATG
CGTGGCCCAGAGATGAAATTATACCTTTCCATCCAATGCAGGCTATCGTGCCTGGTTTCGATTGGGGTAAGGCTATTGCG
AGAGAAACGGTAAGATTGCATCAAAAGACGTTGAAGCGACTGGAAGAACTAAACCTTCACAGGAAGCACATTGTAGAACT
GCAAAGTTATGTCTCAAAAACCAAACATGCCACCCTTTTAGACCCTGAGCTATTGAAAGAAGAGTATGCAAAGACCCTTC
AACTAAACTCTTTCATTATCAATAACTACATAGAATTTCAGAATAAGTCGGTTAAAGACAGAGCAAGTGGAGAGGAAAAG
TTGCTCGCATTTTCAGCCTTGCTGTTGTTCGTTGCCGACTGGGATATCGATGAGGCAATTGCGAAGTTTTCTGTCATTGC
CAATGTTCGGCACGTAGAGGATTTGCTTGCCGGCAACTTCATGGGCTTGAACCCTTATTTTAAGTTTTCAATTGCTAATA
CGGCCAAAGCACTACAGGACAACTGGCCGATTGATTATCGGGAACTGGAAGAATGGCAGGTCGAACAGTCTATGAGAGAG
GCGTATGTAGAGCACAGTTTGAAGTTAGCGACGCCGCTGCCTCAGTTAAAGCCGGATTTATACGTGACGAAGCATTTAGA
ATTTGAGAGAAGAGAGGCTGAGTCAGCGCGCTGGATAGCTAGTGTTCTCTCTAATAGTTAGGGCGTTTATCTGAGTAAAA
CACAACCCGTTGACATTGGCGGTCACAAATTGAGGATTTCTATAAGAGTCCGTTGATCGCCACTTTCCCCACCCCTCCAA
CCTACCCCAGCCCAGGCGTGACAAGGCATTTAAGCCAATTACACCCATAAGAAAACAAATAAATAACACATCAACGAAAT
GTCAACGATTTTCCCTGATTTGGTCTAAAAAGTTGACGTTTTCGCACGCCATCTCTTATACCCAAAATCCTGCGCACCAG
AATCCATCTCCCTGCGACCAAAACGTCAAAAACGACTCGTGATACTACCCAAAAATAGACATGCTCAGAAGCGCTCCCGT
TGCGTTATATTGGATATCTAAACAAGTTGTTTTCAGGTACAGGAAAACAAGTTAACCACACCCACAGGAAACCCAGAGAC
GCCATTACCCAAAATCCCGGAAACACCCACCTCTTCCTGTCAGGCTACCGGAAAGACCCACCTCTTTGCCCCAGGCTACA
GACCACCCACCTAATCTTCCCTGGCAATCGAGAACATAGCTCGCGCACGCAAACCCAGAGACGCCATTACCCAATACACG
GAGAAGAACAGCCAGAACGAAACCCCTGACAAACCCAGACCAGAACAGGAACCGTCGCAATCTCGTTTACCCACCATTAC
CCCGAAAGGGAGCGCAAATTCCTGAATAGCAGGGAACGCCATTACTTCATATGCGGAGAACAACAAAAGCGCCCTACTGC
CATTACCCACACTTCCATCATTTCACGTAAACGAAGAGAAAAGCGCACCTGCCATTACTCCATACACGGAGAAGAACACT
CACCAAAACGACGAGAACGACCCAGACGAAAACACAGAGAAGAGCCACCTCAAGAAGAACGAAACCACATACGCCGGTAG
AGAGAACAAACCTCCCGTTTCACCCAAAGAAATACTCGCCGTATAGAGCGTTATCAGGGGAAGGTATACGCCCCCATAAG
AGGGAGAATTAGTGGTAGGTATAAGTGGGAAGGGGAAGAGGGGGATCGCTACTTTCTCCGTAGAAATTCAAGCCATAGTT
TTCATCCCCCGTGACGTCCCTTTTCACCCCTTCGGTCAGCCTTCGGGCCATCCAGGGAAAAGGCCATGTCCCTTTTCAGA
AACGGGAGCGTCGCCGCAGGGAAAAGGCTGGAGGTTTTCAGGGAAACGGTGGGAATCCCGCTATACGAACCGGGAAAAGG
CTGGCTGCCGGTCGGGGAACGGGTACATCCCGGTACAGAGAGAGGGACGGCTGCGGGAGTATGCCTTATTCCTCATTCAC
CTGAAGAGTGCGGGAAATGGTGAATCCCGCAGTTGAGCGTTGAGACCAGATCAGCTTCGCACGCTCATGTCGGGAAGCCA
GATCTAGTGTAAAGGGTTACGGGTTTTGGTGGCGAAATCGCCGATGACGCTTATTCGAAAATCTCACTGCCCTGATTCGC
ATCGTCCCTGTTGTCCCACAAATCATCGAGCGCCTCTTCTCTTGTCCCGAAGGGGCCGGAGACGACAGGTGCGTCTGAAC
TGGTGTCGTCCAGCTCTGTATAAATCTGACCGTTGGTCAAAATGATGCGTCCGACAGCGATGCCGCCATGTAGCAACTCG
CCTCTCTCGGCGTCGATGCTGAAGTACCCGTCTGTGTAGTCTTTATTGCTCATCACATTCCCTCTGAGTTAGCCAGATAC
ATACATAGCAATAAATCGGCACAAGCACATCAGCCTTTAAGCAATTCTTTTCCCCCGTTTTCTTATTGCGATAATAACAC
CATCAAGAAAACAACGTGTTTAGATAATGGGGAAACACATGTACAAGCATCTGAATATCAGCATCACCCTCTGTGGCGAG
GAAGCGTCCTCCGAGTGTGAGATCTCCCTCGATGACGTTATCCGCTCTCAGGATGTAGCTGGTCGCGTGGCGACGCTCAT
CTCTGAAGGATACAGAGAAGGGACGTTTGATTTCCATATCGAGGACAACCCAATGTCCGTCGCGTGGAACTGCACGACGT
CAGAAACGAAGTGAGGGTGAAGAGATGATTAAGATGCCTGTGATGGTTGAGGTGTGGAGCGTGGATTCCCTGGCTGAGTG
CCTGGATGCAGTGGGGCCGGAGCTGTATCGCAAATTGTGGTCGTTCGTCCCGGCTGAAGGGGAATCACCCAAAGGGAAGG
AGATCTGGCACCTGCTCAGTGAAGATGAACAGCGGGAGCTGGTGGACGCGGTACACATTGAGTTCCCGGACGACGAAGAT
TAAGAGTGAGGCCATCAGCACGGTGGCTTTTTGCTGTTTGCAACCTCCGGGGCAGCGCAGCGCCGTAACGCTATGCTTTG
TAGCCGTTTTCTCGCTGGTATTATTTACACAAATAAGAAAACAAGTTGTTTACGGAGTGAATTATGAAAAACGCGATGAT
CACCAAACTGAGTGCGGGCCAGCCACGTAAAGAAAAACCAACCGCAATGAGCCAACTGACCCTGCTCGATATCATCGCCA
ATGGCACTGCCATTCGCCTGTTCAAAGAGACGCTGGTCTCGTTCGACAATGGTTCCCGCACGCGTTACGTCATGAGTGTG
CGTCGCCAGAGTGGAAGAGGGTGGATGGCAAAACAAGTTATCTGGCCGGAAGGAGAACTGGAAATGGCGCTACTGGAGGC
GAACAAAGTCGCCCAGCAAGAAATCCAGCGTGCTTCTCTTCTGGCGACAGCCTGACATGTGCAAAAGCGATTAGTCGACC
CTACGACAGCCCCGTTCATCCTTCGGGGCTTTTTTAGTCTCCTGTATTGTAAGTACATACCTATGACAATAATATAGGTT
AGTCAACTACAGGGAGATAAAGATGACTGTTTTACGCGAAAATCTTGTGCTGGATTTACATTATGCGTCCGAAACCACCT
TCGGCGAGAAAGTTGCCAAACTGACCGTCGTTCTGCGTGACAACACTACCGGAACGGAGGTTCATACCAGCACCTTAGTG
CGCGAGGGGGAAGGTGAAAGCGCGGTATACACCGTAGGTTATCAGAACATCAGCAACGCAACCGACCCGCTGCTGCTAAA
GCTGGAAGCGTATTTCCGCACCGCGGACAAGGCGATGTTCGATAAGCTGATGACCAGAGTGGATACGCTGTTTACCTCTG
ATTTGAACTCTAACAGCACCTGGATGGGTCAATACGGTCTGCGTATCGTTTCCAGCGCGATGGTAGACGAATTTATTCCC
GAAAGCGTGTTTGAATAATCCCTCCAATGGCGCGTACCCCGCGCCATTTTCTTATCCCCGATAACAAAATGTTTTATGCC
TTATCCACACTGCGATAATTAAACCAACAAGAAAACAAGATGTTTACGCATGGAGGATATGCACATGACCGATTTCACTA
TCTCACCTAAAGCTGAAAACGTATGGCTGGAATCCTGGCTCGACCTGTCGCCGGAAGAGCAGCAGGAAATGGATCACATT
GAACAGGACGAACAATGTGATGCCCGCTTCTTCCGCTTTGAGGATAGCGTTTATGACATTGCCGACTTCATGCGCGATGA
CCGCTTCCCGGACTGGCACGCAGGCTACCCATTAAATGCCTTCGCCATGCTGATGATCCGCGTGGATGGCTCCGGCGATA
CCATCGACGTCGGTCTGCTCCACTAAGAGAACGAGGCCACCATGCTGGTGGTCTTTTATGGCATCTTTGCGAGCTTCATC
ATTTTGGCGAAGTCAATGGATAATTCGGCCAGCGGCTTCAATTCTGTTTTTTGTGCCCAGAAGTTGGGAGATCTGCCCAC
TACATACGAAAGTCGATAAGCATCTTCGTCGGTAATCGGCTTTCTCTGCTCCAGAAGGGCTGTTGCTTGCTCGATACTCA
CAGCCATGCTGCGAGCCAGTAATTCAACGTCGATACCGAAATCGTCATAAATGCCGTCTAAAAAATCTTTCACATCACGC
TGTGACATACGAGTGTCTCCTTAAAGTAGTAAGGTAGCGAGTATAAGCAAAGTTACATTTAGAATGTGAATACCCCGCAG
ACTAAAAACACCCACCTCTTACCGCCAGGCTACCGAACTACCCTCCGACTCCCTGCAGGCCACCAGCAGCCGGAACAGAA
CGCTTGGACGCCTTATGCGCGTAGCGATAATTAAACCAACAAGAAAACAAGTTGTTTAAAGGATTATCACCATGAATTTT
ATCGCTACTGTTAACACCCCTGCGCATGGCCATATTTCTGTGACGTTCTCTGATAACAAGAAAAGCGTGCTGGGCGCCTG
GCGTGACAACGTAACCATCGAGCTGTCCGGGAAAGAGAAACAGCAGATCTCCAATGACATTATCTGCAACCGTCGCCACA
AGCGCGTGTTTGAGAAAGCGTATGTCTCCACTTCGGGATTTGGCGTATTCATCTTCCCGGTACGCAGCGGTCGCTTCTGC
CAGTCAAAACTCATCGAGTTCGCCACGCAGATCGCGCTATGGGTTAAAACAGAATCCGGGTTCAACTTTACCGAACAGGA
AGCAGTAGGGGAGGGGATGCGCATCGCCAACAATGCCATCAAGTGCAAAAACGTCACCTACGAAGCAGGAATCGACTCGT
GGAGCGTCTCGTGCGGGGAATATGTGAAAGAGGTGTACGGGAAGAACCGCATTCACATCCTGACTGGTAAGTGAGAGGGG
AGGGGCTGGAAACGCCCCTTTCTTTTTCGTCCACCAACTGCCGCAGGGAATTTCAGAAACGGTCAGAGAGCTGTCCGGGG
AACCGAAGGGAAACGGCCAGGAAATTTTAGGGAAACGGCTGGGTTTGCCTTTATGTAGAAAACCGAGCGGGAGAAGCCCA
GAATCGCGCCAGAAATTGCGTAGCGGCGCTGGGGTAGCGCTGGTGGAGTTTCAGCACCTAAGCCATCCAGATAGCTTTCG
CTATGTGATTATGTGAATCCGTGGGTAAACCACTGCAAGCGCGTACACGTCGCGCCAACGTGCCAATGATACGCGAGCGC
CCACGGATAGCGCCAACATTGCCGACACGTCCCGAAAGATGGCGCGGATCACGTCGCCAGACGATCACGCCCACGACACG
ACAAAATAAGCCACGCGCTAAAACGCTGTAAAACGCGCTATAACGTGTTTTTTATTGTGGGTAATGGATATGTACCACCA
CACATAAAAACGCGTTAAATTGGCGCGTTTATGGCGCTTATTTTTGGTCTGTTTTGGCTGACTTCAGACAATAAAAAACG
CGCCAACAATGGCGCGTTATGGTGTGCGGATCTTGAAACGAAAAAAGCGCCCATAGTGGGCGCTATTGCTTAAATGCTGT
TTTGTAGTTTTCCGATCATTTCAGACAAGCGCAAATATTCACGTTTGCGTTTACAGTCTCTTTTGCTGTTAAGCAAATCA
GAAAACGTAAAATTTAATTTGTCACGTTGCGCTTTTAAGTCGTCGATTAATTCAAGTTTATAAGCGCGATATTTTGCGCG
ATATTCCGCGCGGATCTGGTCATAACTAATCATGATTTTTATCCTTAAAAATAGCGCCCATAGTGGGCGCTATATCCGTC
TAATTACGCTTTGAAAGCATCAGCCAGATAGTTATAAAAATCATTCTTGATAAAGCGATATTGCTGAGATCCGTTTTTCG
CTGCGCCCATTCCTTTGATCTTCTCCACCAGTCCGAGACGTTCACAAAGATTGATTAACTGGTTGGCTTGAGTATATCCA
GCGTCCAATTTAATCTCGTTGGCTTTTTTCGCTTCATTCATCAAATCGAAAACAGCGCCATTTGTGAATGTTTCTAATTC
ATCATTAATCATTTCGATTAAAGCGAATACGCGAGATCCGGACATATCAGCGACGGAATAAACGCATTTACCAGACTTGA
TAGACTTAACCAGATAAACCAGCTTTTCGAGTGAATAGCTATTGGTCATTGCTTCGCGGAAAAACACTTCTGGCGCTTGT
TTGCTTGCTTTAATCGCGTAGTAAAAGACACCAGCTAATTTCTCATCATTAACAGCGTTTAAAACGTTGTTGGTGAAGTA
TGCAAGTTTGGTAGTCGCTGCAAGCATGTTAGCTTTATCTGCTTTTGTGTGCGTACCATTCTGATAATGATTGTTATAAG
TCTGAGTAGCATTATTGGCTGCAACTTGCAATTCATTAGCGATAACTACAGCAGCGTCGATGATGGATTTTTTAGAGATA
GCAACGTTAGACATGATATTAATCCTTATGTAATATTGATAACTTAATTTGTTATTTATTTATCGTTAGCGTGTTCGCTT
TCGATGTGACTAATTATCGATATACGGAAATTAAAATCAAGAGTTTTTTACGCGGGAGCGAAAAAAATTTTATTCAATAA
AAATCAAACTCTTAGAAATAAAACGCTTTTTCTCGAAGGTGTTGCCTAAATAAATTCCCTATTCGGTCAATCACCCTTAT
ATATTTAAAACGGAATCGTGATTAGGGGAGATAAATATAACGGGAAGTGACACATAAAATAATAACCGGACTTAGCCGGT
TATTACCCTTATAGATTTAAAACGGTAAAATCCGTTCGACCCAATCGAACATGACGACTGTCTTCCGACCGTCCCCCATG
TTGAGAGTGACCTGGCAAGCGTCAACGCCTGAAGACACACCCTCAATTTCACGGCCATCCGCCATGTAGACCCTTATAGA
CTTCTGCATCTCATGAGCCTGGCGACAAATTTTGAAGAAATCACGGCGAGATGGCCGATTGTCCACATAGTCTGGGTGTA
CCGTTGTCCGACCCGTGAAATCGTGCGCAATGCCTTCTGTCACACCTGATTCAATCGTGCTGATTCGCTCAAGTGGGAGC
CTTATACGATTTTCTTTGTCGAACGGGGCAGGGCAAAGGTCGACTTTGTTGCGAGACGACATGAGACCCTGAACGTACAT
GCAGAACACCTGACCATCTTCCATCGTGACCCTTACAGGGATGAGATACTTACGCCAGAACATCAGCGCCTTCTCCACGT
TGGTGTAATCGCGCGGCCAGACTTCTGCAGGAATCCCGTAGGTGATGTCAGTAATATTCGTCATATCGTCACAGTGTCGT
TGGTAGGATGTCGATGTCACCTGCGTTGCTGGTGAACACCCGGAAGACTTTCGTCTCGCCAGCTTTGGTGATCGTCTCGC
GTTCCTGACGAGCAGGGTTCAGTGCGCACAGCCCGGCGCCTTCCAGTGAAGCGCCAACAATCCATTCTCCGGCATCCAGA
TGAAAAGTGACTTTTTCACCTGTCTCCAGTTTGGCAACGGTTTCGCCATTGATGAAGATCGATGCGTCGCAACCTGCGCC
CACCATGCTTTTGTCCCTCAGAACCACCAGCGCAGATGCCGCTGGAGATTGGTATTTGAATATTCTGGCCTGCGGTGCTG
GCTTTGCATCAGAGACAGAAACAGGACGAGATTGACATGCAGTGATAAGTAACGCGGAGGTAGCAATCAGAGGAAGTAAT
GCGTGTTTCATTGTACCGAACAAAATCCTTATCTTTACGAAAAATCATGGCGCCTCAAGGCGCCATAATACTCAATCGAG
GCGTTTTAGAATATCGGCCAGATCTTCTTTGGTCATACCCGAGTTTTCGTAAATCTTCATGACCTTTTCGCGAGCTTTGG
CTGAAGCCTCTAATGATGTAGCTGCCTTATCAAAATCAGCCATCGTCATGTTGGACAGCACCAGATTAATGATGTCTGCC
TTTGACAGTTTTATGTTGCGTTCACGCAGTCGATTCTGAAAGGTTTCCAGCTTGTCGTTTGCTTTTTCGGTTAACTGAAC
CTGGCAGTGTATAGCGCGTTTCTCGCTCATGCTTACTCTCTATTCAAAACAGTGAAATCGAATGTGCTACCCACCGGCAA
TACTCCCTCGGCAAATCCAGGCGTCGTGTCGATAATGTGCTTCCGCTCATATGAATGCGACATGAGGTATTTGTTGCTCA
CGTCAATGAAGTCGGTAATAAAGCACACGTTAGCCTGATTCTTTTTGGCTCGAAGACCGCGACCAACACGTTGGCGCATC
TCAACTTCAGCTTTGCCGCCACCACCCAGAATCACCGCACCTACGCTTGGAACGTCGACGCCAACATCCAGAATGGTTGA
ACCAATCAGAACATCTATCTTGCCTGCCGCCAGACTGTTGAGCTTTGCTTGTCGGGTAGTCTGGTTTGATTCTCCGTAGA
TGAAATCGACCTTCAGGCCGCTCTCTTTCATCATTTCCATCAAGATCTGACCATGACGCTTCAGGCGAACCAACGTCATA
CAGTTCAGACCGTGGCTCTTGTACATTAACGCTTCACGCACAATAGCTTCGTTGCGTCCCAGATTATAAACGATGCCTAA
CTGATAGGCTTTCTGGTAAGCCGTACTCATTCCAACCCGAAAATTCAGGTGTTTTGAAGCAAGTTCGGCTCTAATCCGCA
CCTCGTCTGGAGTGTACGCGATTTTATGATATAGAAAGTAGGGTTTGGCTAAAATACCTCGATCGATCAAATATTTCTCC
GTGACCTTTATCTCAATGCGACCAGCAACGGCCATGAGACGCATATTTGCTTCAGTCGAGCCCTTCATGAACGGCGTTGC
TGTCAGCGCCAGACGGTAGTCAGCATTGATGCACAACCGGGCGATGTCGTAGAAGTTAGAACCAGATGATTCGTGTGCCT
CTTCCAGAATCAGCAGAGAAACGCTGGACAGGAAGCGTTTAACCAGTTCCCGGCGCTTCAGGTGGTACTGTTTTTTCTCC
GGTGATGCGTCGCGCGGTGGCTCTTCGAGAAAACTGGCCAGGGTCTGCACCGTGGCAACGTTGATATGGCGCGAGACCTG
GAACTCACCAGATCCAATCACCCCAACTTTCTGACCTTTCAGCCACGGCTCGCCATTCTCCGCGCGGTAGTCGATGGATT
TCTGGAAGTTCTCTGCCATCTGGAACATCAGAACCGATCGCGTGGTTAAAAACAGCGTCATACGACCAATGCGAGCAGCT
GCCTTACACGCTACGTTCGATTTACCACCACCCGTCGCAATCTGGGCAATCATCATCCCTTCGCGCACCAGTGTTTCCAC
AGTCTGATCCTGATACGCATAGTCCGGGTTATACGGGAATGGGTTAACTACCGGGTTCGGCTTGCCCAGCGCGGGGGCTT
TTTCCTTGCGCACATGCACGCATTTGATGCCAGCTTTCAGAAGGTTGGCTGAAACTGGCTTCGCAAACCCAGCCGGGAAC
GCGTTTTTGCTCCAGTTGAACATCGTGCTGGTTCCTTTCCAGTCCCCAGCCTCCACCTCATAGCTCAACATCTCCTGAAC
GAGCCGCTTCACGTTGTCATCAGCGCCAGAAATCAGCGCATTGACTGCATTCGATACAATCCGAACTGTCATAAACCTCT
TTCCTTCGTGCCTTTTGTATGGTAATTGGCTATTATAGTAAGTAAGTGCTTATGCAATGGATTGTATCAGAATTATGGGT
GTGAAAATTACGATTCTGCAGGTGGAAGTCGCGAACCTGCGTCCAAATCCCTGGAATACCAACTCCGTTGGGGCGCAAAA
CTTCGAAAAACTCAAAGGCTCTATCGAAAAATTGGGCTTTTTTAAGCCAATTCTGGCGCGGGAGCTGGACGGGGGCATTT
TTGAGATCCTCGGTGGCGAACACCGCTGGCGTGCCGCGATGGAGCAGGGCATTTCAACGGTTCCCGTCATCTCCGTGGGC
AAAATTAACGACCTGGTGGCCAAACAGATGTCTCTCGTCGATAACGAACGCTACGGCGAAGACGATCAGGTCGCTTTGCA
GCGCTTAATCGAAGAAATCCAGTCTGAAATCGACTACCGGTTGTCCGATATCGCCCCGTATGACGACGAAATGGCGGCAA
CACTCGCCAAAGCGTCCGTTATCGATCTTGAAGCGCTGGAAGCGCTCTCCCGTGGCGATGACGAGCCGGTCGATGAGGAC
AAACGCGAGAAAACCGAGCGAGTCGGCGCTGAACACCAGACGATGCGCTTCAAGGTGACGTTTGATGCGTCAGATCGCGT
CGCCGACACCATCAAAACCATCATCAAAGAGCAGGGAATCAATACCGGTAACGAAATGGAGAACGCCGGGGAAGCCCTGG
TGTGGCTGGTCGACTACTACAAGGAGCGTATGTAATGACCAAAAACTTTGAAATCGTCTATCGAAACCCGGCAGAACTCA
TCCCGTATGAGATGAACGCCAAAAAACATGACGAACAGCAGATCCGCGACCTGGCGGCCGCCATTAAAAAGCGCGGTTTT
GACCAGCCGATCACGGTCGACAAGCATGACGTCATCATTACTGGCCACGGTCGTCGCGAGGCGGCTCTTCTGGCTGGTCT
GGAGCGTGTGCCGGTCATCGTTCGCGACGATCTGAGCGAAGAAGAAGTGAAGGCGAAGCGTCTGGAAGACAACCGCCTGG
CCAGTATTGACTACGACGCCATCAAATTGCAGCAGGAACTGGAATGCCTGGTGCTGGGCGACGTCGAGGTCTTCGGTTTT
GAAGAGCGCGAGCTGAACGTGCTTGTCGGCAGCATGACCGAAGAGATGGAAACCGGCTCTCTGGTGCTCGATCTGGGCGA
AGAGACGGAACGCCAGAAAGAAGAGCACACCGAGATCAGTCGCGAAGTAGCCTCTGAAGAAGTCCGCGTCATCGACGTAT
TGGGCTTTAAAACGCTCCCTGCTGGCTCTGCAATTGTGGTTGGGGATTTGCTTGCCCACATGGAAGAAATCACGGGAGAG
AGCGGGGTAGACGCTTTCGTGGCGTATGCGGAGAAAGTTTCTTCTGGGGAGCTGGCTGCATGAGCAAATACACCATCAAC
GTATCGTTTCAGACCCGCGTGAACAAAACCACGCGCACGCTGGAGATTGCCGAATCGTTCGGTCTTGGTCTGGACGAAAA
AGAGTGGACGCTTTACGACAATCTGGAGCTGGAAGTGAAGCAGGGCGATGTGGTGTACATCACCGGCCAATCCGGTTCCG
GTAAATCCGTTGTGCTGCGCGAGCTGCAACGCCAGATGAAGGATGAAGGGCTTTCTGTAGCCTCCATCGATGACTTTGCC
TTCGACAATGAGGTTAACGTCATTGACCAGCTGGGCAAAACCACCAGCGAAGCGCTGGGGCTGCTGTCTATGGCCGGATT
GAATGACGCCTATCTCTTTGTGCGTAAGCCATCCGAGATGTCTGACGGCCAGAAATACCGTCTCAAGATCGCCAAGCTGA
TCGAGTCCGGCGCGAAAGTCTGGGCTGCCGACGAATTTGGCGCTGTTCTCGACCGTGTAACCGCCCAGGTTGTGGCGTCG
AACCTCCAGCGTGCCGCCCGTAAGGTTGGTGCGACGGTAATGGTAGCCACGACCCACGAAGACCTGAAGAACGCGCTGCG
CCCGGATATGCAGATCACCAAGCACTACAAAGAACGGGTGAAGGTGGAATATGCCTGATTTGAAGATCGTAGAGCTGAAG
CCATCGAAAGAGGCTGACAACAACAACGTTGAAGTCATCCGCCTTATGGAAGAAGCACTCCAGTACGCCAGAGAAGGCAA
AAGCCAGAGCCTGGCGCTGCTGATGATCAACAACGACGGCAGTGTTCTGGATTGCTGGCATAACGGTGGGCGTCCATACG
TCATGGTTGGGGCGATGGAATCGCTTCGCCTGGACTTCATCAATGCCAATATCGAGCGCAGGTGATCGACATGACGGACA
TCATTATCAAACGCTACCGCCAGGAAGAGTTCCCGCGTCATCTGGACTTTCTGGAGCGTATGACCGTTACCAAAGGCACG
GTTGAAGACTGGCACGCGCTGAAGTCGCTGCACTACAAGACGGATGGTAAGCCGTTCGCGCCAACGTATTATCGCTGCGA
ACTGGACGACCGGCTGGTGGGCGTCGTGGTTATGGCTTACCCGAAACTGCTGCTGGCGCCTCGCCATCGCATGTTTCCTA
AGCTGAAGCCAACCACCAATACCACCGTGGCCAACCAGTATTGGGGCCGGTACGTGAACAACAACTTTGCGGTGATCAGC
CGTTCCGTTGTTGACACTCAGTACCGCGGTGTCGGCGTCTCCTATCGAATGATTAATCTGGTTAGCAGGATGCACGACCG
GCCAATCATCGAGATCCAGTCGTCGATGAGCAAATACAACCCGTTCGCCATGAAAGCAGGGTTCCAGTTCATCCGTCCGG
AGCGTCCGAAGAGCTATGAGAGTGCGTTGCGCGTCTTCCAGCGTCATTTCCGTTCTGACCCTGGCGACAACGAAGCGATC
GTCAAAGAGCTGTTCGCTATGAGTGAGTCTCGCCGTCGTCGTGCGCTGCGCGATCTGGTCGCTGACTACCACAAGAACAG
TTCCCTGGCCAAAGCCGGGCGTAATCGTGGCACGACGATTCAGGACATTGCCGACAGTCTGGTGGACGAGGCCAGCATCG
TGAAGCTGCTCAAGGACATTCACAATCTGAGCTTCACGTCTCCGCTGTATGGCGTGTATCGAAACCCGGACTTTGGTCGT
CAGCTGCCGGACACGCTGCCACTGCTGGCATTCGACAAACAGCCTTTGAATAAACCTCTTGAAATTGCATTACCGGCATA
AGGATTTGCCATGACGTTGACCGACAAACAAAAAGACATCATCAAAACCATCAATTTAGGCCATGAGCGTGGGCATCTGC
TCGATCTGGACGAGCTGCTTGAAGTGCTGCCGTACAAAACGACCAAACAGAGTATGCAGTTCTCTATCCGCGCACTGGTG
AAAAAAGGGCTGGTGGAGAAAGGAATGTGTCGCCAGCGCGGTGATTCCGGCTACCACCGTCGCACGCTGGGACTGACCAC
GTTAGGTCGTGCCAGAGCCAAATTACTGGTGATGTAAGTCGGTCTGGGAGCCAGTTTGAGAGCCTGCTTCCGTATATATA
AATACTAAGTGACTTATTA
