# Supplementary material for: Viral dysbiosis in children with new-onset celiac disease
Source: PLoS One. 2022 Jan 14;17(1):e0262108. doi: 10.1371/journal.pone.0262108 (PMC8759644; doi:10.1371/journal.pone.0262108)
Supplement: S2 Table — (ZIP) [file pone.0262108.s002.zip › Virus_Genomes/Salmonella_phage_ST160_GCF_000891435.1_ViralProj61857.fasta]

>NC_014900.1 Salmonella phage ST160, complete genome
GGTAAATGTTCTATAGCTAATTAAACCTAACAACTATGGTTTCCCCTACAACACCAATATCGTATACGTTATTACCAGAT
TTTTTCCACCCATTTTCAAGTTTCACCTCTTTGTCATATAGTCTGTAATTTCTGGAGAACACATTTCTTTGCATTAACAC
CTCTGACCACATCCAATTATTGTTAATAATGCGTGGTATTAACTCTCTCATTAAAGGATGCTTTATTACTATGTTTTCAT
TTATTGATGCATACGGTTCTGTGCCAATGAATTTTATATTTTTCTTGTCTCTTCCAAATCCAAGATAATCTATGTCTTGA
GATATTCTATTTACAATGCTTTCCTCAAGCTGAAACTGTGCATTTATGGCATTGTAAGCACCATAAGAAAATATTGTTGA
TATTAAAAGAATAAAAGAAAAATATATTCTTGATATTAACTGCTTATCTTCAAAAGCATAGAATACGCATAGGCAACAAA
AAAACATAAAGCCACCCATACCAATCAATACCCTCGGTGCGTATATTGGTGATTTTAGAAAAATCATTGGTCCAATGATG
AAAAACATTGATGCTAATAAAATTAAAACTACTAGCAAGAACTTTGTTTTCTTATTTTCATCTCTTTTGATTACTTTTAA
AACTATGACTATCAAAGAAATGATTAGCGCAAAGAATAGCGAGTAGTAGATTAAGTAATTATCGCCATTCAAGATCGTGC
TAAACATTCTATAAAATGATAAGACGTTAGAAATTATCCCTTCAAATAAACTTGAGTTTATCTCTATAATCTTACTATGT
TCGATATTGTAAGAACCTGTTACAAGTCTTTTTGCAATAAAGTAAGAATAGGCAAAATATCCTACTATTAAACCAGCGAT
AGAAGATGCTGTATTTTTTGTGATATTTGAAATTGAGTTTTTCTTAACCACATCTGAAATTATAAAGGCCAACAAGAATA
TTGCGTAAGTATTCAGCGCAGCCTGATAAAGACTAAGGAATGCAATGGTTAAAATGGATGATATTATGATATTTATAGGC
TTGTATTGATAAGCGACATACGATGAGATAATAGATATTGCCACACTCATGCACATTGTTAATGAATCATATCTATATGA
TAGATTTTCAATAAAGAATGGGTTTGCCAAAATCATCATAAAACAAAGAGATGCTGTGATGTAGTCATCTCCAAACAGCT
TTTCCCTGACGCAGGATAGTGCCAATGCTAAAATAACTATCCCTAGCATTAAAGGTAGCGGAGAAGCATCTATAATTGGG
GTTCCAAAATTAATGATATAGAAAATAAAGTCGGAAAGTGGGCGACCATTGCCTGACCAACCCAACCCGCCATATAAAGA
CCTACCCAAGTCATCAACGAAAAATGATTGATGTGTCAATAAAGGAAATGTATATATAATCGCCAATCCAAGAAAGATTG
ATATAAATATCCTGTCATTACTATTAAATTTCACTTTTAAAACCCTTACGCTTTAATATGTATTTAGGCCGCTGTTTGGT
TTCTATGTAAATTCTACCAATATATTCTCCAAGAATACCTATTCCTATCAATTGAACGCCACCCAGGAAAAGAACAGAAA
CAAGAAGAGACGGGTAGCCAGGAACATTATTTCCAAATATTAATTTATCAATAATCATCCATGCACCGTAAAGGAATGAC
ATACCTGCAATAAACAATCCAATGTAAGTCCATATGCGGAGCGGAAATGTTGAGAAAGAAGTTATTCCCTCCAGCGCCAG
GTTCCATAATTTCCAGCCGTTGAATTTCGAATCACCGGCCACGCGTTCGGCACGGGCATATTTAACAACATCCGTTTTTC
CGCCAACCCAACTGAGCACACCCTTCATAAACAAGTTGCGTTCTGGCATTTGTTTGATGTTCTCGACAACCGCACGGCTC
ATTAACCGAAAGTCGCCAACATTTTCTTCGATTTTTGGATTGCTGATTTTATTGTGCAGCTTATAAAACCACTCAGCTGT
CTTACGCTTCAACCTCCCATCAGTTGAGCGGTCTGAGCGCTTAGCCAGCACCATATCCGCGCCAGCCTGCCACTTCTCAA
TGAGATGAGGGATAACTTCTATCGGATCCTGTAAATCGACATCAATAGGAATGACCGCATCTCCGGTTGCATGGTCGAGA
CCCGCGAAAAGAGCAGGTTCTTTACCGAAGTTTCGCGTAAACGAAAGCGGAATAACGAGCGGATCAGATGCGGCTATTTT
GTTAATTATTGATTCAGTCGCATCTTTACTACCATCATTAATAAAAACGATCTCAATTTCATATTCTTTTAGCTCATTAA
ACTCACGTACCGTTTTATAGAAAATCGGTATCGTGTCTTCTTCGTTAAAAACTGGAACGACAAGAGAGATTTTCATCTTA
TATCCCTGAAAACAATGAATCTGGAATAGATAAAGCCGCATACCAGGCTAATTGCCGAGAAAGTGATAAGGGTAATCAAT
GGTGGCAAGGAACATTGGTCAGCCATCCAGCCAACAACAGCGCTCAGTGTTCCCATGAATCCCACATACATCATGTAGCG
AAGCGTGGTGGTGGTGGCATTAAAGGTGAAACGCGCATTGGCATAGAAGCTGAACGATACGGCGATAACAAAACCGGAAA
AGTTCGCCAGCGCCTGATGCGTATGCATCCCATACACACAAAAAGCAAATACGCCCCAATGAATAAGCGTGTTAAGAACA
CCGATCGATGTGTACTTAGCGAATAACTTCAACATTATGAAAATCAGCGGATTCGGAAAGGTCTGGAGTGTAGCACTACA
AATTGCTTTGATCGATATAAACGATCAATAATGTAATCTTTGATAGTTTAAAGTTATTGTTTGCGCGTTAATTGATCGTT
GTTACCGATCAATTTTTATTGCTGATTGCTAAGTGGTTTGGGACAAAAACGGGACACACAAAGCTTTGCATCGGCTTGCA
AGGCTTTGCATGTTTTTCGAAGATGGGACGTGTGAGCGCAGGTATGACGCGGTATGTTGTTGACTTAAAAGGTAGTTCTT
ATAATTCGTAATGCGAAGGTCGTAGGTTCGACTCCTATTATCGGCACCAGTTAAATCAAATACTTACGTATTATTCGTGC
CTTCCTTATTTTTACTGTGGGACATATTTGGGACAGAAGTACCAAAAATCGAGTCAATTTGTCGAGCATGTTCAGTCAGG
TGATTTGGTGCCAGATGAGCATATCTGCGAACCATTTCGATAGACTCCCAGCCACCCATTTCCTGCAATACCGAAATCGG
AACGCCAGCCTGAACTAACCAGCTTGCCCACGTGTGCCTCAGGTCATGAAAACGGAAGTCTTCAATGCCTGCTCGTTTTA
ATGCTGACCTCCATGCAGTATTAGCGTCATAGCGCATCTTCCTCACTACAGGTGATTTAGTTCCGTCTGGCTTGGTGCTG
CTTTCCTTGTAGACGAACACCCATTTGTGATGATTGCCTATTTGCTTTTTCAGCACCCGGCAAGCAGTATCATTCAGCGC
CACGCCAATGGCCTGATTGGACTTACTTTGTTCCGGGTGTATCCATGCCACCTTTCGCTGCATGTCTATCTGCTGCCACT
CCATATTGATAATGTTAGACCGCCTTAAGCCAGTAGAAAGCGCAAACTCTACGACTGACTTTAGCGGTTCCGGGCATTCA
TCAATCAACCTTTTTGCCTCGTGAGGCTCAAGCCAGCGGATACGCTTATTTTTCGGCTGAGGAACTTTGATGATCGGAGC
CTTATCCAGCATCTTCCATTCGCGTTCAGCAGCCCGGAGGAGTGCCTTAATGAATGAAAGGTGAGTTGCTTTTGTGGCTA
CTGCTGCCGGCTTAGGCTTGAATACTGGAGGCTGCTTCCCATTCTTCCTGCAAGCTTCATCCATTAACTTCCAGTTTTCC
TCATGCCGCCGATTAGTCATCTTCTGGATGGCGGAGTAAATCTTCGTCTCGGTAATATCCTTCAACTGCATCCCTGCAAA
ATGCTGGAGCCAGAATCCTATCCGACTCTTGTCATCATCCAGCGACTTCTTATGCGCCTTCTCCTCTAACCACCTGACAC
AGGCCTCCTCAAAAGTCATGTCAGGCGTCTCTCCTAATTTATTTACCCTCCATGCTTCTGCCTTCAGTTTGTCATGAAGC
TCTGTGGCCTGCCTTTTGTCCTTTGTCCCAAGAGACTGCTTAAATCTTTTGCCGTTCGGCAATGTGAAACTGGCGTACCA
GGTTTCACCTCTGCGGAATAGTGACATTTCAGTTCCTCTGTTATGTCATCACCCGCGCTCACCTGGACAGTATGCAGCGG
AGACTGAAGTGCCGCAATGCAGGCTTGTCGTGTGGTGAGGTAAGGGGATTTCGGTTTGGTGGGGTCTTTACGTGTTGCCT
GTAGTCGGCCTGTGCGAATCCAGTTGGTGGCGGTAGGTCTGGATATTTTGAGAAATGCACAGGCCTCATCGAGTGTGAGG
CTGTGTGATTCCATGGTTACCTTCCTAATACTGAAGCGAGAAGAGCAATCTCTACAAGAAGCTCAATAAATCCGAAAATT
GCTATACCTGCGTAAACCACGTCATCAATATCCCCGCGGCGACAAAGATAGGTGGCACCGATAACAAGAACCATCATTCA
CTCCATAAAACAAAACCCGCCGTAGCGAGTTCATATGAAAAAAATCCCCGCGAGTGCGAGGTTTGTTATTGCTGCGGTGG
TGCTGGCAGTGGCATCCAGTGGCTTACACCGATAATTTCCATACCCTCCCAATAGTCAAAGAACCCATCATCGTCGTATG
TAGCAACGAACATCCCCTGACCCAGACATTTTCCGGTAAAAATTGCGATGGGTTTAGATTCATCATTATCCGGCATTCGC
TCACTACAGCTTATCCAGCCATCCGGAATTACCGGAGAGTTGCCATTCACATCGAAATTTGGTTCAGCGTCCTGAACCAG
AAGAATGTAGCCATTCTTTGCTGTGTCCAGTTCTGATACCTCGGTGACAGTACCGAAATAGCGATTCCCGGCATCAGCAT
CACAAGTGCTGACATCAATGGACACCTCCATGCCTTCGATTAATTCTGGCAAGTTGTAAGTTTGGTTTACAGGCTCGGCT
TCCAGCGCTGCCAAAGCAATCCGTGCCACTTCCATTTGTTCGCCACGAGTAAGCCCGTTTTCAAGCGGATTTTTAATGAA
CAATTCAATACGTTCTTTGGTAATAGAATTCATGCTATTTCACCTTAATCTCAACATTTCGCAGCTTTAGCTCTACTGGC
AGGTCTGACTTTCCTGTTAATGCTAATGCGAGATTTTCTGGGGTAATGAGAGCAGTTATTGCTTTCCCCATTGCCAGACG
AATAATTATTCGTATTTCGCGATCGTCACATGCTCCTGGTCGAACGATTGATATTTGTCCGTCCATATCACTCTCCTTTA
ATGCGAATGCCAGCGGCGCGGATAGATTTCCATTGTTCCCACATTCGGTTGAAGTCTGTGCCTGATAAGGTTGCGTTACG
GTATCCAGTTTCGGTACGCAATCCTTCAAGCGTCGATTTGGAGATACAAATTGAATGCATTACCCATGATTCAAACAAAT
CACGCTCACGGGCTTCGCAACTTTGCTTACTCATCTCTTCGATACGTTCAGCCATCGCAGCACACTCTTCAAAGTTGCTT
AATGCTTTTCGCTCCCATTCAGCGCATTGTTTTTTCAGTTCTGCAATGCGATTCTCTGCGGATTCCAGCGCCGCAACCAA
TTCGTCTACAGTTCCGGCAGCTTGCAGTGCGTAATCGGTAATAGCCATCTCATGATCAATTTCAGTACCGTTCTCATTCG
TTGAGGTGATAGCAAAATAATCAGAGTCGATTTCGTTATCAGCTAAGTGGCGTAGCGTATCGGCAACAAGCCGGCCGTTT
TCGATTAGCAGCTTCCCTACCGTAAGAGCAATATCCTCGTTCTCCTGGTCGCGGCGTTTGATGTATTGCTGGTTTCTTTC
CCGTTCATCCAGTAGTGCCAGCACGGTAGCCGGATTGGCTGCGGCGATGAATTCAGCATTGGCCTGCTGTTCCATTTGGA
AATCTTCATCGAAACCGCTTTCTGGATGCGCTCCTTCAATTCTGCAAATGGGAAGATATCCAACAACTTCACGATGAATT
AGTGCATCACCAGCATCAAATCTCTCCTCTCCATATTCGAGCGACCACTCTCCACACGTTGCCTTCTCTGCCGCCTCACG
CAGTGCCTGATAGTCAATCTTGCTCATTGGATGACTCCTTTACGAAGCTGTTCGGCGATATCTTCGAGAACGCCATCAGA
GAATGAGCGATCAAAATCGCCTTCCGGCGCATTAGCCATAAACTCAGTAGAGGTAAGAATCATCCTGGCAATATCCGCGG
CGTTCTTCGCAGTATCATCAATAAAACCAGCTTCCCAGGCAGCCAGCATTCTGTTCGCCACAAAGTAAGCTCCCTCCTTG
CGTGCTTCAGTCTTCACTTCAGCCAGGAAAGCGTCAGTGGCTGGGGTTTTGATAGCGTCAAATTCTTCCATTGCCGCTTC
AAGAGCCACCTGCTGGCACGCTACCTCTGCGCGCCCCTGAATGCCCGTGCCTTCGCCGTTTAAGTCGTTATGCATCTCAT
TAAGCTTGTCGCCAAATGACTTCATCCCCGCATTCTCCGCCGCCATCGCTGAAAACTTCTCGTGTGCCAACTTAACAGCC
GAATCAGCCTGCTTAATTGACTCAATCGCTTTCTGGTGGTCTTCGGACAGAGCCGAAATCTTGGCCTCCGCTTCAGCAAA
TTTACGCACCAGATATTCAGCGTTTGTTTCGTTAACCTTTAAATCTCGTGGGATGCATTTACCTTTCAGAAATCCATCCA
TCTCAATTAGTGTCATTTGTTTCATTTCTTCCCACTCCGCCACATCGCATTCAGATATTTGTTTTCATTAACAGAACCGA
AACTATTTCGCTTAAGCATTTCTTCGCGTGGAATATCGTTGATGGGTTTGAAGCGGTGTCGAATAATCATTTCCGATGGA
AGGATGCCGGGGTCGTAGGACAAACCTCTCATGATGAATTCCTCAGTTATTGCTGATAGCGCCGTAACGCGAACGGTAAT
TTTTAAGGCGCGGGTCTATTTCAATGAATTGGGTGTATGTGGCTTTGCGGAATGGCCGGATGGATGTCTGGTAAATTCGC
TCGCGTTCTTCTTTCTCTGCAAGCCATATACAGTGGCGAAATTCCTTTTCCTCTTTCGTTTCCTGCGGTAGCGACATTAT
CAGGTCGTAGTTCTTTCTGAATTTTTCCAGCACCTCCGATACGGAATTGCCGGAACAGCGGCGCGGGTCATCCGCACCAT
ATAGAGGCGCTGGCATAATTTACTCCAGGGTAGGTTATCCGAATAATGTGGTACGTATAGGGTTATTTCTTTCGTAAACG
TGATAGCCTGCTTTTTACCGACTCTTCACTTCGCCCGAGAATTTTTGCTACATTTCTTTGTGTATAGCCTGATGAGATAA
GCGCCTGCATCTTTTTGTCTTCGTCGTCGCTCCATCTTGGCTTAACGAATGCCGTTTTTAATGACAGTTTTTTTGCTATG
TAATAAAACTGATTTATGTTTAGGCCCAGATGTTCTGCTGCACGGCAAGCTACCATGCGACCGCAAACTGACTCCATCTC
AGCTGGAGTTATGTTTAATCTTCTCATTAAGCCACCTGTTTAAGCTCATTTATTCTGATATTCATTACCTGAACGCATCT
TGTCTGCGCATCATCGTGACCAGCCAATAATTGCCAGTCATGCTGGTATCTCTCAATTAGTTTTTTCTTGTCCGTTTCTG
TTGCTGCATAATCGCTGAAGTCTTTCAGGATTTGTTCGCAGTCAACCGATGGAGATTTCTGGTTGGTATTTTCTGGTGAT
GGTTGATTGCATGATGCTGGCATGGCCCAGTCCGGCAGCGATGGAGGGAGCCAGTAAAATCCTGTTCCATCCTTCAGTTT
GGCCCTGTGCCATCCTTGTTTCTTATCACTGGATATCTGCGCAAAACCTTCCTCAAGGTTATACAGATACCGACCAATTC
CCCACTGAACGGCAGCACGCTTCATTGCGCCGGAGCGACCACCTTTGACGGCTTCTACCTGTGTGTTTTCAGCAGCATCC
CATTTAGTTACCCATTCGGAATCAATCTTGATTGATATGCCGCATTCAACGCCACCGTTGTTGGGAATATCGCGGTATTC
ATTGCGCCATCCTTCTTTGCCGCAAACATCGTCCAGGCGTTTCATGATTGCCCTGTTCGTGACATAAGCCAGCACCATAG
CCCACACTTTGCCATCGCGTGTTTTACCGCTTTGCTGTATTCGCCATTCGATATCTTCAGGATTGAATGGGGCGTCGAAT
TTATTCAAATCCATAATTCACCTCAGAATGGTAATTCGGAAGGATTAGCCAGAAATTCACCTTTGTTTATTCTCTCGTTT
TTGGCTAATGAAAGGCAATTTCGTTTCATCGATTTATTACCTGACTTGCGCCAGTACATTGCCTCTGTCAGGTGATACTG
ACGTTTTAACCTGCTCAACTCCGGTGTCCTTGCTAAATCTACTGGTATCATTTCAACCTCCATTCGCGAAAGGCTTCTAC
AGCTTCGCGATACATTATTTTGTCACCAAGATAAACAGCAATTGCGAATTTAGACTGAATAGCCATAAGTGATTTATCCA
TTACACGGCACTCCTGGTTGATTCAGGATATCGACCAGACGTTTCCATCCGGCCCGTAATTTTCTGGTGATACGCTCTAA
AAGTGATTCATTAAGGTGTGCGATACCCATGACGGCACCGCCCGCGATAGCAAATGTCATCGTGGGATTCTCCATTTTCA
TTTATTGGCATAGCTAAAACGCCTCGATATGAAGCGCTGTGGATATGCGATAAAACAGCCGCACTCAGGCGGCGGCTGTT
GTTTCTTCTTTCAGGCTTTCGATATATTCACGCGGGTCGTCGTAACACTGGCATTCGCTATACCAATCCACCCAGCGATC
CGTAAGCTCCATTTCTTCCAAATCCTGGTCAGTAAGGCTCTCATCCCACATCTCAAGGCCGTTAGCGTTGCAGTAATCAG
GTTTGATGTTGTTGTCATACTGAAATGCGTCATAATCAGCCAGTGCATCCATCACTCGCACACCCTCTTCAACACTTGCT
ACTTCTACAATGAATGGCTTCATAGGAACTTGCGGGATATGCCAGACACGTAATTTCATATTTCCTCCAGGTAAAAAGAA
TGCCGCCCATATAGAGCGGCAAATAACATCAAGGGATGATTTTTCGATTAACCAGAACGAGTCGTCGTCCTCGCTTGGTT
ACGAGCGATATTGCTCACATAGCAGACTCGTAAATCTGCTATAGGTGCTTATTCGCTGCCAAAAATACGCTTACCCAGTT
ACTTCATCTGCATATTCTTTACTTGTTAACCAATCCGGGCGTTCACCTTTACCAATATAGAAATCGATAATGTCCAGAAG
ACGTGGATAAAATTTAAGAGCTTTACGACCATCCATCTCAGCAATTTCCTGCTTACTATATTTTCTCCATTCCTCAACTG
TGTGGTTCTGGCATCCTGCTCGTACATATTCACCGTTCGTTATACTTATGAAGTATTTCTCACCCAGAATTACGAAAGTG
AGATCAGGCAGGTCGGCATCGCACAGGTTGGCACCGCGCAGGTCGGCACCGCGCAGGTCGGCACCGCGCAGGTCGGCACC
GCGCAGGTCGGCACCGCGCAGGTTGGTACCGCACAGGTTGGCACCGCGCAGGTCGGCACCGCGCAGGTCGGCACCGCGCA
GGTCGGCACCGCGCAGGTCGGCACCGCGCAGGTTGGTACCGCACAGGTCGGCTCTAGATCCGCTCTCACGCATTGAGGTA
ATCCACACTTTGTGTTCTTCAAGAATCTTCGATAAATCTGCTGAATTCATGTTGTTATTCCTTAAATTTTGGCAATAAAA
AAGGCCGCATTGCGACCTGATTAGATATTTGAAGTGAGATAAAAGAAGACCAACTATGTAGCCTTTAGTTTTTCCAGCTC
TCTGGCAATCATTGCCGTGGTTCTGATTGCCCATTTATCGACAATCTTTCCATCTTCTCTCACCAGAGCCATTTCCTCAG
GCTTCACCATGCATTCAGCATCAAGCTTGCAGCCTTTGCATTTCACAAAGCGACTACACCATTGGTTGGTATCAATAGTC
GTAGTCATATTGGTAGTCCTGGTATTGTTCCATCACATCCTGAGGATGCTCTTCGAACTCTTCAAATTCGTCTTCCATAT
CTCATCTCAATCGTAATAAGCCGGAATTGATTTTCCGCGCTGCTTCTGTACGGCGTGTATTTTATTTCCGAGCGGGTTAA
CGTCCCGGTAGTAAATGCGGTTCTTCTTAACCGCTGTTACTTCAACTTTCTTCTGACGCGTTCCGGCAAGCGAAATGGCT
TTGGTAACGCGGTCAATTCTTTTGGCTTTGACCTCATGAGAAGCATCAGGAACATCGCAGCCAAAAATTGAATCGATGAT
ATTGCAGATGGTGTCTCGCTCTATGGCTAGCTTTCTGCGCCGCTCATGACGGCGAGTTTTAGCATTGCCTGCAAACGTTG
ACTTCCCGTAGGTGATAACCGTCATGATTTATCCCTAAAGATATTTTATTGATTGAAGTTAAAAGAAAGACGACGTACCA
GGAGTGGTGCCCGGTAAAATGGTTTATCTAAAAACGAATATTTGTGAAACCAAACACGACCTCGCTCGTCTCCATTTCTG
TTGCCTTCAGGGCGACGCTTTAAGGTGAAATGAATAATTGTTTTTGTAGTGGTTTTTGGCTTACGCATCTGTTTACCCTC
ATGTGAAATGGCTTTGGTGTTACAGATAGCCAGGCGACTAACCCTGACAGCGTACTCATTGCCGAGCGCCTCCGCCGAAG
AGGTTGGCTTCTACCTGCAACCCAAACCCATCTCGTTTGGTATTTGTTCGCGCTTTGTCAGCGCATCATCGAAGTTAAAG
AGCGTTGCCTTTCCGTTTGGCTACCAGCGTCCTGCTGATGGCTAAACAATAGCATTGAGTATTATTCATATCAATACGTT
TTGCTATTAATTAATGGTTTTTGTTGTTATGTTGTTGATAGCAAAATGAATTTATTTTTATAAATCCTCTATGCCATACT
GTTCTGAACAAAAAATGAGCGAGGAATCAGTGTGAAAAACGAGGAACTGGCGCAGTTGCGCTATCAGGAAATGTGCAGGA
TTGTCGGTGATGTCGTTTTTGCTATGGTTGCTGAGGGTCATGAGACCAAAAGAGTGGCTATAGCTGACGTGATACGAACG
GAACTATCAAAGGGTCTGGACAAGTGGGATATTGACCAGATTCAGGTTATGGAGTTGGCGGTGAAGCTGCTGGAAGAGTA
GGGCAAAGTAAACCCGGCTCGGTGGCCGGGCTAGTTAGAGATTAAGCTGTAAGCATTAAAACTCGCTGACATAGTCTTTC
GAACTGCTGGAAAAATGTATTTCTATTATCGCGCATAGTTTCAAAAACATTGCCAGCTTTGCCGTCTTCTCTTAAATCAT
CATCAGTTATCGCAAATACTGGCTTTGACAACTTCTGGCTAATGGCTATAAGGGAATTAAAATCTGATATTTGAGCTAAG
TCATAAGCTCGAAGGTGGGGTGTGTCTGTGGCGTTCAGGGAATCTTGAATTTCTTGTTCCGTAACAGAGCATCCAATTTT
ATGCAATGCTGGTGCCAACACATTATTTACGGCTCCATGAATTTCGTTTACCCAATGCTCAAAGGATTTTACAGGCATTC
CATTTCTAGGGCGGTATCTCTGATGGATGGCCCCTATAAATCTCGGCTTGTTTGTGATGTTTACTGCCGTTGACGATCTG
GCGGTCTGCTTGAAAAACTCAAGCTCTGAATGCCATATTGAAATTGTCTCGGCAAGAGAATTTATCGCCTGCCAGCAGAA
GAAGTCAGGGGTTGCAGGAACAATGAAAAAGTCGCTGGACATCAACGCAAGCTCATTCAAGCCTCCAACGCTAGGGCTTA
AGTCGTAAATTATGTAATCAATGTTATTTTTTTGCGCGATCAGATTGATTGATTTTGGTAAGTTACCTGGAAGGTTGCGG
GTTAGTGGCACGCCTGAAGCAATTTTCAGTGCTACACTAATCTGAGAATCAAGCATTGATACACTTAAGTGCCCAGGAAG
AAGATAAAGGTTGTCATTCTGACACTCAAAAAGCTTTGCCGAACTGCCGTTTACAACATCTTCTATAGATGTTCCATTCA
TCAAGGCATCGACAATGGATTCCATTGTAAGGTTATATCTGCTGCTGTAGAACGCATCAAGGTTTTCGCTTACGGTTGTA
TACCCTAGAACCATGCCAGTTAAATTGCATTGTGAGTCTAGGTCAACAAGCATTACTCTTTTCCCGGCGCTCGCCAGACC
CCAGCCAATATTGAAAGCCGTGGTTGTTTTGCTGACGCCACCCTTGTGATTGAAAAAGCAGATTGACTTCGGCATTGGTT
TTTCACCCAGATTGTTTTCTTCGCACATAAGTATCTCTTTATTTTACAATAATATTATGTTATTGACCAGGCCAACATGA
CGGCTCACTATCACCGGAAAAGCAATGCCTATCCTCAAGCGGTCTCATCAGGCTTACCCGAAGAAACAGCAATCCTGGTC
AACCATGACCACCTCTAACGCTTCCGTAAGCGTTTCTGCTGTGTCATACAGATGCCAGCGCATATCCTTCCGCATCCAGT
AGATTTTCCATCTATCCAGAGAGCGTATGTACTTGATTCTTGCTGATGGCAGGACGCTTGTTTCACCAGGCTTACCCTGC
CACACGGGGCGCTGTTCACCGATATCTATCGTCTGGTCATTGATGCTATAGACAATATCCAGTTCATTACGAATGTGCTC
AGGTGGCCTTATGCTTTCAATGAATTGGTGAACTTCCTTTTTGACCGCCTGATATTCAAGGTCAGTAAACGCCATCTATC
CTCCTTACCCAAACATCCATTATCCATCATCACCCGAATATCTCATCAGGCCATTAGCTGGCTAACCGTGCTTCCTATAG
GTCTGCGGCATGCTTCCAATCACCTTTCCAAAGACAAAAACCCTATTCATTTCATCTCTTTCAATTGGGTCCCAAGCTGA
ATAACTCTTATTATCAGATATGACCAATAGTTTATCTTTCATCTTCTGGAGCCGCTTAACATGTGCGGTATCGTCATAGA
GGAAGGCGTATATCCCATCCCCATCGAAGTTTTTGATGCTTACGTCTACAAACAACAAATCTCCTGGTTCAATAGTTCCT
GACATGCTATCCCCACGCACATTTATGATGCGGATATTTTCAGCCTTTCTACCATCAAACATGTGTCTGGCATCGTCCTG
CGAATACTCAACCGAGCGGAGTATTTCCACGAATTCTCGATTGATAACGCCAGGACCCGCGCTTACTTCAAGATCTAGGA
TATCGATTTTAAATGTGTTTGATGATGGAGATGCGTTTATCGGAGTAGTTCCATCTTTTTTCATAGGACCAATTCCGGTA
GACAACCATTCCGAACTAACACCTAACGCGTTTGCTATTTCAACAATCTTTGTTGACCCACGAGCGTTTCCACTTGTCAA
ACGCCAGATCGTTGGCTGAGCAACGCCTGACGCTTTAGCAAGAGCACCTTGAGACATACCAGCTAGTTCCATTGCCTTGT
TGAGACGGTCAGAGAGAGTTTCTTTTTTCATAATATTCAATTTATACGCTTGCGTATTAATGGTCAAAACACGTTTTGCT
ATTGCTTTGATTAATACTCATTGCTATTATTTGTTGTGTGTTATACGAAAGGGAATAAGCAATGACTAACAAAGCAATAC
AAAAAGCTGTTGCCATTGCAGGAAGCCAGCAAAAACTCGCCTCTTTGTGTGGAGTTAAGCAGCCAACTGTATGGCGTTGG
TTACATGGTGGCGGCATTGACGCTAAGTATGTGGCAGCAATCGTAAAAGCTACAGGAGGAAGAATTAAAGCCAGAGAACT
TCGTCCTGATTTAGCCGACTTACTGGCAGCAAGTTAAGTATCAACGCTCTTTACCAATCTGAACCGCCGACAACGCGGTA
AATCTATTAAACGGATTTGCGTGTATTTGCGAATCCAACTCTATCTAATTTCTAAGGAATATTTTGAATGAACGTAGTTG
CAACTAAAAGCAAGAAGGCGGCTCGCATTGAGTCCACTTTACTCAACAAGTTAGCCATGATGGGCCAGAAGACATTCGCT
AAAGCTATGGGTGTTCCTGAATACCAGGTAAGCCGATGGAAGAACGGTTTCTTCTCTCAGGTCAGCATGATGCTTGCGGT
TCTGGAGTATGGAATCGAAGACGAGGAAATGGCAGAGCTCACCAGGCGACTTGCTACCTACCTGACAAAAGAAAAAGCCC
CGAAGAACGGCGAATTCTTCGAGGCCTGATGTAGAAAGACTGGATCAATCCACAGGAGTAATTATGCCAAAACAGCTCAG
TCCTGACCAGGACAAATTACACAAAAACATACTACGTGATCGGTTCTTATCCAGCTTCAAACAGCCTGGTCGATTTCGGG
CTGAGTTGGAGAAAGTGAAGCTAATACTGAAGAGGAAAGGTCATGAGTAACATATCCAATCTAGCCGAAGCCAGAGAGGC
CAGAAGGCTCCAGAAGCCGCGTACAAATGGCGGTAAGGGGTTTGCCTTGATCCACCGCCAATTCATGGATAGCAAGCTAT
ACAAGGATTCTCAGGCTGTGCATCTTTTCCTGCATCTGATACTGAAAGCCAATCACTCTCCGGCAGTCGTCAATACCGAT
ATTGGTGAGATGCTGGTTGAGAGAGGACAGCTAATTACCGGACGGCCAAAACTGGTAAGTGAAACATTCATCCCGGATAA
CAAAGTAAAAAGTTTGCTTCGTTCTTTTGAAGGGAATGGAATGATTCGTATCGAGTCGAAAGGGAGAAAATTCAGCCTGA
TAACAGTGTTGAAATATGATGATTTTCAGGCTCCAAATTGTCCAACGGATGTCCAACGGATGTCCAACGCAAACACCAGT
AATGACGCGGATCACAGCGAATGTTGTCCAACGGATGTCCAACGATTGTCCATAAACAATAATATAAATAATATCTCTAA
TACTAACGTATTAGAGAGTACCGCAGCAGACGAAAATCCTGACAAGAAAAAATCGGCTCTCAGTTGTCAGGATGTTGTCG
ATGCTTACCACGAATTACTTCCTGAAGCTTCCAGGGTTCGCGCACTGAATGACAAACGTAAAAACCAGATCCGAACTTTC
TGGCGCAAAGCCGGAGTGATAACCCGCCAGCTTGACGGGCATGGGTTCACGATGCAGGACTGGAGAAATTATTTGAGCTA
CGTAGGCGAAAATTGCCGATGGATGTTCGAAGAGCGTCCAAACCATCAACGCGGAACCGTCTGGCACAAAAAGGGATTTG
ATTTCCTGCTTAACGATAATACCTACCTGAAAGTTCGTGAGGGTGAACACGATGACCGATAATTTTTACGCGCCGCCCCA
TAGCATCGAGGCGGAGCAGGCGGTGATTGGTGGATTGCTTCTGGATGATGACAGCAGTGAGCGCGTCCAGAAAGTTCTGG
CGATGCTGAAGCCTGATTCATTTTACAGCCGACCACACAAAATCCTTTTTGAAGAAATAACCAGAATGCACCGGGAGCAA
AAGCCAGTAGATGGCCTGACGCTTTTCGATGAACTTGAGCGCAAATCGTTAACGGTTTCTGTTGGTGGTTTTGCTTATAT
CGCTGAGATCGCAAAGAACACGCCAAGCGCAGCAAACGTCGTTGCCTATGCAATGCGGGTTCGCGAAACAGCAATGGAAC
GCTACGCCATCAACCGCATGACTGAAGCGACGGAATTGCTCTATTCCCGCAACGGGATGACTGCAACGCAGAAGTACGAA
GCTATTCAGGCGATTTTCACGCAACTGACAGACCATGCAAAAACCGGATCGCGTCGCGGCCTTCGCTCATTTGGTGAGGT
TATGGAAGATTGGGTCAGCGACCTTGAGAAGCGATTTGACCCATCAGGCGAACAACGAGGAATGAGCACAGGGATCTCAT
CGTTGGACAGGATGCTGTCACCGAAAGGTCTGGTAAAAGGCTCTCTGTTCGTCATTGGCGCTCGCCCTAAGATGGGGAAA
ACGACGCTATACAGCCAGATGGCAATCAACTGCGCAGTGCATGAGAAAAAGCCGGCCCTGATGTTCAGCCTTGAAATGCC
AGGTGACCAGATACTGGAAAAACTGGTAGGGCAGAAGTCAGGTGTTAACCCAAATATTTTTTACCTTCCGGCGACAAATG
ACGCTGATGACGGCTATCAGGGTGATTACGATGGTGACTTCAACAGGGCGATCGAAACAGCCAATCGCTTGAGTGAAATC
GACCTGCTTTACATCGACGACACGCCGGGATTATCTCTGGCTCAAATCATCAGCGAAAGCCGTCGAATCAAGCGAGAAAA
AGGATGTGTTGGCATGATTCTGGTCGATTACCTGACACTAATGACCGCTGAAAAGGCCGATCGTAACGACCTTGCTTACG
GCATGATTACTAAGGGACTGAAGAACCTTTCCAAAGAGCTTGATTGCGTTGTTGTGCTTCTGACGCAGCTTAACCGCGCA
CTGGAAAGCCGAACCAATAAACGCCCATTACCAAGCGACTCCCGAGATACAGGGCAGATTGAACAGGATTGCGATTATTG
GGTTGGTATCCATCGTGAAGGTGCTTTTGATGACAGCGTTCCGCCTGGTGAAACCGAACTAATCCTTCGTCTAAATCGCC
ATGGCAATACCGGCACGGTGTATTGCATTCAGGCAAATGGCGCTATTTATGACACAGACCAACAGTCTGCTGAAATGCGC
CGCCGTGAACGCGAGGAACCGCACTCCAAGAAGAAAGGAGGATTCTGATGACCATCTACATCACTGAGCTAATAACAGGC
CTGCTGGTAATCGCAGGCCTTTTTATTTGTGGTGGAGAAAAATGATGAGAAAGAAACAAGCAGAGAAATTATTTTGTGAT
GCTATGGATGCGTTGGCTAAGGTCGGAGAAAGCCCATTGAATTACTGTCTGTCTTATGCCCGTGGTTTTATGGCTGCCGA
GAACAAGAAGGAGTATCTGCACGAATGGGAAGACGGAACAATGCGTCTGAAAGTTAGCGATGGCGAGCAGGTTCATTGAT
GGAGAGGAATATGGATGAATCAAGAAAGGCTTTCGAGCAATGGGCGCTAGAAGTTATGCAGTTCACGTCTGATGACCTTA
GATGGGATGAAAGGCGAAACTGCTATCGGGATTATGTGCTGCACATAGCATGGAAGGGATGGCAGGCTGGCAGGAAGACA
ATCGAAATTGAAATTCCGGCAGCATGTGCTGACGACGAATATTTCATTGATGGAGTCTTTCAACCAATGAGATATGAGCG
CGATGTTGAGAGAGCCATCATCGCCGCTGGAATCAAAGTGAAGGAGTGAGTATGAGTAAAGTATCAAGAGGAATGAAAAT
ATCGCTTATTTTCATCCTTAATCCGCATCGTATCTTTTTGGCTTCAGCAGTATGGCTGTCAGATTTTGTTTATTGGTTAG
CAGATAAATTGGATGATTTTGCGAGATGGCTTGAGAATTTTGCGAATGCGAGGTTTGAGTCATGGCCGCTTATCGGAGAG
AGGATGTCTGACGAATTAAACCGGTATTACGCGGATAAGCGCAAGGAGAAGAGCAGGAGGGCAAGTGAAGCAATTATTCC
TGCTTCGCAACGAAGCAATCAGAAATAACGCCATAGACGCCATTCTCTCACTACCAATCGACGACAAGTCACCCCACGAA
GTCCACGTCAAAGAACCTAAGCGAACCAAAGCGCAGAACGACCGTATGTGGCCGATGCTTCAGGACGTCTCCCGTCAGGT
GCTTTGGCATGGTCAACGACTGTCTCCGGAAGACTGGAAAGACATCTTCACCGCGCTGTGGCTCAAGACTAAAAAGCTGG
AGCAAAGAAGCGTACCAGGTATTGATGGCGGTGTTGTTCTTCTTGGGGTACGTACCAGCAAGATGAGGAAGGCGAGCATG
ACAGAGCTTATCGAAATTATGTTCTGGTTCGGCTCAGAACGTAACGTGCGATGGAGTGATGATTCCCGGCGAGAGTACGA
GTGGTCACAACGAACAGGGAGAGTTGCATGAAACACTGCTACCGCTGCGGAGAAAGCAAAGACGATTATCGATTCCGGCC
AAATCAACCTTATTGGCACCAATGGTGTATCAGATGTGAGCGGTCGCCAGTAGGTAATTTCCCGCTGCCAGAGACGAAGG
AGGACGTATGGCACGACAGCGACGAAGTATCACCGACATAATCTGCGAAAACTGCAAATACCTACCAACGAAACGCTCCA
GAAATAAACCAAAGCCAATCCCAAAAGAATCTGACGTAAAAACCTTCAACTACACGGCTCACCTGTGGGATATCCGGTGG
CTTAGAGAACGTGCGAGGAAATGACAATGGATTATTCACAGTTAAGTGATTTTGAAATTAACCGAATGGTAGGAGACATA
ATTTTTAAAGGCCTTTGGGCATGTAAGCCGGAAACGTCAGGGAATAACACCAACAAATGGTATTACGGAAACGCTGATAC
AACTTTTGAGCCATTAAACCATTTACCTGATTACTGCAATGATCCGAGTGCCTCATGGCCGATTATTGAGAAACACAGGA
TTTCTATCTTAGACCAGTTAACTGAATGGTGTGTGGATGCAAAAGGCGTAAGCCCAATATTTGATACCAGACCTCTCCGC
GCCGCCATGATTGTCTTTCTCATGATGCAGGACGCCAATAATGCTTAGCCCATCACAATCCATTCAATACCAGAAAGAAA
GCGTCGATCGAGCTTTAACGTGCGCTAACTGCGGTCAGAAGCTGCATGTGCTGGAAGTTCATGTATGTGAAGCGTGCTGC
GCAGAACTGATGAGCGATCCGAATAGCTCAATGTACGAGGAAAAAGACGATGGCTAAACCAGCGCGAAGGAAATGCAAAA
TCTGTAAGGAATGGTTTCACCCAGCATTCTCAAATCAGTGGTGGTGCTGCCCGGAACACGGAACTCAATTAGCACTAGAG
CGACGAATCAAAGAACGCGAAAAAGCGGAAAAAGCAGCAGAGAAGAAACGACGACGAGAGGAACAGAAACAGAAAGATAA
ACTGAAGATTCGAAAACTCGCCTTAAAGCCCCGCAGTTACTGGATTAAACAAGCCCAACAAGCCGTAAACGCCTTCATCA
GAGAAAGAGACCGCGACTTACCATGTGTCTCGTGCGGAACGCTCACGTCTGCTCAGTGGGATGCCGGGCATTACCGGACA
ACTGCTGCGGCACCTCAACTCCGATTTGATGAACGCAATATTCACAAGCAATGCGTGGTGTGCAACCAGCACAAAAGCGG
AAATCTCGTTCCGTATCGCGTCGAACTGATTAATCGCATCGGGCAGGAAGCAGTAGACGAAATCGAATCAAACCATAACC
GCCATCGCTGGACTATCGAAGAATGCAAAGCGATTAAGGCGGAGTATCAGCAGAAACTTAAAGACCTGCGTGACAGCAGA
AGAGAGGCAGCATGAGCAAAATCCAATACCCAATGACCACTGCGGCAATTTTCGATGATGTTGTCTATCCGCTGCATTTC
GACAATGCCGGCAAGGTCAGGCAAGAAATGGAAGGCGCTGTTAACTGGTTCTGCAGGTGGCGCAACGAAGAGAAAGCCGT
TGTGAAAGCGAGATTGTTGGTCAGTTGCTGGGGTCAATATCTGAGCCATGAGCAGGTTATCCGGGAGGCCGCATGACACA
CACTGTCAAAACCATTCCAGATATGCTCATAGAGACATACGGAAACCAGACAGAAGTAGCCAGGCGATTGTCGTGCCATC
GAAACACAGTCAGGCGCTATCTGTACGACAAAGAAGCTAGGTATCACGCCATCGTTAACGGCGTTTTAATGATTCATCAG
GGCGGGAGAGGTATCTATGACCGTAACCAGCATTAACCAGGCGAAACAGCAGCGTGAGCGTGACGAAGCCGAATTGCGCA
GCGTCAGAGAGATGACGGAGCAACACCAGAAGGCAATGAATTATCTGCATGAGCGAGAGCGCGAACTGGTGAACCGGCTT
GGATTGAACAAGCCAGCGGGAGGCGATGCTGCATGAGTATACGAGAATTGAACCTCACTAAAGAGCAGCATGACTGGCTT
AATGGGTGGCTTGAGCTATGGGGGGCATGGGTTTATTCGGGTCGTCTGGAAAAGCGCATGAGCAGCGTAATAGCGAAGTT
CATGGAGAGCGTAGAGCCGGGAAGAGTTATGACAAGACCAATGTGCAATGATGATGATGGAATGTTGATTTCTCAGGTCG
TCGATTCCGTCATGTACATTGACAAGAAAGCCTTTGGCATCCTCCTCAGCTACTACGCTCATGGTTCATCCAAGCGAGCA
ATTGCATCCTACTATCACGCGACTGCAAAGCCACGCAAGATGTGTGGACGGGGTGGCGATGGATGGAGAAAACCTTCACT
GGCAACCTGTAGAAATGAAATTGACGACATCCTGAAAGCGTCATTATTTGTTTTATACCAGCCAATGCAAAATGCTTTCA
AAATGCGTAAACGTGTTGAGAAAGTTAAGCATGTTGCTGTTAAAAGTCTTGACATGCAATTATCCATTTAGCCATAATTA
GAGGGTAAGCTGCCGTTAGTGACTCTTAAGTTGCAACGGTGGCTTTTTTATTGGGTCAGTCGTATAAAGGTCATTACGGA
AGGCTGTTAACCTTCTTATCGTGGTTCGAGTCCACGCTGTCCCGCCAAACATGCTGGTTTAGCTCAATGGTTGGAGCGCC
TTCCTAAGAAGGGAGTTGCGGTTCAGTTCCGTCAATCAGCACCAACCAATCCCGCTGGCAGGGATTGCAGGCCGTAGAGT
ATACGTGCCTTACCCTCTTATCTTCTTGCCCACCTAGCCGTGGGCTTTTCATTCAGGCCGCCGACAATCACCCTCATAAG
CCACGTAGCTATCATGTCGGACGGCCTTTCCCCACTACAAATACAGCACCCCGTTTCTTCGGAGGTGGTATGGCAAAACG
TATGAATGACGACCATAAAATTGTAGGCCTGTCCTGGCTAATTCTGCTTGGAATTGCCTGCTGGGGCGGCTTAGTTCGCT
ACCTGATTGACGTAAAGCAGAATAAAGCAACATGGAGTTGGATAAACGCTTTCGCACAGATCGCGGTATCTGGCTTTACC
GGTCTGATTGGCGGGTTGATAAGCGTTGAGGGTGGGCTTAGTTTTCACATGATCCTGGTAACGTCGGGAATTAGCGGGGC
AATGGGTTCCGTTGCTCTAACTTACTTCTGGGAGCGTCTTACAGGGATGAAAAATGCAAACCAATAAGTTTAAATTTTCT
CAGCGTAGCGAGAAGAACCTGAACGGAGTTAATCCTGACCTGGTCAAAGTGATCCGCCGAGCACTGGAAATTACACCAGT
AGACTTCATCGTTATCGAAGGGGTGAGAACACAAGCCAGGCAGAAAGATATGGTTGCTACTGGGAAGTCACAGACGATGA
ACAGCCGCCACCTGAGTGGTAATGCTGTCGACATCATCCCGGTTAACACTACCTGGAAGATTGAAGAGTTCAAGCCGTTG
CTCAAGGCGGTTAAACAGGCAGCTGATGAACAGGGCATGAAACTACGATTCGGCATTAACTGGAAGCATGATCCGTCACT
GCCCATTGAAACCAAATTCATCGATGCCCCCCACGTTGAGATACCCGCATGAAAATCAGCCTGAAGTCGCTGATTGTGCC
AGTTGTAATGCTGTTGCTAACGGCAACGGCATACATCTATCACGGCAAATATCAGGATGAATTGGCGCGAGCGGAATCAG
CCGAAAGCAACCTGGTGCTGGCCAATCTAACAATAGCTGACATGCAGAAGCGTCAACGTGACGTAGCGAAGCTCGATGCC
AGATACACAAAGGAGCTTGCTGATGCTAACGCGACTATCGAAAGTCTCCGTGCTGATGTTTCTGCTGGTCGTAAGCGCCT
GCAAGTCGCCGCCACCTGTGCAAAGTCAACGACCGGAGCCGGCGGCATGGTCGATGGAGAAAGCCCAAGACTTACAGCAA
ATGCTGAACTCAATTATTACCGTCTCCGAAGTGGAATCGACAGGATAACCGCGCAGGTTAACTACCTGCAGGAGTATGTC
AGGACTCAGTGCCTGAAATGATTCGTCAACCAAAGCGGAAGCAAAAGCGAAGTAGCCATTACAAAGCCCATCTACGGGTG
GGCTTGATAATGAAACCGGAGTTAATTTCTGGTCACCAATTAACGGCAGTACCACGTAGCAACCCAAGCCAGTAAGTGGG
GAAATAACACTGGCAGCCACTGAAAGATGAACCTCCTGCCTTATGGCAAAAAAGATTCTTTGTGGTGGCGGACTGATGGA
AAGACATCGGTTATTGCAGGGGCTATTCAATGAGTGGTCTCGACAATGGCTTATCCCAACAACCGGAGCCAACACAATGG
CAGAGATTACAGCATTGACAGAATTACAGCAGATGAACCTCGATATCCTCCGTTTAGTTCAAAGCGATACCGCAGCAGCA
GAGAAAGCGATCGCATTCGTTGCTGGAAGTAAGCTGAACTTCGAACTGTTCAAAGACCAACTGGTTTTGGCGCAGGGTGA
AGGAACGGCATTAGCTCGCGCAGAAAAGGCTATTCGTGAGGCAAAAGAAGCGTTAGACCTGTTCACTGCCGGAGCATAAC
GAATGGCAAAGACGAAGTGGCCTAAACTTCCCCGGTTCTTCGTGCCATTGTTCCATAGCGCCAATGTCTACCTGTGCCGT
TCAAAGGAAGAGTGGGATCAGGCTTGCATTCATCTTGGAGTTGGTAGCGGCGGGAATGAGATGCTGGCGGGGGCAACACA
GTCATATTGCAATACCGAAACAGGCGAGAATCTTTACCTGCTTGGTGTATTCAATGGTGAGGCGGCCACATTGGTTCATG
AATGCGCTCACGTTGCATTTTATGTCTGCCGAGATGTTGGTGTAACCACTTATCCTGGCGACGCAAACGAAACCTACTGC
TACATGCTTGACAGAATGTTCAGTCACTTCCTGCCGTTCTTTCATGAACCAGAAAAAGAAGGAGCCAAGTAATGGCAAAC
CCAAACTTCACGCCATCATGGCCTCTATACAAAGATGCTGACGGTGTATATGTGTCTGCGCTTCCGATTAAAGCTATCAA
ATACGCTAATGACGGAAGTGCAAACGCAGAATTCGACGGCCCGTATGCTGACCAGTACATGTCAGCGCAAACAGTAGCCG
TATTCAAGCCGGAGGTTGGCGGATATCTGTTCCGGAGCCAGTACGGCGAGCTGCTCTATATGAGCAAGACAGCATTTGAA
GCTAACTACACTTCTGCAAGCGGTTCAGTAGCTAATGCAGAGACGGCGGATAAGTTATCTACTGCCCGCACTATCACACT
AACCGGAGCGGTCACAGGTTCAGCGTCCTTTGATGGTTCGGCTAACGTGACTATCGAAACAACATCAGGAAGTTAACTTA
TGGCAGCACCAAAGGGCAACCGATTCTGGGAGGCCCGCAGTAGCCATGGGCGTAACCCGAAATTCGAGTCGCCTGAGGCG
CTGTGGGCTGCTTGTTGTGAATACTTCGAGTGGGTGGAGGCTAACCCACTATGGGAGATGAAGGCTTTCTCATATCAAGG
AGAAGTTACACAAGAGCCTATTGCCAAGATGAGGGCGATGACCATCACTGGGCTAACGCTATTCCTCGATGTGACGCTTG
AGACATGGCGACAATACAGGGTGAGAGAAGACTTATCTGAGGTCGTTACGCGAGCAGAGCAAATCATCTACGACCAGAAA
TTCTCCGGCGCAGCCGCTGATCTTCTCAACGCTAACATCATCGCCCGCGATTTGGGCCTCAAAGAGCAGTCGCAATTTGA
AGACGTGACACCTGATAAGGGAGATCGCGATAAGCGCCGCTCTCGTATCAAGGAGCTATTCAACCGTGGAACTGGACGCG
ATTCTTGATAACCTGAGCGACGAAGAGCAAATCGAATTGCTCGAGCTACTCGAAGAAGAAGAGAACTACCGAAATACACA
CTTGCTATATGAGTTTACGCCATACAGCAAACAGCGTGAGTTCATCGACGCAGGTCATGATTATCCAGAGCGATGTTTTA
TGGCTGGTAACCAGCTTGGTAAGTCATTTACTGGCGCTGCTGAAGTCGCGTTTCACCTTACCGGGCGATACCCGGGAACG
AAAGGTTATCCGGCTGATGGTAAATATGGCGGAGAGTGGAAAGGTAAGCGTTTCTATGAGCCAGTTGTCTTCTGGGTTGG
CGGTGAAACAAACGAGACTGTAACCAAAACGACTCAACGCATCCTGTGCGGGCGTATCGAAGAGAATGATGAACCTGGCT
ATGGGTCAATCCCGAAAGAGGACATCATTAGCTGGAAGAAGTCTCCGTTCTTCCCTAATCTTGTTGATCACCTTCTTGTT
AAGCACCACACGCCAGAAGGCGTCGAAGATGGCATCTCAATATGCTACTTTAAGCCTTACTCACAGGGCCGCGCCCGCTG
GCAGGGCGACACAATTCACGGCGTCTGGTTTGACGAAGAGCCGCCATATAGCATCTATGGCGAAGGTCTTACCCGTACAA
ACAAATACGGGCAATTCTCAATTCTGACGTTTACCCCGCTGATGGGGATGTCTGACGTTGTTACCAAGTTCCTGAAGAAT
CCCAGTAAGTCGCAGAAAGTGGTCAACATGACCATCTATGATGCTGAGCACTACACCGACGAGCAGAAAGAGCAAATCAT
AGCATCCTATCCTGAGCATGAGAGAGAGGCACGTGCTCGTGGTATTCCTACGATGGGTAGCGGTCGAATATTCCAGATAC
CGGAAGAGACGATTAAGTGCCAGCCGTTTGAGTGTCCCGATCACTTCTATGTTATCGACGCTCAGGACTTCGGCTGGAAC
CACCCGCAAGCTCACATTCAGCTTTGGTGGGACAAAGACGCAGATGTTTTCTATCTGGCGCGTGTATGGAAGAAATCAGA
GAACACTGCCGTTCAGGCATGGGGTGCTGTTAAGTCGTGGGCTAACAAAATACCTGTCGCGTGGCCTCATGACGGTCACC
AACACGAAAAGGGCGGTGGTGAGCAACTTAAAACCCAATATGCGGATGCCGGGTTCTCTATGCTTCCCGATCACGCAACG
TTCCCGGATGGCGGTAACTCAGTAGAGTCAGGCATTAGTGAACTTCGTGACCTGATGCTTGAAGGAAGATTCAAAGTCTT
CAACACATGCGAACCATTTTTTGAAGAGTTCCGCCTATATCATCGCGATGAGAACGGCAAGATTGTCAAGACCAACGATG
ATGTGCTCGATGCTACTCGCTACGGCTACATGATGCGCCGCTTCGCCAGGATGATGCGCGATATCAGAAAGCCGAAAGAA
AAGAAAATCCCCGCACCGATTAGACCAGTACGCAGAGGACGATAATGGCCGACAATGAAAACAGGCTGGAGAGTATCCTG
TCGCGCTTTGATGCGGACTGGACAGCCAGTGATGAAGCCAGACGAGAGGCAAAGAACGACCTGTTCTTTAGTCGGATCAG
CCAATGGGATGACTGGCTATCACAATACACAACCCTGCAATATCGCGGGCAGTTCGATGTAGTACGACCAGTGGTGCGCA
AGCTCGTTTCTGAGATGCGTCAGAACCCTATTGATGTTCTGTATCGTCCAAAGGATGGAGCAAGTCCTGACGCTGCTGAT
GTGCTGATGGGCATGTATCGCACCGACATGCGGCACAATACGGCGAAAATTGCTGTCAACATAGCCGTTCGTGAGCAGAT
TGAAGCAGGCGTGGGTGCGTGGCGTCTGGTCACTGACTACGAAGACCAAAGTCCAACTAGCAACAATCAGGTTATCCGTC
GAGAGCCTATCCATAGTGCCTGCTCCCATGTTATCTGGGACAGCAACAGCAAACTGATGGACAAGTCTGACGCCCGTCAC
TGCACAGTTATCCACTCAATGAGCCAGAATGGTTGGGAGGATTTCGCAGAAAAATACGACCTCGATGCTGATGATATTCC
ATCATTCCAGAACCCCAACGATTGGGTATTTCCATGGCTGACGCAGGACACAATTCAGATCGCTGAGTTTTACGAAGTGG
TCGAGAAGAAAGAGACGGCGTTTATCTACCAAGACCCGGTTACGGGTGAGCCGGTAAGCTACTTTAAGCGCGATATTAAA
GACGTCATCGACGACCTGGCTGATAGTGGATTTATCAAAATTGCAGAGCGCCAGATTAAGCGTCGCCGGGTATACAAATC
GATTATCACCTGCACTGCTGTACTCAAAGACAAGCAGCTCATTGCTGGCGAACATATCCCCATTGTTCCGGTATTCGGCG
AGTGGGGCTTCGTTGAAGATAAAGAAGTGTATGAGGGGGTCGTCCGCCTGACAAAAGACGGTCAGCGTCTGCGCAACATG
ATTATGTCGTTCAACGCCGACATCGTGGCCCGTACTCCGAAGAAGAAGCCGTTCTTCTGGCCTGAACAGATTGCAGGCTT
TGAGCATATGTATGACGGTAACGACGATTACCCGTATTACCTGCTCAATCGCACGGATGAGAACAACGGAGAAATGCCAA
CTCAGCCGCTGGCATATTACGAAAACCCTGAGGTACCGCAAGCCAACGCCTACATGCTGGAAGCAGCCACCGCAGCAGTG
AAAGAGGTAGCGACGCTCGGCGTTGATGCAGAAGCAGTAAACGGTGGACAGGTAGCCTACGACACTGTTAACCAGCTAAA
CATGCGCGCTGACCTTGAGACATACGTGTTTCAGGATAATCTGGCTACCGCTATGCGTCGTGACGGTGAGATTTACCAGT
CGATAGTTAATGACATCTACGATGTTCCTCGCAACGTGGTAATCACCCTTGAGGATGGCAGCGAAAAAGAGGTTCAGCTA
ATGGCTGAGGTTGTTGACCTTGCCACTGGTGAACGGCAGGTACTGAACGATATCAGGGGGCGCTATGAGTGCTACACGGA
TGTTGGGCCATCATTCCAGTCCATGAAGCAGCAAAACCGCGCAGAAATTCTTGAGTTGCTCGGCAAGACGCCGCAGGGAA
CACCAGAATATCAACTGTTGTTACTCCAGTACTTCACCCTGCTTGATGGCAAAGGCGTTGAGATGATGCGCGATTATGCC
AATAAGCAGCTTATTCAGATGGGTGTTAAGAAGCCAGAAACGCCTGAAGAGCAGCAATGGTTAGTAGAGGCGCAACAAGC
CAAACAAGGTCAACAAGACCCGGCAATGGTTCAGGCTCAGGGCGTACTCCTGCAGGGGCAGGCTGAACTGGCTAAAGCTC
AGAACCAGACACTGTCCCTGCAAATCGATGCAGCTAAAGTCGAAGCGCAGAACCAGCTTAACGCTGCCAGAATTGCAGAA
ATCTTCAACAACATGGACCTAAGTAAACAATCTGAGTTTAGGGAGTTCCTTAAAACTGTTGCTTCATTCCAGCAGGACCG
CAGCGAAGACGCTCGCGCAAATGCTGAGTTACTCCTTAAAGGCGATGAACAGACGCACAAGCAGCGAATGGACATTGCCA
ACATCCTGCAATCGCAGAGACAAAATCAACCTTCCGGCAGTGTAGCCGAGACACCTCAATAAGAGAGAGTTAATCATGGA
ACCAACCACCGAAATTCAGGCAACTGAAGACTTAACCCTGTCCGGCGATCATGCAGCGGCATCTGCTGATAGCTTAGTTG
TCGATAATGCCAACGACAACGCAGGTCAGGAAGAGGGATTTGAGATTGTCCTGAAGGACGATGAGACAGCACCAAAACAA
GACCCGGCAAAGAACGCAGAATTCGCCCGCCGCCGCATCGAGCGCAAACGACAGCGCGAGCTTGAGCAGCAGATGGAGGC
AGTTAAACGCGGAGAATTGCCGGAGAGTTTACGGGTAAACCCTGACCTTCCTCCTCAGCCGGACATTAACGCCTATCTGT
CAGAAGAAGGCCTGGCTAAATATGACTACGACAACAGCCGTGCGCTTGCCGCTTTCAATGCTGCTAATACCGAATGGCTA
ATGAAAGCGCAGGACGCCCGCAGCAATGCCGTAGCAGAACAGGGCCGCAAGACTCAGGAGTTTACCCAGCAATCAGCGCA
ATACGTCGAAGCTGCCCGCAAACACTATGACGCGGCGGAAAAGCTCAACATCCCTGACTATCAGGAGAAAGAAGACGCTT
TTATGCAACTGGTTCCGCCTGCGGTTGGGGCCGACATTATGCGCCTGTTTCCGGAGAAGTCCGCCGCGCTCATGTATCAC
CTGGGTGCAAACCCGGAGAAAGCCCGCCAGTTACTGGCGATGGATGGGCAGTCCGCGCTGATTGAACTCACTCGACTATC
CGAACGCTTAACTCTCAAGCCTCGCGGTAAACAAATCTCTTCCGCTCCCCCTGCTGACCAGCCGATTACCGGTGATGTCA
GCGCAGCAAATAAAGATGCCATTCGTAAACAGATGGATGCAGCTGCGAGCAAGGGAGATGTGGAAACCTACCGCAAGCTA
AAGGCAAAACTTAAAGGAATCCGATAATGGCTTTGAACGAAGGTCAAATTGTTACACTGGCGGTGGATGAGATTATTGAA
ACCATCTCCGCAATCACTCCAATGGCGCAGAAAGCCAAGAAATACACCCCGCCTGCTGCTTCCATGCAGCGCTCCAGCAA
TACCATCTGGATGCCTGTAGAGCAGGAGTCCCCCACTCAGGAGGGTTGGGATTTAACTGATAAAGCGACAGGGTTACTGG
AGCTTAACGTCGCGGTAAACATGGGAGAGCCGGATAACGACTTCTTCCAGTTACGCGCAGATGACTTGCGAGACGAGACT
GCGTATCGTCACCGAATTCAGTCAGCAGCTCGCAAACTGGCTAACAACGTTGAGCTGAAAGTCGCAAACATGGCCGCCGA
GATGGGGTCATTGGTTATCACTTCGCCGGATGCAATCGGCACCAATACCGCAGACGCATGGAACTTTGTGGCCGATGCAG
AAGAACTGATGTTCTCCCGCGAACTTAACCGCGACATGGGCACATCGTACTTCTTCAACCCGCAGGACTACAAAAAGGCG
GGTTATGACCTGACCAAGCGTGATATCTTCGGGCGCATCCCTGAAGAAGCATACCGCGATGGCACCATTCAGCGTCAGGT
TGCTGGCTTCGATGATGTCCTGCGCTCTCCGAAACTTCCTGTGCTGACCAAATCTACTGCAACTGGCATCACTGTATCCG
GTGCGCAGTCCTTCAAGCCTGTCGCATGGCAACTGGATAACGATGGCAACAAAGTTAACGTTGATAACCGTTTTGCTACC
GTCACCCTGTCTGCAACTACCGGCCTGAAACGAGGCGACAAAATTTCGTTTACTGGCGTGAAGTTCCTTGGTCAGATGGC
TAAGAACGTACTGGCGCAGGACGCGACTTTCTCCGTAGTTCGCGTTGTTGATGGTACTCACGTTGAAATAACGCCGAAGC
CTGTAGCACTGGATGATGTTTCTCTTTCTCCTGAGCAACGCGCCTACGCCAACGTTAACACCTCACTGGCTGATGCAATG
GCGGTGAACATCCTGAACGTTAAGGATGCCCGTACTAACGTGTTCTGGGCTGATGACGCCATCCGTATTGTGTCTCAGCC
GATTCCTGCTAACCACGAATTGTTTGCAGGTATGAAAACTACCTCATTCAGCATCCCGGATGTCGGCCTTAACGGTATCT
TCGCTACGCAGGGTGATATTTCCACCCTGTCCGGCCTGTGCCGTATTGCGCTGTGGTACGGCGTAAACGCGACACGACCG
GAAGCAATCGGTGTTGGTCTGCCTGGTCAGACTGCGTAACTAACAGGGGCTTCGGCCCCTTTCTTATTTGAGGTGACATA
TGGGCGTAATGCTATATAAGCAGGGTCGTGGAACGAAGGTATGGGGCAAGGAAGTTCAGGCTAAAGTTGTCGACGACAGC
GATGTAGAAGATCACCTTGACGATGGTTGGGTTAAGCACCCAAATGAGGTGCCGGAGACTAATGACGAACCAATCGGCGA
GTCAGGAGTGGCCAAGAAAGACATGGGTGAAGTATCTGATGGATACCACACCTTTAACGAACTATATGCACATCGAGTGC
GCCTGTTTTCAACACTAATGAATGCCTTCCCAGAAAGCGCATGGTGGAGCTTCCAGCATCATGACGGCGAGCAATGGGAT
GGATGGGTGTTAGCTGGCATCGACACCCCAAAAGGCGCGGTAACATACCACCTCCCAGAGAGTGAAATTGAACATCTGCC
TAAAGGCACAGAAATTGAGTTTGGCAAGGAATGGGACGGGCACACGGCAGATGATGTGTTGAATCGTCTGCTAAGCCTGC
GACCGAAAGAACCGGCAACCAAAGAACGCAAAAAGCCAGGACCAAAGCCTAAGGCGGAAAGCGATGCAGATAAAGACTAA
AGGCGATCTGGCCAGGGCGGCGCTGCGTAAGCTTGGTGTAGCATCAGATGCAACTCTCACTGATATCGAACCTCAGTCTA
TGCAGGATGCTGTTGACGACCTTGAAGCGATGATGGCTGAGTGGTATCAGGACGGAAAGGGAATCATCACCGGATATATA
TTCTCAGATGATGATAATCCTCCCGCTGAAGGTGATGATCACGGTCTTCGCTCAAGCGCAGTCAGCGCAGTATTCCACAA
TCTGGCCTGCAGAATTGCTCCGGATTATGCGCTTGAGGCTACCGCCAAAATTATCGCAACCGCTAAATATGGGAAGGAAC
TTCTCTATAAGCAGACCGCCATCGCCAGAGCAAAAAGAGCTCCTTACCCGTCACGCATGCCAACAGGCAGCGGTAATAGT
TTCGCCAATCTGAACGAATGGCATTATTTCCCCGGAGAGCAGAATGCCGATTCAACAACTCCCCATGATGAAGGGAATGG
GTAAAGACTTCAAGAATGCCGACTACATTGATTACCTACCAATCAATATGTTGGCCACACCGAAAGAAGTCCTCAACTCA
TCGGGTTATTTACGCTCATTCCCCGGCATAGCGAAGCGCAACGATGTAAATGGTATATCGCGTGGTGTTGAATACAACAC
CGCTCAGAACGCTGTATATCGCGTTTTAGGCAGTAAGCTCTACAAAGGGGAAACCGTAGTAGGTGATGTAGCCGGAAGCG
GTCGCGTATCAATGGCACATGGTCGCACATCACAGGCGGTAGGCGTTAATGGTCAACTGGTCGAGTATCGCTATGATGGC
ACGGTTAAAACCGTCTCAAACTGGACTGCAGACAGCGGATTCACGCAGTATGAGTTAGGCTCAGTCCGTGACATTACGCG
CTTACGTGGGCGTTATGCGTGGTCAAAAGACGGCACTGATTCATGGTTTATCACTGACCTCGAAGATGAGTCGCATCCTG
ACCGCTACAGTGCAGAATATCGCGCAGAATCGCAGCCAGACGGCATCATTGGCATCGGAACGTGGCGAGACTTTATCGTT
TGCTTTGGTTCATCGACGATAGAGTATTTCTCCCTGACAGGCGCAACCACCGTTGGCGCTGCGTTGTATGTCGCGCAGCC
ATCGTTAATGGTACAGAAGGGCATTGCCGGAACATACTGTAAAACGCCATTCGCTGATTCATATGCATTCATCAGTCACC
CAGCTACTGGCGCACCTTCCGTCTACATCATCGGGTCAGGGCAGGCTTCACCAATTGCGACGGCCAGTATTGAGAAAATT
ATCCGCTCATACACGGCTGATGAACTGGCAACCGGGGTGATGGAGGCGTTGAGGCTCGATTCGCATGAACTGCTGATTAT
CCATCTCCCGCGTCATGTGCTGGTTTACGATGCCTCATCAAGCCAGAACGGGCCGCAATGGTGCGTACTGAAAACCGGTT
TATACGACGATGTTTATCGCGCCATCGATTTCATGTACGAAGGCAACCAGATTACGTGTGGCGACAAGTCAGAAGCGGTG
ACAGGGCAGTTGCAATTCGACATTAGTAGTCAGTACGACAAGCAGCAAGAACATCTGCTGTTTACTCCCATCTTCAAGGC
TGATAACGCCAGATGCTTCGATCTGGAAGTTGAATCCTCGACAGGCGTTGCGCAGTACGCTGACCGCCTGTTCCTGTCTG
CAACCACAGACGGAATCAATTACGGCCGCGAACAGATGATTGAGCAGAATGAGCCGTTTGTGTACGACAAGAGAGTTTTA
TGGAAGCGTGTAGGTCGTATTCGTCGATTAATCGGATTCAAACTGCGGGTAATCACCAAATCACCAGTAACACTATCCGG
GTGTCAAATTCGTCTGGAGTAACATATGGCAGACCCGTCACTTAATAAGCCTGTCGTGGTTCAGGCTACACGCATTGATG
CATCTATTCTCCCTCGCAACATATTCAGTCAGTCTTACCTTCTGTATGTCATAAATCAGGGTACTGATGTTGGCTCCATT
GCAGAAAAGGCAAATCAGGCAGGAGGCGGTGCTTATGATGCGCAGGTCAGAAATGATGAGCAGGATTTAATTCTTGATGA
GCACGAAAAAAGAATTGCAAAAACAGAAGAGGATATTTCAGGAATAAAAGTAAAGCTTCTTGAAATAGAGAATGATGTTA
ATGGCCTGAAAATAAAAGTTCAGGATATCGAGGGTAAGGTATCAGAGATAATCGTTGATTATGTTTCACTCAGCAGAACA
GGAACTCAAACTCTTTCCTCATCCCTTAGCGTATCAGGAAATTATTCTGTTAACGGTACAAAAGTTGTTGGCGCTCGCCA
GACTGGATGGACCGCGGCAACAGGTACGGCGAATAAAGGCGTATTCAATGCTGACCTGACATTCACCGTTAGCGATACTT
ACACGCAATCTGAAATACAGGCTATAGCCAATGCTCTAATTGCTGAGCGTCGGCGCACTAAGGCTTTGGAAGACACCTTG
CGTGCACATGGGTTGATTGATTAATGATTACATTTACTCCAACACGCAACATCGACCTGATAGAAACTGTCGGCAACCAT
CCTGACATTATTGCCGGGAGCAACAACGGTGACGGATACGACTACAAGCCTGAGTGCCGCTATTTCGAAGTGAACGTACA
TGGTCAGTTCGGTGGCATCGTGTATTACAACGAGATTCAGCCGCTGACCTTTGACTGCCACGCCATGTATCTGCCTGAGA
TTAGAGGATTCAGTAAGGAAATCGGGCTGACGTTCTGGCGATACATTCTCGCCAACACCACCGTTCAGTGCGTTACATCA
TTTGCTGCACGCAAATTTCGCCACGGTCAAATGTACTGCGCAATGATTGGCCTTAAGCGTGTAGGAACCATCAAGAAATA
CTTCAAAGGCGTGGATGACGTGACGTTTTACAGCGCCACACGCGAAGAACTAATCGACTTCCTGAATCACGGGAGATAAA
CATGTTATATGCATTTACGCTGGGCAGGAAACTGCGCGGTGAGGAACCTCTTTCCCCTGGGAAAGGCGGAAAAGGTGGCG
CAGATAAAAGCGCAAAGTATGCAGCAGAAGCGCAAAAGTATGCCGCAGACCTGCAAAACCAGCAGTTCAACACCATCATG
AACAACCTGAAGCCGTTTACTCCTCTGGCAGATAAGTATATCGGCAGTCTTGAAGGTTTATCGTCTCTCGAAGGTCAGGG
GCAGGCGCTTAATAATTACTATAACTCCCAACAATACCAGGACCTTGCAGGGCAGGCTCGCTATCAGAATCTGGCAGCGG
CAGAAGCAACAGGTGGCCTGGGTTCTACAGCGACCAGTAACCAGCTTGCAGCAATCGCCCCAACACTTGGTCAGCAATGG
CTGTCAGGTCAGATGAATAACTATCAGAACCTGGCAAATATTGGTCTTGGTGCGCTTCAGGGGCAGGCAAACGCCGGACA
GACATATGCCAACAATATGAGCCAGATTTCACAGCAAAGCGCGGCTCTTGCAGCGGCAAATGCCAACAGGCCATCAGCTA
TGCAATCTGCTGTTGGTGGTGCTGCCTCCGGTGCATTGTTAGGTGGTGGAATAGCCAATGCTTTGTCAATGTCAACCCCA
TGGGGAGCGGCTATCGGTGGTGGTATTGGTCTGCTTGGTTCTTTGTTTTAAGGGGTAATCAATGGCTACGTGGCAACAGG
GTATTAATTCTGGTGGTTTTCTGGCTGGCATTGGCGCGCAAAATGAAAATGCACCAAAGGCAAGCGACATTAACGCAACG
CTTGGCCTGATTCGCGAAAACAATGATTTGGCTCGCTCAGGCGCTAATAATGTGGCTTTAACAGGGCTGCGTGGTATGGC
TGGCGTTGCTGATATTTATAAGCAGGAACAGCAACAGAAAGCGCTAAACGCATTCAACCAGGTTCATGCCAACGCATGGG
CTACTGGCGACCCGTCTGGCCTGTTTAAGTTTGCTCAGGAAAACCCGGCGTTTGTTGCGCAGGCACAGCAGGCGTTTTCC
GGTCTTAATGAGCAGCAGCGTAACGATATGGGCGATTTGGCTATGAAGGCTAACGTCGCTCTTTCTCAGGGGCCGGAATC
CTACAGTAAATTCATTACTGATAACAAGGACAGGTTAAACCGTGTTGGCGCTAATCCAGACTGGATGATACAGACTGGAG
TACAGAATCCAGAACAGCTATCACACATGTTGACTACGATGTCTCTCGGTGCGCTTGGGCCAGAAAAGGCGTTTGCTGTT
CAGGATAAGATGGTTGGCCGTGAGATTGACCGAGGCAGGCTGGCTGAAACAATCCGCAGCAATCAGGCTGGAGAAGCTCT
TCAGCAACGCGGGCAAGATATCACCGTTCGCGGGCAAAACATCAGCGCTAAGAACGCGGAGCTATCGCGTGAAATTCAGC
GGGCCGAATTACAGGATAAGGTTCTCGATCGTCAAATTGCCAGAGAGACTAACCAGATAAAACTTGATGAGCTTAAGCAG
AAGCAAGCTGATGTTCGTCAGAAGGCTGAAATAGCTCGCGCTGACAGACAGGCCGCCGCTCAGGGAGCTGTTGATACGTT
CAGCACTGCGCTTGATTCTCTCAACGAGATAGAGCAAAGCCCCGGTCTTTCAAAAGCAGTAGGCATTCGCTCAGCGTTTC
CGACAGTTCCTGGCTCTGATGCGGCTAACTTTGAAGCAAGACTCGACACCTTTAAAGCTCAAACTTTCCTTCCTATGGTG
CAGTCACTGAAGGGGATGGGCGCTCTTTCAGATGCTGAGGGTAAAAAATTATCCGATGCGGTTGGTGCCCTAAGCCCCAA
AATGAGTGAAAAGGCTTTTCGTGAATCTATCGGAAAGATTAGAAATCAGCTTGAAAGCAAGTTGAGCACTGTTAAAAAAC
AGTTTGATTATCAGGAGCCGGTGCAGAATATGCCAGGGAAACAATCTCCTGCTGGAAGTAACTTTTCTTCACTATGGGGT
GATTAATGGCTAATGCATGGAAAGACGTTATTGCCTCTCAGCAATATCAGGCATTGGAACCAGAACAGAAGGCACAGGCT
CAGGAGCAATACTTCAATGAAGTGGTTGCACCTCAGGCAGGCGATCAGGCTGAGCAGGCTAAACAGGCTTTCTATGCTGC
GTATCCGGTGCCGACAACTCAGCAACAATCATCACAGCAGGAAGAACCACAGCAGCCTGAGCAATCCCTGATGCAACGGG
CTGGTGACTTCCTCACTGGCGGCCAGTCAGCAGGACAGATTGCAGAGCAGGCTGGGCGTGGGATCGTAAATATCCCGTTT
GATGTATTGCAGGGCGGCGCCAGCCTGATTAATGCTATCAGCCAGGGTTTAGGCGGCCCGAAAGTGCTGGATGACGTATA
TCGCCCAGTTGATCGCCCAACAGACCCTTACGCACAGGCGGGCGAAACAATTGGTGGATATCTTGTTCCCGGCGCTGGCG
TGGCGGGGAATATGGCTATCGGTTCAGTCGCTGAGGCCGCTAATCAGCAAGGTGATTTTGCTGGTAACGTTGCAAAGAAC
GCCGCCATCAACCTTGGCGCTCAGGGAGCTTTATCTGCTGTAGCAAAAGGGATTGGGCGGGGCATAACTGCGGTAAAAGG
AACGATTGCGCCAGAAGCAAAGCAACTAATCAATACCGCAGAAAGCATGGGTATAACCCCCATGACATCGGATATTGCAC
GCCCGGTTAACGAAATGGGAGCCCTTGGAAAGGGGTTGGTTCAGGGTGGTGAAGGGGCAATCCTTGGCACTGGCAGCAAG
AGAGCAGAGCAATACGCTACCCGCAGCAAACTGGTAAGTAATTATCTGGACCGCTTTGGAGAATACAATCCTGATGATGT
TGTGCAGTCCCTAACCAGAACGCTGAAAGGAAGAAAGGATGCAGCCGGGGCGGTTATCAACGATGTTACAAACAAGATGG
GAAACGCAGCGATTGATACCTCTAACACGATGAATGCGCTGAATACAGCAATTGCAAGACAAGAAAGGCTCGGTTCTTCA
GCGAATAAGAACCTCTTGTCTTCTTTGCGCAGCCTTCGTGATGAAATCATCAACCCGGCAACCGATCTGGATATGACATT
TGACCTTCTGCGTCAGCACAGAACGGCGTTTCGCTCTAACGTTCAGGGTGACTCGATGGTATTCCCTAATCAGGCCAAGG
CAGCCACTATCATGGTGGAGAACGCAATGAGTCGTGATTTGCGAAACGCCGTTGGGAAAAGCCTTGGCGCGTCGGACGCG
GCAGCATATCTGAAAGCCAATTCAGATTATGCAAATGTCTATAACAAGGTTCTGAACAAGAACATCGCAAACAAACTCAA
CAAGGCCAGCAATGAAGCTACTCCTGAGCTAATTAATAGCGTCGTATACAGCAGGAAACCTTCAGACGTGAAACGCATAT
GGAGCGCCCTGGATGGCAAAGGCAAGGATGCGATGCGAGCTGCATACATCAGCAAGATTGCTGAAAAAACTGGCGATTCT
CCAGCTAAGTTCATAACCGAAGTAAACAAATTAAAAGCGCAATCAGGAGGTGAGATTTACAACACCATTTTCAGCAGCCG
CCACATGAAGGAACTTGATGCGCTTCATGATGTGCTGAGACAAACAGCCAGGTCCGACTCGGCAAATGTTGTCACACAGA
CAGGGCAGGCGCTGGCAAATCCGGTAAGGTTAGGCGCGGCAATACCTACTTTAGGGAAGTCACTCGCAGCAGAAGTCGGG
TATGGCCTGGCAATGAGGGTGTATGAGAGCAAGCCAGTAAGAAATATGCTACTCAGGCTGGCTAACACCAAGCCGGGTAC
GCCTGCATATGAGCGAGCACTGAATCAGGCTGCTACGGCTGTAAGGCCGCTACTGGCTAACCAGGCAACACAGCAGTGAT
TAAACGCCATGGATGGCTATTTAATTCTCTTTTCAATAGCTGCAATTATTCCTTTTCCTGATGTTTCAGGAGATTTTGTA
GCCATATAAGACGAAAAAATCATGTCCGTCATTCTTTCATAACTTACTATTTCCCACTTAGCCAGTGCATTGGACAGTTT
GTAGTTGTCATCAGTTAGTGTCCTTATGGAATTTTTTAAGTGTGTATTCTCTTCCGTTAATCGCTCAATTTTTGCATCAA
TTTCATATTGGTGATCTAATGCTTTAACCTTTTTCTTGAGGGCAACTAACTCTGCATAGAGTGCGCAACAGGCTATGCCA
AGAACGAATACTATTATTTCTAACACGCCAACCTCCTTAGTTTTGTGCAGGATACCATGAAAAAAGTTAACATTGGAAAC
GTACCAAAGATGCTCGTTCCGCTCTTTGAGAGCGGTACAATTGTGTTTTGTAGAGACTTTCCAGAATGGCAACGCCTGCA
TCAAAAACTTGGTGTGGACGTGCAGGACTCGGATGCCAACGGAGCGTCTCATACAATGAGCAGCGAGAATGGTGTTTTGC
ATGTGATAGGCGTGTTCAATGGCAAACTATCTACTATTGCCCATGAGTGCGCTCACATGGCATTCGATATCTGCTCAAGG
GTCGGTGTTGATGTTGAATCAGGAAGAGCCAACGAGACTTACTGCTACTTAATGAGCAGGCTTGTTGAGTTCTGCGAGCG
ACATATCAAAAAGCCGGAGTGACCCGGCTTGATTATTACTTTTTGCTGTCTGGAGTTCGCTTATCTAATACCCAGCCATG
ACCTGGCTTTGTTGTTGGTGGAAGCCTTTCGTTGTCCTTGACGGTGGCAAAATTGTCTTTCTTACCGCCGCGCGGGCCAA
CTTCTTGGTATATTCCGCCGTTTTTTCCTGTGTTTTCACCTGGTTTTTTCGCCATGATATACCTCAACATACACCCGTTA
TTGGGCGATTAAATATTGATCTCATTTTATAAGTAGTCAATATGGCCCAGGTAAATGCAAAAATTAACCCACCGTCAGGT
GGGTTTTTTGTACAAACTCTTCAGCGTATCAAACACCATCTTCTTAACAAGTTCGGACTGCTCATCAGCAATGCGCTCTG
CTTCGTCGCGATAACCTGATACTGGAGATGGTTTAGATATAGCTTCGGTAACTATCTGCACTAATTCAGCATTCAGTGAG
CGGCCATTCGATTTAGCTCGCTGTTTCAGCTTTTCCTTTAATTCGTAAGGTAGCCGCAGATTAAATTGCGGGTCATCTCT
TCCCATTTCTGATGCCTCACTTTTGTAAGTGGATCGGCATCATATGATCTACTGGTTGTATCCACAATAAGACCACCGTG
GTCTTAATGACGCATTGCCGTAGCCACGCTGCGGCGATTCCTTGCATCTGGAGCACATTAAATGACAGATATCACTGCAA
ACGTAGTTGTTTCTAACCCTCGTCCCATCTTCACTGAATCCCGTTCGTTTAAAGCTGTTGCTAATGGGAAAATTTACATT
GGTCAGATTGATACCGATCCGGTTAATCCTGCCAATCAGATACCCGTATACATTGAAAATGAGGATGGCTCTCACGTCCA
GATTGCTCAGCCGCTAATTATCAACGCAGCCGGTAAAATCGTATACAACGGCCAACTGGTGAAAATTGTCACCGTTCAGG
GTCATAGCATGGCTATCTATGATGCCAATGGTTCTCAGGTTGACTATATTGCTAACGTATTGAAGTACGATCCAGATCAA
TATTCAATAGAAGCTGATAAAAAATTTAAGTATTCAGTAAAATTATCAGAGTATCCAACATTGCAGGATGCAGCATCTGC
TGCGGTTGATGGCCTTCTTATCGATGTTGATTATCATTTTTATAATGGAGAGAAAGTTGATTTTGGTGGTAAGGTTCTGA
CTATAGAATGTAAAGCTAAGTTTATAGGAGATGGAAATCTTATTTTTACGAAATTAGGCAAAGGTTCCCGCATTGCCGGG
GTTTTTATGGAAAGCACTACAACACCATGGGTTATCAAGCCTTGGACGGATGACAATCAGTGGCTAACGGATGCCGCAGC
GGTCGTTGCCACTTTAAAACAATCGAAAACCGATGGGTATCAGCCAACCGTAAGCGATTACGTTAAATTCCCAGGAATAG
AAACGTTACTCCCACCTAATGCAAAAGGGCAAAACATAACGTCTACGTTAGAAATTAGAGAATGTATAGGGGTCGAAGTT
CATCGGGCTAGCGGTCTAATGGCTGGTTTTTTGTTTAGAGGGTGTCACTTCTGCAAGATGGTAGACGCCAATAATCCAAG
CGGAGGTAAAGATGGCATTATAACCTTCGAAAACCTTAGCGGCGATTGGGGTAAGGGTAACTATGTCATTGGCGGACGAA
CCAGCTATGGATCAGTAAGTAGCGCCCAATTTTTACGTAATAATGGTGGCTTTGAACGTGATGGTGGAGTTATTGGGTTT
ACTTCATATCGCGCTGGGGAGAGTGGTGTTAAAACTTGGCAAGGTACTGTGGGCTCGACAACCTCTCGCAACTATAATCT
GCAATTCCGCGACTCGGTCGTTATTTACCCCGTATGGGACGGATTCGATTTAGGTGCTGACACTGACATGAATCCGGAGT
TGGACAGGCCTGGGGACTACCCTATAACCCAATACCCACTGCATCAGTTACCCCTAAATCACCTGATTGATAATCTTCTG
GTTCGCGGGGCGTTAGGTGTAGGTTTTGGTATGGATGGTAAGGGCATGTATGTGTCTAATATTACCGTAGAAGATTGCGC
TGGCTCTGGCGCGTACCTACTCACCCATGAATCAGTATTTACCAATATAGCCATAATTGACACCAATACTAAGGATTTCC
AGGCTAATCAGATTTATATATCTGGGGCTTGCCGTGTGAACGGTTTACGTTTAATTGGGATCCGCTCAACCGATGGGCAG
GGTCTAACCATAGACGCCCCTAACTCTACCGTAAGCGGTATCACCGGGATGGTAGACCCCTCTAGAATTAATGTTGCTAA
TTTGGCAGAAGAAGGGTTAGGTAATATCCGCGCTAATAGTTTCGGCTATGATAGCGCAGCGATTAAACTGCGGATTCATA
AGTTATCAAAGACCTTAGATAGCGGAGCATTGTACTCCCACATTAACGGGGGGCCCGGTTCTGGCTCAGCGTGGACTCAA
CTTACTGCTATTTCAGGTAACACACCTGACGCTGTATCATTAAAAGTTAACCACAAAGATTGCAGGGGGGCAGAGATACC
ATTTGTCCCTGACATCGCGTCAGATGATTTTATAAAGGATTCCTCATGTTTTTTGCCATATTGGGAAAATAATTCTACTT
CTTTAAAGGCTTTAGTAAAAAAACCCAATGGAGAATTAGTTAGATTAACCTTAGCAACACTTTAGATATGTAATAAAAAT
GGGTGTAAACACCCATTTTTATTTTA
