# Supplementary material for: Viral dysbiosis in children with new-onset celiac disease
Source: PLoS One. 2022 Jan 14;17(1):e0262108. doi: 10.1371/journal.pone.0262108 (PMC8759644; doi:10.1371/journal.pone.0262108)
Supplement: S2 Table — (ZIP) [file pone.0262108.s002.zip › Virus_Genomes/Salmonella_phage_vB_SemP_Emek_GCF_000899835.1_ViralProj171957.fasta]

>NC_018275.1 Salmonella phage vB_SemP_Emek, complete genome
ATGGCAGCACCAAAGGGCAACCGATTTTGGGAGGCCCGCAGTAGTCATGGGCGAAATCCTAAATTCGAATCGCCTGAGGC
GCTGTGGGCTGCTTGTTGTGAATACTTCGAGTGGGTAGAAGCCAACCCATTATATGAGGTGAAGGCGTTTGCATTTCAGG
GTGTGGTAACTCAAGAGTCACTTCCAAAGCTACGAGCAATGACTATTTCTGGCCTGTGTATATTCCTCGATATCACTAGA
CAGACGTGGGGAACATTCCGCGCTATGGAAGGCTTTTCTGACATCACCACGCGAGCAGAGGAGATTATCTACGACCAGAA
ATTCTCTGGCGCAGCCGCTGACCTTCTCAACGCTAATATCATCGCCCGTGATTTGGGCCTCAAAGAGCAGTCGCAAGTTG
AAGACGTGACACCTGATAAGGGAGATCGCGATAAGCGGCGCTCTCGTATCAAGGAGCTATTCAACCGTGGAACTGGACGC
GATTCTTGATAACCTGAGCGACGAAGAGCAAATCGAATTGCTCGAGCTACTCGAAGAAGAAGAGAACTACCGGAACACAC
ACCTGCTATATGAATTTACGCCATACAGCAAACAGCGTGAGTTCATCGACGCCGGACATGACTATCCAGAGCGATGTTTT
ATGGCTGGTAACCAGCTTGGTAAGTCATTTACTGGTGCTGCTGAAGTCGCGTTTCACCTTACAGGGCGTTATCCGGGCAC
AAAAGGCTATCCTGCTGATGGTAAATATGGCGGTGAGTGGAAAGGTAAGCGTTTCTATGAGCCTGTTGTCTTCTGGATTG
GCGGTGAAACAAACGAGACTGTAACCAAAACGACTCAACGCATCCTGTGCGGGCGTATCGAAGAGAATGATGAACCTGGC
TATGGGTCAATCCCGAAAGAGGACATCATTAGCTGGAAGAAGTCTCCGTTCTTCCCTAATCTTGTTGATCACCTTCTTGT
TAAGCACCACACGCCAGAAGGCGTCGAAGATGGCATCTCAATATGCTACTTTAAGCCTTACTCACAGGGCCGCGCCCGCT
GGCAGGGCGACACAATTCACGGCGTCTGGTTTGACGAAGAGCCGCCATATAGCATCTATGGCGAAGGTCTTACCCGTACA
AACAAATACGGGCAATTCTCAATTCTGACGTTTACCCCGCTGATGGGGATGTCTGACGTTGTTACCAAGTTCCTGAAGAA
TCCCAGTAAGTCGCAGAAAGTGGTCAACATGACCATCTATGACGCTGAGCACTACACCGACGAGCAGAAAGAGCAAATCA
TCGCATCCTATCCTGAGCATGAGAGAGGGGCGCGTGCTCGCGGTATTCCTACGATGGGTAGCGGTCGAATATTCCAGATA
CCGGAAGAGACGATTAAGTGCCAGCCGTTTGAGTGTCCCGATCACTTCTATGTTATCGACGCTCAGGACTTCGGCTGGAA
CCACCCGCAAGCTCACATTCAGCTTTGGTGGGACAAAGACGCAGATGTTTTCTATCTGGCGCGTGTATGGAAGAAATCAG
AGAACACTGCCGTTCAGGCATGGGGTGCTGTTAAGTCGTGGGCTAACAAAATACCTGTCGCGTGGCCTCATGACGGTCAC
CAACACGAAAAGGGCGGTGGTGAGCAACTTAAAACCCAATATGCGGACGCCGGGTTCTCTATGCTTCCCGAACACGCAAC
GTTCCCGGATGGCGGTAACTCAGTAGAGTCAGGCATTAGTGAACTTCGTGACCTGATGCTTGAAGGAAGATTCAAAGTAT
TCAACACATGCGAACCATTTTTTGAAGAGTTCCGCCTATATCATCGCGATGAGAACGGCAAGATTGTCAAGACCAACGAT
GATGTGCTCGATGCTACTCGCTACGGCTACATGATGCGCCGCTTCGCCAGGATGATGCGCGATATCGGAAAGCCGAAAGA
AAAGAAAATCCCCGCACCGATTAGACCAGTACGCAGAGGACGATAATGGCCGACAATAAAAACAGGCTGGAGAGCATCCT
GTCGCGCTTTGATGCGGACTGGATAGCCAGCGATGAAGCCAGAAGGGAGGCCAAGAATGATCTCTTCTTCTCCCGCGTAT
CTCAGTGGGATGACTGGCTATCACAATACACAACCCTGCAGTATCGCGGGCAGTTCGATGTTGTACGTCCAGTGGTGCGC
AAGCTCGTTTCTGAGATGCGTCAGAACCCTATTGATGTTCTGTATCGTCCAAAGGATGGAGCAAGTCCTGACGCTGCTGA
TGTGCTGATGGGCATGTATCGCACCGACATGCGGCACAATACGGCGAAAATTGCTGTCAACATAGCCGTTCGTGAGCAGA
TTGAAGCAGGCGTGGGTGCGTGGCGTCTGGTCACTGACTACGAAGACCAAAGTCCAACTAGCAACAATCAGGTTATCCGT
CGAGAGCCTATCCATAGTGCCTGCTCCCATGTTATCTGGGACAGCAACAGCAAACTGATGGACAAGTCTGACGCCCGTCA
CTGCACAGTTATCCACTCAATGAGCCAGAATGGTTGGGAGGATTTCGCAGAAAAATACGACCTCGATGCTGATGATATTC
CATCATTCCAGAACCCCAACGATTGGGTGTTTCCATGGCTGACGCAGGACACAATTCAGATCGCTGAGTTTTACGAAGTG
GTCGAGAAGAAAGAGACGGCGTATATCTACCAAGACCCGGTTACGGGTGAGCCGGTAAGCTACTTTAAGCGCGATATTAA
AGACGTCATCGACGACCTGGCTGATAGTGGATTTATCAAAATTGCAGAGCGCCAGATTAAGCGTCGCCGGGTATACAAAT
CGATTATCACCTGCACCGCAGTACTGAAAGACAAGCAGCTCATTGCTGGCGAGCATATCCCCATTGTTCCGGTATTCGGA
GAGTGGGGCTTCGTTGAAGATAAAGAAGTGTATGAGGGTGTCGTCCGCCTGACAAAAGACGGTCAGCGTCTGCGCAACAT
GATTATGTCCTTCAACGCCGATATCGTGGCCCGTACTCCGAAGAAGAAGCCGTTCTTCTGGCCTGAGCAGATTGCAGGCT
TTGAGCATATGTACGACGGTAACGACGATTACCCGTACTACCTGCTCAATCGCACTGATGAAAACAGCGGAGAAATGCCA
ACTCAGCCGCTGGCATATTACGAAAATCCGGAAGTTCCACAGGCCAATGCCTATATGCTGGAAGCTGCAACCAGTGCAGT
AAAAGAGGTTGCAACGCTAGGTGTAGATGCTGGGTCGGTTAATGGTAATCAGGTTGCATTCGATACCGTAAATCAACTCA
ATATGCGGGCTGACCTTGAGACATACGTGTTTCAGGATAATCTTGCTACCGCTATGCGCCGTGATGGAGAGATTTACCAG
TCGATAGTTAACGACATCTATGATGTCCCTCGCAACGTGACAATCACCCTTGAGGATGGCAGCGAAAAAGAGGTTCAGCT
AATGGCTGAGGTTGTTGACCTTGCTACTGGTGAACGACAGGTACTGAACGATATCAGGGGGCGCTATGAATGCTACACGG
ATGTTGGACCATCATTCCAGTCCATGAAGCAGCAAAACCGCGCAGAAATTCTTGAGTTGCTCGGCAAGACGCCACAGGGA
ACGCCAGAATATCAACTGCTGTTGCTTCAGTACTTCACCCTGCTTGATGGTAAAGGTGTCGAGATGATGCGTGACTATGC
CAATAAGCAGCTTATTCAGATGGGCGTTAAGAAGCCAGAAACGCCTGAAGAGCAGCAATGGTTAGTAGAGGCGCAACAAG
CCAAACAAGGTCAACAAGACCCGGCAATGGTTCAGGCTCAGGGCGTACTCCTGCAGGGGCAGGCTGAACTGGCTAAAGCT
CAGAACCAGACACTGTCCCTGCAAATCGATGCAGCTAAAGTCGAAGCGCAGAACCAGCTTAACGCTGCCAGAATTGCAGA
AATCTTCAACAACATGGACCTCAATAAACAATCTGAGTTTAGGGAGTTCCTTAAAACTGTTGCTTCATTCCAGCAGGACC
GCAGCGAAGACGCTCGCGCAAATGCTGAGTTACTCCTTAAAGGCGATGAACAGACGCACAAGCAGCGAATGGACATTGCC
AACATCCTGCAATCGCAGAGACAAAATCAACCTTCCGGCAGTGTAGCCGAGACACCTCAATAAGAGAGAGTTAATCATGG
AACCAACCACCGAAATTCAGGCAACTGAAGACTTAACCCTGTCCGGCGATTATGCAGCGGCATCTGCTGATAGCTTAGTT
GTCGATAATGCCAACGACAATGCAGGTCAGGAAGAGGGCTTTGAGATTGTCCTGAATGGCGATGAGACAGCACCAAAACA
AGACCCGGCAAAGAACGCAGAATTCGCCCGCCGCCGCATCGAGCGCAAACGACAGCGCGAGCTTGAGCAGCAGATGGAAG
CAGTTAAACGCGGAGAATTGCCGGAGAGTTTACGGGTAAACCCTGACCTTCCACCTCAGCCGGATATTAATGCCTATCTG
TCAGAAGAAGGCCTGGCCAAATATGACTATGACAACAGCCGTGCGCTTGCCGCTTTCAATGCTGCTAATACCGAATGGCT
AATGAAAGCGCAGGACGCCCGCAGCAATGCCGTAGCAGAACAGGGCCGCAAGACTCAGGAGTTTACCCAGCAATCAGCGC
AATACGTCGAAGCTGCCCGCAAACACTATGACGCGGCGGAAAAGCTCAATATCCCTGACTATCAGGAGAAAGAAGACGCA
TTTATGCAACTGGTTCCGCCTGCGGTTGGGGCCGACATTATGCGCCTGTTCCCGGAGAAGTCCGCCGCGCTCATGTATCA
CCTGGGTGCAAACCCGGAGAAAGCCCGCCAGTTACTGGCGATGGATGGGCAGTCCGCGCTGATTGAACTCACTCGACTAT
CCGAACGCTTAACTCTCAAGCCTCGCGGTAAACAAATCTCTTCCGCTCCCCCTGCTGACCAGCCGATTACCGGTGATGTC
AGCGCAGCAAATAAAGATGCCATTCGTAAACAAATGGATGCTGCTGCGAGCAAGGGAGATGTGGAAACTTACCGCAAGCT
AAAGGCAAAACTTAAAGGAATCCGATAATGGCTTTGAACGAAGGTCAAATTGTTACACTGGCGGTGGATGAGATTATTGA
CACCATCTCCGCAATCACTCCAATGGCGCAGAAAGCCAAGAAATACACCCCGCCTGCGGCTTCTATGCAGCGCTCCAGCA
ATACCATCTGGATGCCTGTAGAGCAGGAGTCCCCCACTCAGGAGGGTTGGGATTTAACTGATAAAGCGACAGGGTTACTG
GAGCTTAACGTCGCGGTAAACATGGGAGAGCCGGATAACGACTTCTTCCAGTTACGCGCAGATGACTTGCGAGACGAGAC
TGCGTATCGTCACCGCATCCAGTCAGCAGCTCGCAAACTGGCTAACAACGTTGAGCTGAAAGTCGCAAACATGGCCGCCG
AGATGGGGTCATTGGTTATCACTTCGCCGGACGCTATCGGCACTAACACCGCAGACGCATGGAACTTTGTGGCCGATGCA
GAAGAACTGATGTTCTCCCGCGAACTTAACCGCGACATGGGGACATCGTACTTCTTCAACCCGCAGGACTACAAAAAGGC
GGGTTATGACCTGAATAAGCGCGATATCTTCGGGCGCATTCCTGAAGAAGCGTACCGCGATGGCACTATCCAGCGTCAGG
TTGCTGGCTTCGATGATGTCCTGCGCTCTCCGAAACTTCCTGTGCTGACCAAATCTACTGCAACTGGCATCACTGTATCC
GGTGCGCAGTCCTTCAAGCCTGTCGCATGGCAACTGGATAACGATGGCAACAAAGTTAACGTTGATAACCGTTTTGCTAC
CGTCACCCTGTCTGCAACTACCGGCCTGAAACGCGGCGACAAAATTTCGTTTACTGGCGTGAAGTTCCTTGGTCAGATGG
CTAAGAACGTACTGGCGCAGGACGCGACTTTCTCCGTAGTTCGCGTTGTTGATGGTACTCACGTTGAAATCACGCCGAAG
CCTGTAGCACTGGATGATGTTTCTCTTTCTCCTGAGCAACGGGCATACGCCAACGTTAACACCTCGCTGGCTGATGCAAT
GGCGGTGAACATCCTGAACGTTAAGGATGCTCGCACCAACGTGTTCTGGGCTGATGACGCCATCCGTATTGTGTCTCAGC
CCATTCCGGCTAACCACGAACTGTTTGCAGGTATGAAAACTACCTCATTCAGCATCCCGGATGTCGGCCTTAACGGTATC
TTCGCTACGCAGGGTGATATTTCCACCCTGTCCGGCCTGTGCCGTATTGCGCTGTGGTACGGCGTAAACGCGACACGACC
GGAAGCAATCGGTGTTGGCCTGCCTGGTCAGACTGCGTAACTAACAGGGGCTTAGGCCCCTTTTTTATTTGAGGTGACAT
ATGGGCGTAATGCTATATAAGCAGGGTCGTGGAACGAAGGTATGGGGCAAGGAAGTTCAGGCTAAAGTTGTCGATGACGG
CGACGTAGAAGATCACCTTGCCGATGGTTGGGTTAAGCATCCAAATGAGGTGCCGGAGACTAATGACGAGCCAATCGGCG
ATTCAGGCGTGGTCAAGAAAGACATGGGTGAAGTATCTGATGGATACCACACCTTTAACGAACTATATGCACATCGAGTG
CGCCTGTTTTCAACACTAATGAATGCCTTCCGCGAAAGCGCATGGTGGAGCTTCCAGCATCATGACGGCGAGCAATGGGA
TGGATGGGTGTTAGCTGGCATCGACACCCCAGAAGGCGCGGTAACATACCACCTCCCAGAGAGTGAAATTGAACATCTGC
CTAAAGGCACGGAAATTGAGTTTGGCAAGGAATGGGACGGCCACACGGCAGATGATGTGTTGAATCGTCTGCTAAGCCTG
CGACCGAAAGAACCGGCAACCAAAGAACGCAAAAAGCCAGGACCAAAGCCTAAGGCGGAAAGCGATGCAGATAAAGACTA
AAGGCGATCTGGTCAGGGCGGCGCTGCGTAAGCTTGGTGTAGCATCAGATGCAACTCTCACTGATATCGAACCTCAGTCT
ATGCAGGATGCTGTTGACGACCTTGAAGCGATGATGGCTGAGTGGTATCAGGACGGAAAGGGCATCATCACCGGCTATGT
ATTCTCAGATGATGATAATCCTCCCGCTGAAGGTGATGATCACGGTCTTCGCTCAAGCGCAGTCAGCGCAGTATTCCACA
ATCTGGCCTGCAGAATTGCTCCGGATTATGCGCTTGAGGCTACCGCCAAAATTATCGCAACCGCTAAATATGGGAAGGAA
CTTCTCTATAAGCAGACCGCCATCGCCAGAGCTAAACGAGCGCCTTACCCGTCACGTATGCCAACTGGCAGTGGAAACAG
TTTCGCCAATCTGAACGAATGGCATTATTTCCCCGGAGAGCAGAATGCCGATTCAACAACTCCCCATGATGAAGGGAATG
GGTAAAGACTTCAAGAATGCCGACTATATTGATTACCTACCAATCAATATGTTGGCTACACCGAAAGAAGTCCTCAACTC
ATCGGGTTATTTACGCTCATTCCCCGGCATAGCGAAGCGCAACGATGTAAATGGTGTATCGCGTGGTGTTGAATACAATA
CCGCGCAGAACGCTGTATATCGCGTTTTAGGCAGCAAGCTCTACAAAGGGGAAACCGTAGTAGGTGATGTTGCCGGAAGC
GGTCGCGTATCTATGGCACATGGTCGCACATCACAGGCGGTAGGCGTTAATGGTCAACTGGTCGAGTATCGCTATGATGG
CACCGTTAAAACCGTCTCAAACTGGCCTGCAGACAGCGATTACACGCAGTATGAGTTAGGTTCAGTACGTGACATTACTC
GCTTACGTGGGCGTTATGCATGGTCAAAAGACGGCACTGATTCATGGTTTATCACTGACCTTGAAGACGAATCGCACCCT
GACCGATACAGCGCACAATATCGTGCCGAGTCGCAGCCTGACGGCATCATCGGCATCGGCACATGGCGAGACTTCATTGT
CTGCTTTGGTTCATCGACGATTGAATATTTTTCCCTGACTGGTGCAACCACCGCTGGCGCTGCGTTGTATGTCGCACAGC
CATCGTTGATGGTACAGAAGGGCATTGCCGGAACATACTGTAAAACGCCATTCGCTGATTCATATGCATTCATCAGTCAC
CCGGCTACTGGCGCACCTTCCGTCTACATCATCGGGTCAGGGCAGGCTTCACCAATTGCGACGGCCAGTATTGAGAAAAT
TATCCGCTCATACACGGCTGATGAACTGGCAACCGGGGTGATGGAAGCGTTGAGGTTCGATTCGCATGAACTGCTGATTA
TCCATCTCCCGCGTCATGTGCTGGTTTACGATGCCTCATCAAGCCAGAACGGGCCGCAATGGTGCGTACTGAAAACAGGT
TTATACGACGATGTTTATCGTGCCATCGATTTCATGTACGAAGGAAACCAGATTGCGTGTGGCGACAAGTCAGAAGCGGT
GACAGGGCAGTTGCAATTCGACATTAGTAGCCAGTACGACAAGCAGCAAGAACACCTGTTGTTTACACCCCTATTCAAAG
CGGACAATGCCAGATGCTTCGACCTCGAAGTTGAATCATCCACTGGTGTTGCTCAATACGCTGACCGCCTGTTCCTGTCT
GCAACCACAGACGGAATCAATTACGGTCGCGAACAGATGATTGAGCAGAATGAGCCGTTTGTGTACGACAAGAGAGTTTT
ATGGAAGCGTGTAGGTCGTATTCGTCGATTAATCGGATTCAAACTGCGGGTAATCACCAAATCACCTGTAACACTATCCG
GGTGTCAAATTCGTCTGGAGTAACATATGGCAGACCCGTCACTTAATAAGCCTGTCGTGGTTCAGGCTACACGCATTGAT
GCATCTATTCTCCCTCGCAACATATTCAGTCGGTCTTACCTTCTGTATGTCATAAATCAGGGTACTGATGTTGGCGCTAT
TGCGGGAAAGGCAAACGAAGCAGGGCAAGGCGCCTATGACGCGCAGGTAAAGAACGATGAGCAGGATGTTGAGCTTGCAG
ACCACGAAGAGAGAATTCAACAGTTACGCATCGACGTAGACGACCATGAAATACGTATTACTGCAAATGCCAATGCAATT
GCGGTACTGGATGTCAGACTAACCACGGCTGAAGGCAAAATAGTCACCTTGCAGGCTGATGTCAGTGCTCTTGATGGTAG
GGTTACGGCTGCTGAAAGCACTATTTCTTCATTGCAGGCTGATTACGTATCGAAGTCAGCAACTGCTTCTCAATCGCTGG
CGTCACCTCTCAACGTGACAACGTCCTATTCAGTTGGCGGCACTAAAGTTATCGGTGCGCGACAGACAGGATGGACAGCA
GCAACAGGTGCTGCGCTTCTCGGCACATTCAACGCTAACCAGGCATACACGGTCAGTGCCACATATACGCAGTCTGAGGT
ATCAGCTATGGCTACCGGATTGCAGCAGGCGCGGCAGCGTATCAAAGCTCTCGAAGATGCAATACGAACTCATGGATTGA
TCAACTGATGATTACATTCACTCCCACCCGAAACATCGACCTGATAGAAACGGTCGGCAACCATCCCGACATCATCGCCG
GGAGTAACAACGGTGACGGATACGACTACAAGCCTGAGTGCCGCTATTTCGAAGTGAACGTACATGGTCAGTTCGGTGGC
ATCGTGTATTACAACGAGATTCAGCCGCTGACCTTTGACTGCCACGCCATGTACCTGCCTGAGATTCGCGGATTCAGTAA
GGAAATCGGGCTGACGTTCTGGCGATACATTCTCACCAACACCACCGTTCAGTGCGTTACATCATTTGCTGCACGCAAAT
TTCGCCACGGTCAGATGTACTGCGCGATGATTGGGCTCAAGCGAGTAGGAACCATCAAGAAATACTTCAAAGGCGTAGAT
GACGTGACGTTTTACGCCGCCACCCGAGAAGAGTTAACCGACTTCCTGAATAACGGGAGATAACCATGTTATATGCATTT
AAGCTGGGCAGAAAACTGCGCGGTGAGGAACCTCTTTGCCCTGAAAAAGGCGGAAAAGGTGGCGCAGATAAAAGCGCAAA
GTATGCAGCAGAAGCGCAAAAGTATGCCGCAGACCTGCAAAACCAGCAGTTCAACACCATCATGAACAACCTGAAGCCGT
TTACTCCTCTGGCAGATAAGTATATCGGCAGTCTTGAAGGTTTATCCTCTCTCGAAGGTCAGGGGCAGGCGCTTAACGAT
TATTACAACTCTCAGCAGTACAAAGATCTTGCTGGTCAGGCTCGCTATCAGAGTCTGGCGGCAGCGGAAGCAACAGGTGG
ATTGGGTTCCACTGCAACCGGTAATCAGTTAGCAACAATCGCACCAACGCTTGGTCAGCAATGGCTATCTGGTCAGATGA
ACAACTACCAGAATCTGGCAAATATTGGTCTTGGCGCACTGCAAGGTCAGGCAAACGCCGGGCAGACATATGCCAACAAC
ATGAGTCAGATTTCACAGCAAAGCGCGGCGCTGGCGGCGGCAAACGCCAACCGACCGTCAGCATTGCAGCAGGGTGTTAG
TGGTGCTGCATCCGGTGCGCTTTTGGGTGGCGGCATAGCCAGTGCTCTCGAGCTATCAACTCCGTGGGGTGCTGGTATTG
GTGCTGGTCTTGGTCTGCTTGGTTCACTGTTTTAAGGGTTAATCAATGGCTACGTGGCAACAGGGTATTAATTCTGGTGG
GTTTCTTGCTGGCATCGGTGCGCAAAATGAGAATGCGCCAAAGGCAAGCGACATTAACGCAACGCTTGGTCTGATCCGCG
AAAACAATGAACTGGCTCGATCAGGTGCAAATAACGTTGGTCTGACCGCGTTACGTGGTCTGGCTGGAGTTGCTGATATT
TATAAGCAGGAACAGCAACAGAAAGCTATTAGTGCGTTCAATAAGGTTCACGCTGATGCATGGGCTTCTGGTGATCCATC
GGGACTATTTAAGTTTGCCCAGGAAAATCCAGCGTTTGTTGCACAGGCACAACAGGCGTTTTCTGGTCTTAATGATCAGC
AACGCAACGATATGGGCGATTTAGCCATGAGGGCTAACGTCGCTCTTTCTCAGGGACCGGAAGCCTACAGTAAATTCATT
ACTGACAACAAGGACAGGTTAAATCGCGTTGGTGCTAATGCTGACTGGATGATTCAGACAGGTATCCAGAATCCAGAGCA
GCTATCACACATGTTGACTACTATGTCTCTCGGTGCGCTTGGACCAGAAAAGGCGTTTGCTGTTCAGGACAAGATGGCTG
GTCGTGAAATTGACCGAGGCAGGCTGGCAGAGACAATCCGCAGCAATCAGGCAGGTGAAGCACTTCAGGCGAGAGGGCAA
AACCTTTCCTATCAGTCTGCAATGACCGGACACGGACTTGCAGCAGAAAGACTGGCACTTGATAAGCAGAAATTCGGTTT
TGAAGTACAACAGGCACAAAAAAAGGCCGAGGAACTTATTAATGCTGCGCCAAAATTATCAGTGAACATGGAAAAGGCTA
TAGAAAAATCAGCAGGTGATGCGGCAGCTAGTCGTAATGCTGCCGATTCAATGACAACGCTCGCTGACACGCTGGAGAGG
GAGAAGCCAACTCCTGGTTTGTTCGGTAACGCTGAAAATATGTTCTCTAAGCTTACGGGGCAAGATAACTACCTCCGAGA
TATGCGGATTAGATTCAACCAACTAGCCAATGCGCAGGCAACCAAGCTTCTCCCTCCCGGCCCTGCATCTGATAAGGATA
TTGAGTTTGCAAGGAAAGGCATTCCAAGCGAAACGGATAATCCAATGGTCATGGCTCGATGGTTAAGGGGTATGGCAAAA
ATGGAAAGTAATAACGCGAAGTTCAACGAGTTTAGGTCAGAGTGGATGAGTGCAAACGGCAGCCCTGGACAATCTGATCG
CAACCGAAACATCATGGGGATGGATGTTAAGAAGGGTGAATCATTGAACTCTGCGGCAAAACGTTTTCTTTCCTCAAGTT
ATGGAGATAGCCAACCTCAACAGCAATTGTCCGATGACGAATTAATTGGCAAATATCTCGGAGGGCAGTAATGGCCTATA
GTCGTGAACAATTGATGACGGCGTTAAGGAATGCTGATGCTGCTGGTGATACTGAGGGAGCACGTCGCATCGCTCAGATT
CTGTCCTCCAGTAATCAACCAACTCAAAACCAAAAGCAGCCTGTAGAACAGCAAGATGGATTTATGTCTGACCTCGGCGA
AGCAGTAAAAGAAACTGGTCGCGGACTGGTGCAGGCTGGTGTAAATGTGGCAAATATACCAGCATCAGTTGCCGATGCTG
TAACAAGCGCGGCGGCATGGGCTGGCGGTAAACTCGGTATTGGCGATGGAACATATCAACCAGCGCCACGAGTAACAACT
AAGGGATTAGAGCAGGCGTTTGGACTTCAGCAAGGTGCTCTGACTCCACAAACGACAGAAGGTAGGGTGTTTGCGGAGGC
ATTGCCTTACCTGGCTACTGTTGGCGTTGGCGGCGCTTCAACTCAGGCGCCAACACTTGCTGGTCGAATTACTCAAGGCG
CAGCCCGTCTTCTGGCAGAAAACGCAGTCGGATCGCTCGCCGCAAACAGTGAGAAAAATGATGCGGGAAAACTGGCAACA
GATATAGGTGTTGGCATGCTAACAGGTGGTGCTGTTAATACTGTTGCAAAAGGGCTTGAGCGTGGAATAACTGCCTTTAA
AGGTGATATTGCACCAGAAGTGGCGAAGAAAATTGCCACATCAGAATCGATGGGCGTGACACCAATGACATCTGATGTAA
TCCCGCCGAAAAATGCTTTCACTCGTGGTCTTACTCAGGATGCTGAGGGGGCTTTGCTGGGAACAGGCTCAAAGCGAGCT
GAGCAGTATGCAAAAAGAAGTCAGCTAGTTAAAAAACAGCTTGAGAAATATGGTGAATATAGCCCATCAGTTGTTGTTGA
CGATCTGTATGGCTCTCTGAAGTCAAGGAAGGATTCGGCCGGAAGCGTTATTGAAGACATTACAGCCAAAATGGGAGACA
CACCAGTTGACACATCAAAATCTATTAAGGTTATCGACAACGTACTTACCAGAGCTAATAGGCTTGGGAAAGTGGCAAAT
AAGGATTTGATTCGCGGGTTATCCGATTTGCGAGAAGAACTTGCTAAACCAGATATAGATTTTGGTCTATTGAGAGAGTT
GCGGTCAGCCTTGAGGGAAAGTATTCAGGGAGATGCCATGGTTTTTCCTAATAGCGCGAAAGCCGCAACTGATGCCGTGG
AGAGGGCAATGGGGGCGGATTTGAGGAATAACGCAGCGCGGTATTTGGGGGCTGGAGAGGCCGCCAGATACGTCAAAGCA
AACTCTGACTACTCCAACGTCTTCAATAAGGTTCTTAATAAAAGGATTGCGAATAATCTCAACAAAGCTAAAAAAGAGTT
TACTCCAGAGCTAATAAACAGCGTTGTATTCAGCAGAAAACCATCAGATATTAAGAGGATATGGCCAGCTCTTAGTGAAG
ATGGAAAGAACGCTATGCGTGCTGCTTATATCAGCAAGATTGCAGAAAAAGCAGGAGACTCGCCAACAAAATTTCTTACC
GAGTTAAATAAGTTGAAGTCGCAATCTGACGGTCAGATCTATAACACGATATTCAGTGGGAGACACATGAAAGAGCTTGA
TGCTCTTCATGAAGTTCTACAGCAAACAGCAAGGTCGGACGCCGCAAATGTAGTAACACAGACAGGACAATCGCAAGCTA
ACAGGATTAGAACGATTGGCGCAACTGCAACCCTTGGTGTATCACTGGGACTTGAGGCTGGTTTCGGTGCAATCATGCGC
TTGTATGAGTCCAAAGCAGCAAGGAATGCTCTCTTACGTCTGGCAAACACTAAAGCAGGAACGCCAGCCTATGAAAGAGC
ATTAAGTAACGCTGCAAATGCCATCAGACCGCTGCTTGCCACTGAGGCAACACAGCAGTAACGTATGGGAAATTGGATTC
AATCGCTAACATTTTCTTTTTACTTTTCCAACAAAAGCTTTGGTTGAATCCATATTTCCATAACCGGAAATGGTTTTTGA
CATTAAAACTGTTCCAGTAGGATGTATTACCCATGAGTCGATAACGCGTTGAGTTTCGCCATTCGCGCCGATTCCTATGA
TGGAGTTTTTAGACAATACTTTGTAAGCCATGCCGCCCGCATCTGTCCCAGAATATGTGATGCTAGCATCTTCACCGCTT
GTCTTAATGATGAATGTTCCACTAAAACCATCTTCTTCCGGATGGAAATTATTTCGTTCTGAATAGCTTATTCCGCGCAT
ATCTCCAACGACCCAGCACTCTGCTGTAGCCCCAAAAGATATGAATAAGAACATAGCAGCAAGAAATTGCTTCACACCAA
CCTCCTTAGTTTTGCTCAGGATACCAGATGATACTTTATTGGTGGAGTGGTGTGTGAAAACGTGTCAACGACAAACCATC
CACAACTTGGACGAATGATTTAGCAAAAAGTGCTATTTTTGGTGTTTGGTGTCATAGAAAAGTGAATAGCTCACTTTTCA
ACATTGCATGAAACTTGCAGGAAATGTGACATTACCTTATAGGTAACTTCGGCGAAAATGCAGTAAATGTGAAACGTAAT
GGTTTAAACATGTCGCTAAAGTGGTTGTAAGTTAGCCTCCGAAGGATTGCTGATAGCTTTGTTATAGTATTAAATGACAT
TTGACATAGTTGGATACTTAGCTGTGGCTATCAAGATGGAGGTGTGTTCATGCTTACTTGTTTTGATGTCGCCGACTACT
TCCTGTCGCGGTGTGACGAGGATAGCGGTGACGCAATCTCTAATTTAAAATTACAAAAGCTTGTTTACTATGCTCAGGGT
TTTTCATTGGCGTTGCTTGGCGAGCCTCTTTTTCAGAATAAGATGGAAGCTTGGATGCATGGCCCTGTTGTCCCTGAGCT
TTATCACCGTTATAAACAATATGGTAATGGTGCTATCCCTTCTCCAGAGTCTTTTGATGCTGAAAAATTCAGCGAAGAAC
AGTTAGAGCTATTAGAAGAAGTCTGGGATGTTTTTGGGCAATTTTCTGCCTGGAAACTGAGGAACATGACACACGAAGAG
TCACCATGGAGATCAAACTATATTGAGGGTGTTGGTGGTTCTGAAATTAGTTCTAAGGAGATGGCAGAGTACTTTGCAAC
TCGGATTAACTAACGAGATGGCAAGAAAATCTAAAAGGATTATCCCCCCTGCTGAATCTACAGGTAAGTTAAAGTTAGGG
CCGCAGTCAGGGGGGAATTCAGATCAAAAGAAACCGAAATTTTCATTCTGTTACATCCAAAGCTCTCACTGCATAACGAA
ATGCCAAAAAGATGAGAAAGCTGGCTTAGCTGATAAATTATACAGATTAAGTCAACTAACATGGGCAGATATTAAGCAGC
AAGGTAGGCATAAGCTTGGATTTGAGAAGATTGCAAGGGGTGCAATTAAAGCAGGTATCCCCAGTCATATAACGGAAGAC
GTAGATCATTTCTTGGCTTTTAGATTTGATGATTTGAAAGCCATGGTTGGTTATCGTCTTGGATCGACATTTTTTGTTAT
ATGGCTTGATAGAGAGTTCAACCTATACAAGCACTAATAAAACCCACCGTCAGGTGGGTTTTTTATAAGGAGTAATCATG
ACCATAGAAGAACGTCTGAACAACATTGAGTTGAATCAAACCCTGCTTGACCAGCGACTTTCAGATCTTGAGCTTAAAGA
TCTAGATGCGCAAATATCAGAAGCAGAAGCCAAGCTCTCCAGCTTAAACCACCGCAAGAAGCAAATCCGAAACAGAATTA
CTCAGGGACGCGGAAGCTGTTGAGGTGGGATGCTAGGTCTCTATCGTTAAAATCAAGGCTGCTAATCATTTCATTGTAAA
TGGCGTTTTTATCTTCCATTGGCAGTCTTGAGTAAACCAGACACAGAGCATATTTCAGGGAGTTTAGCTCCTTCTCTAAT
TCTTCCTTGCTTGACGTTTTTGACTTAATAAGCTGTTTTTTATTCATTTTGCATCCTTACGATTCACATCTTTTGGTAGA
TACTTGTGAATTGGCCAATCCATGAACGCAAGCGCGAGCCACGCCACCACGTTAAAGCCAGGGATTGTTAAACATACAGC
CATCTTCCAGTCAAAACCGGCCTTTTTGGATATTTTTAACGCAGGTATAAAAAAGATAAAAACGAAAAAAATCACCATAA
TAATCAATGATAATGGCGACCCTTGTTGTTGCTCCATGGTTATCCTCCATCTCTTACACGTTTTAACACATCAATAGCTA
CATCAAACGCCTCTTGCTCAGACTTTGTCAGGATTCGACTACTTGAAGGTATTAGCTGCCCTTTATGAATTTTTATCCAT
AGTTCGATAGCTGAAATAATCTCTGCGTTTATCGAGCGGCGATTTGTTGCAGCAATATGCGTAAGTTGCTGTTTTATCTC
ATCAGGCATTCTTACGTTGAATTGTGGATCATTTCTAGCCACGTCGTTCTCCTTTTATTTGTTGACATGCTAGAACGGTA
GTAGTACGCTTTCAATAGTAGTACGGTACTATCAATGAGTGAAATGGAGTTGAATATGCAAGGTGCAAGAAAAATGCCTC
AGTTCAATTTGCGGTGGCCTAAAGAAGTATTGGATTTGGTGCGCAAGGTAGCTGAAGAGAACGGGCGATCTGTTAACTCT
GAGATTTACAAGCGAGTGTTGGACAGCCTGAAGAGAGAGGGGATAACGGTATGAGGTTTATTGAGGTTGATGAGATTGGC
TATGAGAATGCACTTGGTAGAGGTAAATCTTTAGTTAACATTGATGGCATTGAATCGATAAGGAGTGGTGAATTTACGGA
GATCAGAATGATGTCAGGCGGAATCATTCCTTGCCGTGACTCAGTAGAGTCAATCAAATCAAAAATGAGTGGTCAGTGGC
TTTATAGCTACAGTGACTTACAAAAACAGTGAAGCCCCAACTGCGGGAACAGTCAGGGCTTCGGTATCAACAAAACTTAC
GAGGTATTATTGATATGTCAAGCTTAGCAAAGTCAACTGTAAATTGCACTAATAGCATCATCATTTCTGACGTCAAGATT
CATATGGATTCAGAGGGGCGTTACTCGCTTAATGACCTTCATGTAGCGTCTGGAAAGGAGGAAAAACATCAGCCAGCTTT
CTTCATGCGTAGAAATGAAACTATTGAATTGATTAATGAAATTTTTAATTCTGCGGATATGCAGAATAAGAATCCCGTCA
TTTCTAAGAAAGGTCGATATGGTGGAACCTACGTGTGCAAGGAGCTTGTTTACTCCTACGCCATGTGGATTAGCGCAGCA
TTTGCGCTGAAGGTTATCCGTGCATATGACGCAATGGTTACTGCCACACAAGAGAGGAAGACTATTGGCGGTAAAACTTC
AGTAGCTGAACGCACACCGCTACGCGATGCAGTAAACATGCTGGTAGGAAAGAAAGGACTTCGCTATGACGATGCATACA
ATATGGTTCATCAGCGTTTTGGTATTGACAGCATTGATGAACTTTCAATTGAACAAATCCCGCTGGCCGTAGAGTACATC
CACAGGGTAGTGCTTGAAGGCGAGTTCATCGGCAAACAAGAGAAGAAAACCAACGAGCTTTCTGCAAAAGAAGCAAACAG
CCTTGTATGGCTATGGGATTATGCCAATCGCTCACAGGCATTATTCCGCGAACTCTATCCGGCATTAAAACAAATTCAAT
CGAACTATTCCGGCAGATGCTACGACTACGGTCATGAGTTCTCGTATGTTATCGGAATGGCGAGGGACGTTTTAATTAAT
CACACACGAGATGTTGATATCAATGAGCCAGACGGACCAACGAATCTTTCCGCATGGATGAGACTTAAGAATAAAGAATT
ACCTCCTTCAGTACATAACTACTGACAGATAACCAACGCAACGACCCAGCTTCGGCTGGGTTTTTTTATGCCCAAAATTC
ACCGTAGCCATGCTGCGGCGATTCCTTGTATCTGGAGCAAATTAAATGACAGATATCACTGCCAACGCAGTTGTTTCTAA
CCCTCGCCCAATCTTTACTGAATCCCGTTCGTTTAAAGCTGTTGCGAATGGGAAAATTTACATTGGTCAGATTGATACAG
ATCCGGTTAATCCTGCCAATCAGATACCCGTATACATTGAAAATGAGGATGGCTCTCACGTCCAGATTACTCAGCCGCTA
ATTATCAACGCAGCCGGTAAAATCGTATACAACGGCCAACTGGTGAAAGTTGTCACCGTTAAGGGTCATAGCATGGCTAT
CTATGATGCCTATGGTTGTCAGGTTGACTATATTGCTAACGTATTGAAGTATGACCCAGATCAGCTTGAATACAGGCTGA
GCCAACCAGACGGTTATCTTTTGGTTGGTGGACTGGCCGAGCATTATAACCTTCCGGCTAAATTTGTCGTCGTCGACAAC
GAGCCATATAACGGTGATTTGAAAGCAGCACTTTCTGAGGCTGAAGCCGGTACTGTGTTTTGGCTTGGTAAAAAAACATA
CAACATTACCGGCCTGTACGGAACTGGCAGGAACACAGTTGAAAATATCTCTATTGTTGGCACTGGGATGCCTCAGTTAT
CTGATGATAAAACCAGATTTATCGATGGAACTGGGACAGTTATTCAAGGGGCGGTAAAGAATCAAGCGAGAGGGTTTAAA
ACCTACAACCTTGGGATCGATGTTGGTGCTTATGTGTCTCAGAATGTGTATACAACGGAAACTTACGAGGACGCTCTTGT
GCACTATGGTGTTGGTTCCAACGCCAATATAGAAATTGACAATGTCAAGACGCTGAGTTCAGTTAACGTTGCCAGTAAGC
CAGGAACGCACAGCATTCTTCTTGAGCAATTATCCGGTGTAACCTTGGGTTACGTTGAGTGCATTGGTGGTTTTCATGGT
CTAACGATTAAGTGTCAAAATTTGCAGGGCGGCATTGCTCATTGCTACGGCCAATATGGTGATGCATTTATCTTCAAATC
AGATTCTGGTGGCGCATGCGCCAGTAACTATATGGAAAGAATTGCAGTTGGTCTTTATGACAACGCTGGCTGGCCTGACG
TCACCATGGGTGGTATTTACGACGCCCACGATGATGTAACAATCGACAGAATTGGCATTGGTGAGTTAATTGTGCAGAAC
GCGTCATGGGGATTTATACCATCTGATGCCAATACCGGTTTCATAACAAACGTCAGCATTGGTAGATACTCTGCATTCAA
TGTCTATGGGAACTATTATTCATTAACCATTGATAATAAATGTGTTGGTTGGACTATTGGTGAGCACAGAATTAGCAATG
CATCTGGCGGCATTCGTGTTCACCCGGACTCTGCAGAAATCAATATTGGAACCGGATCCGCAAAGGGGAATACTGAGAGT
GGCTATGCGTTGGGAGGCAACAGTTTAAGTCACGGCGTGCTCTTTGCTAATGAGAATGGGAAGGCTGGAGTTGATTACCT
CGGTGGTATTGGTTTTGATGCCTCTCTTGTCCGTGGTTATGTTAACGGAACGGTTCTTGTTTCAGGATATCCAGGCGTAA
AAGACGGTAATCCTGTAAATGGGTGGGCTGATACTGGTGATTTTGACATGATGCTAACCGGCAAGACTGTGCAGATCACA
GGTTCACTGACTCGCGGAACAGCTGCGGTTGCGTATAACACTATCGCTGCGTGCAGGCCTTTGAAGCGAGTGCCTGTCCC
GGCATGGGGTGTTAGCGCGACAAGCTCTATGATCCCAGTTGAGTGTTATATTGAAACTAACGGTCAATTAAACGTAGCTG
GGTTCGCCTCGATACCAGCTGGCGGAACTGTATATTTCTCTGGACAATATTTAACAAAGTAAAGTTAGACATAATTGAGG
CACACAAAGCTTTGTATCGGATTGCAAGGCTTTGTGTTGCTTCCCTACGACACCTTCTCATCAAGCCAGTCCGCCCAAAA
TTGCATCATTTCTCTGCGGGTAGCCAGATATGCAGCATGGTTGTAAACTGAGCGCGTCCCGCCGCTTACGTGTGCCAGCT
GCATCTCTATTGCGTCGCTGTTCCAGTGCTTCTCGTTGAGTACCGTGCTGAATTGATGTCTGAAACCGTGTCCGCATGTC
TGCCCTTCATATCCTATGCCGCGGATTACACCAAGGACGGCATTTTCGCTGATTGGCTTCTTCCTGTCATTCCTTCCCGG
GAAGCAAAGTTCGTACTGTCCGGTGATTTGTTGCAGGAATTTGAAAAGCGCTGTAACTTGCTCTGACATTGGAACGACAT
GCAGTTTTCTTCCTTTCATGACTTCAGGGTCAACGGTGATCAGCCTGTTTTCAAAGTCAATTCCTGACCATACCAACGAA
CGTAACTCCACTGTTCGCATTGCTGTATAGTGAAGAACTTGAGCAGCAATCTTACCTATAACCCAGCCTCCATACCCATT
CAGCGCCCTCTGGAATTCGTGAATGCGATGCATAGGTAGGAAAGGGTAGTTGTTTTTTCTGTAACCCTTCATTGCCCCAA
CAAGGTCTGGAGCCGGATTATATTTAGCTCTTCCGGTTACTATTGCGTAGCTGAAAACCTCGCCACACCTGCGACGAGCC
TTATCAGCACGTTCCATCGCCCCTCTGTCCTCAAATAGCCTGATCACCTTCAGTAGCATCATCGGCTCCACCTCTTCCAT
TCTCAGATGTCCGATGAGTGGCAATATATCGCCAGTGAACATGTTCATCATTTCGTCAGCATATCCTTTCGACCATACCT
TCGATTTATGAGCATGCCACTCCCTGAAGATATCACCGAACGAATCAGCTACTTCTTCCTTTTCCTTCTTCTTTATAGCC
TGTTTCTGTTCTGATGGGTCCACGCCAGCAAGCAGCTTCATTTTCGCGTCAGATTGTTTTGCCCTGGCTTCGGTAAGAGA
GATTTGCGGGTACGGTCCGATGACCAGTGTCTTTTCCTTGCCGTCGAAACGGTAACGCATTCGCCACACCTTTTTTCCTG
ATGGAGGTACGAACAGGAACAGGCCTCCAGAATCAGCAAGGCGATATGATTTTTCTGCAGGTTTTGCTGCGTCAATTTGC
TTTACTGTGAGCATGTGGGCATAAATCCGTGGTCATTTTAACATGTGCCCACAATATGCCCGCATTAATGTGCGGCAGTC
AACGATCCGCTACGAACGTCTAAGAACTTATTTTTGGTATAAGTAGTGATTATAAAGGGGATTCTAGAACTGTAACGAAC
GAGGAAGAACTGAAAAGTGGTGTCCCCTGCAGGCACCTAATGAATATGGTAAGTGCAGGGTATTTATAAGAAATTACAGA
AGTGAAGAGTTTTATGCCCGCAATTATGCCCACAAAGGCAATTCATGATGCATTTTGGAGAGGGGAGAAGTGGCTGCGTT
TCCAGTTTTGGTAGTCGGCATAAACCCATCTGGATGCGCTACCGATTTTGTGAGGGACAGGCAACCGGCCTTTCTTAATT
TCTGAGTAAATGAAGGTCTTGCCCATTCCAGAATCCTCCATCATGAACTTCAAGTCAACAAGCGAGTCATCGCGTAATTC
GCGCATAGGTTTTATCTCCGGTTTGGGAATCGAACTTGGAGGGAAGGGATATCTTGAGAAATGCACAGGCCTCATCGAGT
GTGAGACTGTGTGATTCCATGGTTACTCCTGGTCAGAAAGAAGCTCTTTTATCCATTTATATGTTTTTGGTGCTCGCTTA
TCTGGCCTCTTAAGCTCAAGCTTAAGCAGAGCAATAAGTGAATCCCACTCACGTAAAATCGGAGAAAACCGCTTTACCTT
TTTCGCTATGAGCGGAAAGCTATCTTTAATTTCAGGTATTTCATCTACGAGCATCATGCATCTTCGCAAATCGGCAGGAT
CGCTTGGTGCGTCAAACCGTCCGTGGTAGAAGCTCTTTTCCAGCCCAAGAGCAATAGAAGCCATAGTTGCGCTACTTATG
CCAACGTGGCCTTTCGTTTGCCACTTCAATACCTTCATTGCTAAATCAGACATCATTCACTCCATAAAACAAAACCCGCC
GTAGCGAGTTCAGATAAAAGAAATCCCCGCGAGTGCGAGGATTGTTATTCAGTGCCGATATTTACCTTTATCGCGAACAC
CTTTACCGGCTTATCACCGAAGTGCGGATGTGTGATTGTCTTGATTTCATATCCGCCATACGGAATATCAATTCTGCGGC
TGGAATCGTCGCGCTTCGGATATCCCTTTGTGATAATCAGTCGGTCATACTCGCGGAACATAATTCGCTTATTCCAGTAG
TCATTATACAGGCGATACTCTTCCGTTTTCTCTCCGCGAATCATGGCATCGAAGTATTCACCTTTAACGGCAAGTCGCAG
GTTAGCCACGGTTAACCTCCTGCGGCGGTTCCGGCAGCGGCATCCAGTGTGTGACATTGCTAATCAGGTCATATTCATTA
GTTTGAGGATGGTTGCCGCTATCATCTCCATATTTAAGACTCTCCATAAAACCATAATGCTTATTCCCATTAACTCTCAC
AAAGCCGTAATAAGCAGGTATAACGCCGATCTCACACGTAACCAGTAAAGGAAAACTAGTTCTCCAATTTAGCTCGCCAA
TTACAGGCATTCGCTCACTACAGCTTATCCAGCCACCCGGAATTACCGGAGAGTTGCCATTCACATCGAAATTTGGTTCA
GCGTCCTGAACCAGAAGAATGTAGCCATTCTTTGCTGTGTCCAGTTCTGATACCTCGGTGACAGTACCGAAATAGCGATT
CCCGGCATCAGCATCACAAGTGCTGACATCAATGGACACCTCCATGCCTTCGATTAATTCTGGCAACTCGTAAGTTTGGC
TTACAGGTTGGTTTAGTTTTTCTAAGTCATGATGCAGGGCGGCGCGAACTGTACGCGCAATTCGTTCACGTAACTGTTGT
GTGCCGTGATACTCAATAGCAATATCATGCAGCTCGTTTACAATCTCCCGGATTTGATTATCTTTCACGATTTACCTCCG
TTGAGCATGGCATTGCGGCAGGCGTTATAGCCTTGCGCAAAGCTCTTTTGATAAAGATTCATGTCATCAGATGTCGCCAT
TTCATCAGGCACTACCGGCGCAGGCTGCTCTTTGATATGCAGCCGCGGCTCGCCGTCTTTCGGCTCCGGCCACTGGCGGG
CCTTGTTTATCGCCAGCTTTTCCACCATCGCCATGGTAATCTGCTCGTCAGTAACACCAGCACGGCGTTGAGCATCCCAT
AGCAGGAACTGCATATCAGCCCATTCAAGCGGATCGGATGGGTCGGCAGCGGCCTCCAATGCTTCTTTCGAGAGATGTTT
CAGCGGACCGACAGGGCCAACATCGCCGAATGTCTTATCTGACCACTCGGCGTGCTCACGGCGTATCCGGTTGCGTTCTG
GTGCAGGCTGCTCTTTGCCAACCAGACGCGTTATTTCTGATTCCAGGAGTGAGCCTAAAACTGTACTCGTGCAGTGCTCA
GCCCGTTCGTTTTTTTTCAGCAGGCCGATGATATTGAGCACATCATTGTAAACGCCAGTTTCCTGCACTGGCGGGGCGGC
GTAGAGCGGTATATACACGGCAACATCATCAGCAGCATTTGGCTGCTGCTCTAACGTCACGCATGTACCGGAAAATTTAT
TCAGGTATCGCACAGACTCAGCATACAGCGATGCCAGCGCACGCTTCAGCACAATAAGAATTTTGGCGTCATCATCGTCG
AGGCCAAACGGAATATCGTCGCGAGTGTTTTCAAATTCAGCGATAGTTTGCTGTAGCCATTCTTTGGTAATAGTGGTCAT
GGGTTAGCCCTCAGCCTGCCGTGCTTTCAACTGGAGATGGGAAATCAATAGCCCCTTCAATATGCGCACCTGCTACACGG
CACGCCGGGGACCAGTCTGCCGCTTTGCCAGTGTCCAGCGCCTTTTCAACTTCGTTGTATTTGCGCAGGTCATACAGGTG
AATATTCGAATCGCCGATGGTGTAAAAACCGATTTTTTTCGGTGACGGGCAACGGGCCAGCACCGCGTTAACCTCATCAA
TCCAGGCTTGTTCTTTCTTCGTTAATTTTGCCATTTGTTTTTAGGCTCCACAGCAATGAATGCACCGCAGCAGCCGCATT
CATATTCGTTGATGAATCGACCGTTTTCTGTCCAGTCGTTAGACTTGCATTTGTTGCAGCGAATCTCATAATTACCAAGT
CGTGCTATATCAGTGGCGCTTACCCACTGACCATCATCAAACCTAAATCCGGCTATCTCATGCGGCGCATAGCGGATAAC
CATTCGCCCCGCGTCGTTCACACATTCCGTGGGATAGCGTAAAAAAATCCGAGCCATTCTGTTTACGCCCTTGTGGGGCG
TCTCCGTTAATTAGTTCGTCCAGTACGTTAATTCTTCAGCTACGTGATAATTGGCGTCATCCTGGTCCTCAAATGGCGGA
TCTGTTTTGAGGTGTTCTTCAACTGTGATTGCGGCATTCTCCCGACAGAATGCTTTCCACGCTTTACGGCCACCTTTCCA
GCTTTGCCCCTGATGCCATCCCAAAGCCTTTGTTTCGGTACGCCATGCCCGGTTTGCTAGCTGCATTTGTGTCTTAGCCA
TACTCACCCCTTAACCTTGATGCCAGCGGTGCGTATTTCGTGTATCGCATTATCATTACCAGCACACCAACCCTCGGCAT
AATCCCGGCTGAATCCGCTCATGTGCATGACTTCTCCAACGCTGAGTTTTGACAGGTTGACCTTCCGCGCCTCCAGTTCT
GCCACCCGGCGAGCCTCACGGGTTGCAATTCCCGCGTATTCAATCAGGCGTTGGTCCAGTTCGGCTATGAGGCGTTCTGC
TGTATCCAAATCCTCGCCTAACTTCTGCGCCATCCGAAACCAATTGGCGCGCTGTTCCTCTTTGGTTTCCAGCTCATCCA
GCAGCGCCAGCATGGTGGCGTGGTTGGCTGCGGCGATAAATTCCGCGTCACGTTTCTCAACAGTATGGGCCAACGTCACT
TCTTCACCGCAAAGAGAAAATGGCGTTACCGTGATGCCATTGAACAGTGATGAGGTGCGGCGCCAATTCCCCGGCGTAGC
CCTCTCAGCCACTTCACGAAGCGCCCGTTTGTCGATGTTGCTCATTGGGCGGCCTCCTGGCGAAGTTGGGTTTCCCATTC
TTCTATCGCCTTCTCCGCGTATTCACCTGACAAACCGTCATCCGCGGGTAGTGGGTCATTGGCTAAATCCTCTTTCGCCG
ACAAAATCATGCGTGTCACGTCGAGAACTTCTGATACAGGTTTATCGAGGAATCCGTGATTGAATGCGGCGGCGAGGCGG
CTGGCGGCATAGTTGATACCTTCATTACGCGCACTTGCCCGCACCTCAGCCAGCGCCGCGTATTTATCCTCAAGCTCCGC
ATAATCACTATGACGCACCATGTCAGTACAGAATGATTCTCCTGTTATTGGTGGTGATAACTGGTCACTGACAATCGTGT
ATATTTTCACTTCTTTCATTTCTTCCCACTCCGCAACATTGCATTCAGATATTTGTTTTCATTCACTGATGGAAAACTCT
TTCTCGCCAGCATTTCTTCGCGTGGAATATCGTTAATGGGCTTGAAGCGGTGTCGAATAATCATTTCCGATGGAAGGATT
CCGGGGTCGTAGGACAAACCTCTCATGATGAATTCCTCAGTTATTGCTGGTAGCGCCGTAACGCGAACGGTAATTTTTAA
GGCGCGGGTCTATTTCAATGAATTGGGTGTAAGTGGCTTTGCGGAATGGCCGGATGGATGTCTGGTAAATTCGCTCGCGT
TCTTCTTTCTCTGCAAGCCATATACAGTGGCGAAATTCCTTTTCCTCTTTCGTTTCCTGCGGTAGCGACATTATCAGGTC
GTAGTTTTTTCTGAATTTATCCAGCACCTCCGATACGGAATTGCCGGAACAGCGGCGCGGGTCATCCGCACCATACAAAG
GCGCTGGCATAATTTACTCCAGGGTAGGTTATACGAATAATGTGGTACGTATAGGGTTATTTCTTTCGTAAACGTGATAG
CCTGCTTTTTACCGACTCTTCACTTCGCCCGAGAATTTTTGCTACATTTCTTTGTGTATAGCCTGATGAGATAAGCGTCT
GCATTCTTTTGTCTTCGTCGTCGCTCCATCTTGGCTTAACGAATGCCGTTTTTAATGACAGTTTTTTTGCTATGTAATAA
AACTGATTTATGTTTAGGCCCAGATGTTCTGCTGCACGGCAAGCTACCATGCGACCGCAGACTGACTCCATCTCAGCTGG
AGTTATGTTTAATCTTCTCATTAATCCACCTGTTTAAGCTCATTTATTCTGATATTCATTACCTGAACGCATTTTGTCTG
CGCATCATCGTGACCAGCCAATAATTGCCAGTCATGCTGATATCTCTCAATTAGCTTTTTCTTGTCAGTTTCTGTTGCTG
CATAATCGCTGAAGTCTTTCAGGATTTGTTCGCAGTCAACCGATGGAGATTTCTGATTGGTATTTTCTGGTGATGGTTGA
TTGCATGATGCTGGCATGGCCCAGTCCGGCAGCGATGGAGGGAGCCAGTAAAATCCTGTTCCATCCTTCAGTTTGGCCCT
GTGCCATCCTTGTTTCTTATCACTGGATATCTGCGCAAAACCTTCCTCAAGGTTATACAGATACCGACCAATTCCCCACT
GAACGGCAGCACGCTTCATTGCGCCGGAGCGACCACCTTTGACGGCTTCTACCTGTGTGTTTTCAGCAGCATCCCATTTA
GTTACCCATTCGGAATCAATCTTGATTGATATGCCGCATTCAACGCCACCGTTGTTGGGAATATCGCGGTATTCATTGCG
CCATCCTACTTTGCCGCAAACATCGTCCAGGCGTTTCATGATTGCCCTGTTTGTGACATAAGCCAGCACCATAGCCCACA
CTTTGCCATCGCGTGTTTTACCACTTTGCTGTATTCGCCATTCGATATCTTCAGCTGCGAACGGCTCATCTAACTGATCC
AGATTCATGAGTAATACCCTGCAAATTCATCCCAGCTAATAACCGGATTCTGCCGTTCTGCGGCTAAGTTAATTTGCTGC
TCCACTTCTTCCTCAATTTCAGGAGAACTGAGAGCAATAAATTCTTCATCATCAAAATCATGCAACATGACGCGCCTCCC
ATTCTTCGTCCTGCCACTTATCCCAACCAAGAGCTATTCCGGCAGCCCATGTATACGCATCAGACATTCCCTGTTTTGTA
TCCGGAAATACTTTCTCATATAGCTTGTTGAACTCCCTGTTTCCTTGCTGAACAAGAATTGTTCCATTAACAGGAGTAAT
GGTCATGGCGTGGCACTCCTGGCTGATTAAGAATTTCACCGAGACGTTTCCATCCGGCCCGTAATTTTCTGGTGATACGC
TCTAAAAGTGATTCATTAAGGTGTGCGATACCCATGACGGCACCGCCCGCGATAGCAAATGTCATCGTGGGATTCTCCAT
TTTTATTTATTGGCATAGCGAAAACGCCTCGATATGAAGCGCTATTGATATACTGGTAAAAAAGCCGCCCTGACTGCGAG
CGGCAAATAACATCAAGGGATGATTTTTCGATTAACCAGAACGAGTCGTCGTCCTCGTTTGGTTACGAGCGATATTGCTC
GCAATGCGGAATCACAGAATCCGCATTAAGTGCATCACTCACACTCTACAAACTCACCATCTTCATTCAGTTGATACCAT
ATATCCGGCATAATACCGTTCTCGCCAACCTTACTGGCGCGGATATGAATTAACTCGCCATCTTCATCTCGATAGCAAAG
CACAATAGCTCCGCCTTCAGATGCCCTGGCTTTTCCTTCTATTCCGAGTGATGCCGCTACGGATTGCGATCCAGACACTT
CCAGTGTTGGTTGCTGCTGACCAGTCGCCAGTCATGATCTGCTGTTCCAGCGATTTATCAATCTTGCTCCAAATCCACTC
AATACCACGCTGAATGAACTGTGGAAGCGTTAGCTCAGCCTTAATTGTGATACTGGCACTGGCTATTTTAGTGTCACCTT
CTTCTTCACGGTCTATAACACCAAAAGATATTGTTTCCGCATAGCGGCTTTCTGCCGGCGGATAATAAATGAAAACATCG
AAAGGACATTCACAGGCGTGAAATCCAGAACCGCAAGCCTCTACTTTTCCATCGTGATGGAAGGTTTCACCGATTGCAAA
CTGAAAGCCACGGCACTTTAGGTCTTTGTTAAATCCCTTGAATGTCACAATTTCTTTGGTCATGTTGTTATTCCTTAAAT
TTTGGCAATAAAAAAGGCCGCATTGCGACCTGATTAGATGAGAGGTTTGCTGCCTGAATAATTATCTAGCGGTAATTTGC
CCGCACTTACGATGACCAGCCGCGTAAAGTGCTACGTCTGGAAGAAGTACAGATCCTCCTTCAACTTCCTTCTGGCGCGT
TCCGGCAAGCGAAATGGCTTTGGTAACGCGGTCAATTCTTTTGGCTTTAACTTCCTGAGAAGCATCAGGAGCATCGCAGC
CAAAAATTGAATCGATGATATTGCAGATGGTGTCGCGCTCTATGGCTAGCTTTCTGCGCCGCGCATGACGGCGAGCTTTA
GCATTGCCAGCGAAGGTTGACTTGCCGTAGGTGATAACCGTCATGATTTTGTCCTCATGTGAAATGGCTTTGGTACTGGC
GCCGGAACCTGTCTCAATTTCCGGATTTCAAGTGGCTTCTCAGTCCGGCCCGATCGGTACAGCTAGAGGCCTAAGCTCCA
CCACACGCCAGTCCAAACCAATCTCGTTTGGTATCTATTCGCGCTTTGTCAGCGCATCATCGAAGTTAAAGAGCGTTGTC
TTTCCATTTGGCTACCAGCGTCCTGCTGATGGCTAAAATTTAAGACTTCTTAATTAAATGGTCAAGTGTATTTTTGAAGA
AAACTTAAATATTTTATCGTTACTTAAGTTTTTATTTGATTTTTAAAGGAAAATGTAGTGTGAGGGGCGGGTGCCCCTTA
TGGAAGATTTGCGAGTTTTGCGTCAACAACTACGCCAATGATTTTGCAGTTTCCGTTGATTTCTATCATCGGATATTGTG
GGTTTAATGGTTTTAAAAACTTTCGGCCTGCATCCATAACTAATTTTTTGAATGTGGCCTCGTTTTCACCTTCTAATTTT
GCAACAACCAGCTTGCCGTTTCTTGGTTCGACTTCGGGATCAACCAGAATTATCATTCCTTCTGGAATGCTTAACCCTGC
CGGTGCTGTCATAGAGTCACCTTGGACATCAAGCCAAAATGAATCTTCTGAACAATCTACAGTGGTGTCGTGCCAGTTCT
CTATCGCGCGCTTGTGATAAGGTTCTACAGCTTCCATCCATTGCCCTGCGCTTACCCAACTGATAAGAGGGTATGATCCT
CTTGGCTCATGCCTACTATGATAGGCAACGTTTGTCTGGCTTAAATCTCCTTTCAGCAAATAGTCAGGGGAGCACTGAAG
AGCCTTCGAAAGTGCCAACAGGTTCTCCCCATTTGGCTCAGTCTCAGAGCGCTCCCATTGCGATATTGCAACATTAGACA
CTCCCACCATCTTACCAAGAGCGGCTTGTCTAATCTTGAGTTTTTTTCTTCGAGCGCGAATACGCTCACCCATCAATTGT
GTATTCATAGTTAAGTCATCTTAAATAAACTTGACTAAAGATTCCTTTAGTAGATAATTTAAGTGTTCTTTAATTTCGGA
GCGAGTCTATGTACAAGAAAGATGTTATCGACCACTTCGGAACCCAGCGTGCAGTAGCTAAGGCTTTAGGCATTAGCGAT
GCAGCGGTATCTCAGTGGAAGGAAGTTATCCCAGAGAAAGACGCATACCGATTAGAGATCGTTACAGCTGGCGCCCTGAA
GTACCAAGAAAACGCTTATCGCCAAGCGGCGTAAGCAAAACGCTCTTTACCAATCTGAACCGCCGACAACGCGGTAAACC
TATTAAACGGATTTGCGTGTATTTGCGAATCCAACTCTATCTAATTTCTAAGGAATATTTTGAATGAACGTAGTTGCAAC
TAAAAGCAAGAAGGCGGCTCGCATCGAGTCCACCTTACTCAACAAGTTAGCCATGATGGGTCAGAAGACATTCGCTAAAG
CTATGGGTGTTCCTGAATACCAGGTAAGCCGATGGAAGAACGGCTTCTTCTCTCAGGTCAGCATGATGCTTGCGGTTCTG
GAGTATGGAATCGAAGACGAGGAAATGGCAGAGCTCACCAGGCGGCTTGCTACCTACCTGACAAAAGAAAAAGCCCCGAA
GAACGGCGAATTCTTCGAGGCCTGATGTAGAAGGACTGGTTCAATCCACAGGAGTAATTATGCCAAAACAACTCAGTCCT
GACCAGGACAAATTACACAAAAACATACTACGTGATCGGTTCTTATCCAGCTTCAAACAGCCTGGTCGATTTCGGGCTGA
GTTGGAGAAAGTGAAGCTAATACTGAAGAGGAAAGGTCATGAGTAATCTTGCAACAGTAACACCGATAAAACCTCATCTG
GAGGTTGTGGAGCATCGCGTGGCAGAACTCGACGATGGCTACACCCGGACTGCAAATACACTGCTGGAAGCTGTCATGCT
TTCTGGGCTTACTCAACATCAGCTACTGATTGTTATGGCTGTGTGGCGCAAGACATACGGTTATAACAAAAAAATAGATT
GGATCGGAAATGAACAGTTCGCTGAACTCACTGGCATGGCACCAACCAAATGTTCTACCGCCAAAAACGAGCTTATCAGA
ATGGGGGTTCTCACTCAGGTGGGGCGTCAGGTTGGTATGAATAAAAATATTTCCGAGTGGAAGACGAAGGTTAACGGATT
CGGTAAAACATTCACCAAATCGGTAAAACTAACCTTCACCAAATCGGTAAAAACCAATTTACCGAATCAGTCAAACACAA
AAGACAATATACAAAAGACAATAAATACAAATACCCCCTTACCCCCTAAAGGGGGATGCGATGAAGGCTCTAAACCTGAA
AAGCGAAAACCTACCAAGATTAACTACAGAGAATATATTGCTGCCTACAACGAGATTGTTGGTGACAGACTCCCACATGC
AGTGGAGGTCAATTCTGAACGACAACGCAAGTTGAAAAAGCTGATTGATTCACTGGCAACCAAAAACATCGACGGATTCC
GGGCATACGTCAAAGCGTTCATGGCAGCAGCCAGACCATTCCATTTCGGTGATAACGACCGTGACTGGGTAGCTAATTTT
GATTACCTGCTCCGCCCGAAAGTACTGATAGCAATTCGTGAGGGAACACTATGAGACAGGATATCGAGGCGAGCGTTATC
GGTGGCTTGCTGATTGGGGGATTAACACCAACCGCCAGTGACGTTCTGGCAACGCTGGAGCCTGAAGCATTCTCAATTCC
GCTCTACCGGAAAGCTTTTGAGGTTATTCGAAAGCAGGCCAGAAACAGGAACCTGATTGATGGACTGATGGTAGCCGAGG
AATGCGGGGATGAATACGCAACCGCGGTGATGATGACTGCGCGTTCATGTCCAAGCGCTGCAAACCTGAAAGGTTATGCC
GGGATGGTTTCAGACAGTTATCAACGGCGTCAGGTTTTACAGCTACTGGATGAGATGCGGGAGCCAATCAGTAACGGCAC
GCTGGACGCATCAGGCAGAGCGATGGACGAGCTTGTAAAGCGCCTGTCATCCATCAGGAAGCCGCGTAACGAGGTTAAAC
CTGTGCGACTGGGGGAAATCATCAATGACTACACTGACACGCTTGACAGGCGTCTGAGGAACGGAGAAGAGTCGGATACC
CTGAAGACCGGAATCGAAGAGCTTGACGCTATCACCGGAGGGATGAACGCAGAAGACCTTGTGATTATTGCTGCTCGTCC
TGGTATGGGTAAAACCGAACTGGCGCTAAAGATAGCCGAAGGCGTGGCAAGTCGTGTTATTCCTGGTTCCGACGTCCGGC
GCGGTGTGTTGATTTTCTCGATGGAAATGAGCGCCATTCAGGTTGTTGAGAGAGGGATTGCCGGCGCAGGAATGATGTCG
GTGAGTGTGCTGCGTAACCCATCACGTATGGACGATGAAGGATGGGCGAGAGTTGCAAGTGGGATGAAGTTGCTGGCAGA
TCTAGATGTGTGGGTAGTTGACGCGTCACGTTTGTCTGTCGAAGAAATCAGGTCCATCGCCGAACGCCACAAGCAGGAGC
ACCCGAATCTGTCACTGATTATGGCTGACTATCTCGGGCTAATTGAGAAACCAAAAGCGGAACGTAATGACCTCGCAATT
GCTCACATCTCCGGTAGCCTGAAAGCGATGGCGAAAGACCTGAAAACTCCTGTTATCTCCCTAAGCCAGCTCTCCCGCGA
TGTTGAGAAGCGACCAAACAAACGCCCGACAAACGCAGATTTGCGTGATTCAGGAAGCATTGAACAGGATGCAGACTCAA
TCATCATGCTCTATCGGGAAGCGGTATATGACGAGAACAGTAGCGCCGCACCATTTGCTGAAATCATCGTGACGAAAAAC
CGTTTTGGCTCGCTTGGTACGGTTTACCAGCGGTTCTGCAACGGACACTTTGTTGGATGTGACCAGAACGAAGCCAGACA
GATTTGCACGGCATCAAATGCACCTGCTGGACGCAGAAAGCGATATGCACAAGGGGCTGACGTATGAATAAAAAACAATT
AGCCATTCTCGAAAAGGCATGGGATGCACAAATATCATACGCTTTGAAAGAACAGGTACTACCAATAATCCAGACCAAAT
CGAAAATAGCCAGGCAGTTATGCGATGACGGATTCCTGAATGAAGTTGAGATTACGCACCAGATGGTAACGTTCAAAGGG
TATGAGATAAATCATCATGGTATAGCAGCGTATTGCACCCATCTTCCTGATGACGTTGACATTGATGAAATGGAAAGGGA
GATGAAGCAATGACCATCTACATCACTGAGCTAATAACAGGCCTGCTGGTAATCGCAGGCCTTTTTATTTGGGGAAGAAG
GAAGCATGGTTAATTGGATGCTCGCCGCCATCAAATGCATTGGCGTTGGATGGATTCTTCTGACGTTTTTTATTGTTCTG
CGTAGCTACATTAGCCTTGTTAATGGCGGTAAAGACCCATTCTCTATGTTGTTTGGTGCTGCGTTTACCTGGGTACTTAT
CGGAATTGTACCTGTAGCGATAGCAAAAATGGCGTGGTGTTTTATCAACTAAAAGTGAGAGTAATGATGAAAATATCCGA
GATTAACTATTCAGTGATTTTTGACGCGCTTAAAGCGTATTACGAAGTGGAAGAAGATGACTCAGTATGGGAAATATTTA
ATCAGGCAGATGACCAGATTGAAGAAATCGCTAATGCACTGAAAGTGTTAGGCGAGTGATGGAGAGGAATATGGACGAAT
CAAGAAAGCAGTTTTTAGAATGGTGGAGACACCCTGAGCAAGAATATCTTCGGAAAAGTTGCGCTGAGGGATGGGGAGAG
AAAATATGGTCTGCTTCACGTTCTGCTATTGCGATTGAGTTGCCAGCAAAAAATGATATTTCCAGCGATGACTACTCCAT
TCCTGACCTGGTTGATTGGGATGATGGAAGAAACGCTGGTATTCAGGAATGCGCAGAAGCCATCCGCGCCGCCGGAATCA
AAGTGAAGGAGTGAGTATGAGCAAAGTATCAAGAGGAATGAAAATATCGCTTATTTTCATCCTTAATCCGCATCGTATCT
TTTTGGCTTCAGCAGTATGGCTGTCAGATTTTGTTTATTGGTTAGCAGATAAATTGGATGATTTTGCGAGATGGCTTGAG
AATTTTGCGAATGCGAGGTTTGAGTCATGGCCGCTTATCGGAGAGAGGATGTCTGACGAATTAAACCGGTATTACGCGGA
TAAGCGCAAGGAGAAGAGCAGGAGGGCAAGTGAAGCAATTATTCCTGCTTCGCAACGAAGCAATCAGAAATAACGCCATA
GACGCCATTCTCTCACTACCAATCGACGACAAGTCACCCCACGAAGTCCACGTCAAAGAACCTAAGCGAACCAAAGCGCA
GAACGACCGTATGTGGCCGATGCTTCAGGACGTCTCCCGTCAGGTGCTTTGGCATGGTCAACGACTGTCTCCGGAAGACT
GGAAAGACATCTTCACCGCGCTGTGGCTCAAGACTAAAAAGCTGGAGCAAAGAAGTGTACCAGGTATTGATGGCGGTGTT
GTTCTTCTTGGGGTACGTACCAGCAAGATGAGGAAGGCGAGCATGACAGAGCTTATCGAAATTATGTTCTGGTTCGGCTC
AGAACGTAACGTGCGATGGAGTGATGATTCCCGGCGAGAGTACGAGTGGTCACAACGAACAGGGAGAGTTGCATGAAACA
CTGCTACCGCTGCGGAGAAAGCAAAGACGATTATCGATTCCGGCCAAATCAACCTTATTGGCACCAATGGTGTATCAGAT
GTGAGCGGTCGCCAGTAGGTAATTTCCCGCTGCCAGAGACGAAGGAGGACGTATGGCACGACAGCGACGAAGTATCACCG
ACATAATCTGCGAAAACTGCAAATACCTACCAACGAAACGCTCCAGAAATAAACCAAAGCCAATCCCCACAGAAAGCCAG
GTCAAGACATTCGATTATGTCTATGGGCTGTTGCAGTCCAAATGGAACCGCATGAGGAAAACGCGATGATTGACCCCAAT
CGAAGTTATGAGCAAGAGAGCATAGCAAGGGCAATGTGCGCAGGATGTAACAAGCAACTGGCACCTGATGAAATTTACGC
CTGTTCCGAATGTGTTAACGAATGGCTGGTATATCGCGATCCGAATGGAGATATGTCGAATGAGGAAGGTAAGGAGGCGT
TGTAAGAACGAAGAGTGCAGGGAATGGTTCTTCCCGCAATTTCAGAACCAACAGTGGTGTTGTGTTGATTGTGGTACGAA
GTTAGCACTCGAACGACGAAGCAAAGAACGCGAAAAAGCGGAAAAAGCAGCAGAGAAGAAACGACGACGAGAGGAGCAGA
GACAGAAAGATAAACTGAAGATTCGAAAACTCGCCTTAAAGCCCCGCAGTTACTGGATTAAACAAGCCCAACAAGCCGTA
AACACCTTCATCAGAGAAAGAGACCGCGACTTACCATGTATCTCGTGCGGAACGCTCACGTCTGCTCAGTGGGATGCCGG
GCATTACCGGACAACTGCTGCTGCACCTCAACTCCGATTTGATGAACGCAATATTCACAAGCAATGCGTGGTGTGCAACC
AGCATAAAAGCGGAAATCTCGTTCCGTATCGCGTCGAGCTTATTAACCGTATCGGTCAGGCCGCGGTAGACGAAATCGAA
TCAAACCATAACCGCCATCGCTGGACTATCGAAGAATGCAAAGCGATTAAGGCGGAGTATCAGCAGAAGCTTAAATACCT
GCGTGACAGCAGAAGTGAGGCAGCATGAGCAAAATCCAATACCCAATGACCACTGCGGCAATTTTCGATGATGTTGTCTA
TCCGCTGCATTTCGACAATGCCGGCAAGGTCAGGCAAGAAATGGAAGGCGCTGTTAACTGGTTCTGCAGGTGGCGCAACG
AAGAGAAATCCGCTGTGAAAGCGAGATTGTTGGTCAGTTGCTGGGGTCAATATCTGAGTCATGAGCAGGTTATCCGGGAG
GCCGCATGACACACACTATCAAAACCATTCCAGACATGCTCATAGAGACATATGGAAACCAGACAGAAGTAGCACGGCGC
TTATCGTGCCACCGCAACACAGTCAGGCGCTATCTGTTCGACAAAGAAGCCAGGTATCACGCCATCGTTAACGGCGTTTT
AATGATTCATCAGGGCGGGAGAGGTATTTATGACCGTAACCAGCATTAACCAGGCGAAACAGCAGCGTGAACGTGACGAA
GCTGAATTGCACAGCATCAGAGAGATGACGGAGCAACACCAGAAGGCAATGAATTATCTGCATGATCGAGAGCGCGAACT
GGTGAACCGGCTTGGATTGAACAAGACATCGGGAGGCGATGCTGCATGAGACTCGAAAGCGTAGCTAAATTTCATTCGCC
AAAAAGCCCGATGATGAGTGACTCACCGCGGGCTACGGCTTCTGACTCTCTTTCCGGTACTGATGTGATGGCTGCTATGG
GGATGGCACAATCACAAGCCGGATTCGGAATGGCTGCATTCTGCGGTAAGCATGAACTCAGCCAGAACGACAAACAAAAG
GCTATCAACTATCTGATGCAATTTGCACACAAGGTATCGGGGAAATACCGTGGCGTGGCAAAGCTTGAAGGAAATACTAA
GGCAAAGGTACTGCAAGTGCTCGCAACATTCGCTTATGCGGATTATTGCCGTAGTGCCGCGACGCCGGGCGCAAGATGCA
GAGATTGCCACGGTACAGGCCGTGCGGTCGATATTGCCAAAACAGAGCTGTGGGGGAGAGTTGTTGAGAAAGAATGCGGA
AGATGCAAAGGTGTCGGCTATTCAAGAATGCCTGCAAGCGCCGCATATCGCGCTGTGAAGATGCTAATCCCAAACCTTAC
TCAACCCACCTGGTCACGCACTGTTAAGCCACTGCATGACGCTCTGGTGGTGCAATGCCACAAGGAAGAGTCAATCGCAG
ACAACATTTTGAATGCGGTCACACGTTAGCAGCATGATTGCCACGGATGGCAACATATTAACGGCATGATATTGACTTTT
TGAATAAAGTTGGGTAAATTTGACCCAACGATGGATAAATGCACTGGTTAAATAAAGCCCTGAGTTAATAGCTCGGGGCT
TTTTGCGTTTTAAGCACGGCCTTTCTGAAAGCACATCAAACCAAATACCAGACAGACAAAAATAATCACCTTATCCGCTG
TGGCTACGGTGCGGTGTGCTTTGCATAAAAGAAAACCAGCTCAATGGCTGGCTTCGTGAAAGCGGGTGGCAAGAGGCTGC
GCTAACAACCTCCTGCCGTTTTGCCCGTGCATATCGGTCACGAACAAATCTGATTACTAAACACAGTAGCCTGGATTTGT
TCTATCAGTAATCGACCTTATTCCTAATTAAATAGAGCAAATCCCCTCAATGAAGGGGTAGAGCATGTACCGTATGGACA
AAATCAGAGAATGGTTCAGTTACAGCTTCGGAGGACTGACTGCGATGGGTGGCATTCTCTCCCTGAATGACTGGGCTGTC
ATCATTGGTATTCTTTGTACTGTCGGCACATTTGGCATCAACTGGTACTACAAGCGCAAAGAGCGCGAGGACAGATTGAA
TGGCAATGTCACCGGCACTACGAAATAGCGTAATAGCGGCGATAAGTGGCGGGGCTATTGCTATAGCATCTGTGTTAATC
ACTGGACCGAGTGGTAACGATGGTCTGGAAGGTGTCAGCTACATACCATACAAAGATATTGTTGGTGTATGGACTGTATG
CCACGGACACACCGGAAAAGACATCATGCTCGGTAAAACGTATACCGAAGCAGAATGCAAAGCCCTCCTGAATAAAGACC
TTGCCACGGTCGCCAGACAAATTAACCCGTACATCAAAGTCGATATACCGGAAACAACGCGCGGCGCTCTTTACTCGTTC
GTCTATAACGTGGGCACAGGCAATTTCAGAACATCGACGCTTCTTCGCAAAATAAACCAGGGCGATATCAAGGGCGCATG
TGATCAGCTACGGCGCTGGACATACGCTGGCGGTAAGCAATGGAAAGGGCTGATGACCCGTCGTGAGATTGAGCGTGAAG
TCTGTTTGTGGGGGCAACAATGAGCATGATTTGCTTTTTCATGGCAGCGTTGCTCGCATTGAATGGCAACGATGCGTGGC
CGTGGTTTCTGGCCGTTGGGGTGTTGATGTCATGAGTCGGTTAACCGCGATTATCTCCGCTCTGATTATCTGCATCATCG
TCTGTCTGTCATGGGCTGTTAATCATTACCGTGATAACGCCATCGCCTACAAAGAGCAGCGCGATAAAGCCACATCCACA
ATCGCTGACATGCAGAAGCGTCAACGTGACGTAGCAAAACTCGACGCCAGATATACAAAGGAGCTTGCTGATGCTAACGC
GACTATCGAAAGTCTCCGTGCTGATGTTTCTGCTGGTCGTAAGCGCCTGCAAGTCGCCGCCACCTGTGCAAAGTCAACGA
CCGGAGCCAGCAGCATGGGCGATGGAGAAAGCCCAAGACTTACAGCAGATGCTGAACTCAATTATTACCGTCTCCGAAGT
GGAATCGACAGGATAACCGCGCAGGTTAACTACCTGCAGGAGTACATCAGGACGCAATGCCTGAAATAATTTTTTTGCAA
ATCACAAAGTCCATTTAATGAGCCTCGCGATGCGGGGCTTTTTGCAATAAATGCGTACCGCAACGCATGTTTTTTACACC
GAACCTGCCCCTTTGGAATGGGCCTTTGAGGATACCAGTTAGTGCTGGCGAGCCTCGGTGGGCTGGTTTCCTATGCGGCA
AAGGTTCATTTCAAATGGTAGGTAAACGTTATGAATATCGTGCCACTTAATTACAAAGGTGAAATTGTCAGTTTCAACAC
TGATGGTTGGATCAACGTCACAGGTGTTGCTGAGAGATTTGGGAAACGCATTGATAACTGGATGCGTTTGGCAGAAACGC
TTGAATACGTTCGTGCTTTAGACGAAGCGTTGACCGGGAAAGAATCTCAAATTTTACATCCCTCACAATCGAGGTATGTA
AAAACCAGCAAGGCACGAAAGGACAGGGGTGGTGGTACGTGGCTACATCCAAAACTTTCAGTTGCATTTGCCCGTTGGTG
TGATGCTCGTTTTGCTGTGTGGTGCGACCTGCACATTGATAGTCTGCTTCGCGGTGAACTGACTGAGCAGCAGAAATATG
AGCAAGCATGTCGCATTCGCGATGACCGGAAATCAAAAGCCAGCAATGGGGCAAGAGAGATGGCTCGCTGGCGATGGGAT
AAGCCGGTTATTGAAGCAAATGTTGAGTACTGGCGCGAGCAACTGCAGTTGACTCTCGATATCGCGTGCTGATGGCAAAC
GCAAAACTGCGTTATCGGAAAAATCAAAGCATTACGAGAACTGAGCAACAGCTATCCATTACAAAGCCTATCTACGGGTG
GGCTTGATAATGAAACCTGAGTTTATTTCCTGTCAAACAATATTCAATTAGCAGCAGTACAGCTAAACAACCCAAGCCAG
TAAGTGGGGAAATAACACTGGCAGCCACTGAAAGATGAACCTCCTGCCTTATGGCAAAAAAAGATTCTTTGTGGTGGCGG
ACTGATGGAAAGACATCCTAATACCAGCCAAACATTGAAGGAGTTGTTATGTCAGCAGAAGGTTTCAATAACCCATCCAA
ATTCAGGGATGAGTGGGATAGCAGCGTAAAGAGTAAGTGATGCCATCACAAAAGCCATTCCCTAAAGAGTGGCTTTGATA
ATGGCTTATACCCTACACGGGATAGCTTAACTGATATCCCTTTTAACGGATAAACGGAGCCAACAATGGCAGAGATTATT
CCCATGACTGAAGAACAGAAATTCCAGTTAGAGATTTACAAACTGGTCATGAACCAGAACGCAGCCGCAGAAGAAGCATT
TCAGTTCATTGGCACTGACGAGCTGAAGCTTGAGCTATTCAAAATTCACTTCCAGTCAGGCGGCGCTAATTCAGATATCA
CGACTCGCACTATCGAAGCGGTGCGTAAATCGAAGGAAGCGTTAGACCTGTTCACTACCGGAGCATGATGCTCAACCTGA
AATAACAACTAAGTGAGATGAAT
