# Supplementary material for: Viral dysbiosis in children with new-onset celiac disease
Source: PLoS One. 2022 Jan 14;17(1):e0262108. doi: 10.1371/journal.pone.0262108 (PMC8759644; doi:10.1371/journal.pone.0262108)
Supplement: S2 Table — (ZIP) [file pone.0262108.s002.zip › Virus_Genomes/Shigella_phage_Sf6_GCF_000845865.1_ViralProj14498.fasta]

>NC_005344.1 Enterobacteria phage Sf6, complete genome
ATGGCGACTGAACCAAAAGCTGGTCGCCCCTCTGATTATATGCCGGAGGTGGCTGACGATATCTGCTCGTTGCTTTCTTC
TGGCGAAAGTTTGCTGAAAGTATGTAAGCGTCCTGGTATGCCGGATAAGTCCACTGTTTTCCGCTGGTTGGCAAAGCATG
AGGATTTTCGCGACAAGTACGCGAAGGCAACTGAGGCACGAGCTGATTCTATTTTCGAAGAGATATTCGAAATTGCTGAC
AATGCGATTCCAGATGCTGCTGAGGTGGCAAAGGCAAGACTTCGCGTTGATACCCGCAAATGGGCGCTGGCCAGAATGAA
TCCCCGTAAGTATGGCGACAAGGTAACTAATGAGCTTGTCGGCAAAGACGGAGGCGCAATTCAGATTGAAACATCACCGA
TGAGCACTCTATTCGGAAAATGACCTCGATTAATCCTATCTTTGAACCGTTCATTGAGGCGCATCGCTACAAAGTCGCCA
AAGGCGGTCGAGGTAGCGGTAAGTCATGGGCAATCGCGAGACTGCTTGTTGAAGCGGCGCGTCGGCAGCCTGTGCGTATT
CTCTGCGCTCGTGAACTGCAAAACAGTATCAGCGATTCAGTAATCCGGTTGCTTGAAGACACCATAGAGCGGGAGGGGTA
TTCGGCTGAGTTTGAAATTCAGCGTTCCATGATTCGTCATCTCGGAACGAATGCTGAGTTCATGTTCTACGGCATCAAAA
ACAACCCGACGAAGATTAAATCGCTCGAAGGCATTGATATCTGCTGGGTGGAAGAAGCGGAAGCGGTAACAAAGGAATCG
TGGGATATCCTGATACCAACCATCCGCAAGCCGTTCTCTGAAATATGGGTGAGCTTTAACCCGAAGAACATACTCGACGA
TACCTATCAGCGATTCGTAGTAAACCCTCCCGATGATATTTGTCTGCTGACGGTGAACTACACCGACAACCCGCACTTTC
CTGAAGTTCTCCGTCTGGAGATGGAAGAGTGTAAACGCAGAAACCCGACACTGTATCGTCACATCTGGCTTGGTGAGCCG
GTAAGCGCAAGTGATATGGCAATCATCAAACGTGAATGGCTTGAAGCCGCAACCGATGCGCACAAGAAACTCGGATGGAA
AGCGAAAGGCGCTGTTGTTTCTGCACATGACCCGTCAGATACAGGGCCGGATGCTAAAGGTTATGCATCGCGTCACGGTT
CGGTAGTTAAGCGCATTGCCGAAGGTCTGCTGATGGACATCAATGAAGGTGCTGACTGGGCAACTTCGCTGGCGATTGAA
GACGGCGCTGACCACTACTTGTGGGATGGCGATGGCGTTGGTGCAGGGCTACGCAGACAGACAACGGAAGCATTCTCCGG
CAAGAAAATTACCGCCACGATGTTCAAGGGCAGCGAATCGCCATTCGATGAAGATGCGCCTTATCAGGCCGGAGCATGGG
CTGATGAAGTCGTACAGGGTGACAACGTTCGCACTATTGGCGATGTGTTCCGCAATAAGCGAGCACAATTCTATTACGCG
CTGGCTGACAGGCTGTATCTGACATATCGGGCGGTTGTTCACGGTGAGTATGCAGACCCAGACGACATGCTGAGTTTCGA
CAAAGAAGCGATAGGCGAGAAGATGCTGGAGAAGCTGTTTGCAGAACTGACGCAGATTCAGCGCAAATTCAATAACAACG
GGAAGCTGGAGCTAATGACTAAGGTCGAAATGAAGCAGAAGCTCGGTATTCCATCTCCTAACCTGGCTGATGCGCTGATG
ATGTGTATGCATTGCCCGGCATTGGTCCGCGAAGAAACAGAAATATACGTTCCCTCATCCTCCGGTTGGTAAACATGGCA
GAGACATTAGAGAAAAAACATGAGCGGATCATGCTCAGGTTTGACCGCGCCTATTCTCCACAGAAGGAAGTGCGCGAAAA
GTGCATTGAAGCTACGAGGTTTGCTCGTGTCCCCGGAGGTCAATGGGAAGGAGCAACGGCGGCTGGAACTAAGCTTGATG
AGCAGTTCGAGAAGTATCCTAAGTTTGAAATCAATAAGGTAGCAACTGAACTTAACCGCATCATTGCAGAATACCGCAAT
AACAGAATCACTGTTAAGTTTCGTCCTGGTGACAGAGAGGCAAGCGAAGAGTTAGCCAATAAATTAAATGGTCTGTTCCG
TGCTGACTACGAAGAAACTGATGGCGGTGAGGCTTGCGATAATGCATTTGACGACGCTGCTACTGGTGGTTTCGGTTGCT
TCCGTTTGACGTCGATGCTGGTCAATGAATACGACCCCATGGACGATCGTCAGCGTATTGCTATTGAACCAATATACGAC
CCGTCGCGCTCTGTGTGGTTTGACCCTGACGCTAAGAAGTACGACAAATCTGACGCGTTGTGGGCGTTCTGTATGTATTC
GTTGTCACCTGAAAAATATGAGGCTGAATACGGGAAGAAACCTCCTACTTCTCTGGATGTAACGTCTATGACCAGTTGGG
AATATAACTGGTTTGGTGCAGATGTTATTTACATAGCGAAGTATTACGAAGTTCGTAAAGAGTCTGTTGACGTCATCAGT
TATCGACATCCAATCACTGGAGAGATTGCAACATACGACAGTGATCAGGTTGAAGATATTGAAGATGAACTGGCAATAGC
TGGATTTCATGAAGTGGCAAGGCGCTCAGTGAAGCGCCGTCGTGTGTATGTATCCGTAGTGGATGGTGATGGTTTCCTTG
AGAAACCTCGACGTATTCCTGGTGAGCATATCCCCCTCATCCCGGTTTATGGAAAACGCTGGTTCATTGATGACATTGAG
CGTGTCGAAGGGCACATTGCAAAAGCAATGGATCCACAGCGTTTGTATAACCTTCAGGTATCAATGCTGGCTGATACTGC
AGCGCAAGACCCCGGTCAGATCCCTATAGTTGGCATGGAGCAAATTCGTGGACTTGAGAAGCACTGGGAGGCTCGCAACA
AGAAACGACCAGCGTTCTTGCCGTTGCGCGAAGTGAGAGATAAATCTGGCAACATTATCGCTGGAGCTACCCCGGCAGGA
TATACACAGCCTGCGGTTATGAATCAGGCATTGGCTGCATTACTACAGCAAACCAGTGCAGATATTCAGGAGGTTACAGG
CGGCAGTCAGGCCATGCAGCAGATGCCAAGTAATATTGCTCAGGAAACGGTTAACAACTTGATGAACAGAGCAGATATGG
CTTCGTTTATCTATCTGGACAATATGGCGAAAAGTCTTAAACGCGCTGGTGAAGTATGGCTGTCAATGGCGCGTGAAGTG
TACGGTTCAGAACGTGAAGTGCGCATCGTTAACGAAGATGGAAGTGATGATATCGCTGTCCTGAGCGCACAGGTTGTTGA
CAGGCAAACAGGGGCTGTTGTTGCGTTAAATGACCTTTCTGTCGGTCGATACGATGTGACGGTTGATGTTGGACCAAGCT
ACACAGCACGACGTGATGCAACGGTTTCTGTACTGACAAATGTCCTTAGCTCTATGCTTCCAACAGACCCAATGCGCCCG
GCAATTCAGGGTATTATTCTGGACAATATCGATGGCGAAGGCCTTGATGACTTCAAAGAGTACAACCGAAACCAACTGCT
GATATCTGGTATTGCAAAACCACGCAATGAGAAAGAGCAGCAGATTGTTCAACAGGCGCAAATGGCAGCACAAAGCCAGC
CAAATCCTGAAATGGTTCTCGCTCAGGCGCAAATGGTAGCAGCGCAGGCAGAAGCGCAAAAAGCAACTAACGAAACTGCT
CAAACTCAAATCAAAGCATTTACTGCCCAGCAGGATGCGATGGAGAGTCAGGCAAACACTGTCTATAAACTGGCTCAAGC
CAGAAACATCGATGACAAAGCAGTGATGGAGGCAATACGCCTTCTGAAAGATGTCGCCGAGTCACAACAACAGCAATTCC
AGTCACCACCACAGTCACCGGCAGACTTAATGCCGAGTTAACCAGGAGTAATCAATGGAAAACGAACTGATCATCGACGG
TCAGGTTATTGACCTGTCTGAAACACAGGAAAATGCAGAAGAAACCATCATCCAAACAGAGTCACAGCCTGAGAATGAAA
GCCAGGATGACAACGGTAAAGAGGTGGCAACTGAGCCTGAAAAAACCGAAGAGACACCAGAAGATTACGCCTTGCGTATT
GGTGATGAAGAAATTCAGCTTAACGCTGACGATGATGATCACATTGACGGGCAACCTGCACCACAATGGGTGAAAGATCT
TCGCAAAGGCTTCAAAGAAACACAGAAAGAAAACCGTGAGTTGCGCCGCCAGCTTGAGGAAGCATTAGCCAAGCCTGCGG
AACATCAGCAACCACAACCAGACGCTATTCCACCAAAACCGACTCTTGAGTCGTGTGATTATGACGAACAGGCGTTTGAA
CAGGCATTGACTGATTGGCATGAGAAAAAAGGCCGTGTCGAACAGCAGCAGCAACAAAAACTACGTCAGCAACAGGAATA
CCAACAGCGTTTCCAGCAAAGGGTAGAAGCGCATAAACAACGGGCAGCCAAACTTCCTGTGAAAGATTATCAGGAAATGG
AGGCCATTGTTCTTAGTGAGCTACCACCAATTCAGCAGGAAATCATCATTCACTGTGCAGACGAAGGCTCTGAACTACTC
GCCTATGGCTTAGGTAAGAGCCAGCAATTACGCCAGCGTGTAGCCGCTGAGACAGATCCAATTCGCGCAGCATTCCTCTT
GGGGCAGATTAGCAAACAGGTAAGCCTTGCTCCAAAACCAAAGAAAGCCATCAAGCCAGAGCCGGAAGTACGTGGTGGCG
GTGCTGATGCGAAACAAGACGAATTCAACAAATTATGCCCCGGCGCAAAAATCGAATAAGGAAAAGATAAATGCCTAACA
ATCTCGACAGTAACGTCAGTCAAATCGTTCTGAAAAAATTCCTTCCGGGTTTTATGTCAGATTTAGTTCTGGCGAAAACC
GTAGACCGTCAGTTGCTGGCAGGTGAAATCAACTCCAGCACTGGCGATAGCGTTAGCTTTAAACGTCCGCATCAATTCTC
ATCCCTCCGTACTCCCACTGGTGATATTTCAGGGCAAAATAAAAACAACCTGATCTCAGGTAAAGCTACGGGGCGTGTAG
GTAACTACATCACTGTTGCTGTTGAATATCAGCAACTGGAGGAAGCGATCAAGCTTAACCAACTGGAAGAAATTCTCGCG
CCGGTTCGCCAGCGAATCGTTACCGACCTTGAAACAGAGCTTGCTCACTTCATGATGAATAACGGTGCGTTGTCACTTGG
TAGCCCCAATACTCCAATCACCAAATGGTCTGATGTTGCGCAGACGGCATCTTTCCTGAAAGACCTCGGCGTTAATGAAG
GTGAAAACTATGCTGTAATGGATCCATGGTCTGCACAGCGACTTGCTGATGCGCAGACTGGTTTGCACGCTTCAGATCAA
TTGGTTCGTACTGCATGGGAGAATGCGCAGATTCCAACCAATTTTGGCGGCATTCGCGCACTGATGTCTAATGGGCTTGC
CTCTCGTACGCAGGGGGCATTTGGAGGAACACTGACAGTCAAAACACAGCCAACTGTTACCTATAACGCAGTTAAAGACT
CATACCAGTTCACTGTAACATTGACCGGAGCGACAGCCAGCGTTACAGGTTTTCTGAAAGCTGGTGATCAGGTTAAATTC
ACCAATACCTACTGGCTGCAACAGCAGACCAAACAGGCGTTGTATAACGGAGCCACACCAATTAGCTTCACTGCAACGGT
TACTGCTGATGCTAATTCAGACAGCGGTGGCGATGTGACGGTTACGCTTTCTGGTGTTCCGATTTATGACACTACAAACC
CGCAGTACAACTCTGTAAGTCGTCAGGTAGAGGCAGGCGATGCCGTATCTGTAGTAGGCACTGCTAGCCAGACAATGAAG
CCAAACCTGTTCTATAACAAGTTCTTCTGTGGACTTGGCTCTATCCCACTGCCGAAACTGCACAGTATTGATTCTGCTGT
TGCAACATATGAAGGTTTCTCCATCCGCGTACATAAATACGCAGATGGCGATGCCAACGTGCAAAAAATGCGCTTCGACT
TACTTCCTGCATATGTGTGCTTTAACCCTCACATGGGCGGTCAGTTCTTCGGTAATCCGTAATAACAAGGGGCTTACGCC
CCTTTTATGTTTTAAGGAAACAATATGGATCGCATGAGTGTATTCCTTGCCGCAGATAACGAATCCGGACATGTACAGGC
CGTTATCGCAGAAAAAGACTTCCAGTTTTTCGAAAAGTTGGGCTTTGTTGCCTCAGTTGATGAATTGAAACCGACCAGTA
AGCGAGGTCGTAAGGCGGCAGACAATGGCAACAGTACTGACAAAGGGTGAGATCGTCCTTTTTGCGCTTCGTAAGTTTGC
TATTGCTTCTAATGCATCGCTGACTGATGTTGAGCCGCAATCAATTGAAGATGGTGTAAATGATCTGGAAGATATGATGT
CCGAGTGGATGATTAACCCCGGCGACATTGGTTACGCTTTCGCAACTGGAGATGAGCAGCCATTACCAGATGATGAGTCA
GGTCTTCCAAGAAAATACAAACACGCAGTAGGCTATCAGTTATTGCTGAGAATGCTATCTGATTACAGCCTTGAACCAAC
TCCGCAAGTTCTCAGTAACGCCCAACGCTCATATGATGCCTTGATGACCGACACTCTGGTTGTTCCTTCAATGCGACGAC
GTGGAGATTTTCCTGTAGGACAGGGTAATAAATATGACGTGTTTACATCTGACCGATATTATCCAGGCGATCTCCCTCTG
ATTGATGGCGATATCCCAAACGCATAGGTGAATAAATGCCGATTCAGCAACTTCCGCTTATGAAAGGTGTCGGCAAAGAC
TTCCGAAACGCCGACTATATCGACTATCTGCCAGTGAATATGTTGGCTACACCAAAAGAAATCCTTAACAGCAGCGGATA
TCTTCGCTCATTCCCGGGCATTGCCAAACGTTCTGATGTGAACGGCGTATCGCGTGGCGTCGAGTACAACATGGCGCAGA
ATGCTGTTTATCGCGTGTGTGGTGGCAAGCTGTACAAAGGCGAAAGCGAGGTCGGTGATGTTGCCGGAAGTGGTCGCGTA
TCAATGGCGCATGGTAGGACATCACAGGCAGTAGGCGTTAATGGTCAACTGGTCGAGTATCGCTATGATGGCACGGTTAA
AACCGTCTCAAACTGGCCTACAGACAGCGGATTCACGCAGTATGAGTTAGGCTCAGTCCGCGACATTACTCGCTTACGTG
GGCGTTATGCGTGGTCAAAAGACGGCACTGATTCATGGTTTATCACTGACCTTGAAGACGAATCGCATCCTGACCGTTAC
AGCGCACAATATCGTGCCGAGTCTCAGCCGGACGGCATCATCGGTATCGGGACATGGCGAGACTTCATCGTCTGCTTTGG
TTCATCGACTATTGAATATTTCTCCCTGACTGGCGCAACCACCGCTGGTGCTGCTTTGTATGTCGCACAGCCATCACTGA
TGGTGCAAAAAGGCATCGCCGGGACTTACTGCAAAACGCCGTTTGCTGATTCGTATGCGTTCATCAGCAATCCGGCAACG
GGTGCGCCGTCTGTGTATATCATCGGCTCCGGTCAGGTGTCACCAATCGCCAGCGCGAGCATTGAGAAAATCCTCCGCTC
CTACACTGCTGATGAACTGGCTGATGGTGTGATGGAATCTCTGCGGTTTGATGCTCATGAGTTGCTGATTATCCACCTTC
CTCGCCATGTTCTCGTGTACGACGCATCTTCAAGCGCCAATGGTCCGCAATGGTGTGTACTGAAAACAGGCTTGTATGAC
GATGTGTACCGCGCTATCGACTTCATTTACGAAGGAAATCAGATAACGTGCGGCGATAAGCTGGAATCGGTGACCGGGAA
ATTGCAGTTCGATATCAGCAGTCAGTATGGGCTTCAACAGGAACACCTGCTGTTTACTCCACTGTTCAAAGCGGATAACG
CCAGATGCTTCGATCTGGAGGTGGAATCATCCACTGGCGTAGCTCAGTACGCCGACCGCCTGTTCCTCTCTGCAACCACT
GACGGCATCAATTACGGGCGTGAGCAGATGATTGAGCAGAATGAACCGTTCGTTTATGACAAACGTGTTTTGTGGAAGCG
AGTCGGGCGCATCAGGAAAAATGTCGGCTTCAAATTGCGCGTTATCACGAAGTCACCTGTCACTCTGTCTGGCGCTCAGA
TAAGGATTGAGTAATGGCGGATTCGAATCTCAATGTGCCGGTAATCATCCAAGCTACGCGGCTCGATACATCAGTCCTTC
CACGCAATATCTTCTCGCAGTCGTATCTGCTTTACGTTATCGCACAGGGCACTGATGTTGGTAACGTGGCTAACAAAGCC
AACGAGGCCGGACAGGGCGCTTATGATGCACAGGTCAGGAACGATGAGCAGGATGTGATTCTCGCTGACCATGAGCAGCG
AATTTCTGCTGCGGAAGCAACGCTTGTTAATCATGAGGAGCGAATCAGACAGGCAGAATCAACTCTTCAGGACCATGAAA
CACGAATAGCTCAGAATGAAAGCGATATTTCGTCGCTTGACACAAGAGTTCAGTCGCTGGAGTCGCAGGTTTCAGACCAT
GAAACGCGCATCGATGCTCTGGAGTATGCAACCACACGCAAGAAGTCAGAGGTTGTTTACTCTGGTGTATCTGTAACCAT
CCCGACAGCGCCGACCAACCTTGTTAGCCTGCTGAAAACGCTCACACCGTCATCCGGCACGTTGGCACCATTCTTCGACA
CCGTTAACAACAAGATGGTTGTGTTCAACGAGAACAAAACCCTGTTCTTCAAGCTGTCGATTGTCGGGACGTGGCCCAGT
GGAACCGCCAACAGGTCAATGCAGCTAACCTTTTCCGGCTCTGTTCCTGACACACTGGTAAGCAGTCGCAACTCGGCGAC
AACGACCGATAACATCCTGTTAGCTACGTTCTTCAGCGTGGATAAAGACGGCTTTCTTGCCACAAATGGCAGCACGTTAA
CCATTCAGTCGAATGGTGCGTCGTTTACTGCCACAACCATCAAGATAATCGCGGAGCAGTAATGATTCAGTTCAAACCAA
CGCGAAACATCGACCTGATAGAAGCCGTGGGAAATCACCCCGACATTATCACCGGGAGCAACAACGGTGATGGATACGAC
TACAAGCCTGAATGCCGTTACTTTGAGGTTAACGTGCACGGTCAGTTTGGCGGCATTGTTTACTATCAGGAGATTCAGCC
GCTGACATTCGATTGCCACGCCATGTACCTGCCAGAGATTCGCGGCTTCAGCAAGGAAATCGGGCTGGCGTTCTGGCGAT
ACATTCTGACTAACACCACCGTTCAGTGCGTCACATCGTTCGCTGCACGCAAATTCCGCCATGGTCAGATGTACTGCGCA
ATGATTGGCCTTAAGCGTGTAGGAACCATCAAGAAATACTTCAAAGGCGTGGATGACGTGACGTTTTACAGCGCCACACG
CGAAGAACTAATCGACTTCCTGAATCACGGGAGATAGCCATGTTATATGCATTTAAACTGGGCAGAAAACTGCGCGGTGA
GGAACCTTATTGCCCTGAAAAAGGCGGGAAAGGTGGCAGTTCTGATAAAAGCGCAAAGTATGCAGCAGAAGCTCAGAAGT
ATGCCGCAGACCTGCAAAATCAGCAGTGGCAGACGATCATGAAAAACCTTGCTCCGTTCACGCCTCTTGCGGAGCAGTAT
GTTAACCAGCTTCAGAACCTTTCCAGTTTAGAAGGTCAGGGACAGGCACTTAATCAGTATTACAACTCTCAGCAGTATAA
AGACCTTGCAGGTCAGGCTCGTTACCAGAGTCTTGCTGCTGCGGAGGCTACGGGAGGACTTGGTTCGACAGCCACAAGCA
ATCAACTGGCTACGATCGCGCCGACTCTCGGTCAGTCTTGGTTATCAAACCAGATGAGCAATTACAACAATCTGGCAAAC
GTTGGGCTTGGTGCTCTGCAAGGTCAGGCAAACGCCGGGCAGACGTACGCCAACAACATGAGCAGCATTGCACAGCAAAG
CGCAGCTCTTGCCGCTGCTAATGCCAACAAACCATCAAGTCTTCAGACAGCAATTAGTGGCGGAACGTCTGGTGCGATTG
CCGGTGCAGGTCTTGCCAGCCTTTTGGAAACATCAACACCTTGGGGAGCTGGCATTGGTGCTGGTATCGGATTGCTTAGC
TCGTTGTTTTAAGGGGTAATCATGGCTACTTGGCAAGGATCAAATGGCGGATTGTTAGCTGGTATCGGCGGCGTCAACTC
AAACGCTCCGAGCGTAAATGACATCGGCAATACGCTTCAGCTTATCAGGCAGAACAATGATATTGAGCGTTCAGGCGCTA
ACAATGTTGGGCTTACTGCTTTGCAAGGCCTTTCAGGCATTGCAGGGGTGTTTCAGCAGGAAAAGCAGGCTCGGCGGCAG
AAAGAATTTCAGCAGGCGTACGCTAATGCTTATGCGTCTGGTGATCGCGGTGCTTTGCGTCAGTTGGCTACTCAATATCC
AGACCAGATTGAATCCGTTCGTAAAGGCATGGGATTCATTGATGAAGACCAGCGCAATTCTATCGGCACCTTAGCGGCTG
GCGCACGCCTTGCGGCCTCGTCTCCAGAAGCAATGCAATCATGGCTGCAAAACAACGCCAATGAGCTGGCGCGCGTCGGT
GTTGACCCTAATAACGTTGCTCAGATGTATCAGCAGAATCCTTCAGGATTTGGTGAGTTTGTTGATCACCTTGGAATGGC
TGCTCTTGGTCCGATTGATTACTTCAATGTTCAGGACAAGATGGCTGGTCGTGAAATTGACCGAGGTAGGCTGGCAGAGA
CAATCCGCAGCAATAAGGCAGGTGAAGCACTAACAGTTCGAGGTCAGGACATCCAGATACGTGGACAGAACATCAGCGCA
CAGAATGCTGCTCTTTCCCGAGAAATACAAAGAGCAGAATTACAAGAAAAGGCTCTGGACAGACAGATAGCCAGAGAAAG
CAATCAGTTAAAGCTTGAAGAGCTAAAACAGAAACAGGCAGATGTTCGGCAAAAGGCTGACATAGCCCGCGCTGACAGGC
AGGCCGCCGCTCAGGGTGCAGTTGATACGTTCAGCACTGCGCTTGATTCTCTCAACGAGATAGAGCAAAGCCCCGGCCTT
TCAAAAGCAGTAGGAATTCGCTCAGCGTTTCCGACAGTTCCTGGCTCTGATGCGGCTAACTTTGAAGCAAGGCTCGATAC
CTTTAAAGCTCAAACATTCCTTCCTATGGTGCAGTCCCTGAAGGGTATGGGTGCTCTTTCAGATGCTGAGGGTAAAAAAT
TATCCGATGCGGTTGGTGCCCTAAGCCCCAAAATGAGTGAAAAGGCTTTTCGTGACTCTATCGGAAAGATTAGAAATCAG
CTTGAAAGCAAGTTGAGCACTGTTAAAAAACAGTTTGATTATCAGGAGCCAGTACAGAATACGCCAGTGCAACAACCTAC
TACTGGCAGTAACTTTTCTTCACTATGGGGTGATTAATGGCTAAAGCATGGAAAGATGTTATCGCCTCTCCACAGTATCA
GGCGTTAGCACCAGAACAAAAAGCGCAGGCTCAGGAGCAATACTTCAATGAAGTCGTGGCCCCGCAAGCCGGAGAAAATG
CAGAGCAGGCTAAGCAAGCTTTCTATGCTGCCTATCCATTGCCATTTGTGCAGTCAGTGGAGACACAGCAACCAGTAGCA
CAGCAACAACCACAGCAAAGTGGATTTATGTCTGATCTTGGCGAAGCAGTAAAAGAGACTGGTCGCGGACTGGTGCAGGC
TGGCGTGAACGTGGCAAACATACCTGCATCAGTTGCCGATGCTGTAACAAGCGCGGCGGCTTGGGCTGGCGGTAAACTCG
GAATTGGCGATGGGACATATCACCCAGCGCCACGAGTAACAACGCAGGGATTAGAGCAGGACTTTGGCCTTCAGCAAGGT
GCGCTGACTCCACAAACGACAGAGGGAAGGGTATTTGCTGAAGCATTGCCTTACCTCACTCCTGCTGGCGTTGAGAGAGC
GGCGATACAGGCACCAACACTTGCTGGTCGAATTGCTCAGGGGGCAACTCGCCTTCTAGCAGAAAACGCAGTTGGATCAC
TTGCTGCAAATAGTGCGAAAGATGATGCGGAAGCACTCGCCACCGATTTAGGCGTTGGTGTACTTGCTGGCGGTGCTATT
AACGCTGCCGGGCGTGGATTAGGTGCTGCTTATCGTGGCGTTCGTGGTGCTATTGCGCCAGAAGCGCAGCAGGCTATCAG
ATTTGCAGAGCGTGAAGGTGTTCCTCTGCACACCACAGACCTGTTACAACCCACTTCCCGCGTCGGAAAAATGGCGCAAA
CGACAGCAGAAAATATCCCCCTGGCTGGCACAAGCGGAATGAGAGCAACGCAACAGGAAGCGAGAAGCCAGTTGGTGCAG
AGATTTGCTGATAAATTCGGTGAGTATGATCCAGCGGTTGTTATTGACAGCCTTAAAGCGAAAACATCAGGAATTCGTCG
CGCTGCAGGAAATCGACTGGAGCAGGTTCAGAATGCTATGGCGGGAATAAACATTCAGCCTGCAAGAGCAATTCAGCAGA
TTGATACAGAAATATCTAACCTGCAGAAGCTTGGTAAGGTTGCTGATAACGAGACTATTTCAAAACTTCAGTCCTATCGT
GATGAGCTTGTTCGCAATGCTGGTCCTGATGGTCCGGTAAATCTGGATTTGAAGCAATTAAGCGATCTGCGCAGCCAGTT
CAGAATGGACGTGAAGGGTGAGCGACCAGTGTTACCAAACCGTTCCGATGCTGCCATTCAGCGCGTTTACAAGGCAATGA
CCGACGATATCAATGGTGCCATTGGTCAGAATCTTGGCAACGATACTCTCCGTAAATATCAGCAGGCCAATGCCGTCTAC
GCTGACGAAGCGGCTAAACTAAAGAATACCAGGCTGAAGAATGTTCTCATGAAAGGCGATCTGACGCCGGAAGTTGTCAA
CAACATGCTATTCAGCAAGAACAAATCGGAAATTAAGACTCTGTATAACTCAGTTGGTCGTGTTGGCAGGGCGCAAATGC
GCAATGGCATTATTGGAAAGGCGATGGAGAAATCTGGAGGATCCCCTGACCAGTTCCTTCGGCAGCTTAACATCCTGCAA
AACCAGACTGGCATCACATTTAAGGGGCAGGACGCTGCTTATCTGAAAGGATTGAAAAACTACCTGCAATCCACGCAGCA
GGCTGCAAAAGCGGCAGTAACAACACCAACAGGGCAGCAAACCATCCCGTTCATTATCGGGTATGGGACGGCAATGAACC
CTGCAACAACTGGCGCAGCAGTAAGCTACGGACTTCTTACTCGCGCCTATGAGAGCGAGCCATTCAGAAATGCAATGCTC
AGAATGGCAAACACACCACGCGGATCAACAGCGTTTGAGAAAGCCATGCAGCAGTCGCAAAAGGCCATTAACGCCCTGAC
TCAGGGGGCCAAGTCTGATGCGTTGTCAGAATAGCTTCGCAAACACCAGGAACGTGCAAAAACCAACTATGTAGAACGCA
ATGTTCAACAGATCTCTTTGCATAGACTCAACTCATAATTAACAAATCATAACTGACATTAGTGCAATGCCGGACAGGTT
GCATCTTGTCCGGAATTGCTACGTCCGGAGCAAATTAAATGACAGACATTATAACCAATGTTGTAATTGGGATGCCTTCG
CAACTCTTCACTATGGCTCGTTCTTTTAAAGCCGTAGCCAATGGCAAAATTTATATCGGTAAAATTGACACTGACCCGGT
AAATCCTGAAAACCAGATTCAGGTTTATGTAGAGAATGAAGACGGATCTCACGTCCCTGTTTCTCAGCCAATTGTTATCA
ATGCTGCCGGATATCCTGTGTACAACGGGCAGATTGCCAAATTTGTAACTGAGCAAGGCCATTCAATGGCTGTATATGAT
GCGTATGGTTCGCAGCAGTTCTATTTTCAGAATGTGCTGAAGTACGACCCTGATCAGTTCGGTCCGGATTTAATTGAGCA
ACTAGCTCAATCCGGTAAGTATTCGCAGGATAACACCAAAGGCGATGCCATGATTGGCGTCAAGCAGCCTTTACCAAAAG
CAGTTTTAAGAACTCAGCATGACAAAAATAAAGAAGCAATAAGTATCCTGGATTTTGGTGTTATTGATGATGGTGTGACA
GATAATTACCAGGCAATACAAAATGCAATAGATGCCGTTGCTTCACTACCCTCCGGCGGGGAGCTGTTTATCCCTGCGAG
CAACCAAGCGGTTGGGTATATTGTTGGATCCACTTTGCTTATTCCTGGCGGTGTTAACATCAGAGGGGTTGGTAAGGCAT
CGCAACTCCGAGCAAAAAGCGGACTTACAGGATCTGTGTTAAGGCTGTCTTATGATTCAGACACTATCGGCCGTTATCTG
AGAAATATACGAGTAACTGGTAATAACACCTGCAATGGTATTGACACAAACATTACAGCAGAAGACTCTGTCATCAGACA
GGTTTATGGCTGGGTATTTGATAATGTAATGGTGAATGAAGTTGAAACCGCTTATTTAATGCAAGGGCTCTGGCACTCAA
AATTTATAGCATGTCAGGCTGGAACCTGTAGAGTCGGTCTTCACTTTTTAGGCCAGTGCGTAAGTGTTAGTGTCAGCTCC
TGCCATTTCAGCAGAGGAAATTATTCTGCTGATGAAAGCTTTGGCATCAGGATTCAGCCTCAAACGTATGCGTGGTCGTC
AGAGGCAGTTAGGTCAGAAGCAATAATTTTAGACAGTGAGACCATGTGCATTGGTTTTAAAAATGCCGTCTATGTTCATG
ATTGCCTTGATTTGCATATGGAACAACTGGATTTAGATTATTGCGGCTCAACAGGCGTGGTTATAGAGAATGTAAACGGA
GGATTTTCTTTCTCAAACTCATGGATAGCAGCAGATGCCGATGGCACTGAACAATTTACGGGGATATATTTTAGAACGCC
GACCTCAACGCAGTCACATAAAATTGTCAGTGGTGTTCATATCAACACTGCAAACAAAAACACGGCTGCAAACAATCAAA
GTATAGCGATAGAACAGTCGGCGATCTTCGTCTTTGTAAGTGGTTGTACGTTAACTGGTGATGAATGGGCTGTAAATATT
GTCGACATCAATGAATGTGTTTCTTTCGATAAGTGCATATTCAATAAGCCTCTACGCTATCTTCGTAGCGGTGGCGTGTC
AGTTACTGACTGTTATTTGGCTGGCATTACCGAGGTGCAGAAACCGGAAGGCAGATACAATACGTATCGTGGCTGTTCAG
GCGTACCGTCTGTAAATGGGATCATTAATGTCCCAGTTGCGGTAGGTGCCACAAGCGGATCTGCAGCTATACCGAACCCG
GGGAACCTGACATACAGAGTAAGAAGCCTTTTTGGTGACCCTGCATCAAGTGGTGACAAGGTTAGTGTTTCCGGGGTGAC
AATTAATGTTACTCGCCCAAGCCCAGTAGGAGTCGCGCTGCCTTCAATGGTTGAGTATCTGGCCATCTGATTATTTTAGG
GGCCATATGGCCCCTTTTATTGTTCAATCCAGGGATAATTTAGGCGAACTTCGTGTCAGGAATCTTTTTTCAACCAGATT
CCATGAAAGATGGGACAAGAAAAGAACAGTCACGGCACTTAACAACATTGACGGGTAAAAACCCATGTGCAATGTGTTTA
TAACAACCTGCTGAACCGGGAATGCATAAATGTACACACCATACGAGTAATCAAACCTGCCCTTAACCAGTGGGTCGCCA
ACGGATGTGCATATGGCTATTGTCGAGAATGAAACCAGGATATAGCAAGTCATAGTATAATCAATGCCTTTGCCATAACT
AGCGTAGGCGTACATAGCAAGCAAAGAAACTACAGTAATTTTAACATTACTTACATTCCATGACTTCTCATACATTGCCA
TAGTGGCACCAAAAAAGAACGCCAGTCCACGCAAAGGATACAGCCATAACGGAATAGAGAACATTACATCCCTGTTTTCT
GACACACTTCCAATTAATGAAAGAGAAACAAAAACCAACAGTATAACTATGAATGCTTTTCCGTTCTTTAGTAGGGCAAC
TGCTACTCCCGTTATTATATAACACAGGAACTCAAGCGGTAGGGTCCACAAACTGCCGTTAATTCCGGCATGAATTAAAT
GTGATGTAATGTCAGCATCTGGAGCCTGACTCATAAAAATAGAGCTTATGGTCTTCCTGACAATGTCATGGCTAAAATAT
TCTGCGCTGAAGTCGTTAAGTATCCATCCAAATAAAAAATATGTCAGTATAGAGCAAGGGACCAGCGCCGGGAATATTCT
TCTCGCTCTTTTAGCCATGAAATCAATAAAGGAATCACTCCTGATAGCTGATTTTGAAATCAGATATCCTGATATTGAAA
AGAATATGATAACTGCAATGCCGCCAGCACTTTCAAAGCCGAACAGGTACGGCTCCGGCTGCCCAGAGAGCGCGTAGTGG
TGACTGACCAGAACCATCATAGCTGCCACAAGCCTTGCCGTGTCAAAGCAGTTGCTCTTATGCATTAAAATAAAGCCTCT
AAGTTTTTGCGAGGAAAAATATCAGATCTTTCTGTCATAGTCCATTTTGGGTCCAGCCAGTGAGGTCATGCTCGCGTTGA
GGCCAAAGAATGAGCATGAGCTCAGGTAGAGGGCAAGGCTCTGCTCAGGCATGGATTTGCCTACCTAACCTTCTCATCAA
GCCAATCCGCCCACCACTGCATCATTTCTCTGCGCTTATCGAGATACTGAGCATGGTTGTAAATCCCACGCACAGATCCG
CCGTTGGCATGTGCCAGTTGCACTTCAATAGCGTCAGCAGGCCATTCGTGCTCGTTCATAATCGTGCTGAATTCATGCCT
GAATCCGTGACCGCTTTCCAGACCTTCATAGCCGATTTGTTTGATCACAAGTAGTACAGCGTTCTCGCAAATTGGCTTCT
TCTTATCGTTGCGCCCGGCAAAAACAAACTCTGACACTGGTTTAGTGATTGAGCTTAGCGTAGTGAGAAGTTCAATCACC
TGGTCTGACATAGGAACCACATGAATTTTGCGTCCCTTCATCACACTGGCGTCGATAGTGATAATCCTGTTTTCAAAATC
GACGTTCTTCCATTGCATGGAACGAAGCTCTTTCGTTCTTAGGGCTGTGTAGCGTAAAACTTTGGTCGCAATGAGCGATA
CGATACTTCCTGAAAATGTTGCAAGTGCTTTGTTGAATGCCGGGATCTGGTCGGCAGGTAAAAATGGGAAGTTTTTCTTG
CGGTATCCTTTCATGGCGTCTGCAAGGTCAGGTGCCGGGTTATATTTAGCCCTTCCGGTGACAATAGCGTAACGGAAAAC
CTCGCCGCATCTTCTGCGGGCTTTGTTGGCTCGCTCCATTGCACCGCGATCTTCAAATCTGCGGATTACTTCCAGCAGTT
GCATCGGCTCAATATCCTGAATTTCAAGGCCGCCGATGATGGGTAAAATGTCGTCATCAAACATTTTTGCAAGTTCAGTT
GCATAGCCTACTGACCAGACTTGCTTCTTGTGATCGTACCATTCCTTGTAAATCGCACTAAAGGAATTGTTGTTAGACGA
AGCCTTTTTCGCCTTTACCGGATCGATGCCAACCGAGATGTCTTTCCTCGCAGTCCATGCTTTATCCCTTGCCTCCTGCA
AAGTCATAAGCGGATATTTTCCGACGGTCAGGATTTTCTCCTTACCGTCAATCTTGTAGCGAAGCTGCCATACCTTTTTC
CCTGACACAGGGACATAAAGGTACAGGCCATTACCATCGAGAAGGCGGTATGGTTTTTCTTTCGGCTTTGCTGCTTCAAT
CTGCTTAACGGTGAGCATGGGTAAAAATCCGGTGGGTAAAATTATTTTATCCACTTTTTACCCGTCATGGAGTGCGGCTG
TCAACGATCTGACGCGAACCATGACGAACTGTGAATCTACGGAAGGCTTGATATTCAGGGGATTTTGCGGACTGGTACGG
ATGGAGGCGAACTGATAAATGGTGTCCCCTGCAGACATCTACTTGAAGCAGCAGGGGATTGATTGGAATGGTGTTTTTTA
GATGTGAGAAATATTTTACCCGCTATTTTACCCATTGGCGCGGCTTAAGAGCTTATTTTTGAATTCACAATGGTCACGAT
ATAACCATCTTGCTCGCCCGTGGATAACTTTGGCTTTAGGCAGGTCGCCGGACTTAATCCGGTCATAAATGAAGGTTTTA
CCGAAGCCAGTATCGGCCATGATGAATTTCAAATCAACCAGTGAATCAGGCTGTAGTTCGTGTTGCATGAGTGCTATCTC
CGAATAGGGAATCGAACCTGCAAATCAGGCAATAAAAAACCGCCATCAGGCGGCTTGGTGTTCTTTCAGTTCTTCAATTC
GAATATTGGTTACGTCTTATTCGATGCGCACTCCTGGTATTTCGCCTTTTGATATTGCTAAGTCATAAATTTGCGCGGCA
CTATACCCATCTCGCATCCATGAATCTAAGGCGCTAACAGCCTCGCTACGCTTTTTATCTTCTCTCTCATTTTTGATATC
AACGAGGACATCAACGCAATTAAGGCAAATGTGGATTTTGTCCTTACATTCGATCATGGCGGCTTTACCATGATTTCCGC
CACACAGTGAGCATAAATCTTCAGGGTCTGGCTGGTATTTCTGTAACGTTAGAGGGTTGAATGTTGAACAGGTCATAATC
ATCTCCATAAAATAAAACTCGCCGTAGCGAGTTCAGATAAAAGAAATCCCCGCGAATGCGAGGATTGTTATTCACCTTTG
ACGTCAAGTTGCAGGTTAGCCATGGTTAACCTCCTGCGGAGTAGCCTTTACAAGCACTGGTGTAAATCCATCTTCATTAA
GGTTATGAATATAGACTTCCGTTCTCCTGCGCTCTTCAGCGTTTAATATGGTTTCTGGATCATAAACCCATACTTTCATT
CGACTATTCCATGAAGAAATCGCTTCAGATCTAGTTCGTTTTTCTGGTCCTTGGGCACCACATTTGCATGACACATAGCG
CATTTTCCCTCTGATACTGAATGAGTATCCGATGTTAAGCACAGTGGAACCACAGAATGGGCAGCGATAGAGATTCATAA
ATCATCCACCTTAGGCGCAGCTGAGACAGCAACATTCCAGAACTCAGAAAACATATTGTATGCACCAGATAGATTGGAAG
TGGCATACCCTCCAAGCTCACTTCTAATCTGAACGGCTCTCATCATTTCCGGCGTTAACTCCTTCGGCACCATAACCCAA
CCATCCGGAGTTACCGGAGAGTTGCCATCCAGCGCGTTCAACTTGTAAGCCTGGCTTACAGGTTCGGCACTATGAAGCAT
GGCAGCGCGGCAGGCGTTCCAGCCTTGAACCTTAGCTATTGCCACAACTGCATCGGTAAAGAACATTCTCGCGGTATCTG
GCTCCGGCATTTCATCCGGCACCGCTTGCTGCGGTAACTGTGGTACAGTCAGTGACTCCAATTCAGCGATACGCTTCTCT
GCGGCTTCCAGTTCATCAAGCAGCGCCAAGACGGTAGCCGGATTGGCTGCGGCGATGAATTCAGCATTGGCCTGCTGTTC
CATTTGGAAATCTTCATCGAAACCGCTTTCAGGATGCGCTCCTTCAATTCTGCAAATGGGAATATATCCAGCAGCCTCGC
GATGAATTAGTGCATCATCACCATCAAATCGGCCCTCTCCATATTCGAGCGACCACACACCACACGTTGCTTTCTCTGCC
GCTTCACGCAGTGCCTGATAGTCAATCTTGCTCATGTCACATCACCCTGAATCCGTTGCATTTACGCAAGAAATCGCAGA
TATAGCCCTTCATTTTTTCATGCCAATCTCGATCATTCCCATTGCACCAACCATCAGGTGGAGTCCAGTTTTCTATCAGA
GCAGCCATTTTCTTTGCTTTCGCCGGAGTAGCTGTTGCGGTATCGCAGTAATGACGAGTGTCAACCAACGCATCCATACC
ATCGATATCAAGTACGCAAAACCATGTGTGATTCGGAATTCCTACAGGTGGTATTTGTTGCCCACGTCGACGTTTATCAA
TGAGATATACACTCACTGCTTGCCTCCTTTGCGCCACATCGCATTCAGATATTTGTTTTGATTTACTGATGGAAAAGAAT
TTCTCTTAAGCAATTCCTCTCTCGATGGCATTGGCTTTACGCGTTGGCGAATAATCATTTCTGCCGGAAGAATGCCGGGA
TTGTATGCAAGTCCTCTCATGATTTACTCTCCACGAACTGGTCAATAGCCATGCTAAGTGACATACCTAAAGCTTCGATA
TGCTGCTGAATATCCTGTAGCGTCCGTGCCTGAGATAACAGAATTTCACGGTTGCATAACTCTTTAACCAGATGCTCAAA
CTTGCTGTAATAACCGATACGGCTTAGTGTTTCTTTCCCTGCATTCTCGCCTTCTTTGATAATTCCTCTTTCGCTAAGAA
TCAGATCGTGTTTGGTTCCGGTAATAACGTATTTTCCGAGGTCGATGTTTAGCTTCATTGTTTTCATTGTTAATTCCTCA
GTCATTACTGATAGCGCCATAGCGTGAGCGGTAATTACGCAGGCGCGGGTCGATATATTCAGGGAAGTGGGTATATGTGG
CTTTGCGGAATGGTCGGATTGATGTCTGGTAAATTCGCTCTCGTTCTTCTTTCTCTGCAAGCCATATACAGTGGCGAAAT
TCCTTTTCCTCTTTCGTTTCCTGTTGTAGAGACATTATTCGATCGTAGTTTTTTCTGAATTTATCCAGCACCTCCGATAC
GGAATTGCCGGAACAGCGGCGCGGGTCATCCGCACCATACTGAGGCGCTGGCATGATTTTCTCCTGATTAAATTGCGTGA
ATAGCGTGACGAGGGAAGGGGAGAGTTACTGGTTCCTCGTCTGGGTAGATAGGTTTGTTATGTTTGTGCCACTCGACATG
ACATGACTTGCAGAGCCACATCACATCGGTTGGTTTGCTGTAGTCGCAGTGGTGCGCCTGTGGTTTACATTCTGATCCGC
AGCACTCACATTGTGGTGGTCGGATTAGCTTACCGTCGCGCAAAAAATTACCCACAATGATGTGGGCTTTTCTTTTCCAT
GGGTTGCTCTGAATGAACCGCTTTTTGGCTGCGTTACACCGTTCTCTTCCGCGTTCCGATGATTGATATTCTCTCCTTGC
TGATACTCGATGTGGCAATCCAGCGCGTTCTTTGTCGTATTCAGCCAGGCAAGCCCGGCAAGCGGCAGTTAATCCATCTC
TGGATGCTCTTCTGATTTGAAAGTCCCTTTCTTCCTTCTGTTGATGGCATCTTGAGCAGATTTTCATATTCAGCTCCTAG
AACGGAATATCCGAATCGTCGAAGTTCATAGGTGGTTCGCTGTGATTCCCATGCTGCTGAGATTGCTGTCTTTGTTGCTG
GCCGTTATTTCGCTGAGGTGAAGACTGTTCATTGCCTCCTTGCTTGCCACCAAGCATTTGCATGGTTCCACCAACGCCTA
CGATAACTTCGGTAGTGAACCTATCCTGTCCGCTTTGATCCTGCCATTTTCTTGTCCGCAATTTGCCTTCAAGATAAACC
TCAGAGCCTTTTCGCAGATATTCGCTGGCAATTTCTGCCAGTTTCCCGCTCATTACCACGCGGTGCCACTCCGTCTGCTC
CTTTTGCTCTCCAGTTTGCTTATCACGCCATTGTTCTGACGTAGCAACTGTAAGGTTTGCAAATGCCGTTCCTGATGGTG
AATATCTGATTTCTGGATCATGCCCAAGGCGACCAATAATGATCACCTTATTTACGCCTCTGCTTGCCATTTATGCCGCC
TGTTTTAGCTCGTTAACTCTGATGTTCATTACCTGAACGCATTTAGCCTGCGCCTCCTCGTTGCCAGCCATTAATTGCCA
GTCACGCTGATAACGCTCGATGAGTTTTTTCTTGTCAGTTTCTGTTGACGCATAATCGCTGAAGTCTTTCAGGATTTGCT
CGCAGTCAACCGATGGAGATTTCTGGTTGGTATTTTCTGGTGATGGTTTGTTATCTGATGCTGGGATTGCCCATCCCGGC
AGCGATGGAGGGAGCCAGTAAAATCCTGTTCCATCCTTGAGTTTTGCCCTGTGCCATCCCTGCTTTTTATCGAGAGATGT
TTGTGCGAAACCTTCCTCAAGGTTATACAGATACCGACCGATTCCCCACTGAACGGCAGCGCGCTTCATTGCACCGGAAC
GACCACCTTTTACGGCTTCTACCTGCGTGTTTTCAGCAGCATCCCATTTGGTTACCCATTCGGAATCAATCCTGATTGAT
ATGCCGCATTCAACGCCTCCGTTGTTGGGAATATCGCGGTATTCATTGCGCCATCCTGCTTTGCCGCAAACATCGTCCAG
GCGTTTCATGATTGCCCGGTTCGTGACATAAGCCAGCACCATAGCCCACACTTTGCCATCGCGTGTTTTACCGCTTTGCT
GTATTCGCCATTCGATATCTTCAGGGCTGAATGGCTCATCGAATTTATTCAAATCCATAATTCACCTCAGAATGGACACG
GCCCAAGGAAATAACGCTGATTTAATACTTCGACTCGAGACAAATTAAGGCATACCCGCATTCCTTCGCGGTCGCCATTA
TGGCGATACCAGAGAGCTTTCTGCGTGTACATGCGTCTCTGTAACTTGCTCTCCTTCACTGTGGTTGCAAGTGACATGAA
TATCTCCTTCGTTACCGATTAATTCTTTCATCTGACGAATGAATTCTTCGTCTGACCAGTTATCTGTAAAACTCATTTCC
TGCGATACCACGGAAGGTTGATAGCTGATTTCATCGCTTTATTTGCTTCAAGCCACATTTTGGAATCACCAATAAATCGG
GCTATTACTGCTTTGTTCTGTGCAGCACGAAGCATCTGGTGATTGATGGCTATTTCATTGCGCATAATAAGACCTCAACT
CTTTTCCATCCGTCACGTAATTTACGGGTGATTCGTTCAAGTAAAGATTCATTTAGTTGGAAGGCACCCATGCGAGCGCC
TCCCGCGATTGCGTAAATCATGGGTGGTTCCTTATGTTGGTTTTATTAGTAGGTTATTTTTGTTGCGAATACTTCGCCTT
TTACGATGGCTGTTATGATATTTTTAGCAACATCTTCTGATGCGCCAACCTTGATAAGGTCAGCAAGTATTTTGTTATTT
ACTTCTTTCCGGTGAGCTTTATCCTTTGCTCTGCGCTCTTCTTCGTCCTTGATTCTTTTTTCTTCTGCTATTCTGGCTTG
CTCTTTTGCTTCAGCCTCGCGCCGGATTCGTTCAGCCTCCTCCTGTGCTTTTCGGCGTTCTGCTTCAATTGCCGCTTGCT
TTTCTCTTTCAGCTCGTTCTGCTGCCTCTTTTGCTTCGCGCTGTGCTCGTTGCTCGGCTTCAATGCGTTCACGCTCTGCA
CGTTCCGCTGCGGCCTTAGCCTCTGCTTCTCGTCTTGCTGCTGCTTCAATTTCGGCTTTTGCCTTTGCTTCGGCTTCTGC
TCTGGCTTTCTCTTCAGCTTCTCTTTTTAAGCGTTCTTCATGCTCTCGCTTTTCCTGCTCCGCTTTGAGTCTTGCCTCTT
CTCTTTGGCGGTCAAACTCGCGATCCATCAAAATCGCTATTTCATGGTCAGACTCAATTTGCTTTGCGAGAGCTTCAGCT
GCTGCCTTAGCTTCTTCTTCGGCTTTAATCCGTGCCTGTTCCTCCTCATAATCAGTAAGAGGCTGGCGCGCCTTGGCTTT
CAGTTCATCAAGGCGATCGCGCACCGTCTTGCGGTTGGCATCAATTAGCTTTGGAATTTCCTTCAGTTCAGCAACAAGGT
CTTTGCCAAGACCATCGAGATATGTTTTCGTCTGCGCAACTTTATACGCCAGAGAAGCGATCTCCTTTCTGCCCTTTGCC
GTTGTGATATCAGGCACAAAGGACATAACTTCACGTTCAACCTTTTGGAGAATTTCTTCAATCTGGTCGGCAGACTGAAA
TACAGTCATTGCATTTGCTTTTTCAATAACAACTAAATCTGTTACTTCACTCATATATCCTCCGTCAAAAAAATTGCCCT
CACACTGGAGGGCAAAGAAGATTTCCAATAATCAGAACAAGTCGGCTCCTGTTTAGTTACGAGCGACATTGCTCCGTGTA
TTCACTCGTTGGAATGAATACACAGTGCAGTGTTTATTCTCTTGTTTATGCTAAAAATAAAGGCAGACTATGCGGCCTGA
AATTACTTAACCAATGATGCCGCATATTCAATTAGGAATAACTTAGGCGCAATCCAAATCTTCAACCATTCGAAATTGAA
GGCAATAATTAAAACACCCATAATTGAGCCAAATATAGGAACAAATACAGTGCATATATCGTAATAAACCGAAGATATAA
AATGTCCATCATTTGGACGTCCATCGAAAGACGTCCATCTCTCGCCATTATTTCTTGCCGTTCTTGCAAAACTAGGAAGT
TTAATTGCTGCAATTAAAAGCAACAATCCAGCCACTTGGAAAAGTGCGCTATGGACAAAACTCCATATTAGCAACTGATG
AACAACATCAGGAATCTGTGCCTGGCTGAATGAAACAGCCGCGTCTATTCCATTACTGGCTTTTTGCAGTAGTTCTACGA
GAATCTTGTTTGCTTGTTCTTCCATATATCACCTTGATTGTAATAAGCATGAAATTATTTACGGACAAAAATAAAGGCCA
CCATCAGGCAGCCTTGTTATTCTGTTTACCAAGTTCTCTGGCAATCATTGCCGTCGTTCGTATTGCCCATTTATCGACAC
ATTTCCCATCTTCCATTACAGGAAACATTTCTTCAGGCTTAACCATGCATTCCGATTGCAGCTTGCATCCATTGCATCGC
TTGAATTGTCCACACCATTGATTTTTATCAATAGTCGTAGTCATAAGGGTAGTCCTGGTATTGTTCCATCACATCCTGAG
GATGCTCTTCGAACTCTTCAAATTCTTCTTCCATATCTCACCTCAAATAAGTGGTTTGCTGCGAAAGTAAATACGCTTAA
GTTACCTGTTATTTATCCCACCAAGTTCCGTATCTATCTATCCAGTTACACCAATCATCGACACTCCATTTTGTTGTGTC
GCATTTTGGCAACTGGCATGAATATCTACCTTCTTTGTAAAGTCGGCGTTTGACTTTCTTGAGCATGGCTCACCTCAATC
GTAATAAGCTGGAATTGATTTTCCGCGTTGCTTCTGGCGGCCTGAGCAAGTCACACCCATTTCACAGCGTGGCTTGCTGT
ACCATGTGCGCTGATTCTTGCGCTCAATACGCTGCAGGTTGCTTTCAATCTGTTCGTGGTATTCAGCCAGCACCGTAAGG
TCTATCGGATTCAGTGCGCTTTCTACTCGTGATTTCGGTTTGCGATTCAGCGAGAGAATAGGGCGGTTAACTGGTTTTGC
GCTTACCCCAACTAACAGGGGATTTGCTGCTTTCCATTGAGCCTGTTTCTCTGCGCGACGTTCGCGGCGGCGTGTTTGTG
CATCCATCTGGATTCTCCTGTCAGTTAGCTTTGGTGGTGTGGTGGCTGGTAGTCTAGCTCCAGCTTGTTGAGTCTCATTC
GGAGGGGTATAACCGGCACCCCAGCGATTTTTCCATGCGACAACGTGCGCGTTATGGCGGCCTTATCGCCCGCGGCTCCC
CATCTCGTCCACGCTATTGCTAGCGTTGGGAGCGCTTCACCGCTCAACAGTAGGTAAGCACTTGCCAGTGACTAGCTGGC
TTCACCACACCCCAAAGCCTTCTGCTTTGAATGCTGCCCTTCTTCAGGGCTTAATTTTTAAGAGCCTCACCTTCATGGTG
GTCAGTGCGTCCTGCTGATGGCTTAAAATTACAAGAAAGATTGTATGTTGTAAACAAGAAATATTGTAAAAAGGGGCGTG
AAAAACAAACTCCATTGTTTTTAAATGAAAAATAGTTTGTTTTTGGTTATCGAGATTGAGGTGGGGATTACTGGTTGCAG
GTTCCGACTACATCACCAACAAATGATTTGGTTGATGTAAGTTGTTGCATACCTGGGATATTCATTACTTTGGAGTAAAG
AGCTTTTTTGTCTGTAGTGATTGACCAAGTTTCAACGGTTATTCCTCCTCCAGACTGGTATTCTCCTACCATAGTGTTCG
ATGACAAAGCAGTGTATTTCATCTCTGGATAGACGCCAGAAACTGATTCATAAACTGATGATTTATCGCCATTTATTGTT
ACGTGGAAAACGGAATCTTCCGTGCTGTCTTTTGTAAACTCGTAACGATCGCCATTCATTGACCCGTACCCGTGCAGGTT
TGTGACAATCCAGCATTCAGAATTGGCGCTGGTAGTTAAGAGTATTGAGAGTAGCGCCGCAATCCTGATCATACGAATTT
TACCCTCGCTTCCACGACAACACCGATAATCTTGCAGTTCCCGTTGATAGGAGTCATAGGCCATGAAGGGTTCAGGCCTT
TCAGGTACTTCTGCCCGCCATCTATAACCAGTTTCTTGAATGTTGCTTCGTTCGCGTCAGTCAGTTTGGCTACAACAAGG
CTTCCATTCACTGGCTCGCGTCCAGTATCTACTAACACCATATGACCTTCAGGGATGCTTTGACCTACAGGGAGGTCATG
GAATCACCTTCAACCTTCAGCCAGAATCCATCGCCTAATAAGTTAACGTCACTGTCATACCATTCATCAATGTCCTTGAT
ATCGTAGGGTTCACAAGCTTCACACCACGAACCAGCTCTAACCATGCTAATCAATGGATATTTCCCTTTGGGCTCAACAT
GCCCAACAAATCTAACATTCGAATCAGAGGTGCCATTGAGCAGCCAGTCAACACTTACGCCAAGAGCTGACGCAAGTTCT
GGTAAAAAGCGTGGTCGCTTAGTTTTACCGTTTTCGAGCTGCTCTATAGACTGCTGGGTAGTCCCCACCTTTTGAGCAAG
TTCAGCCTGGTTAAGTCCAAGCTGAATTCTTTTGCTTTTTACCCTGGAAGAAATACTCATAAGCCACCTCTGTTATTTAC
CTCCAATCTTCACAAGAAAAACTGTATTTGACAAACAAGATACATTGTATGAAAATACAAGAAAGTTTGTTGATGGAGGC
GATATGCAAACTCTTTCTGAACGCCTCAAGAAGAGGCGAATTGCGTTAAAAATGACGCAAACCGAACTGGCAACCAAAGC
CGGTGTTAAACAGCAATCAATTCAACTGATTGAAGCTGGAGTAACCAAGCGACCGCGCTTCTTGTTTGAGATTGCTATGG
CGCTTAACTGTGATCCGGTTTGGTTACAGTACGGAACTAAACGCGGAAAAGCCGCTTAAGACATTCCCGCTCTTACACAT
CCCAGCCCTGAAAAAGGGCATCAAATTAAACCACACCTATGGTGTATGCATTTATTTGCATACATTCAATCAATTGTTAT
CTAAGGAAATACTTACATATGCAACTTACAAGTACTCGCAAGAAAGCGAATGCAATTACAAGCAACATCCTGAATCGAAT
TGCTGTACGTGGTCAGCGAAAGGTTGCCGACGCGTTAGGGGTTAATGAATCGCAAATTTCGCGATGGAAAGACAGCTTCA
TCCCAAAAATGGGAATGCTTCTGGCTGTTCTTGAATGGGGTGTTGAAGACGAGGAGTTGGCGGAACTGGCTAAGAAAGTA
GCCAGAATGCTGACAAAAGAAAAAGCCCCGAAGAACGGCGAATTCTTCGAGGCCTAATGTAGAAAGACTGGATCAATCCA
CGGGAGTAATTATGACAAAACGTCGTAAGAAATACCAGGAAAAAGAAGAGATTCGACACCCTGATTCACCTGAGGGATTA
GTGGTAGCCGCAGCAAATAACAGGGCGTTCGCAGAGCGCCTTGTTGGTGTTTACAGACTAGCCAAAGCAGGAGTGAAACA
TGGGCGTCGTTAAGTTAGCTGATTACAGGCATAACCCTGTACAACATCAGGAGGCATCCAGTATGGGGTATGTCTCTATA
CACCGCCAGTTTATGGACAGCAGGCTCTATAAGGACTCTCAGGCAGTACATCTTTGGCTTCACTTAATCCTCAAGGCTAA
TCACGAATCTACTGTCGTCAATACGGATATCGGTCCGATAACTGTTGATCGCGGTCAGATGATAACTGGACGCCCGTCTC
TGGTCAGAGAAACATTCATCCCCGACAACAAAGTTCGGAGCTTATTACGGACTTTTGAGTCGAAAGGGATGCTTAATATT
TGCTCGATGGGGAAGAAATTTAGCCTGTTTACAATCGTTAAATATGACGATTTTCAGGCAAAAAATTGTCCAACGGTTGT
CCAACGTTTGTCCAACGCAAACACCAGTAATGGCGCGGCTCTCAGCGGAGATTGTCCAACGGCTGTCCAACGGTTGTCCA
TAAACAATAATATAAATAATATCTCTAATACTGACGTATTAGAGAGTGCCACAGCAGACAAAAAGTCTGACAAGAAAAAA
CCTTCCGTTAGCTGTCAGGATGTTGTCGATGCTTACCACGAAATCCTTCCTGAAGCGCCAAGAATCCGCGCACTGAATGA
CAAGCGTAAAAACCAGATCCGAACGTTCTGGCGCAAAGCCGGAGTGATAACCCGCCAGCTTGACGGGCATGGGTTCACGA
TGCAGGACTGGAGAAATTATTTGAGCTACGTTGGCGAAAATTGCCGATGGATGTTCGAAGAGCGCCCAAACCATCAACGC
GGAACCGTCTGGCACAAAAAGGGATTTGATTTCCTGCTTAACGATAATACCTACCTGAAAGTTCGTGAGGGTGAACACGA
TGACCGATAATTTTTATGCGCCGCCCCATAGCATCGAGGCAGAGCAGGCGGTGATTGGTGGATTGCTTCTGGATGATGAC
AGCAGTGAGCGCGTCCAGAAAGTTCTGGCGATGCTGAAGCCTGATTCATTTTACAGCCGACCACACAAAATCATTTTCGA
AGAAATAACCAGAATGCACCGTGAGAAAAAGCCAGTAGATGGCCTGACGCTTTTCGATGAACTGGAGCGTAAATCGTTAA
CGGCGTCTGTTGGCGGTTTTGCTTATATCGCTGAGATCGCAAAGAACACGCCAAGCGCAGCAAACATCGTTGCTTATGCA
ATGCAGGTTCGCGAAACCGCAATGGAACGCTACGCCATCAACCGCATGACTGAAGCGACGGAATTGCTCTATTCCCGCAA
CGGAATGACTGCAACACAGAAGTACGAAGCTATTCAGTCGATTTTCACGCAACTGACAGACCATGCAAAAACCGGATCGC
GTCGCGGCCTTCGCTCATTTGGTGAGGTCATGGAAGACTGGGTTAGCGACCTTGAGAAGCGATTTGACCCGTCAGGCGAA
CAACGAGGAATGAGCACAGGGATCCCATCGCTGGACAGGATGCTGTCACCGAAAGGTCTGGTGAAAGGCTCTCTGTTTGT
CATTGGCGCTCGCCCTAAGATGGGGAAAACGACGCTATACAGCCAGATGGCAATCAACTGCGCAGTGCATGAGAAAAAGC
CCGCTCTGATGTTCAGCCTTGAAATGCCCGGTGACCAGATACTGGAAAAACTGGTAGGACAGAAGTCAGGTGTTAACCCG
AATATTTTTTACCTTCCGGCGACAAATGACGCTGATGACGGCTATCAGGGTGATTACGATGGTGACTTCAACAGGGCGAT
CGAAACAGCTAATCGCTTGAGTGAAATCGACATGCTTTACATCGACGACACGCCGGGATTATCTCTGGCTCAAATCGTCA
GCGAAAGCCGTCGAATCAAGCGAGAAAAAGGATGTGTTGGCATGATTCTGGTCGATTACCTGACACTAATGACCGCTGAG
AAGGCCGATCGCAACGACCTTGCTTACGGCATGATCACCAAAGGACTGAAGAACCTTGCCAAAGAGCTTGATTGCGTTGT
TGTGCTTCTGACACAGCTTAACCGCGCACTGGAAAGCCGAACCAATAAACGCCCATTACCAAGTGACTCACGAGATACAG
GGCAGATTGAACAGGATTGCGATTATTGGGTGGGGATCCATCGTGAAGGTGCTTTTGATGACAGTGTTCCACCTGGTGAA
ACCGAACTAATCCTTCGTCTCAATCGTCATGGCAATACCGGCACGGTGTATTGCATTCAGGCAAATGGCGCTATTTATGA
CACAGACCAACAGTCTGCTGAAATGCGCCGCCGTGAACGCGAGGAACCGCAGTCCAAGAAGAAAGGAGGATTCTGATGAC
CATCTACATAACTGAGCTAATAACAGGCCTGCTGGTAATCGCAGGCCTTTTTATTTGGGGGAGAGGGAAGTGTGGCTGAC
TGGCAAATTCCAATCATCATTCTTGCCGGAGCTTCGCTGGTTGCTGGCTTTATCCTGCTGAAAAAGCATAAAGACCGTGA
TCAAAAAGTCGAAGTTCTCTATGGGTATCCAGCGAACAGCACAACATGGCTGACCATTTACCACTACCGAAAATCAGGCC
GCTGGGTATTCGAATGGGATGATCTGTTCGCTGAAAAGCGACCAAAGTCATGGGGAGACATCAGCGAATGCATGATGTTC
GAAGAAAGAAAATCCGGCGCAACTAGAGAAGAGTTTAACGAAGCGTGGGCGCGATTAAGTGAGAGAGGGTATTTGTGAGC
AAGTACGAAAAATTAGATCAAAACATTCTTTCAATGCTGAGTGAAAGACCAACACCTGTTTTTGATATCTGGCTTAAATG
GCGGAGCAATGGAATGTATATCGAAACCATCGATCGCCGTATGCAATACCTGAGAAAGAAAGGGCTTGTTGCAAATGTGC
GTGGGAAGGGTTGGGTGAAAATTAACCTGTCATAACGGGGATTGATATGGGCGAATCAAGAAAGCAGTTTGAGGAATACG
TTGCCAAAAAATTGAGATTACCATTCGAGATGATAACCGAGGCAAGAAATGGTGATAGGTACTTCGCATTTTCAAGCATG
GATATTCGTCACTCCTTAAATGAGTGGTGGACTTTATGGCAGGCATCGCGAGCAGCTATCGAGATTGAGCTGCAAAAGCC
AAAGAAAGGCCCACTTCCCGGTGATTATCACATTGGCTATGACTCAGGTGCAGAATCGCAATACGAAAGCGATGTAGAGG
CTATCCGCGCCGCTGGAATCAAAGTGAAGGAGTGAGTATATGTCATTTATCAAATTAACCATGCGATGCAGCATCTATCA
GCCACCAAGCACAAGCGCGATAGAAAGCACCAGAAGTGCATATGAGCCCTTGTACGTTAATTCTGACAACATCGAAACCC
TATTTGATGCCGGATTTACGATTGTAAGAATGGCAAGTGGTGAGCGGTTCGATGTTATTGAGAAACCAGAAGCTATTTTG
GCGTTAATTAATCCATGCGTGCAGAAGGTGAGCCATGAGGAAACGAACGTTTGAACTAAGAAGCCCAATTCATCAGCAGA
ACGCCATTCAAGCTATCCAGCAAATTCTTCCAGACCCAATCAAACCAATCGTAGTAACCATTCAGGAACGCAACCGCAGC
TTAGACCAGAATCGAAAGCTTTGGGCTTGCCTTGGTGACGTCTCTCGTCAGGTTGAATGGCATGGTCGCTGGCTGGATGC
AGAAAGCTGGAAGTGCGTTTTTACAGCAGCATTAAAGCAGCAGGACGTTGTTCCTAACCTTGCCGGGAATGGCTTTGTGG
TAATAGGCCAGTCAACCAGCAGGATGCGTGTAAGCGAATTTGCGGAGCTATTAGAGCTTATACAGGCATTCGGTACAGAG
CGTGGCGTTAAGTGGTCAGACGAAGCGAGACTGGCTCTGGAGTGGAAAGCGAGATGGGGAGATCGGGCTGCATGACTATC
AAATCAAATACGCCAGCACACGACAAGGACTGCTGGCAAACGCCGCTTTGGCTTTTTGATGCACTGGATATTGAGTTTGG
ATTCTGGCTGGATTCGGCAGCGAGCGACAAAAATGCTCTGTGTGCTCACTGGCTAACTTAGGCCGACGACGCGCTCAATT
CTGAGTGGGTAAGCCACGGTGCAATCTGGAATAACCCACCGTACAGCAATATCAGGCCGTGGGTGGAAAAAGCCGCTGAG
CAGTGCATACAACAGCGACAGACGGTAGTTATGCTTGTGCCAGAGGATATATCAGTCGGATGGTTCAGCAAGGCTCTGGA
GAGTGTCGACGAAGTTCGCATTATCACTGATGGACGGATTAATTTTATCGAACCATCGACAGGGTTGGAGAAGAAGGGAA
ACAGCAAAGGCTCCATGCTGCTGATTTGGCGACCGTTCATCAGTCCTCGACGGATGTTTACTACCGTATCCAAAGCGGCA
TTGATGGCGATCGGGCAGGGCGTCAGGAGGGCGGCATGAGACGACAGCGACGAAGTATCACCGACATCATCTGCGAAAAC
TGCAAATACCTTCCAACGAAACGCTCCAGAAATAAACGCAAGCCAATCCCAAAAGAATCTGACGTAAAAACCTTCAATTA
CACGGCTCACCTGTGGGATATCCGGTGGCTTAGAGAACGTGCGAGGAAAACAAGGTGATTGACCAAAATCGAAGTTACGA
ACAAGAAAGCGTCGAGCGAGCTTTAACGTGTGCTAACTGCGGTCAGAAGCTGCATGTGCTGGAAGTTCACGTGTGTGAGC
ACTGCTGCGCAGAACTGATGAGCGATCCGAATAGCTCGATGCACGAGGAAGAAGACGATGGCTAAACCAGCGCGAAGACG
ATGTAAAAACGATGAATGTCGGGAATGGTTTCACCCTGCATTCGCCAATCAGTGGTGGTGCTCTCCAGAGTGTGGAACTG
AAGTGGTCAACAAAAACTGGCCACCGAGTTAGAGTTTTTCCAGTATCGATTTTCCGATTCGTTTGGGGGTAACCCACCGT
TATATTCGTGCGGTCTTAGTGCACTGTAATATCCAACGATATAGTCCGTTATGGCGTGAGCTGCCTCGCTGAAGCTTACG
TAACCCACCACCGGCATCCATTCGTTCTTCAGACTCCTGAAGAAGCGTTCCATTGGGCTGTTATCCCAGCAGTTTCCGCG
CCGGCTCATACTCTGTCTGATCTGGTATCGCCACAATAACTGCCGGAACTGCCTGCTCGTATAATGACTGCCCTGATCGC
TGTGGAACATCACCCCGCCGGGCTTACCACGGGTTTCCCATGCCATTTCCAGCGCTTTCATGGTGAGCCTGCTGTCCGGC
GAGAACGACATGGCCCAGCCCACTGGTTTTCTTGCGAACAGGTCGAGAACAACGGCGAGGTACGCCCAGCGCTTACCCGT
CCAGATATAGGTCACATCACCGCACCACACCTGATTTGGCTCGGTCACGGCGAACTGCCTTTCAAGGTAGTTAGGGATAG
CAACATGTTCATGACCACCACGTTTATACCGGTGAGTCGGCTGCTGACAGCTGACCAGCCCCAGCTCTTTCATGAGCCTG
CCAGCAAGCCAGCGTCCCATCTGGTAGCCTCTCCGGGTTGCCATTGTGGCGATGCTTCTTGCTCCGGCCGAACCGTGGCT
GATGCCATGTAGCTCAAGTACCTGACTGCGTAATACAGCCCGTCTGCCGTCTGGTTTTTCAGGACGGTTTTTCCAGTATC
TGTAGCTGCTGCGATGAACCCCGAACACATGGCAGAGTGTGACCACAGGATAATGCGCTCTGAGTTTCCCGATTATCGAG
AACTGTTCAGGGAGTCTGACATCAAGAGCGCGGTAGCCTTTTTTAATATTTCATTCTCCATTTCAATGCGTTGTAGCTTT
TTCCTGAGCTCACGGATTTCAATTTGTTCCGGGGTAATGGGGGAGGCTTTTGGTGTTTTGCCCTGACGCTCATCACGCAG
TTGTTTGACCCATCTTGTCATTGTGGAAAGGCCAACATCCATAGCTTTGGCGGCATCTGCCACCGTGTATTTCTGGTCAA
CAACCAGTTGAGCGGATTCGCGTTTAAACTCTGCGCTAAAATTTCTTTTTTTCATTGGAGCACCTGTGTTGTTCTGAGGT
GAGCATATCACCTCTGTTCAGGTGGCCAAATTCAGTGTGCCACTTCAAACCAAGATAGCACTCGAACGACGAAGCAAAGA
ACGCGAAAAAGCGGAAAAGGCAGCAGAGAAGAAACGACGACGAGAGGAGCAGAAACAGAAAGATAAACTTAAGATTCGAA
AACTCGCCTTAAAGCCCCGCAGTTACTGGATTAAACAAGCCCAACAAGCCGTAAACGCCTTCATCAGAGAAAGAGACCGC
GACTTACCATGTATCTCGTGCGGAACGCTCACGTCTGCTCAGTGGGATGCCGGGCATTACCGGACAACTGCTGCGGCGCC
TCAACTCCGATTTGATGAACGCAATATTCACAAGCAATGCGTGGTGTGCAACCAGCACAAAAGCGGAAATCTCGTTCCGT
ATCGCGTCGAACTGATTAGCCGCATCGGGCAGGAAGCAGTAGACGAAATCGAATCAAACCATAACCGCCATCGCTGGACT
GTCGAAGAGTGCAGGGCCATCAAGGCGGAGTATCAGCAGAAACTCAAAGACCTGCGAAACAGCAGAAGTGAGGCCGCATG
ACGTTCTCAGTAAAAACCATTCCAGACATGCTCGTTGAAGCATACGGAAACCAGACAGAAGTAGCACGCAGACTGAAATG
TAGTCGCGGTACGGTCAGAAAATACGTTGATGATAAAGACGGGAAAATGCACGCCATCGTCAACGACGTTCTCATGGTTC
ATCGCGGATGGAGTGAAAGAGATGCGCTATTACGAAAGAATTGATGGCAGCAAATACCGAAATATTTGGGTAGTTGGCGA
TCTGCACGGATGCTACACGAACCTGATGAAAAAACTGGAGACGATAGGATTCGACACCAAAAAAGACCTGCTTATCTCGG
TTGGCGATTTGGTTGATCGCGGTACAGAGAACGTCGAATGCCTGGAATTAATCACATTCCCCTGGTTCAGAGCTGTACGT
GGAAACCATGAGCAAATGATGATTGATGGCTTATCAGAGCGTGGAAACGTCAATCACTGGCTGCTTAATGGCGGTGGCTG
GTTCTTTAATCTCGATTACGACAAAGAAATTCTGGCTAAAGCTCTTGCCCATAAAGCAGGTGAACTTCCGTTAATCATCG
AACTGGTGAGCAAAGGTAAAAAATATGTCATCTGCCACGCCGATTATCCTTGTGATAAATACGAGTTTGGAAAGCCAGTT
GATCATCAGCAGGTAATCTGGAACCGCGAACGAATCAGCAACTCACAAGACGGGATCGTGAAAGAAATCAAAGGCGCGGA
CACGTTCATCTTTGGTCATACGCCAGCAGTGAAACCACTCAAGTTTTCCAACCAGATGTATATCGATACCGGCGCAGTGT
TCTGCGGAAATCTCACATTGATTCAGGTACAGGGAGAAGGCGCGTGGGCATAAGAGAACTAAACCTCACCAAAGAACAGC
ATGAGTGGCTGAATGGCTGGCTTGAACTGTGGGGCGCATGGGTTTATTCAGGTCGTCTGGAAAAGCGCATGAGCAGCGTA
ATAGCGAAGTTCATGGAGAGCGTAGAGCCGGGAAGAGTTATGACAAGGCCAATGTGCAATGATGATGATGGAATGTTGAT
TTCTCAGGTCGTCGATTCCGTCATGTACATTGACAAGAAAGCCTTTGGCATCCTCCTCAGCTACTACGCTCATGGTTCAT
CTAAGCGAGCAATTGCATCCTACTATCACGCGACTGCAAAGCCACGCAAGATGTGTGGACGTGGTGGCGAGGGATGGAGA
AAACCTTCACTGGCAACCTGTAGAAACGAAATTGACGACATCCTGAAAGCGTCATTATTTGTTTTATACCAGCCAATGCA
AAATGCTTTCAAAATGCGTAAACGTGTTGAGAAAGTTAAGCATGTTGCTGTTAAAAGCCTTGACATGCAATTAGCCATTT
AGCCATAATTAGAAGGTAAGCTGCCGTTAGTGACTCTTAAGTTGCAACGGTGGCTTTTTTATTTGGGTCAGTCGTATAAA
GGTCATTACGGAAGGCTGTTAACCTTCTTATCGTGGTTCGAGTCCACGCTGTCCCGCCAAACATGCTGGTTTAGCTCCAA
TGGTAGAGCAGTCGCCTTGTAAGCGAATGGGTAGCGGTTCAAGTCCGTTAACCAGCACCATAACTGAGCCGTAGCCACTG
GCTATCCTAGATTCATCAGTGATAGTTATGCTGCGGACTTCTACACATGACCTTCGTGAAAGCGGGTGGCATGAGGTTGC
GCTAACAACCTCCTGCCGCTTTGCCCGTGCATATCGGTCACGAACAAATCTGATTACTAAACACAGTAGCCTGGATTTGT
TCTATCAGTAATCGACCTTATTCCTAATTAAATAGAGCAAATCCCCTTATTGGGGGTAAGACATGAAGATGCCAGAAAAA
CATGACCTGTTAGCCGCCATTCTCGCGGCAAAGGAACAAGGCATCGGGGCAATCCTTGCGTTTGCAATGGCGTACCTTCG
CGGCAGATATAATGGCGGTGCGTTTACAAAAACAGTAATCGACGCAACGATGTGCGCCATTATCGCCTGGTTCATTCGTG
ACCTTCTCGACTTCGCCGGACTAAGTAGCAATCTCGCTTATATAACGAGCGTGTTCATCGGCTACATCGGTACTGACTCG
ATTGGTTCGCTTATCAAACGCTTCGCTGCTAAAAAAGCCGGAGTAGAAGATGGTGGAAATCAATAATCAACGTAAGGCGT
TCCTCGATATGCTGGCGTGGTCAGAGGGGACTGATAACGGACGTCAGAAAACCAGAAATCATGGTTATGACGTCATTGTT
GGCGGAGAGCTATTCACTGATTACTCCGATCACCCTCGCAAACTTGTCACGCTAAACCCAAAACTCGAATCAACAGCAGC
CGGACGTTACCAGCTTCTTTCCCGTTGGTGGGATGCCTATCGTAAGCAGCTTGGCCTGAAAGACTTCTCTCCGAAAAGCC
AGGACGCCGTGGCACTGCAACAGATTAAAGAACGTGGCGCTTTACCGATGATTGATCGCGGTGATATTCGTCAGGCAATT
GACCGTTGCAGCAATATCTGGGCTTCACTGCCGGGCGCTGGTTATGGTCAGTTCGAGCATAAGGCTGACAGCCTGATTAC
AAAATTTAAAGAAGCAGGCGGAACGGTCAGAGAGATTGATGTATGAGCAGAGTCACCGCAATTATCTCCGCTCTGGTTAT
TTGCATCATCGTCTGCCTGTCATGGGCTGTTAATCATTACCGTGATAATGCAATCGCCTACAAAGAGCAGCGCGATAAAG
CCACATCCATCATCGCTGATATGCAGAAGCGGCAACATGATGTAGCAGAACTTGACGCCAGATACACAAAGGAGCTTGCT
GATGCTAACGCGACTATCGAAAGTCTCCGTGCTGATGTTTCTGCTGGTCGTAAACGCCTGCAAGTCGCCGCCACCTGTGC
AAAGTCAACGACCGGAGCCAGCAGCATGGGCGATGGAGAAAGCCCAAGACTTACAGCAGATGCTGAACTCAATTATTACC
GTCTCCGAAGTGGAATCGACAGGATAACCGCGCAGGTTAACTACCTGCAGGAGTACATCAGGACGCAATGCCTTCGATGA
TAGCGATAATTTTACTCATCATCCTTCACATCTGGCTCTGTAGACAGGGTGGTGATCACTTCTGGAGTAAATCCAGATTA
AACATCTCATTGCTGATGCTTGATATTGAGCATCTGGCGCGCAGTAAGGGGCTGCGTTGAGATAAGAGCCAGTTCATTAC
AAAGCCTATCTACGGGTGGGCTTGATAATGAAACCGTGATTTACATCCCTCACAATCCAGGTATGTAAAGCTGGATTATG
CGAGAACGGATTTAACTAAATCTGTGCACCACCAGTTACGGCAGTACCACGAAGCAACCCAAGCCAGTAAGTGGGGAAAT
AACACTGGCAGCCACTGAAAGATGAACCTCCAGCCTTATGGCAAAAAAGATTCTTTGTGGTGGCGGACTGATGGAAAGAC
ATCCTAATCAAGCAACCACTCCACAGGGTCATAATTATGAACGGCCAGCAAATCGAAAAAGAAATCGTTGAGAAAGGCAA
AACGGCACCGCGAATCACCCCGCAGCACATCGAAGACGTGATTAAAAGCGAGCATTACTTTACTGCTTATGATGGACGAA
ATGGTGCCATTTCCAGCAACGAATATTGTGGCAGGGAAAAACCAGAGGAAGGCGATCGTGATTTATCACCATTGAAGTTG
CTCACTTTCTGCGTACTGGTGCTGAAGAATGGCTTCACCGTCACCGGAGAGAGTGCCTGTGCAAGCCCGGAAAACTTTGA
TGCAGAAATTGGCCGGAAGATTGCCCGGCAAAATGCTGTAAACAAAATCTGGATGCTCGAAGGTTACTTGCTGAAGCAGA
AGCTAAGCGAACAGTAGTTATTACAAAAGCCATTCCCTACAGAGTGGCTTTGATAATGGCTTATACCCTACACGGGATAA
CTTAACTGATATCCCTTTTAACGGATAAACGGAGCCAACAATGGCAGAGATTATTCCCATGACTGAAGAACAGAAATTCC
AGTTAGAGATTTACAAACTGGTCATGAACCAGAACGCAGCTGCAGAGGAAGCATTTCAGTTCATTGGCACTGACGAACTG
AAGCTTGAGCTATTCAAAATTCACTTCCAGTCAGGCGGCGCCAATTCGGATATCACGACCCGCACTATCGAAGCGGTGCG
TAAATCGAAGGAAGCGTTAGACCTGTTCACCACCGGAGCATGATGTGAGCCGCGTAATCAATTTGGGTAAGGAGAAGAAA
TTCCCAATTACTCAAGAGCTATACGAGAGGCTGGAAAGCGTCATCCATGATTATGGTGAAATCAGTGTATGTGAGGCGAT
TGGCACACTCGAATTGCTGAAGCAGTCATTGATTGAAAGCATGAAGAGCCAACGACCTGAAATAACAACTAAGTGAGATA
AAT
