# Supplementary material for: Viral dysbiosis in children with new-onset celiac disease
Source: PLoS One. 2022 Jan 14;17(1):e0262108. doi: 10.1371/journal.pone.0262108 (PMC8759644; doi:10.1371/journal.pone.0262108)
Supplement: S2 Table — (ZIP) [file pone.0262108.s002.zip › Virus_Genomes/Streptococcus_phage_PH15_GCF_000875325.1_ViralProj30161.fasta]

>NC_010945.1 Streptococcus phage PH15, complete genome
TAAGGCGGTAGACGGATTAAACACCCTTTATTTATCAAGGTTTGCTGGTAGTTCGCCCCAAATCTGCCCCAAATTTAAGC
GGTCAGGAATATTTCTTTTATCTGTTCAAAGTTTTTATCTGCTAGAGCCTCCATTTGGTGCGAGTAGACCTTTAGGGTTA
TATCTGGGCTTTCGTGACCTAATAATTTTGATATGGTCACAATATCAATCCCTTTAAGTATCAGATAAGAAGCGTATGTA
TGCCTTAGACTGTGATTTCTGACAGGTCTGCCTACTAATTTTTTTATAAGCTTGTTACAAGCTGAGTTTGAAACTCCAAA
ACACACCCTATTTTTGATGTTCGCTTGCCAGTATTTTTTTCTATAAGTTTTTAAAGTCTCGATCGTGATCTTGTCGATAG
GGATTTTTCTTTTTGAACTCTCGTTTTTCAAATCTCCAAAATCTTGAGTTTTAGAGTAATCGAATCCCTTGTTGATGTCT
ATGATTCCTTTGTTAAAGTCAATATCATCCCAAGTAAGCCCTAGAGCCTCGGAAAAACGCATGCCAGTGACTGAAAGGAG
ATAGAGAGTAAAATAGGACACGTACTGTATATTAGAGCGCGTAGAGGCTATTAGAGCCGTATATTCACTCTCTTCCAAAA
AGTCGTTATCCTCTGACCTTGTTTCTATCTGCGACTTGACTTTGGCATCTTCGGCAAAGTTGTAGCTGATTAATTGTTCC
CTAACCGCTACTTTTAAAGCCCCTTTGATTTGATAGTGGAATTTCTCCAAAGTTTCCTGGGCATATTTTTCACCAAATTC
ATTGAGCCGTTTTTGGTAATACAAAGGAGTGATGTCTTTTACTTTTAAATCTCCAAAATAGATCTTGATATGCTTGAGAT
TTTTGGTGTAAGTCTCCCAAGTTTTATCCTTTACGTGAGGTCGTTTGTAGACCCCTGACCACGTTTTGACAAAATCATAA
AGCGAGACATCCTTATCTGTCAAGATGTTTTCGGATAGGTTGGCTTCTACCTCCCTTGCTGCTGCTTGAGCCAGTTTTTT
GGTCTGGAATCCGCTTTTTGATTTCTGCTTATACTTTCCGTCACTGTCTTTGTAAGAGATACGGTATTCCCAACCGTTAT
CCCTTTTTCTAAAGTACGCCATCTTGCTTTTTACCTCATTCCTTGATAAAATGGGTATAGTAAAAAGGGCTTTTTAATGC
CGTTTACTATACATGGATATCCTCACACTCAAAGTTTGGCGATGGAGAGTGTGGGGATTTTTTTAGTTATCGTAAGTCAT
TGCGCCATTCTGTTCAAATGCAAGGCGCTTTTCGTCCTTGTCAAATACGTATAGAGGAGGTGAGACAAAGTCTTTTTCTG
TTACTTTGTACGCTCTTTCTACGCTGTTTTTAATCTTCAGCAATCCGTCAACCGTTTGATGCAGTTGCTCTTCGGTCATG
TCGGATAGCGCAACTGGCAGCTGTATGACGATGGCATCACTGCGATAATACACCTTCATTTTAACTGATTCAGTTGATTG
CTGTACAGAGTTAGCATACTGGTCTAATATCGGGCTGTTGAGGTCAACCTGTCCAGTTGCTTTCTTTAACTGTTCCTCAC
CTTTGTTTTCTTGTTTACTCTTTTCTTTCGCTTTTTGAACCAATTCTTGCGCTTTTTCTTGCCGTGACTTCTCTGTAGTC
TCTTCTGTTGTTTCGCTTGTTACTTGTTCTTGACTCGGCTTGCTTTCTGCTTCTTGCTGTGCGCATCCTCCTAAAAATAG
CGCTAGCGTAGCAATACTGACCAGTGTTATCTTTTTCATATTATCTCCTTTTTATTCTTTTAAACTGTTTCTGTTTTGGA
AACAGTTGGTGATTAGGATTCTTTTGACAAGTGTTGTTGAAGGATTAAGGCTACGTTGGCTTTTTCTTCCTCAGTCATAG
GTGGTTCATTTGGGTCATCTACCGAAAATTCAATAGGACACCATTTCCCATTAACCTTAATCCACTCTCTCCGTCTATGA
CATTTGCAGTCTAGGCTGTGCTTAATCACTTCCATAGGTCTACTTTCTTTACTCATGTTAATTCTCCCGATAAATGTCCA
CGACTTCTCCGATAATTCGGAAATCCGTCTCTGGTGTGATTGGCATATCCTTATACGCAGGGTTCAAGCTATGTAAGTAA
GCTTGGTCTTTATCAATAACAAGCTGCTTGATATAAGCATCGTTATTATAATTAAAAACTCCGATAACCCCATCATTTAA
CTCAACACTTGTCTGAATGAATACCAGGTCGCCATCGTGATAGTCTGGCTCCATAGAGTCCCCTTTGATTGGGATAACAA
AGTCAGCATCGATATTTACTGGTAACTCAATCCGTTCAACTCGTACATCGTTCAAATACTGCCCTGTACCTGCAGAAGCT
GGGTGGTCGTAGTAGTCGTAGCTATAGAGCTGAATGATGTCCTCTGAGACTTCAGTTTTCTTCGTATCTTCTTCGTTTTT
CTGTTCGTTCAATTGTCTTTTAGCATACGTCAACACCTTAGCTTGTCTTGGAGGTTTTAGTTCATTATATATTTCTTGGA
TTGTAGATATTTTGGTATATGAATCTTTTCTTATTTGAGGGAAAAGGTCATCAATCGAAATTCCAAAGGCATTTGCTAAA
TCAAACATTGTATCTTTTTTAGGAGACCTAATGCCTTTTTCGTAATTACCAATAGCGTTCTTGCTGATCCCGATTTTAGA
ACCAAGTTCTTGTTGAGTCCAACCATTTTCAAGTCTATATTGTTTTATCTTTTCGCCAATAACACCAGCAATTTGTTCTT
TATCCATAACCGCCTCTCCTTTCTATTTCTATAAGAAGATTATAGCACAAAAACCCACGAAAGGAAAACTTTTTTGTGTT
TTTCGCAAAAAAAGCATTGACAGACCACGAAACGTGTGCTATAATTAAATCAAGCTTAAGAAAAAACGATCATGAAAGAC
TTTCAAGAAATGGCTCTTACAATCTCGGCTCTTGAAAAGGTTAAAGAAAACGAAAGAAGCTAGGGTAGCGTAGAGGGGTG
CGGTTCCCCTCCTAGTTATTGCTCTGAAGAGCGAAAATAATAGAAAGGAGTAGAAAGATGCCAGGACAAAAAGAAAAATA
CCACGATAGACGTGGAAGACCTGATGGATTGAAAGTTGAAAAAGTTATTCACCTTTCAATATTGAGAGGTGAAGGGACTG
AGTCGGATAAAATTCGAATTGTAGAGCAGTATTACAATATGGATGGCGTTCTAATATTTGAGTTAGATCCTTGTTCTCCA
CATTATCAAGATTTTTTGGGTTTGCGCTGATCTTGTTTATCTTTATCTAAATCCAAAATATCTTGTAGTAATTGCTCGTT
GTCGTGACGCTCAATATACCATTTTTGCATAAGTAATTCTATAAACTTAAGCAACTTGTGAGCCTCGTTCGGTTCAATGT
CTACTATAAGATTTATATCTTTTTCTGGATGAGCGCCAATATTCCCAAGTTTTCGTAAGGCATCTAGCACCTTTTTAGTA
CTTGGGTCAACAAGCTCTTTTAAAGCATCTATCTCATCTACTAACCTTGCTTTAGAAATTCCCCAAAAATCTCTAATCAT
TCCTTGTAGACAACGTCTAGAGAGAGTAGCAGAAGCTTTGGGGCTGAGATTTAAGATAGCATGAGCTTCTTCATAATCAC
TTATTATAGTCTGTGGAATGTATTCCGGGTAAACTTTAGCAAGTGAAATTGGATTGAAGTGCATAATGCGATTTGGAAAT
TGACTTCCTACGCCCACGATGTCGATTGAAACTTTATGGCAATTTGGACAGTTTAAGCTTTGAATCAACACTTCATCTTT
CTTTGCTTCTGGAGTAATGCGGTGGGGCACATTGTCTAAGAAATAATGGCTCTTTTCTCGATAGGTATCGCCATGATACG
GAACAGGGCACCCGCAGAATAAACAGAATAGTTGATTAGAATCCATAAATTTTCTCCAGTAGTTTTTATTTTGATTATAC
CACATTTGAAAGGAGGTAGGAACGTGCAAATTTATTTGTATCAACTAAGAAAAGAAAAAGGTATCTCACAGAAAGAGTTA
GCGCAAAAACTCGGGATTTCTGAAACAGCATACCGGCAGAAAGAAAAAGGACAAAGTTCTTTTAAATCTGACGAGATGTT
TATTATCGCTGATATTTTTGGGAAAGATATTGGCGAAATTTTTTCGGATCCAAGACCACGAAACGTGGTTGTATAGAAAG
GAACAAACATGAAACCAGAACGATATCCGTATAGTGGAAAAAGAAAAAAGCAATCCGATGAACAGATTGCTAAGTTGAAA
AGAGATATCGATGTAAATCGTACAAATATATCATCTTTAAATTTCGCTATTGAAACTCTAAAAAACCATTAGAATTATCG
ATAACTTGATAACCTTGAGCAGTTGCTTCTTCTATAATTTCGGATTTAGACATCTCGTATTCAGATAGTCGAATTACTGC
ACTAGGATTATCAGTCGCTGACTCTGAAAAAATGGATAACAGAATGCTATCGAGGTCAGACCAAGTATGTTTTTTAACAT
GATGGTTTGGTTTTCTGCTAAGTTTACTCATTTATTTTTCTCCTTTCTGTTGATATATTGACTAAAACGGTGAGAGGTAC
TAGTCAATATATATTATATGATTATAAACGTATACTGTCAATATATTGTGCAAAAAATGTATATATATTTTTTTAAACAC
AATATATAGTAAGCATTTATAAAAGGAGGGTACAAATGCTTTGGAAAACAATATCTAAAAAGTTATCAGAAAAAAATTGG
ACGATTTATAAACTTTGCCTAAAAGCTGGAATAGGAACTGCAGGAATTTATCGGTTGAGAGATGGAGTAATCAAAGACCT
ACAGTTTGAAACGGTAAAAAAAATAGCTGATGCACTGGGAATCAGCTTGGACGAGTTCAGATAGAAAGAGGGAACATGAA
CAAATATAGCAAAAAAGCCCCTCTGGAACGGCAATTCCATTGAGGGACTCAGTAAAACATTTACGAGGTAATTATATCAA
AATGGAAGAGATTTGGGAAGATATAGTCGGTTACGAAGGATATTATCAGGTATCAACTTTAGGTGGTGTTCGGTCGGTTG
ATAAGATGGTGAAAGGAAAGAATGGCAGTTCAAGATTTGTTAAAGGACAAATTTTACAACCAAATTTATCAGATGGTTAC
TTAATGGTAACACTTTCCAAAAATGGGCGACATTCAACAATAAGGGTTCATAGATTAGTGGCTAAGACCTTTATCCCAAA
TCCTGAAAACAAAAGAACCGTCAATCATATTGATGAAAACAAACTGAATAATATCGTTGAAAATCTTGAATGGGCGACAG
ACAAAGAAAATTGCAATCACGGTACCAGAACAATCAGATCCTCTATAGGTCGATATAAGCCAGTTGAGCAGTTTTCTCTA
AATGGACACCTTGTCAAAGTACACAGAGGAATTAAGCCAGCCTCTGAAGATACTGGGATACCTCAATCAAAAATTGTAGA
TGTCCTGAAAGGTAGAAAGAAACAAACACACGGATATAAATGGAGATATGTTTAATGAATGACTTAATGAATCAATTATT
AGACCAGTTCGAGGCTGGATTAATGGACAGAACACTTAAAGTCATGACTATTGTGACTGACGAAAAAAGGCGATTTCCAA
TGGAACTGAATAAGTCGCAATGTTCTGAAATGCTTCTTGGCACTAAAGATACAGGAACATTTGATGAACGTTTTAACAGT
CACAAGGACTTCCCTCGAATCAAAGGGAAGCGTGAGAAATACCCACGGGATGCAGTCATTGACTGGTATCACAAAAATTG
GCAAAGAACAGCCGTGTAAAGGAGAAACAAAATGAATGAACCACCAATCATCAGCCAAATCGCAGGAGCTACGCTGTGGC
TTGCGTCACTATTTTTGATAATGCTGTTTTATTCAATTAAAGAAGAAATCGAACGCAGACGCATCGAGAAGCGAAACAGA
GCGCTTGAAGCTCAGAACAGAGAATTGCTTATGCGTGAAGCAGAGTATAGAGCAGAGCAGATCGCAAGACAAGAAGCAGA
GTACGCTTACTACTTGCACAAGAAAAACTTTAGCACAGAAGGAATCGAGGTACCGTTCCATGGTAATATTCGAGCGCAAG
CCGTACAATCCGAAGAGTAGAGAAGCTGAATTGTTGGACAGAATCGAACAGTTAGAGCGTGAGAAATCGGATTTAGAAGC
GGTTATCAGAAAGAACAAGCACGAGATCTTTTGGTTGCAGGGAATGCTGAAACAAAAAGGGGTGACTAAATGATTGAAAA
TAATCTTGAACCACCTATGGAACAAGAAGAGCGAGACCCTGACCTATGGATATTTAGGGGCGGGCATTGGTTTTATATAG
GAGACGAGGAAGAGATATGAGATTTTATGTTAATTCAAAATCAAAATTAATCTACGCACCAGATTACCACGATAGAGTTG
GTGATTATACAGCAGATTCAATTCAAATCTACACAAGTAAGTTCACAGAGATTCTGGAGGATGAAATCATTCTAGCGATT
AGCGAAGTGTTAAAACGTTATGAATATGCCATTCCTAAAGAAGTTGTTAGTAAATTAATTGAAGAAAAAAAGAGGCAGAA
CAGATTTCAGTTTGATACGAGTTCTACGTTGACGGAGGTAGTCAATGAGAATCATGGCGATTGATCCTGCGTCAAATAGG
ATTGAAACTTCTACAACAGGAATCGTTTTGCTTGATAACGCAAGATTGATTGATAATTGGGCTGTGTCATATGGAGTTAA
GGGTTTTAGGAAGTGGTTTGACGATGTAGGTTCAACGCTTGATCCAGATGTCGTTGTTGTAGAGGAATATAGAGCAAGAG
ATAATGACAAGTCAAAAGATAATAGTGTGTTAGAAACTATTGCATACATACAACTCTGTTATCCAGAAGCTGTGCTTCAA
TTCAACGCTGGTTATAAATCAGATATTCCCGATGAACTATTAAAGGTTCTAGATTTGTGGAAGTTTGAGAAGACACACCA
CCAAGACATACGAGCATCAGCAAGACTTGGTTTGTTCTATGCTCTTAGAAACGATATCGAAGAGGTTATCCAAGACATTG
GAAAGGTGGTGAGCGAGTATCACAATAACGCTAAGAAAGTGGCAAGCTGAAGCAATAAAGAAAAGTGATAATTTGTCTAA
TGGAATCTTCCTAGAAGCTTTAGGAGGCAGAGGTAAAACTATCTGTGCCTTAGCAATTGCTAAGCATAAAAAAGCCAAGA
AAATCATCATCACGAATAATCGTTTGGCGATCCTAAATGGTTGGATAGATGCAGTTAAGTTTATGAATTTTGATAAAGAT
GTTGAAATTATCATTCAAACTGACAGGTATCTTCAAAATCAAGTCAAGAAAGGTTATAAATTAGCCTGTGACGTGTTGAT
TGTAGATGAGTGGCAGAATATGTCATCGGATAAACAGGTTGCGTTATATCGCAAGATAAAGCGGAAATACACGATAGGTC
TTTCAGCAACTCCAATCAGGAAACGAGGGCAGAATTTCTACCCGTTAGAAAAAACCATCTTCGGTTGGGCTACACCAAAC
AATAAATTTGATTGGCAAAAAGCTCATGGAAAAATGGTTTATGATCCATTTAGCTACTCTAAGGAAAAATGGGAAGACTT
CAGGGATTACGAAAACTATATTTCTAATCTACCTAATTTCTTCCGATGGGAAGAGATTGAAGAGATTGAGAATGCAGTTG
AGAACAACGGATTTGAGATCAAGTTTTATCCTGTGAAAATCGAATCTGGAAATCCTGAGAAACTTGCTGAGTTTAGAAAA
TTAAACTTAGTCACTATTGGAGATAATACAGCAATGGCCAAGCAGTCATTTGGAAGAGTCACCTTCGAGCGCTACCTAAA
CCAAACTGGTGTTGATGTTGATTTTCCAAAGCTTAAACCAATCAATGCTGATACGCCAATGTTGTTACAGCTTGATGGGC
TGATTGAACGAGCACCGCATGACATGTTAATTGTTAGCAAGTCTAAGCAGATTGTTAATGTTATCAAAGAACGTCATCCA
GAAATTGGTATCTGGACTGGAGACATAAAAGAAGATACTGACAAAAAAGTTGTTGTGGCTACCAGCCAAGTCTTGGGAGT
TGGTGTTGATGGCCTACAGCACAAGTACCAAACGATTGTTGTTCTTGATCCAGTTGATAAAGATTCTGGAGAGTATGACG
ACTACCGACAGTTGCTTTGGCGCATAACAGGAAGCCGTCAGCAACACGATGTAAATGTAATTGAATTTTATTTTGTATAA
AGGAGAATAGATTTTGTTTAAACTACCAGAAAACAAACCGCAAGTACCAAAAGATACACCACGGAATTATTTCATCTATG
GTGAAACCATGAGTGGGAAATCTTATTTAGCTAATGAATTTCCAAACCCAATTGTATTAAATACAGACGGGAATGCAGAA
GCGAACAGCGTACCAAGTATCCAGCTTGTGAATGAAAAAGATCAATCTGGACGGATTACAAATTCCGTTATCAAACAATT
AGGAGAAATCCTATTGGCCTTGCAGACTCAGAAGCACTCATACGAAACAGTTGTTATTGATGTTATCGATGATGTCATTG
AAATGATTAAGATTGCAGTCTGCGACGAATTAACGCCAAATGGAAAACCTAGGTTGAAATCCTTGTCAAAAATCCCTTAC
GGCAAAGGGTATGATTTCTTCAACCAAGCCATTACAGAATTGGTTATTGATTTAAAAGCCTTACCAATGAATGTTATCTA
TATCAGCCGTCAGATTTCTGAATACGATGACAACGGTAATGCAACCAAGGATAAGCCAAGTCTGAAAGATAAGTATGTAA
ATCTTATAAACGGCAACTCAGACCTGATGATTCATACTGAGAAGCTTGGGAATAACTACAACCGTATTGTTGACCGTAAG
CGGAAGACTTACTATACCGATCAGGTAGATGATAAAGCTATCCTAAAGATATTAATGACAATCCGTGGGGCAGTTGAACC
AGCTAAGGTTAAGTCTGCGTCCAAAATGGAAGAAGAACTTGCTAAAACAGAAAAAAAGATAGAAGTAACTAAAGCAGAAA
AAACTTCTGATAAAGAACTATTTTAATTTAAAAAAGGAGAATACAAATGAGTTTATTAGATATCGCAAAATCAATTAAAA
AAGAAGGATTTGATCCACGTAAAGACAGCGCTAACGGCCCTGCACCAATCCCTGCTGGTACTTATCCAGTTGTTCTAAAA
CAAGCAACATTCAACATCGCAGAAAGCGGTTGGGAAAGTATCCAATATCAATTTGAAATTCGTGGCGGTGACTACATCGG
ACGTTCTGAGTTCGCTAGTTTTGGAACATTGGATGAGTGGAACGGTAAGAAGTTAGATTGGGCGTTACAACGTACTGTTA
AGTTTTTCCAAAAAGCCATTGTGCTTGCTGGTGATGATGTTTATGCTGATGATTTTGAAGATGGTAAGAGTATAGAAGAG
GCGTTGAGACGTAAAGCAGTAGGCTCTTATTTCAATCTAGTGATTACCGAAACAGAAAGCAAAGGCAAAAATTATCGAAA
TTATGATATTGAAGAAGACGAATTACAACCTGTGAATCCAGAAGATGTCAGCGATGATGATCTACCTTTCTAAGAAATAA
GGAGTTAAGACATGCCGTCAATGAAAGAATACGCCTTGCAGTATCAGAAGTTAGGTTTCTCAGTTATTCCAATCAATCCG
AAAAATAAAATGCCGTTGATTGATTTTGCTGATAAGCCTCCGATGTCTGCAAGTGAAATTGAAAACTTTTGGGACGGCTT
CCCTAACGCCAACATTGCCCTAAGAACAACGAATTTCTTTGTTATTGATATTGATAAGCACGGTAAATCAAACGGTTTTG
AATCTCTTAAAAACTGGGAACACCTTGATTTAATCGAGCCGACCTTACAAGCCAAGACAGCGAGCGGTGGTAAGCATCTC
TTCTACTTTAAAAGAGATGACGAACCCATCACACAAATGATTGGTTTCTTAGCTGGTGTTGATATCAAGGCGCACGAAAA
CAACTATGTGTTAGTCGCTCCATCAGCAACAGATAAAGGTCAGTACGAGTGGGATTTAGAAAAATCAAAGGAAGGCGGGA
CAATCGTCACCCCTTCCAGAGATTTAATCCGAGCTATCAAAAGACAATATGGTGAAACTCACGGCTATAAGTACGACGGA
ACAGACGGACTTAGGAGTTTAGCTAGGCGTTCTTATCAGCGAGATAGGACACAAACAACCGACCTATTCGAGACCATAGC
CCTTGGATTTGGTGATGAGGGCGGACGAAATGACAAGCTTGCGAGCTTCGTAGGTGGGTTGTTATATCGAGCAGTTGATG
ATGAAGTCGTTGTAAAGCTTGCGCAACTAGCAAATGCAAACAGTCAAAATCCATTGCCTGAGAAAGAGCTAATGCGAACA
GTTGAAAGTATGATTAAAAAAGATAGGAGGTGAGAGCAATTGGTGATGTAGTAAGTATTAATTCACAAGATAAGATGATT
CTGACCGATAAAGGAGCGATCAAATCAAACAGTCCTCTGAATGTGCTCGTATCATTCAAGGCGGATGATCAGCTCAGTAT
TTATCTAAAACATAATGATTTCTCGCAAGAACATGAATTGTTAAAGGATATCAAAATAGGAAATACCGTCCTAAAAAAAG
GTGAGCTACCTTCCAATTTTGATTCGGTTGTAAAAGTCTATTTTGAAAGCGTACTTGGTGTTGCTTATTCAAGCCAAGCG
ATGCTTGACGGCATGGAAACCTTCTTTTCTGAAAGGTCATACAATCCAGTTATTGACTACATGGAAAGAGCACAAGAAAA
ATGGGATGGCAGACAGCGTATTAATCGTATGTTGCAAGTCTACCTAGGCGCAGATGATATCCCTCTTGTTTCAAAAATAG
CTCAGATGTGGTTGGTTGGAGCAGTCGCAAAGGTTTATGATCCATACGTTAAGTTCGACTACGTTCTGGATTTGGTGGGT
GGTCAAGGTGTTGGGAAAACCTCTCTACTACAAAAATTAGGTGGTGACTGGTATACAGATTCGGTAACTGATTTCGCAAA
CAAGGATAATTACGACATTATGTTAAAGTCTTTGATTGTAAATGATGATGAAATGGTTGCGAGCAATCGCATGTCGTTCG
CAGAAACAAAAGCTTTTATATCAAAGACAAGTCTTCGATATCGTAAGCCGTACATGAAGCGGACAGAAGAGTTTGCTAAG
AATTTTATCTTAGCTAGAACTACGAACCAGAAAGAATACCTAAAGGATAAAACAGGGGAGCGCAGGTTTTTACCTGTGAT
GGCAAACACAAGTACACAAGTTAAGCACCCGATGGAAATCGAACCTGAAACAATTGAGCAGATTTGGGGTGAGGCTGTAA
CAATCTATAAATCTGGTGTTGATTTGATGTTTGATGAAGAAACCGAAGATGAATTAAATATTTATCGTGAGCGATTTATG
TATCGTGATGAAGTCGAATTACAAGTCCTTGAGTATCTGGATATGCCTGTACCTGAGAATTGGCAGAACTGGTCTATTCA
ACAGCAACATCAGTACACGAGTAAGTATTTTGATAACAGTAGCGACTTTGAAGAAGGTTCTAAAAAACTTATGAAAGTTT
CTACCCGTGAAATTATGTATAACTTATTTATGAGAAATTCAAATGATAAAAAATTATCAACGAAAATAAATATGATTATG
GATAATCACCCTGATTGGAAAAAAGGTGTCTTCCGCATTGGCGGAAAGAATACAAAAGGATTTGTAAGATTGGAAAATTA
CGAAAAATCCAATCGGTAGCACTAGAAAAAGTTATCGGTAGCACGGTAGCACTTAATGGTCATTATCGGTAGCATGCTAC
CAATAAAACGGTACATCGGTAGCACATCGGTAGCACACCTAAAGTATTGGTATTACTGGATTGTTGTTAATTATTTTATA
TAGTGCTACCGTGCTACCGTTATTTTTTAAAAAAGTATAAATAATAATAGTAATAATAAAGAAAGCCTATTAAATAAGGA
TTCTTAAAAATTATTTTTTACTTTTTGTTTTTTATCGGTAGCACGGTAGCAGTTGAAAAAAAGAGGTGATTTTAAAAATA
TGAACAACGTAAACCGCTTCTACTCAATCATCGAAGAGAAGCAGAGTAAATATAAGAATGTGTTTGAATTTCTGCGCACG
TTTATATCAAGCGAAAAAGAGGTGAGCTACATAGGATCCAGAATCCGTATTGACAAAAAATGGGGGCGATTACCTCCCGT
AAATACGATGATTCGGTTAGCGCCTATATTTGATAAAGCATTCTTTGAAACGTGTTTGAGGGAGAAATTAGACTCAGCCA
AAAGAGACAGAGATGTCGAGATTGGTCAGAAATATTTATTAAAAATTGATAACACGCAGAACACAACTGAGGAAGAGCGG
TTGAGAAAATTAAAACGCAAGCTCAAGCGTGAGATGCATTTAGAGAAATCATGGGGGATATAGAATGGAATTACACAAAT
TAATTACAAACGTACAACGATGGTCTATTGACCGAGGATTGGACAAGGCAGACAGCAAGAAGCAGATGCTAAAGCTTTAT
GAGGAATTTGGAGAATTAGCTTCGGGGATTGCTAAAGGGAATAAGGAAGTCGTAAAAGACTCGATTGGTGATGTGGTCGT
TGTGTTGATTATTTTAGCGCAGCAGCAAGGTCTTGAAAAGATCAGTGATTTTTGCGTGATTTTCGATCACTTATCAATAA
ACGATCTTATGCCAAGAGCATCAGAGTTAATTGGTCTTATCTCTTTGCGAATCAGAAAAACAAATGCTGAAATCGAAGAA
TACATCGTACGTCTAATTTCGTGTTTAAGGACTGTCGCTAAATACGAAAATCTAAAATTTGAAGACTGTTTGTCGCAAGC
GTGGAACGAAATCAAAGACCGTAAGGGCAAGCTAATTGATGGCGTTTGGGTGAAAGAGGGGGATTTGAAATGAAAGAAAA
ATCGTATGAACAGGTGCTTGATGAAATGATCGAAGAAGACAAGGTCAACAATCCGAGTCACTACAAGGGTAAGTTTGGTC
TTGAAGCGATTGAGGTCGTCCGAAACTTCGCAGGCAATTTAACAGCCGTGCAAGGTTTCTATTGGGGCAATGCGATTAAG
TATCTATTGCGTTTCCAGAGCAAGAATGGGTTGGAAGACCTGAAAAAAGCCAGAAAAAATCTGGATTGGTTGATTGAGGA
GATGGAGAAATGAATAAGAAGGAATTGATTTCCATAATTAGAACGGAAATATTACTAGCTAAATCAAGCCCAGAAAGAAA
AGGGTATATAGCAGGCCTCGAAGAGGCTATAAATATTATTGAAGGATTCTCAAATGAACCGCAAAAACCAGTCGTACCGC
AGTTTGTAGCGGATTATATTGAAAAATACAAAGAAGAATTAAGCATAAGAGAATTAATCTCTAAAAGCTTTGTAAGTGTC
GAAGTTGATAAATGGCTTTTGGAAGTAGACGAAGATGGTGCTTTTATAAATCAAGAAACTCTTGTTAGAGCTATCCTTTA
CGGCTACGAGGTCGAAAAAGAGAAGCGGTATTTGGTGAAGATGAAGGGAATGCAGAAAGATTGCGTTGCACTAAAAAAGA
ATAAAGATGGTGGTTATTGGTATCTCAGCGATACGTACCCGTATGGTTCTACAATCAACATTCACACCCGCAAAGAGCTT
GAAGATGCTGGGTTCGGCTGGGTGTTTGACTGCCCTGGCATTGAAGTTGAGGAGGTGGAGTGATGGAAGAAGTAATTATG
GCTACATTGCCAAACAAGGAATTAAATCGTTTGATTAAAATTGAAATTGCTGTTGAAAACCTAATCGAAAATGGGATTCT
TGATGAAGATGTATTTAACCAATATTTGAAGGAAGCATAAGTTGAGGAGGTGGAAGAATGAAAAATAAAAACAACTCTGA
AATATGGGTGAAAGGGTATCTGGACGAGAACGGAGATATTATTATCTCACTAGGTAATGACGGCTATCACAGAGTGCTAA
AAGACTATGTGGATTCAGGTGTCGTCGAGTGTAAAACAGAACTTTTGGAGGCCGACCATGACCGAAATTAAATTAATATT
CTTTGTTGCTTCTTGCGTAGTATCGTTCTACGCAGGGGCGGTGTTTAATAAGCCTGTTGTTACTCACAAAGAGGAAGTCA
ACGGCAGGTATCATGTCACAGTTAGACATTACGGTAAGTATCTGGTCAACGAGGATCAGTACGAATCCATTTCTGTCGGT
GATGACATGCCAGAATTTTTAAAAAAAGGAGATTAAAATGAACTCAGATAAATTTTTAAATAAGTTTACTTACTTAATCC
TGTGCGTGTTCGTTGCAGTGGTCTGCTTCGGATTTTACAAGCAGTACGAAGCGAATCAAAATCTGAATGACAAAGTTTTT
AGACTTGAAAAACAAAACGCTGAAATCACTGAGCAAGTAGACAAGCTCAATAAGACGATTGATGCAGAGATTGCTAAGAA
TTTGAAAGAAGTAGCGGAGCGGAATAATGTCGGGGGATAAGATAGAGCAGTTAGAGCATGCGAAGAAATGCTATTTGAGA
GATTTAGAACCTGAGCACATGGCAGTCGTGCAAAGAGATTTTGGGTTGCAAGTAGCATCCAAACGCAGGGATTGGCTGAA
GAAGCAGGTTAAGAGATGTGATGAGGAGATTGAATGTCTGAAGAAAGAGTGATCCCGCTTTTGCCAGAGATTAATGAAAA
AAGGACAATTAGGAAGGCAAAGGCTAAATTAAGAGAGTATCCTAAATGGCGTGAGATCGCTTGTGATGAAGCTATTCAAA
AAGTGACGCAGGAATTTACTTTTGAAATACGCGGAGCAAGCGGGCCTAATAGACCTATCGAGAATCTAGCTATTAGACGG
GTAGATGCTCTATCTGAGCTGGAAGAGATTGAGCAGGCAGTATCAAGGCTATTTAATCCGACTTATAGATTTATCTTGTA
TTCTCGCTTTCTCAAAAACGTGCCTGACTCAGCATACGTCATCTATACGGAATTAGGGATTGAGAAGACGCGCTATCAGG
ATCTACTGGACAGAGCCTTACTGGCATTTGCTTGGCAATATCGGAATGGCATCTTGGTTTGCGAAAAGTGGTAAAAAAGC
GGTAATTTTGCGGTAAAAATGCGGTAATTGTTAGGCTGAAATAGTGATAAAATAGTAGTATCAAAGATTTGGCAAGAGGT
CTTTGATACTCTAATTCCTTTAAATAAACTTCCGGGGAGAGAATAGTAGATTTTAACCTGATGCGATTTCAGGCTCTCTC
TTATTTAACCGCAAACAATAAAAAATAGAAGTTCGTACAGTATCGCGCCTATGCGGTTAGGGCGCATTTTGGGAATAATG
GTTAAGAGGTCTTAAGTCTCCTTATGTATTTTTTAATGTTCATGTTCGTGTTTCATGGTTACCTCGCAAACAAACCTTTT
TCAAAAAATCTTTGCCTCTTCTGGTTCGATTCCAGGAATTCCCATTGTTATTCATCTGTTGGCCTTTTAATTGTTGTTTT
GCGGTTTTAAGGGGTTGCTTACTCTTTGCGGTAGCACTATGGTATAATTTAAGTGAATAACATTTCTAAAACCTATTACA
CGGCTTGCCTGCTTTGTGTATTTGTTTTAGTTAATCATTGAAAAAGGCTTGTTAGTTTGGCGACTGTGAGCCTTTTTTGT
TACTTTCAATAATCTTCTATTTTGTCTGAAAGGTGGTGATGGATATTGTGTTGAATCAACGACAAAAGATATTTGCTAGC
GAATATCTGAGAACTGGTAACGCTTATCAGTCAGCGACATTGGCTGGATATAGTGAAGCTTATGCCAGAGGAAATGTTAC
AAAATTATTGGAAAATGAGAGCGTCAAGTCCTTTATCCAAGCCGAGATGGACAAAATGCATGATAAAAACATCATGAGCG
CTAGAGAGGCTTTGAGCATCTTGTCTGACATCGCTAGAGGTAAGCGGGATGAAGAAGTTTTGATGATGAATCCTGTGACT
GGCGAAGTCGATAGGTTGACGAAAAAGGCTGACAACGCAACGGTTATCAAGGCTATACAAGAAATCTTGAAACGCTATCC
AACTGCTAAGCAAAGCGAGAAGATGGAACTTGAGATTGAGAGATTGAAAGCTCAGCTAGAGACTGGTAACATGGCCGAGA
CTAATATCACGATCATAGATAGGTGGGCAGAAGATGACGATTGATATCCAGAAGAATGTGAATCCGCATTTTAAGCCTGT
CTGGGTGTCTAAACTACCCTATAATGTCCTTGCTGGCGGTCGTAACTCTTTTAAATCTTCAGTCGTCGCTTTAAACAAGG
TCTACGGCATGGCTAAGTTTTTGAAGAAAAACAAAAAAGCAAATGCTGTTATCATTCGTAAAGTCGGAAATACAATCCGA
GATAGCGTCTATCTGAAGATTCAGTGGGCGTTGAATCTATTCGGTCTCTCAGGTCGATTTAAAGCCACTGTATCGCCGTT
TAAAATACAAGACAAGGTTACAGGGTCATGCTTCTATTTCTACGGCCAAGACGACTTTCAGAAGCTGAAATCAAACGACA
TTGGAAATATCATATCGGTTTGGTATGAGGAAGCTGCAGAGTTTTCCAATCAAGAAGATTTTGACCAGACAAACGTTACG
TTCATGCGTCAGAAACACCCTGATGTACCATTCGTTAAGTTCTTTTGGTCGTATAACCCGCCTCGCAATCCATACAGTTG
GATCAATGAGTGGTGGGATAGCCTCAAGGAACGAGAAGATTATCTGTTACATAAATCAAGCTATCTAGATGATGAGCTTG
GATTTGTGACAGAACAAATGCTGGCAGATATAGAGCGGATAAAAGAAAACGACTACGACTACTACCGCTATATTTATCTT
GGAGAACCAGTAGGTCTTGGCACTAACGTCTACAACATGGACTTGTTCCATAGAGTAGACAAGATACCAGATAATGAGCG
TGTTATCGGTCAGTTGTTTGCAGCAGATACGGGACACCAACAATCAGCGACTACTTGCTTGCATGCTGTAGTTACTAACA
AGCGCAAACTGTATCTTGTGGATAACTACTATTACAGCCCAGCAGGTAAGACGCATAAGAAAGCGCCTAGCGTACTATCT
AAGGAGCTACATGAGTTTGTCACAAGTCAGACGAAGCTATTTGTCAATGTGCCAGTCGTGGAAATGACAATCGATAGTGC
AGAGGGAGCGCTAAGAAACCAATACTTGGAAGACTTTGGCATTCGCTGGCATCCAGTGGCGAAGAAGAAAAAAATAGTTA
TGACCGAATACGTCCAATCACTACTAGCCGATGGGCGTTTTTATTATTTACCGACAGAAAACAACCTGAGATATTTTATC
GAGGAGCACAAGCGTTACCAGTGGGAGGAGAAGTCAATCATGAATGACGACCCTAAAGTCGTTAAGGAAGACGACCATAC
TTGCGACGCGTTTCAATATATGATTGTTGATAACCTTCAATTGCTCGGGTTGAAAGCTTAAGAAAGGCTTTGAAATGGGT
ATCATACAGAAAATTAAAAATATATTTAAAAGGAGTACATACGCAATGACAGGCCAATCATTAGGCAACATCACAGAGCA
TCCTAAAATTGCAGTAACGCAGGAAGAATATAATAGGATTTCTCGCAATCTGACCTATTATCAAAGTAAATGGCCAGAAA
TTGAGTATTTGAACTCAAATCACGAAAAGAAAAAGCGTGACATGAATCATTTGCCGATTGCACGCACAGCATCGAAGAAG
ATTGCAAGTCTTGTATTTAACGAGCAAGCAGAGATAACTGTGGATGACACAACAGCCAACAAGTTTATCCAAGAGACACT
GAAGAACGACCGATTCAACAAGAATTTTGAACGGTATCTTGAAAGTTGCTTAGCCCTTGGCGGACTTGCCATGCGTCCTT
ATATATCGGGCGATAGTGTGAAGGTGTCATTTGTGCAAGCTCCAGTATTTCTTCCGTTGCAATCGAACACGCAGGATATA
TCGTCTGCAGCAATCGTGACGAAGACAATCAAAGCGATTGACAAGAAGAACATCTACTATACGTTGATTGAGTTTCATGA
GTGGGACAAGGATGGTAAGTACGTCATCACTAATGAGCTTTATCGCTCGGCTGAAAAAGAGAAGGTAGGCGACAGAGTGC
CGCTATCTGAAGTCTATGAAGACCTTGAAGAGGAAGTTGTCCTTGAACAGCTGACACGGCCTTTGTTTACCTACTTGAAG
CCTCCTGGCATGAATAACAAAGATATTAACAGTCCGCTTGGTCTATCTATCTTTGATAATGCCAAGAGTACAATTGATTT
TATCAATACGACCTATGACGAGTTTCGCTGGGAAGTTAAGATGGGACAACGTCGTGTCATTGTGCCTGACCAGACTGTAA
GAGTTGGCTTTGCGAGAGATGGAGACATTGACCTTGTCAAGCGTGAGTTTGATCCAGAACAGAATGTCTATGAGCAGATT
GACGGTGGCAAGGATACTCCTGTTGGTATAACAGACCTGACAACTCCTATCCGCTCGGATGACTACATCAAAGCCATTAA
CGAAGGATTGGCGCTGTTTGAAATGCAGATAGGGGTATCTGCTGGCATGTTTACATTCGACGGTAAGAGCATGAAGACGG
CTACTGAAGTAGTCAGCGAGAACTCGGATACCTACCAAATGCGCAACAGCATTGTAAGCCTCGTAGAACAGTCAATCAAA
GAGCTTGTGGTTTCTATCTGCGAGCTTGGCGCTTTGTACGACCTCTACAGCGGGCCTATTCCAACACTTGAAAACGTTAC
AGTTAGTCTTGACGACGGAGTCTTTACTGACAAGAACACTCAGCTAGAGTACTATACCAAGGCACTAGCAAGCGGTCTGG
TAAGTCGTGAGTATGCTATAGAAAAGGCTCTAGGCTTTTCTACGGAAGAAGCCAAGAAAATGGCTGAGGCTGTTAGAAAA
GAGGCTGTGGCTGACGTAGGAAGCGTTAGAAGCCAAACCGACGTAGATATTTACGGAGAATGATTAGATGAAGCACAAGT
ACCCGATTAAATTTGATGATGAACAGCTGATTTTAGAAGCGGGTCAAGTTGCTGACACTTATCACAAGCTAACTCTTGAC
CTGTTCAATGAAGTCATAGATAGGCTGTTAGAGCGTGGCACTGCTTCACTTGCTGATAATCCGTATATCTGGCAGTTAGA
GAAACTGAACCAGATGCACTTGCTGAACGAGCAGAACCTGAAGACGATTGCTAAATACTCGAAGATTGGCGAAGAACAGC
TTAGACAGGTCATCGAGGGTGAAGGGTTTAGGATCTACAAGAATACTAAACAACATCTGATAGATGACTTGGGAGAAGGT
GAGCTTGGAGATTCTTCGCACGTCCAAGAGTTACTATCTGGTTATTTTAACCAGTCGCACGGAGACATTAAGAATCTGAT
TAATACCACGCTCCCACAAGCAGTATCTGAGGTGTACAGAGGAATTATACAAGACTCTGTGGCCCGTGTAGTAACTGGTT
TGTCCACTCATGACAAGGCGCTAAACGAGACCGTCATGAAGTGGCAAGACGCAGGCTTCAAGGGCTTTATAGACAAAGGC
GGTAAACGCTGGAAGATAGATAATTATGCGCGTACTGTCATTAAGACCACGGCTATAAGAAGCTATCGAGAAATGCGGAC
TATGCCAGCTGAAGAGCTAGGGATAGATACTTTTTACTACTCGAAGAAAGCGACAGCTAGAGAAGCTTGTGCACCTCTGC
AGCATCACATAGTAACGACTGGTACGGCTCGTGAAGAAGAAGGATATACTATCTTATCTCTTAATGACCATGGTTATGGA
ACTCCTGCGGGGTGCTTAGGTATCAACTGCGGGCATATCTTGACGCCTTTTATTCCTGGAATTAATGAATTGCCAGAACT
TGGAGAAGACGTCAAGAATGTAACGCCAGAACAAGCGATAGAAAATGCAAACGCAGAAGCTAAGCAGAGAGCCTTAGAGC
GGTCTATCAGGAACAACAAGGAAAGGCTCCACGTTGCCGAGAAATTGGGTGACAAGGAGTTGATAGACAAGTATAAGAGC
AAGGTTAGAATCCAACAAGGAGCTATGAGAGACTATCTCAAACAGCATCCGTTTCTACATCGCGATTATGCTAGAGAGAA
GTATTACGGATAGGAGGTGATCCGTCATCTTGACTAGCAGGAATAGACTGCTACTTATATCGTTATAACAAACCGTATGA
AAAATCATGCGGTTTTTATTTTGCCTTTATCCGCAGGCGTAAAAGAACGGAATATCAAATGCAGGAGGCCTATTATGGCA
GAAGAAATCCAAAACACTGACCAGACAGTTGAATCTGGAGAGAATAAAGTGCAAGAAAGCACGGAGCAAGCTAGAACATT
TAGTCAAGAAGAAGTAAATGGTCTGGTAGCAAAAGAATCCAAAAAAGCACAAGAGAAGATTTTCAAAAGCCTGGGATTTG
AAGATATCAAGAGTGCTAAAGAAGGATTCGAGAAGCTGAAAGCTTGGGAGGATTCACAGAAAAGTGAATCAGAGAAAAGT
GCTGAAGCGCTCAACGCTAAAGAGCGAGAGCTAGCAAAAGCTTTATCTGATAACAAGACGCTATCGGCTCAACTATCAGC
TTTAAAACAAGGAGTGATTGCTGACTCTGTAGATGACGTAATCGCTCTATCAGAACGGCTAGTGTCTGATGAAGTGTCTA
TTGATGACGCAATCAAGCAGATACTTACCAAATATCCTCAATTTGGAGCTAAGCAGGAACAGGATGAGGAGAAACCGAAA
CCGACTTTCGCTACAGCAGGAAATCCAACCGCTGGAACGAGCAACCAAGAAGATGCCTTTTTGAAGGCTCTAGGTCTAAA
TAATTAATAGGAGGACAAATAATGTCAATCAACTACATTACTAAACACGAGGGAACGTTTGAGAAAAAACTTATGCAAGG
TGCCCTCACAAGCATTTTGGAAACACAGCAAGTAAATTGGCTGGGAGCTAAATCATTTGAATTGCCAACTATTTCAGTAA
CTGGCTACAAGGCTCATACACGTTCAAAAGGTTACAACTCAGGAACTGTTTCTAACGACAAAAACGTCTACACTCTCGGC
TTTGACCGTGACGTTGAATTCTTTGTCGACAAAGCAGACGTGGACGAAACAAACCAAGAGCTGTCAGCAGCTAACGTATC
TAACACATTCATCACCGAGCACGCAACTCCAGAAGTCGATGCTTATCGTTTCTCTAAAATTGCTACGGACGCTATTACTA
ACAATCACTTCAAATCCGAAGACGATTTATCAGAAGTAAATATTTACTCAAAATTGAAAGCTGCTCTATTGCCTATCCGT
AAGTATGGGGCACAAAACATTGTCATGTACGTATCTAGTGAGGTTATGGACTTTTTGGAACGTTCTAAGGACTTCACACG
CTCAATCGCCACTACATCACCTCAAGGGATTGATACTCGTGTAACTTCACTTGACGGAGTTCAACTTATCGAAGTTTGGG
ATGATGCGCGTTTCAAGACTAAATTTAACTTTACCGAAGGCTTTGTTAAGGATACAGACGGTAAAAACATCAACTTCTTG
ATCGTTGCCAAACCAGCTGTGATTGCTAAGGCTAAATTTAACTCTATCTATCTTTTCGCTCCAGGAGAACATACTGAAGG
CGACGGATACTTGTATCAAAACCGTCTCTACCATGATCTTTTTGTTCTAAAAACAAAACAAGATGGTGTCTATGTTTCTC
ACAAATCAGCCTAATAGGAGGTAACAAATGAGAAAGTACGAAAAAGAGAACCAAGTATATGTCGTCCAAGAAGGCAGTTT
GCTTGAAGCTCAATTGATTGCAGATGGTTTCGAAGAAGTGATTGGAGAGGGTGGAATCGAAGAGATTTTGGCTACTCACT
CGCTTTCGGAAATGACCTTAGTCGAATTGAAAGCTCTTGCTAAAGAAAGAGGAGTTGAAAGTTACTCGACAAAATCGAAA
GATGAGCTTCTGGAGGCATTGAATGGCTAGTTTTAAAGCAGATAGAAATTTCTATTTGGCGCAATCTGACCGACAATTTG
ACGAAGGTAAAACCTATGAATTAGACGTCGAAGAAGCAAATGTGATCAATGAGAAAGTAAAGGTTGCATTTGGTGAAACT
TGGTTGAAAATTATCAATAACGTCAATAAGTCGGAGGAATCTCTTTCATAGGAGGTGGCTACTATCGCTTACTTAACTAA
AGAAGAGTATATCAAACTTGGTTTTGACGAGTTTACTGGCTTTGACGATCGATTGAAACAGGCTGAACTTGCAATCGATT
TATTTATTCGTCATTTTTACGACTATAACGACTTTGAGAGTGATTTTAAGCCTAGGAAGAAAGCTGTTAAGCTAGCTACT
GCTTACCAAGTGCACTACTTAGAAAGCTCAGGCATTTTGACGGCAGAGGACAAACAATCAATCTCTAGCATGACGTTAGG
TCGCACAACCGTGTCCTACGGCTCTCAGAACTCCTCTAAGGCTCATGAAATAGCTTCGGGGTATAATCTATCGCTTGATG
CATTTAACGCCCTTAAATCGGCTGGATTTCTGTATTCGGGGGTTGATAGATATGGTAGATAAGAGAGCATTAGTTGACTC
TGTCACAATCCAAAAGCAGGCAGATAAAGACGATTGGGGGAAGGAATCATATTCTGACCCTCTTTTATTATCTCCCGTCC
GATTTGACAGAAATTACAATGCACCAGGTGCTATCAACAATCCAGCAGGAACGAAGAATCCTACGTATAGCAAGCCAAGT
GTCTTGTTCGTGTACACACAATACTGTGATGTACAGATTGATGACACTTACCGCAGCGGGATTTTAAAAGATGGTGATCG
AGAGTACATCATCAATAAGATAATCCCCGTGTATTATCCGTTTAAAAATAAGGTCTATTGCTATGAAATAGAGGTGATGT
AATGACCTCTATTAAATTAAAAATAGATTTGAGCAAGGCGAAGGAAAAAATCAATAAGACAAATGTTAAAAAAGGACAAT
TTGCGATTGCCAATCAGGCTCTGCTTGATATGGATCCGTACATTCCGCTGAGGAAAGGCCCTCTAAGGTCTAGCGGTCAT
GTGACGGGTGGTGGTTCGCAGATTGTCTATAACACACCTTATGCAAGAGCTCAATTTTATGGCGGAGCATACAACAAGCA
TAAGAGTTTTAGTTTTAGCAAATACTCAACACCAGGTACTGGCAAGCGTTGGGATTTAAAAGCTAAACCTTTACACGCTA
ACAAGTGGGCAGAAATTGGATTGAAAGCGATGGGCATTAAATGACGAAGAATAACAATGACTTTGCTGTCGTCTTACGCG
CTTTTATTGATAGTCTAGGTATTCCTTTTAAATGCCGATTGGATTTTTTGGACGAAAAGGAGGGATTAGTCCTCTATCCA
TTGCCAGGCGGGCAAGTCAAGAAAGAGTACATGGACGGCTCAAAAGATGTAAGCCTCATCTTTGAAATCGCCATAAAGAC
GAAAGACCAGCAGAAGGCAAGTGAGTGTTTGTGGGAAATCAACAAAGAGTTGTCAGAGTTCGACCTTGATTTACCAAGCA
AGAATGACTCATATATATTTAACGACTTAACAGTAACCGCTCCGACCCTCAACGAAAGGGACGGCCAAGGCTACTACATC
TACTTGCAGGACATCACTGCAAGTCTAACTATCCTAAATACGAAAGGTAATTAATAAATGGTACGTAACAAGAACGCCCT
GCGTGGGCATTTTATCGCACAAGTAACTGATCCAAAAGTTGAACCTGAAAAATCAGCTTACTTGGAGCTAGCAAAATGGA
TCTCTGACATAGATGATGACACAGATGAAACTACGACATCTACTGCATATTATGACGGCGATGGTACGGAAGAAACAACC
GTCACTGGTGTCAAGGAAGCATATTCGTTCAAGGGAACCTATGACGCCGAAGACCTAGCCATGAAGTATATTGCTGATTT
GAAACGCAAAAAAGACAAAGACCGGCTTGTATGGCACAAAATTGTAGACTCTGACGGCAAAAATCAGCACGTCGGTATTG
CTACAGTAACCGGTATCAAGGCAGGGTCTGGTGCTGCTTCAGACTACGAATTGTTTGAATGTAAGATCTCGTATAACTCC
ATTCCGAAGACTTCAGCAGTCGTATGATAATGCGAAGCGTCTCTATCGAGGCGCTCTTTTTTTGTAAAAAATAAGGAGAA
AATATGTCTATTCAAATTGAAGTTAAGCGCTCAGGTTTCCCTGTTAAATTGGGAGAAGTAGAGCTGTGGTTTGATACGTC
TATCGAAAATCTAACAAGATTTTTTGATATTGAAAACGAAGTAAACAACCGATTTAACGAATATCAGAAAAAAATTGCTG
ATAAATCCAACAATGGCGAGTTCGACGACTTGAAGAAAGGCGAAATCAGCAAGAAAACAGTTGACGAAGCCTTGGGGCTT
GAGCGTAAAACTACCGAAATCAAGTATGATGTGGTATTTGGCGATGGAACATTTGCTAAATTGTACAAAGTTTACCCTGA
TTACGAGGCTCTAGACGAAGCATTTCATCAAGTTGATACGCTCATCGGAGCAGAGCTTGAAAAACTTGCTATTGAACGCA
AAAAGAAGGCTAAAACACGAGCTGAAGAGTACAAGACTAAGGCCAAATCAAAGAAGAAGAAAAAATAAGGAGGTCGGCTT
ATGAAGCTGAATGAACCTCTTGAAACCTCTTTTAAAGTTGAAGGCAAAACCTTTGAAATAGATTGTTCGTTTGATGTTGT
TTTAGATGTCTTTGAAATGTTTGGAGATGATGTGCTAAATGATGCCGAGAAACTTCAACTAGCTATCGAAATTATGACTG
ATGAAGTGATAGAAGATCCAGAACTTGCATCTCGAATCTGGAAATACATTGACGAGCATTTTTTAAAGACCAAAAGAGAG
CGTGTGGTCTATGACCGGAACGGAAATCCTATGCCTGTATCAAAGAATGAAGATGATGACAAAGCCCGCTTAATTGATTT
TGAAATAGACGCGCAGGACATATACGCTAGTTTTATACAAGCATACGGCATCAACCTCTTAGACGAGCAAGGAAAGCTAA
CATGGGCTGAATTCATGGCTTTGCTGAATGCTCTTCCTGATGACACATCAATGATGAAGATTGTCCAGATTAGATCATGG
AAACCTAGCAGTCACGACTCTAGCGAGTACAAGGGCTTGATGCGTAAATTACAAAGAAAATACAGTCTAGATAGAGAGGA
GGAATAATGTTTGGCAGATGGAAAAATAACCATTGAGGTTGAAGTGAACGGCCAGAAGCTATCTTCTTTGTCTGCTGACC
TAAAAAGGATTGAGTCTGACGCTAAACGGAGCGGAGAAGGCTTTAAACAAGCCAGCGACAAGATAAAAGAATCTGGTGAT
AAAGCTAAAAGCTCAGGCCAAGGCTTCAAAGAGGCTGGTGATAAGGCCAAAAGCGCAAGCGAAACAGCCAAAGCTGGCGG
AGATGGTTTCAAACAGGCAGGAGATCGAGCGAAAAGCGCTGGCGACGTAGCCAAGGGCGCAGGAAGTGGCTTCGACGAAG
CAGGAAACAAAGCCAAGGACAGCGGTGATAAAGCTGGTCAAGGTGCTAAAGGATTCGACAAGATTAAAGAATCTATCAAA
AACTTTTCTGTCGGCGCTGTTGGATTTAAACTAGCAAGCTCAGCAATGGATTTGGTCAGCGCGTCCTTAGACAAAGCGAT
TAACCGTTTTGATACGCTGGAGCGCTATCCAAAGGTCATGAAGTCTCTTGGTTTTAGTGCTAAAGATGTAGCCAATTCCA
CAAAAGAGTTATCAGATGGTATCGATGGCTTGCCTACAACGCTTGATGACGTTGTTAAAACCACGCAAAAGCTAACGTCA
ATGACTGGCGACCTCAAGACATCAACCAAGCTCACATTGGCCCTAAATAATGCGTTCTTGGCGTCTGGAGCGTCCACAGA
AGATGCAAGCCGTGGTCTGCAACAATTTAGCCAGATGCTATCAGCTGGTAAGGTTGATATGCAATCCTGGAAGACTTTGC
AAGAGACCATGCCTTACGCTTTGCAGAAAACCGCTGAATCATTTGGTTTTGCTGGTGAATCAGCACAAAAAGACTTCTAC
TCAGCCTTGCTAAACGGTGAAATCACGTTTAAGCAATTTAGTAAACGTCTGATTGAGCTGAATCAAGGGACGAATGGTTT
TGCAGAAATGGCCAAGAAGAACAGTGAAGGTATTCAGACCTCTTGGAATAACATTGTCAACGCGTTTGCTAAAGGTATCG
CAAACGTCATGAAAGCCTTTGATGATCTGAGTAAGGCCATTACTGGCAAGAGCATTGCCAAGAACTTAGACGGTCTAAAA
GCTGGTGTTAACGGCTTCTTTAAATTTGTCACAGACGGTATCAGAGGACTGGTTCCGATTGTACAGTCAGTAAACAACGT
ATTAGGCACTTTAAAGCCTATCTTTGACGCATTAACTCCAATCATCATGGGAGCAGTCGCTGGAGCATTAGCCTTTAAAG
GCGCAATGTTGGCGCTTGCTGTTATAAATGGCGTCAAAAGCTGGGTAGCTGGTTTGATTCAGTCATTCTTGTCATTTATC
AGTACGGCTACAGTTGCTGAGGGGGCTACATTAACGCTTGGTACTGCATTTGCTAGTCTTTCAACCGCAGGGATAGCTGT
TGCTGTCGGTGCATTAATCGGTTTTGTAAGCTGGCTGTCCAGAGAGACCGACGAGCAGAAAAAAGCCCGTGAAGCCTCTG
AAAAGCACAAGGAATCCATCAAGAAATTAAATGATGAGGTTGCCCAAGGTAAAGAACGCTATGAAGACCACAGACGAGAA
ATAAAGGCTACTGCTGACGAGAATGAAAAACTTGTCAGGAAGATTGAAGAATTAAGCTCTGTTCAGAAGAAGACAGCTAG
CCAGAAGAAAGAACTTGCTGCTGCAACTCAAATGTTAAATAACAATGTATCTGGATTGAACATTGTTTATGACAAAGCGA
CAGGATCAATCAACATGACTGCGGACGCTATCCGTAGGCAGATTGAAGTCACCAAGCAATCGGCAGAAGCAGAGGCAGCA
AACCAGCGCTTAGTTGAAATAGCTAAGCAGAAGCTGGAAGTTGAAGACAAAATCGCAGATGTTAAGAGCAAACTAAAAGA
CGCTGAAGAAAAACTCGGCGAAAGTGCAAGTAATAGCACCATCAAAGAGGTTGCTCTACAAAAGGTCAGAGAAGAAGCTG
GTAAGCAACTCAGCGACCTGGAAGGCAGTCTCAAGAGCTTAGAGTCTCAGTATGAAGAGACATCTAATACTGCTGTTAAA
TCTGCAGAAGCAAGCGCTCAAGCGGTTGAAGATGCTTCAGGCCGTCAAGTTCTGACTTGGAATACCCTGAACGAAAGCCA
ACGCAAATTGGTTGAAGATATGCGCTCTCAATACGAGACGATGCGTAACGAAGTTCAAAATGCGTTCCAAGCAATCGAAC
AGCAAGCAGTCGTATCTGTGGATCAAATGACGGCTAACTTGCAGAAGAATATCGAGTATGTCGATAAATGGGCTGGAAAT
CTTGAGACATTAGCTCGTCGTGGTTTAGATCAAGGGTTGATTGAACAACTTAGACAAGCTGGCCCGAAAGCAGCAGAACA
AACACAAGCCTTAGTAGAAGCCTCAGACGAACAATTAGGTAATCTCAACCAGAAATGGAGTGAGGCAGGGGACAAGGCTA
AAGAAGGATTCCTACGTGGTATTAATGCTGCAGGGGTTGAATTAGCTCCAGAAGTGCAAGCAATGGTAACTGCTATTGGT
GATGAGTTCAGAAAAGCTCTACAAGATGCAGGTTTTGATGTTAAAGCCCGTGAAATCCCCGAAAAGGTCGGAGAGGGTAT
CACATCAAATATAGCTGCTGCTGCACAAGCAATGTCTGGTATAGCTGAATCCGCTAAACAAGGTTTTAATGGCGTGCCAG
AAGAAGCTAGAAACAGCGGGGCGCAAGTAAGCGGTCAGTATGCACAAGGTATCACAGATAACCAAAGTGTGGCACAAGGA
GCTGGTGAATTGCTCAAGAGTGCTTCACTAGGTGCTCTAGACGGCATTTTTGGTGACGCGCAGACTAAAGGTTCCGAACT
CGGTTCGGGTCTTAGTTCTGGTGTATCTGGCGGTATCGAAGCGGTTCAGGGTGCTGCAAACGCTCTGAAAGCTGGAGCAG
TCACTTCTTTAGCCGGTATGGCTTCGGAAGGTCAGGCGAAAGGTTCTGAATTTGGCGGAGGTATCGCAAGCGGTATTGGA
ATAGGCCAACAGCTAGCCGTGGGCGCTGCATCAGTGATGAACATTGCTATTTCAGCGCAATTTCTCGCAATGGCCTCTGA
TGGTCAGAGCAAGGGTTCACAATTCGGTACTGGTATCAGCACTGGTATTTCTTCAACCCAAGGAATCGCAACAGGCGCTT
CAAATGCGCTGAAAGAAACAGTCAATGCAAGTGTGAGCTCACTCGGTCGTGATGGTCGTAAAGCAGGTTCTGACTTCGGT
TCTGGAGCCACAGAAGGAATCCAAAGCCATCAGGGCGGTGCACATAGCGCAGGTTCGTCTCTAAGAGATAATGCCACAAA
TGGAATGCAGGGCGGATATAACTCAGCATACGGGGCAGGTATGTCCATTGGTGAAGGTCTAACAGCTGGTATCTATGCTA
TGGCTGGATCAGTGGCAAATGCTGCAGCAAGTATCGCTTACGGTGCTGTGTCTGCTGCTCGAAGTGCTTTGAGCATCAAC
TCACCATCCAAGGTGTTCCGTGACAAAATCGGGCGAGCAATTCCAGAGGGTTGGGCGCTTGGTATCGACAAATACAGCTG
GTATGTTGATAACTCAATGGATGACTTAGCAAAAAATACGATTGATGCAAGCGCTAAATTCGTTTCTGGTTTTGGCTTGG
ACATTCCAAAATCAGCAGAAATAGCTTCAGGGCTTAACGCTTCCTTAGCTTATCGCTTCGGTGGCGGTGGTTCTGCTGGC
GTGTCTAATAGCACATCAAATGTAACCAATAATTACACTCTTAACGCTACAGGACAAGGGAATAACGACTTCTTCACTCC
TGACAACATGCGCAGATTGATTAGAGAGTTAGCATACTACACCAGACAAGAAAGGGGGCGTATGATTTAGTATGGCTTAT
ATTAGCTTTGACGGAAAGAAAAGCACAGACTTTGATTTGCGTCTAATAAACGAAGTCGAACACAGTTCGGCAAGTAAAGA
TATTAGTCAAGTCACCGTCTCTGGCCGAGATGGTGTTTTGCTTATTGACAACAATCGCTTAAATCCAGTGACCAAAGAGT
TTCCTTTTCGGATAAGTACCAAGAGTGACTTAACCAAAATCGGGGAGCGCTTGACGGACTGGCTTGCTGTCAATGGCTAC
AAAGACTTGGTTCTCTCATGGGATCCCGACTTTGTGTACCGTGCAGCATTCCTTGAGACATTCTCAATCTCGGAGATTCT
CAGGCAGTTTGGTAGTGTTAAGCTAAACTTCCTTTGCCACCCTATCAAATTTTATAAAGACGGTAGGGATCGCTTGACTG
TGTCAAATGGTCAGACTATCCAAGGCAAGGGAAATGTTAACGCAAAGCCTGTTATTATTATCTCAGGAAACGGAACGACC
ACTATTACAATCAATGGCAGACAGACCAAGCTAAAAGATATCCAAGGCGGGATAACCCTTGATATGCAGACTAACCAAGT
CTACAGCGGAGGGCTTCCTGCTTGGGATAAAGTGGTCAGAGCACCGCAGTATAAGATGCCTTACTTAGAGCCAAAAAATA
ACCGTATTTCTTGGGATGGCAATTTTACAGTTTCGATAATTCCTAATTGGGGGGTGAAGATTTGAAGCCTATTTTATTTA
ATAAGAATGAGCAACAATTCGACACTTACGGGTTGGGAGAAATTGATGTAACAACAGGAAATGTCACCCGTGAGAGAAAC
GGTCTCTATACGTTTTATGCGGAATATCCAGCTAATGGCCCTCTAGCCTCCATCTTAGAGAAAGAAATGAAAATCAAGGC
AGACGCTGGACTGCGAACGAAAAACCAGACCTTTGAAATATCCAGAATTGTCAAAGACAGTAGCGGAGTTTTAAAAATCT
ACGGTAGCCACATAAAGCATAAGTTAGAGTATATGGCAGTTCGTCACGGAATCAACCTAAGCGGTACAGCTTCCGTGGCT
CTTGCTATCTGGGCTAATAACCTGATAGGTGACTATCGTTTTTCCACTTGGTCAGATATTGATACGACAGGTAGCACAAC
ATTTACCGCAGACAAGATGACCAACGCGCATCTTGCTCTTGGTGGTGTTGAGGGCTCTATTTTAGACGTCTGGGGCGGTG
AGTACGAGTTCGACAACCTAACAGTTAGGTTGCACAAGCAACTTGGTAGAAGAGCTCCTACGGTCTTAGAATACGGTAGA
AACATCATATCAGCCGAGAGTGATGAATCTATCGAAGAATCCTACACCTCAGTCTATCCGTTTGCTACCTACACACCAGA
CAGCCAAGGGAGCGATAGCACACCAGCACCCGTCACGGTGACAATACCAGGCGATTATGTAGACAGCAAGTACATCAGCA
TGTACGCTAACAGACGTATAAAAGTGGTAGATTTCTCCAGCGAGTTTAAGGAGAAGGAAATCCCAACCCCTGACAAGCTG
AGAACTATGGCATTGAAGTTTATGGAGCACAATAAGATTGGCGCTCCTAAAATCAATACCAAGATTGAGTACGTGGACTT
GGCAAGCACCCTTGATTATCAAGATAACAAAATCATTGAGGAGCTGGAGTTCTGCGACATCGTACCCGTCTACTATCCAT
CTATCGGGATTACAGAGGACGATGCAAAAGTTACTAAAATTGTTTACGATTTTGTCAACGAGCGCAACGAATCTGTAGAG
TTTGGTATCATCGGTGAATCTATTCGCTCGGCTATGACTGGTGGATTGTCAGGACGCATGGACTCGCTAGAGAATCGGCA
GAAAGCCATTGAAAGCGGGCTACCTGATTATCTCTTGAATGCGTCAGGCAATAAAGTCTGGTATCAGAAACCAGCTGAGG
GGACAGAACACAAACTCGGCGACTTATGGTTTGAGAAAAACGGGCAATATGACCGCATGTATGTCTGGAATGGTGAGATG
TGGGAAAAGCGCATTGATACCGAAGATGTGGACAAGGTCAAGAAAGATATTGACGAGAAACTGAAGCAATCCACAGAGTC
CATCCAGCAAGTCGACAACAAAGCCTCTGAAGCCTTGACAAAGGCAGGCGCAATCATTGATAGCCAAGAGTTGCTGGATA
AGATTAATGCCCATCTATATTCAGACGCTAATAATGACGGCAACGGAATCTTGGGCAAAAAGTTTCGACTGCAACGAGAA
GCTAACCGTTCAACTCGGAACATAGCCACATCAACTAGAGATAAGCTAACCGAATATCAACGCACAAACGATGAGAACCT
AGTTCGCATTGGTCAGCAACTGGACAACACGGTCAGTAAGGCCGAGATGAAGCAGACTGCAGATGGGATTAGAGAGACGA
TTTTAGAGCTTCAGACCAATGGTTCAGGCGGGCCGAATATGCTCAGAAACTCTCGCGCAGACGAGGGCTTGCAGTATTGG
GCAGAAGCTAATAATAGACTAGGCTTTACCTCTCACCAGTTCTACTTCAACGGTCAAAAGAAGATGTTTGAGTTGAGGCC
TGGAGCAGTCGTTAAAAGTCCACGTTTCATCGTTAAACGCAATGCTGATTACACGCTGAATGTCCTTGGATTTGATAATA
ACTCTAAGTATTTTAGAGTTTATTTCTGCAAGCGCAAAAAGGGATCAACAGCGGACTTTGAAGAAAAGCAACTGGTCTTT
GACGGCCAACCGCAATGGACAGACGGCCCTGTATTTAACAACGTCAAAACTGCTAAGAAGTCGTTTAAATTTAACATCGG
GGAATTTGATGACGGCTATCTTCAATTTGAGTATGACCGAAATAACCCCAATAAATGGGGCGGTCTATTTATGACCGAGT
TGGATTTCTACGAAGGCACAACCGATCGTAAATGGCAACCGGCACCCGAAGATGGCGCAGAGTGGCTAAATGGTAAGATA
ACCACATTAGACCGTACGGTGGACGGCATTAAAGCGACTGTCACAGAGGCCAAGAGCTACATCGACGCAGACGGACAGAG
AAGACAAGAGCTGAACCAGCTAATCAGAGACGAGACGGCCAAGGGCATCAATACAGTCTTGTCTACAGTCGAGCAGTCAG
GCTATGCCAAGCGTACAGAGATACAGTCTATCACAGAGACGCAAAGGCTCTATGACCGTATCATTGGCACGACGGAAGAT
GGAATCAAGCAGAACATCGCTCGGATGACATTGACGGATAGCCTGTTTCAGACGGAAGTCTCGAAGGTGGTTAATAAAGA
GCTTACGTCTTCAAATTATGTAGCCAATCCGTTTACCATGTCAGATTATGTAAGGAAATATTTTGGCAAAGGGGATTCTT
CAACGGTTTCTCTCGTAAGTTCGGGCCTCTCCGCTTTTGGCAAATTGGAGTTTCACGCCAATTCAAGGTTGACGTCTAAT
GATGCCGTGTGGTTGCCGTTAAATCGAATCCCAGAAAGTGTCAAGGATTTATCCTTTTCAATCGTTGTTGAAGGAATTGA
TAAATGTAATATTTCCGTAGCCATTGGCACCGAAAATGCATCATCATCTATATCCTACAAACGGCAAGGCGATACGATTT
ACGGAACATGGACGGGCATTAGCTATTATTATAAAGGTTCTGACGGTGTTTATCTTAAAATCTCATTCTCTGGTTTAAAT
GGGGAAAGCGTGTTCCTCAAAAAACCTATTGTCGTAGAAGGTAGAGAGCCTAAATTCGATTTTGAGGTAAACAAGCGGAT
GGAAGTAGACCAAGCTGTCCGAAGCGTCCAAACTCAATTGGCGGGCTCTTGGGCTATCAAAAATCTAAATTCAGCTGGCG
ATCTAATCTCTGGTATCAATTTAGGCGCAGATGGTAGGAATCGCATTACTGGTAAGTTAACACACATTACTAATGAGACG
CTGATGGACAGAGCTAGTATAAAGAGTGCCGCGATCGAGAGCATAACAGCTGACCAAATAACCACTGGGACACTTAATGC
ATCGCGAATCAATGTAATCAACCTCAACGCAAAAAGTATAACATCTGGAACGTTCAGAGGGCTTGAGTATGAAGGTGGTA
TTATCCGAGGGAACAACGGGAATACTATCATCAATCTTAATACTAATTTCACGACGTACAATGGTACGGCTAGGATTGAG
TTCAAATCACCTCAGAATTGTTTAGTCCACAGTTCTGGTGGTACACACGCTTTCTTAACTCCAACTCAAAGGCAAGGCAC
AACTTATGCAGCGTGGGCCTTAGGTGTTGGTGGTAGCGCGCTTGATACCAATGCTAATTTTACGGGCATTAAGATATTTA
ATGACCCTGGAGCGCGAGAGGTTATTTTGATTGGAGATGTGCGATTTGTAAAAGATACGTTTACCCGAAATGCTCCAGCT
ACAGCGTTAACCGATATATTATCTCAAATACAATATAACTTCGTTCAAATCAAAAATTGGTTTCAAAGAAGTGATCTAGG
TTACCCTGGTCTATATGACATCGGCTTATAAAAAAAGGAGAAATAATGACAGATAAAATTAATCAAGATATTATCAACGA
TTTAGGCATTCAGCTTGCTAACAAAATTATCGAGGCGTCAGAGTACAAATCTCGTCTCATAGCGGTTCAAGGCGAGCTAG
ATGCCTTTAGAGCTGTTCTAGCCCGCAATGATGAGTTGCGAGCTAAGTTTGAAGAAGAACAAGCGAAAGGAGGAAATCAT
CAATGACATTTGAAGTAAAAGATGCATCAGGTCAATATGGCCCTGACGGAACTGTTATTAAAACGATTGTTACGATATAC
CAACAACAGCCATATTATGCGACTGCTGCATTTCCACTTGATGGAGATCATACGCACAAAGAGGCAAATGAGTTATTGGA
AATGATTAAGCAGGAGTTCTTTAAAGAGCACTACACAGCGTATGCGTTTAAAGAGCTTGATAAGTCAGTATCTAGCCAAA
ACGAGAAGGTAGACAAGCTGACTAAACTTGCAGAAGCCACTGTCTTAGCTGTAGCTACTAACAAGGATAATCCAGTAGAC
CCTACGATTTACAAGCGTTATTTGGAACTTATCGATCCAGCAGTAACTGGCAAGCTATATCACGCTTATGATGTATTCAG
CCTCGAAGATGCTTCGCACGAAGAGAAATTTGGGGAAGGTAAGCGCGTATTAGTGCAAGTTAACAAAGACTTTACTTACG
ATGGCCAGCCCGCATCTGAGTTTAAGACTGGCGGTTCGCTTGAACTTGCTGGTGTTGGTGCAGCATTTCCTTGGACGATG
CCTAAAGAGTAGAAAGGGGTGCTTATGCCAGAGTACGAAAGATTTATTTTGCAATTGGGGCTATCTCTAATCCCTGTTTT
AGGCCTGTATCTCTCAATGAGGGATCGGGCCACAAAAGAAGAGAATAGAAATACCATCATGGAGAAGGACATCGAGAATC
TAAGAGAGTTTAAAGCTTCAGCTAGCAAACGCTTAGATAACCATGATGAACAAAACAAGGCTATTTTAGTCTTAGCGGAA
CAAGTTAAGGTTTTGAGTGAAGATGTAAGAGAGCTTAAGACTTTAATCACTAGCAATCGATAACAAGAAAAAGAGGAAAT
ATAATATGAAAAACATTAACTGGTCTGTACGTTTGAAAAACAAAAACTTTTGGCTTGCTCTTGTACCAGCGCTTGCCTTG
CTCTTCCAAGCTTTCGCTGACATCTTCGGCATCAAGCTTGAGTTTGGGGCTACCATTGATAAGATTTTAGTCTTCATCAA
CGTTCTGTTTGCATTCCTTGTCTTGGTTGGTATCGTTAATGACCCAACTACAGCAGGTCTGACAGATAGCCGTCAAGCGC
TAGATTACAACAAACCAAAAGAAGACTAATATAATTAAAGGAGAATAACATGGCAGATATTGCAAGCTGGTTCGAAGCTC
GTCGTGGAGCAGTTACTTACTCAATGCTAGGCAGCCGTAACGGTACAGACGGTACAGGAGACTGTTCAGGAACTATTTCC
CAAGCTCTGAAAGACAATGGATTCGCTATCCAAGGATTGCCATCAACTGTGACCCTTGGCTCTCAATTGGCAAGAGTTGG
CTGGGTACGCATCAGCAGAAACGAAGATTGGAACGCTCAACGCAACGACATTGTCATGATGTCATGGAGCGCAGACATGG
CAGGTTCTGGCGGAGCTGGCGGGCACGTCGGAGCAATGCTAGATTCGGTTAACTTTATCAGTTGTGACTACTCAACTCAA
GGAGCGCCTGGACAAGCTATCAATACTTATCCGTGGGATTACTACTATAATGCTAATAATCCAACTTATATTGAGGTGTG
GCGCTACAATGGCAACGCACCAGAAAAACCATTGCCTAACACAGCAGTGGCTCCGTCTGACTCACGCAAGCCAAGTAGCA
AGGCTTACTATTTGGCAAATGACGTTCAACTTGTTAACGATATTTACCAAATCAAATGTGATTATCTATGTCCTGTTGGT
TTCGACTGGACAGAAAACGGAATCCCTGTTAGCTTGGTGAATTGGGTTGACGAAAACGGAAACCACGTTCCAGATGGCGA
AGACAAGGACTTTAAGGCGGGCATGTACTTTAGCTTTGAAGTAGACGAAGTGCACATCACCGATACTGGCGACGGTGGAT
ACTACGGTGGATATTACTACCGAAGCTTTGAATTCGGACAATTCGGCACAGTCTGGCTCTCAGTTTGGGATAAAGACGAT
CTAGTAAATTACTACAACTAAAAATAAAAAATAGAAGTATTAAAATTTAATTCAACCCTACTGGCTAAATAGCTGGTAGG
GCTTTTTTGTTGTAAAAAAATAAAAAAAATTTTAAAAAAGTTGATAAAAAGTGTTGACAAAGCACGCAATGCGTGCTATA
ATATAATCAAGATAAAGGTAAAACAAAAAAGAAAGCAGGGAATCAAAATGATTAACGTAAACAACACAAACAGCGCAGAA
TTGGAAAATGTAGTAGTTGATGGACAACTTTGTTTGAGTGCTTCTAAACGTCAACCAGTTTGGGTGGCCGAAATTGTCGG
CACACATCCAGTTTACAAATTGGATCGTAAATTTATCGACGAAGACGAAAGTGGAGCGGGTTGGAAAGCTTGGAACCTTG
AAGAAAACAAAATTTACTGTATCAATCCTAGCGCAAATAAAAAAGATCAATACTTTGTAGTCCTTGTGGATGGTGCACTT
AATGAGTTAACAAAAGGTCAAGTGGAAGAAATGGTCAAATAAAGGAGGATAAAAAAATGTTAGTTGGAGTAAGTCAAAAA
AATGATTTTGGGTGGTCTGCCCAAGTTGTAAAGTTTCCAAATCTTGAATCAGCGGAGGCCTGGCTAAACAAGGAACAATT
TGATTTTAGAGACAGGTATATCTTTGACGACGAAGAGGAGGCTTTGAATCACTTAAAAGAGATAAAAAGCGTTAGTTGGG
CAAAGGAAGCGCTAAAAGATGCAGACACTCTGACATTGCTTGATAACGGAGAGTTTGATATTGAGATGAGCGACTCTTAT
ATTTATAAAATGATGACAAGATAGTTATTGGAGGAGGGAATGAAATTTGAATTATTTAAAGAGCTGTACAACGAGGCGTT
AGGCATCGCCTCGTTAGACCTCTTTGTTGCGGAACGTGGATGGCAAGATTGGATGGAAGACTATGATGCAGATGATGTAG
TAAAAATCTTAACCAACATTTACTACCTAGCCAATAACCCTCTCAAAGATACTCGCAAAGTATCAAGAGCTGAGTTTAGC
CGACAATACAATATACCAAATAGGACTCTGCAAGACTGGGATCTAGGAAACCGAAATGCGCCAGAATACGTCAAGCTATT
ACTTGATTTTGCACAATTTACAAATAGATAAGCCTCTATCGATAAACAAGACTGCTATAATATTTACAAATCATTACCAG
CTTTTGCTGGTTTTCGTTTGCAAAATTTTTTAAAAAAATCAAAAAAAGTTTGTAAAAAGGGTTGACATTATATAACAAAT
GTTATATAATAATAATGTAAGGAGGTTGGCAGACCTTACAAATAAAATAGGAGGTAAAGATATGCGAGCCAAGCATAAGA
AAAAGCCACCAAAACTGAAATTCAAGTTCTCCGTCAAGATAAACTTAGTAATCATCAGCTTTGAATGGCAAATCGAAATC
GGGGAGTAAACCTCCCCGCCCCTAAGGGGGCTTATGTACAGTATATCAAAAATTCTTATGAAAGTAAATTTTAGAATTAC
AAAGCATCCTTTTAATTGGACAGCATTTATCATCTGGTTAATCGTGATTGTTGCTGTTGTTTACTTATTCACCAAATAGG
AGGAAGTCAGATGAAAGCGGATAGCAAAAAAATTAAGTGGTTACTTGATAATTTCAGCCAATACAAAATTTCAAAAGCAA
CCGGAGTGGCCCAGCCCAGCTTATCAAATATTAAGTTAGGTACAAGAAAAATTGAAAACCTTAGCTTAAAAGTAGCTAGC
AAGTTAACAGAATATGCGGAGGAATTAGAAATGAAAAGAGAACAAGAAATTCTAAACATCATCAAAGAAATGGAATTAGA
AGCAGATATGCTTGATATTTGGGAAAACGAAGATGGGGACATCAGCATCCAAAGTCGTGGCGTAGTACCAGCGGATGAAA
AAGAACTTAGTTTGAAATATGTTGGTTATGTGGATAATGGACAAGTTTGGTTTGAGTAATAGATAACAGGCTGGCAGTAG
TGCTGGTCTGTTTTCGTTTAAACGGAAAATTTTAAAAATGTCTGTTATAATAGAAAATTTTTTGATTTATTTACTGGATA
GTGATATAATAATTGTACACAGATTTTAAACAATCTACTAGATAACCAAGTGCAGAGAGGGTGATACCTCGCTTGGATTG
TGTACATAATTCCCGTTGCGCTTGTTGCGAGATATTGCAGGAAGATAAGCAACTCTCTTCTGGGCGATCGGAAGAGGTCA
TGACGTGAAAGAAGATTGAGGGTGTACATAGTATGGAGATTGTGCGTAGTTAGACCATTATCATACGGTGGCGGTGACAA
TAGACGCTCTCTGTGAGAGAATAATCTGGCAAGGCCTTATGTAGCAGTAAGAACCAAACCAGAAATGCTAAAATAAACCG
TTTTGCACTTGAGGCCGAGCAATCGGCCGATAACGCCAAAGATAAGTACAAGTAGCCCAAATTGTGCATAAAAATCACAA
GATATATTCTGCTAAAATATTAATCTGAATGTCGGGTGAAAGTTGGACGTAACCAGTCGTGCCTAGCCATTAAAACGCTA
CGGAAGTTATAGGGTCGCTCCTTATGGCTCAGACCGTGGTAGGCTATCGGTCAATAAATTGCGTACAATCGAAGTAGAGC
GAAGGCTCATTTGATAGATTGTTTAAAGTTTGTGTCTGCTCTTGCGTAATGTAAGAGTTTTTTTATTTTAAAAAAATTAT
ATTTTATTGGAAAATTTTACGAATAAATAAGGTGGAGGTGCAAAAATGAAAATACTAAATACTGAAATCACACATATCAA
CGAGTCTAAACTTGGTTTTGAGCATTGGGTAGATGTGACTTATACCGCTCCCATCTTAAAGGGAACATACACTGTTAGAG
TCATGTTGCTGCTTGCCTTTAAAACCGAAGATCCAGAAGTAATAGACTATATGGTCAGAGAGTGGAAGCGGCGGGATATT
ATCCATCACTCAATTTTGATGTATAAGATTGAACAAAATGACCATAAGCGCAATTTATCGCCCCAAATTTGCCCCAAATA
ATTTTAGTTTTTAACTCAATTTAACCAGATAAAAAATAGAAAAAGCCCTATTTTTAGGGCTTTTATGTCGTATAAAATAA
GATAAAATCATATCTT
