# Supplementary material for: Viral dysbiosis in children with new-onset celiac disease
Source: PLoS One. 2022 Jan 14;17(1):e0262108. doi: 10.1371/journal.pone.0262108 (PMC8759644; doi:10.1371/journal.pone.0262108)
Supplement: S2 Table — (ZIP) [file pone.0262108.s002.zip › Virus_Genomes/Streptococcus_phage_Sfi21_GCF_000837365.1_ViralProj14133.fasta]

>NC_000872.1 Streptococcus phage Sfi21, complete genome
TCTTGTCGCACGCAACTTTTGAGGATTTTTAAAGGGTGTCTATACCAAACGGAGAGGAGTAATGATGAGTGGTTAAGAAT
CCATACTTCAAGCAGAATTCGGGGCGGTTACCAAGCGACCCTCCGAACTATTTAGGTAATGTAGCTAGAGAAACATGGCG
CAAAATCGTTCCGTTTTTAGAAGCTACTGAAAAGGTGGAACGAATTGATACATTCCTAGTTGAAACATACTGTACTAACT
ATGAACTATACAAGACAGCCTATGAAGACATCAAAGAAAATGGCATTCAAACTGAAATAATGAAGATTGTCCAAGCGCAA
GGTAGCGGTGAAATCCTTGGTGAGCAATCAATGGGCTTTAAAAAAAATCCAGCGGTAGCAACTATGAAAGATGCCACAGA
AACGCTTAACAAGATAGGTATTCAGTTAGGTTTGACACCTAAAGGAAGAGCAGAATTAGCTGAAATAGCTGGGAATCAAA
ATGATAATAAGTCTCTAGGAGATATGATGAAAGAATTTTTGGGTTAATAAAATTGGAAAGGAGCAACAGTGAAAACAAAT
CTGATAAAAACTCATGATATAGATGCAGCATATAAAGAATTTGATTTTTCAGATGTTGCTAAAAAATACCAAGATGATGG
TACAAAATATTGCTTTGATGCTTTAGAGGGTCGAATAGTCACTGGTTACATGATTAAACTAGCCTGTTTCCGCCATTTAA
GAGACTTACAAAGACAAGGTAACGACGACTTTCCTTATACCTATGATACGGCAGAAGCGGACAAGCTATTGCGTTTTGCT
AGAATATGCCCAAACGTAGACACTGGAGAACCTACACAACTGATGCCGTGGCAGAAATTCATTCTTTGTATGCTTTTCGG
ATGGAGAAATGCTAACGGTGGTAAACGCTTTAGTCGTGCTATTGTTTCGGTTGGTCGTGGTCAAGGTAAAACGTATTTGA
TGGCTATTCTTACGGCGTATTCATACTTTATTGAAAGTTTCGGATTATCAAACCAAGATTATCTGGTAACATCTATCAAA
TTCAAGCAAACAAACAAGTTGCTTGGGTACATCAAATCAATGATGAAGCAGATAATCCAAAAAGAGCCTTTCAAGAGTTT
AGCTAATGAAACTGAGTTAGGTCTGCATAGCGACCAAGTCATCATGAAGGCTAACAACAACATTTTAAGGGCAATATCTG
CTGAAAGTGGGCAATATGATAGTTTTCACTTTACAACCGCTATTTTTGACGAAATGGGAGAAATAGAAACAAGGAATGCC
GTATCTAAAATCGTTTCTGGACAGGTAAAAGTCCCAAACAGACAATTCATCCAAATTTCTACAGCTTACCCAAATCCGTC
TGTTCCATTTAGGGAAGACCAAATGATTATGCAACAAGCGATGGAAGATGATGACAATAGGGAAGCTGATACATATCTTT
GTTTAGTGTGGTCACAGGATAACCTTGAAGAGGTATTTCAACCAGAAACATGGATGAAAAGTAATCCGCTTTTAGATTTG
GAACAAGAGCGTGATAATCTCATGAAAGGGTTGTTGGATAAAAGGGATAGCGACCTTTTAAGTGGAAACCTTTCCGACTT
CCAAGTCAAGAATATGAACTGCTGGCTACTTGCTGATAGTAATAGCTTTCTTGACCTAAAAGACATAGAAAATGCAGTCA
TTGATGACTTTGACATAAAAGGTAAGCGTGTATATGTCGGACTAGATGCTTCGATGTTTAGCGATAACACAGCTCTTGGT
TTCGTATATCCCTACTTGGGTGAAGACGGTAGCCAAAAATGGCATATTGAACAACACAGTTTCATCCCGTGGCAACAGGC
AGGGTCAATAGAAGCCAAAATTGAACAGGACGGTATCAACTACCGAGATTTAGAAACCAAGGGATTTTGTACAATTACAA
GCCACCCACAAGGACTTATCAACCCAGAAGAAGTGTATCGCTGGTTTATAGATTATGTTGAAGACAACTCACTTGACGTT
GTCTTTTTTGGTTATGATGCCATGATGGTTAATAAAATTATCAAAGCATTGGAATCTAATACAAGTTTTCCACTCATGCC
AATCAGACAACGGACAAGTGAGCTAAAAGATCCTACAAAATTCCTTCAAACACTATTTATTGAGGGCAATATCACACGTC
GTGATGATGAAATCATGCGGAAAGCCTTAATAAATGCAGTTATTAAAGAGGACAACATTGGTATCCAAGTAGACAAAATG
AAATCCACCTACAAGATTGACGTGGTGGATGCTCTTATTGATGCTTTTTACGATGGCATGTATGCGTTTGAGGACTATGC
TATTACCAACAATCCGACATGGAAAGTAGAGCACATGAGTCAAGAAGCTGTATTAGAGTGGCTTAAAAACCCTGAAAGTG
GCTTGCTAGAGGAGTATTAATATATGATTTTAAAGTTTTTTAAGACAATTTGGGCTATTTTTGACATTTTAATGTTCATT
TTAGCTGCAATTTCGATTAATTTAACAACTTACAATATTGGTTACGTGTGGTTTGGTATTAGCATGACTATCACATTCGT
ATTAGCAGGGCTAGTTAGTGAACTAGCCTCAAAAAATGGCTAGAAAGGAGGTGATAAAAAATGCCAATATTTAATATAAC
TAATCTCGCAACAGAGAGTCCACCTAGTAACCAAGATAGTTTTTTTGATATCACTGATCCAGAGTTTTTAGACGCCTTGA
ATGGTAGTGAATGGGTATCAGCAGAAACTGCTCTTAAAAACTCTGATTTATTCTCTATTATTAGTCAGCTATCTAATGAC
CTAGCTACTGCTAAGATAACGACTAGTCGAAAACAGCTACAGGGTATCGTGGATAATCCGTCAAATAACGCTAACCGATT
TAATTTCTATCAGTCTATCTTTGCTCAAATGCTATTGGGTGGTGAAGCCTTTGCCTACAGATGGCGAAATGAAAACGGGC
GTGATATGAAGTGGGAGTATTTAAGACCATCACAAGTTTCGTTTAATCGATTGGATAATCAAAACGGACTTTACTACAAC
ATCACTTTTGACGACCCACGCATTCCACCAAAACAACACGTTCCGCAAGGCGACATATTACACTTTAGATTGCTATCCGT
GGATGGTGGTTTGACAAGTGTAAGTCCTTTGATGGCTCTTGGTAGAGAGCTAAACATCCAGAAAGCCAGCGATAAGTTGA
CGCTTAATGCGCTTAAAAATGCCCTAAACGCAAATGGTATTTTGAAAATAAAAGGCGGTGGTTTACTAGACTTCAAAACT
AAGCAATCACGTTCACGGCAAGCTATGAAACAAATGCAAGGCGGTCCATTGGTTCTTGATGATTTAGAGGACTTCACCCC
TCTTGAAATCAAATCAAATGTGGCTCAGCTACTTAGTCAAGCTGATTGGACTACTGGACAATTTGCTAAAGTCTACGGTA
TCCCAGAAAGTGTTGTTGGTGGAGAAGGTGACAAACAATCTTCTCTTGAAATGATTTACAACATCTACTTTAAAGCAGTA
TCACGTTTTTTAAGACCGTTTGTTAGTGAGTTGTCTAAAAAACTTTCATGCGAAGTGGATGCTGATATTTTACCAGCGGT
TGATCCAACTGGCTCTAATTATATCGGTTTAATCAATAGCATGGTTAAGACTGGCACACTAGCACAGAATCAAGGTTTGT
ATGTTTTGCAACAAGCTGAAATTCTACCTAAAGATTTGCCAGAGGGTGAAACCGACTCCACATTGAAAGGAGGTGAGACA
AATGAGCAATATTGATATCAAAGGCTATATAGTAAGCAATGATGATAAGGACTTCTATGATTTCTACGGAATGACCAGTA
CCTATCCTAAAATGGTACAAGATGCTATCGCTAACGATGAAGGCGAAGAAATCACACTTAACATTGCTTCTAACGGTGGC
GATGTTTTTGCAGCAAGCGAAATCTACACAATGCTTAAGTCGTGTGGCAAGCGTATTGTTGCCAATGTACAAGGTCTTGC
TGCTAGTGCTGCAAGTGTCATTTCAATGGCTGCTGACACAGTACGTATCAGTCCAACAGCCCATATGATGATTCATAAAG
CGTCTAGCGGTTTAGTTGGCAATAGCGATGACATGGAACATCAATCAGTAGTATTGAATAGCATTGATGAGTCTATTGCA
TTAGCTTATGAAATGAAAACAGGTCTTAAACAGACAGAATTACTTGACCTCATGGCTAAAGAGACATGGCTTAATGCTAA
AACTGCCGTTGATAAAGGATTTGCGGATGAAATCATGTTCTTTGGTAATGACGAAGAAATCATGGTTACTAATTCCGTTC
ATCAAATGCCAAGCAAAACAGCAATCAATAAGTTTAAGAATATGATTGCTACACCTAAAACTAATGCTTTGCGTGAGCAA
AAATTGAAAATTTTACTTGAAAAATGAAAGGAAGATGATAAATGAAAACATCAAATGAATTGCATGACCTATGGATTGCA
CAAGGTGATAAGGTCGAAAACTTGAATGAAAAACTTAATGTAGCTATGCTTGACGATTCAGTAAGTGCTGAAGAATTGCA
AGCAATCAAGAATGAACGTGACACTGCTAAAATGAAACGTGACTTGTTCAAAGAACAATATACTGAAGCTCGTGCTAACG
AAGTAGCAAATATGTCTGAAGAAGAGAAAAAACCTTTGACTAAGAATGAAGAAGAAGTTAAAGCTAACTTTGTTAAAGAT
TTTAAAAATCTTGTTCGTGGACGCTACCAAAACTTGCTTGATTCTAAAACAGACGGTTCTGGCTCAGATGCTGGCTTGAC
TATCCCTCAAGATATTCGAACAGCTATTAATACATTGGTCCGTCAATTTGATTCATTGCAAGAATATGTTAATGTTGAAA
ACGTAACTACACTTACTGGTTCACGTGTTTATGAAAAATGGGCTGATATTACTGGTCTTGCTAAACTCGATGACGAAGGC
GGACAAATTGGTCAAAACGATGATCCAAAACTTTCTCTTATCCGATATGCTATCAAACGCTATGCTGGTATCTCAACAGT
AACTAACAGCTTGCTTGCTGATTCTGCTGAAAACATCCTTGCATGGTTGTCTGGTTGGATTGCTAAAAAAGTTGTTGTAA
CTCGTAACAAAGCTATCTTGGAGGCTATCGGTACACTTCCAAATAAACCAACATTGGCTAAATGGGATGATATCATCGAC
CTTCAAGCTAAAGTTGACCCAGCTATTAAACAAACTTCATTGTTCTTGACTAATACTTCTGGATTTACTGCACTTAAGAA
AGTTAAGAATGCAATGGGTGACTATTTGATGGAACGTGATGTAAAATCACCAACAGGTTACTCAATCGATGGTTTTGTAG
TTAAAGAAATTTCTGACCGTTTCCTTCCTAATGGTACTGGTGGAGCAATGCCGCTTTACTTTGGCGACTTGAAACAAGCA
GTAACATTGTTTGACCGTCAACACTTGTCACTTCTATCTACTAATATTGGTGGTGGAGCATTTGAAACAGATACTACTAA
AGTACGTGTTATTGACCGCTTTGATGTTGTATCAACTGACACAGAAGCGTTTGTGCCAGCGTCATTCAAAGCAATTGCTG
ATCAAAAAGCAAAACTTTCAACTGCTGGAGCTTAATGGAGGTAAGCTATGAGTGTATCAAAGGAAATTATCATGCAGACC
CTCAATCTGGATGAGACAGACGACACTGCACTAATTCCAGCTTATATTGAATCAGCTCAACAGTATATTATCAATGCTGT
AGGTAGTGACCCAAAATTCTATGAACTTGAAAATGTAAAATATCTATTTGATACAGCAGTCATAGCTCTAACAAGTACAT
ATTTTACTTATAGAGTTGCTTTAAACGAAACGCTAACTTATCCTATCAATCTTACTTTGAATAGCATAATTGGACAATTA
AGAGGATTGTATGCAACGTATAGTGATGGAGGAGTGAATAATGCGTAAAGTTAAATATTTACCCTCTGATTTTCCATATA
AAGCTGATTTTGGCACATATCAAAGTACACCCAATAAATTCACTGGCGTGAGCGTACCAAAATTTGTTAAACAGTTTACA
TTGCATTACCAACCACACATACGCACACTCAATCAAGAGTACCTAGCTCAACAGAATGGCGAAGATGATACAAGGGTGAT
TGTTATTCGTCATAACTCAAAAGTGATTGAAGGTCAAGTTGTCGTTTTACATGGAACTCAATATGATATTATTCGTGCTA
GCTCAAACGAAAACTTTGGGATTAATCGCTACGACTTCCTACCTGTGAGACAGAGAAAGAACGTCGGGTGATGGCTAATG
GTAGGACTTGCCGAAGCGCTCGATGAATGGCTTAAAACAGTAGCTAGCATTGGCAATTTGACGCCAGCGGAACAAGTTGA
AATCACAACAGCTGGCGCAAAGGTTTTTAAAAAAGAGTTAGAAGAAGTAACTCGTGAAAAACACTATTCAAGAAAGAAAA
ATCCGAAGTTTGGACACATGGCAGACGGTTTAGCTATCCAATCCACGAATGCCGATGGAAGAAAAAATGGTGTGTCGACA
GTAGGCTGGAAAAATAACTACCACGCCCAGAATGCTAGACGTTTGAATGATGGCACAAAAAAATATCGTGCTGATCATTT
CGTTACCAATGTCCAAAACGATAGCACTGTTCAAAAGAAAGTGTTATTGGAGAAAAAGAGGAATACGAAAAACTCATTAG
AAGAAAAGGAGGGATGTGATTAAGTGTTAGCAACCGTAAAACTAAAAGAGTTGATTGATGGCAAAGGATTTGGTGAAATA
AACGAAGTATATGCAAACAACTTGCCTAGAGAACTCGAAGAAAATACCGATAAGACAATCGTGCTGCTCACTGAAAGCAA
TCCATCCATTGATTTGAGTGGTAATAATACCTTTTTCGGCAAAACAGAAAGAGTAGAGATACAGATTTTCTACAAGGCTG
ATATTGATTTTGATATTGAAGCCTTTGAAACGGAATTGCTAAAATTCCTAACATCTGAACACTATTCAATAATAGATATG
AGAGAACATAGCATAGACCCCGATACTTTACAACTCACGGCGGTCTTTTTTGTTGCTCTTGATAAAATAATTTAATAAAA
AAGGAGAAAATATATATGGCAATCGTAGGTTTAAAAATGGTTAAACTTGCTCTGGTTGACCCAGATACTCAACAACTCAT
TAAAGGCGATAGCGGACTATCAACAGACGGCGTAATCGCAATTGATTCTAAAATGCTTGGTACACGTACAGCAAACATAT
CAAACTTGGAAGGTCAAGCGACTAAAATTCCCGGAAACAACTCAGTACAAGGTGTTATCATTGCTCCCGGTTCACCAACA
GTTGCATTCGACTTCAATAACCTTGACTTTGTAATTAAACAAAAAATTCTTGGATATAAAGGCGATGGGAAAGGTGGATA
CGTCAAACAGGATGACAAACCACATGTAGCGGTATTGATTGAATCTGAAACTCTTGACCGCAAGAACTCAGTATTCTTTG
GATTTGCTAATGGTATTATGCAAGAACCAACTCAAAACGTTGCTACAGATACTGATACTGCTCAAACTCGTCAAGATGAC
CACGTTACATATAATGCTTTGTCTGCAATTGCATTTAACAATGAGCCATTCAAGAAATACTATACTGGTGACTCTGCATT
TGATAAAGTAAATATGTACAAAGAAGTATTTGGTGGTTACGTACTCGCTGGAAATGTTAAATAATTAGCTAGAGGTCAGG
CTTATGGCCTGGCCTCTATTTTTTTTAAGAAGGAGAAAAAAATAAATGGAAATTAGAACTATTAAAATCCCAGAAATCAG
TAAAAAATCATTTGAAGTATTTACAAGTAACCGAAATGTTTTACGTATGCATGAATATCAACTTGCTGTACTTAAAATCA
GCGATACTATTGAGGGAAGCGACACACAAGAGCAAGCACAAGCTAGTTTCACAATTCTCAAAGAAATGCTTGGTTTCATC
CGTGCCATTCTCAATTTGGACGATGAAGCTTATGACAAATTGCTTGATTTGGACAACCAACGTACACAAGAGATTGCCGA
AAAATTGGTTGGTTATATGTACGGATTAACAGATGAACAACTTGAAAATTCCACTGGTGAAGTTGACCCAAAAGAATAAA
GTCAAAAGGTGAACAGATTTTCGATTTAGAAAATCGCATCGAAGATTTAAAAATTGTTGCTAAAAAATCAATTCAAGATT
TTGGGTGGACGCTAGATCAATATTATGACACTGACTATTATGAGCTAATGAAAATTTTAAATGCTAAAGAGGAAGAAGAT
AGAGTTGTTGACCCAACCACATTACTCTAATTTTTAAAAGAAAGGAGGAAATAATATATGGCAAAAGTACAAGCTACCAT
GTCTACTGAAATCGCCTTAGACACGCTACAAGCGGCTAACTCGATTAAACGTTTAACTCAGTTAGTCAATAGTTCTACTA
ACGCTTGGAAGGCTCAAGAAAGTCAGATGCGTAGTGCTGGGGACTACTTAGGTGCTGCACAAGCCAAATATGACGGTTTG
GGTAATTCTATCCAAAATCAACAACAAAAAATTGAGAAACTGAAACAAGAACAGTCTCAGCTCAAAGGGACTACTGCTGA
AACTGCTGAACAATTCCTTAAATACCAGCAACAGATTGACCAAGCTACTACACGCTTGGCATCGTTGGAAAGCCAACAGA
AAAAAGCCAAGCAAAGCCTTGATTATCATAAGTCTGGTTTAGCAGATCTTCAAAAGGAATATAAGGCCCAAAACGAGGCT
TCTGATACCTACATCAAGCGTTTAAAGGCTGAGGGCAAGGAAGATGAAGCGAGACAAGAACAGCTCAAGCAATACAAGGG
AGCAATTGCTAATTTAAACAAGCAGTATGAAAAACAAAAAGAAATGCTTGAGCGTATTGCTAAACAATCAGGGAAAACTA
GCGATGAATACCGCAAACAAAAGCAACGCTTAGACGAGACAGCGACAAGCATGGCTCGTGCTCGCAATACTGCTGAAAAA
TTAAATAATGAGATTAAACAAATTCAACATTCAAGAACGATTGTTGGTCGTTTAAAAAATAGTTTTGAACATTTAGGGAA
TGAAATTGATAAGACTGAAACAAAAACATCACGGCTAAAAGGTCTATTTGGTGCTACGTTTGCCGCTAATTTAGTCAGCA
ACACTTTCCTAGGTACTTTGGGATCTATCAAAGGAAAGTTTGATGAACTAATCAGCTCAGGTGGAGAGTACGTCAAATAC
CAACAAACAATGAATGCCACTTGGCTTACTTTGACGGGTAATGCTGAAGAAGGTAAGAAGATGGTTGATATGACCAACCA
GATGGCGCAGGCAGCGGCTAACTCGACTGAAATGGTTGACAGCATGAACCAAAAATTCTATGCCGTTACTCATAATACCG
AGTTAACCAAACAACAAACGCAAGCTATCTTGACATTGCAAGATGCGTTTGGTCAGACTGATGCAGCTGTTGAGAATTTC
TCTACTCAATGGGCTCAAATGATTGCCAATGGTAAAGTCCAAGGGCAAGACATGATGTCAATCATCAATGTCTTCCCAGA
AATGAAGAATCAACTTAAAGAGGTAGCTGCACAAGAGCTTGGGATTGCTGACATGACCCAAGATAAATATGCTGAATTGC
AACATGATGGCAAGATTACTGCTGAAATGGCTCAAAAAGCCTTGTTTGAGTTGCAAGACAAGTATAAAGATGCTACAGCT
AACTTCTCAACTACAATCGGTGGTCTTGAAAGAACTATCAAATCTCGTATGCCAGCGGTAGTTGCTGCTTTCCGTGATCC
GATTGATAAAATGAAAAACCCATTCTTACAACAGATTGGGAATTGGGTTGCTGACCCTAATACTGAAACTAAATTTAAAG
AATTAGGGGAACATGTTTCTAAAGGTTTAAGCACTATCATGGATGCCTTTTCTAAAGTGTTTAACCTTGGTGATGGTACA
GATAAACTTAATGGCTTAATGGACGGTCTTAATAAGTTTGTCGATAATCTGAGTAAGAGTATTGCTAACAACGTCCCTAA
AATTGTAGCTTTCTTTAAAGAAGTTAAAGATAGCCTTAAGGCAACGTGGAGCATCGGTAATGATTTTGGTGCTGGTATTT
GGGAAGTTGCCATCGACATGATTAAAGGTGTCGCTGGTGCTTTTAACCTAATGACTGGTAACGGTAAGAAGGCTAAAGGG
CCAGTTACATCTCTATCAACGGCTTTAGGAAGTATTGCGCAGCATAAAACAGCTATTAAAGAAGTCGGTGCTATGTTTGT
TGCTTATTTTGTAAGCTCTAAAATTGCTAGCGGGATTACAAATGTCGTCAAAGGTATTAGAGCGTGGAAAAAAGCTACAG
AAGGTATGACGATTGCTCAAAAGTTAATGAACCTAGCCATGGCTTCTAATCCAATTGGTTTGATAGTGACTGGGGTTACT
ATGGCTATCACTGCTTTAGTGATGCTTTACAAACACAATAAGAAATTCAAAGCCTTTGTAGACGGCATGTTCAATGCTGC
TAAAAAAGCCTTTGATAAAATCTTCAAAGTTACCAAAGAAATCTTTGGTAAGATAATTGATTTCTTTAAAAAGGACTGGA
AACAAGTCCTTTTATTTATTGCAAATCCTGTTGCTGGGGCTTTCTCCTTAATTTACAAACACAATAAGAAATTCAAGAAA
TTTGTCGATAACACCGTTGGTCATGTAAAAACTATGGCTAAAGGCTTTGCAAAACACATGAGCGACATTGGTAAGGACTG
GGGCAAAAAGTGGGATGGTATAAAGGAATTCGCATCTAAAACGTGGGGAGGGATCCATAAAAATTCTACGGAAGCCATGA
ATGTCCTTGGCAAAGATATCAACAATCACCACAAAGATATCGCTAAGAATTGGTCAGACGGTTGGGAAAACTCTAAAACA
TTCCTATCGAAAAAGTGGGATGAAATAGGAGCTTTAACACAAGACAAGTTCGGAGTTAACATTACCAAAGTGATTACTGA
CACGCTCAAATCCATTGGAGATTTCTTCAAAAATACTTGGGATGGAATTTCAAAAGGTTTTGGCGACATGTGGAATGGAA
TGAAGAAACTTGCTCAGGATGGTATTAATGCAGTTATCAAATTACCAAACGACGGTATCGATGGTATCAATAAACTGATT
TCCGATTTTGGTGGTAGCAAAAATGCTATTTCTAAAATTCCTGAAGTTAAGTTTGCTAATGGTACAGGTATTTTTAACTC
ATTTAGAAATCCAATTACCGAGCCTACACTTGCCACACTAAACGATGGTAATGACAGCCCAGAAACAAACAACCAAGAAA
TGGTTATCTTGCCTAATGGTAAAACATTCTTGCCAAAAGGTCGAAACGTTGAATATCTATTGCCAGCAGGGTCTGAAGTA
ATTAACGCTAGTGAATTAGCTATGATTATGGGTATTAAGCAAGGAGCTTATGCTAAAGGCACTGGTTTCTGGTCTAAGAT
ATGGAATACAACTACTAATGTAGCTGGTTCAGTTTGGGATGCCATGAAGGATGGTGTCGATAAATTCAGGAAAATGATTG
AGTTTATCGGAGACGCAATTAAAGACCCAGTAGGAACACTCTCTAAGAAATTCAGTCCTAACTCTGATAAGTTAGACGGT
ATGTTTAGCCATCTTGGTAATGCACTATATAAGAAACCAGTCCAAGAAGCAAAAAACTGGTGGAAAGAGCTATGGTCAAT
GGCTAATACCTCAATGGACGAAGGTACTGTGGCAATTGGTGCTAAAGGTGATGACTACCGTTTTAAAGATAAAGCGAAAG
ACGCTGGAGCAGACCCTTGGGGTTACTACTTCCGTGAATGTGTATCGTTCGTAGCTAGTCGTTTAGCAAATCTAGGTGTT
AATCAGAGTTTGTTTAGTCATCTAGGGGATGGTAACCAATGGATTCGTGCTAGAGTGCCACATTTGAGTAGACCAAAACC
GGGAACTGTGGCTGTCTATAATGGTGGTCCAGTTTCAAGTAACCACGTTGACTTTGTAACTGCTGTACACGGTAATACCT
ATGATGGTGAAGAATACAACTTCCTTGGTGATGGTAAGTATCATCAATACACAGGACGTCACATCAGAAATGCTGCTACA
TTCCTTGATTTTGGTATTCGAGATTTTGGAAGCAGTGGAGATGATGGAAAACCTCTAAAAGACCGCAACAATCCACTTCA
AACTTTGATTAAACGCCAAGTTGGGGGTATGTTCGATTGGATTAAGAAAACTCTTGGTCCATTGCTCAACCCAGCAAGTG
GGGGTGAAGATCACCCACAAGGAGCAGGAGCTGCTCGTTGGCGTAACTCTGTAATTAAAGCGTTGAAAGCTAACGGTATA
GAGCCAACCGATTTCCGTGTGTCTAAGATTTTAGCGACTATACAGAAGGAATCTGGAGGTAACCCTAACGCACAAAATAA
CTGGGATATTAATGCAAGAATGGGCGACCCATCAATTGGATTGATGCAAACTATTGGTCGTACATTTAATGCATACAAGC
ACCCAGGTCACAATAATATCCGCAACGGATATGATAATTTGCTTGCTGCAATCAACTACATCAAGCATCGTTATGGAACA
TCAGATTCGGCATTTAACTATGTTGCAACTCACGGCTATGCTAATGGTGGTTTAGTCCGCAAGAACGGTGTTTATGAATT
GGCTGAGGGTGATATGCCAGAATACGTTATTCCTACGGATATTGCTAAAAGAGGCAGAGCATGGCAATTGCTTACTGAAG
CAGTAGCACATTTTGCTGGCGATACACAACAAGGAAACATCGATAACACATCAAACCATCAGCGTGTTTCTATATTAGAA
GACAAGCTAGATGTTATGATTGGTTTGTTGAGTCAGTTAGTAACGAATGAATCTAAGCCAATCGAGATTAAAAACATCAT
CGATGGTACAAGCGTATCAAACGGTTTAGCACCGTTTATGACGAAAGCAACGAACGATTATGAGCGCAGACAAGCGTTGT
TAGGAGGTAGCATAATTTGATAGGAATGTCAGTTATTTTTGACGATAAAGACCTAACCGAATTATTTAATGATGAACAAG
GTCTTGCCGTTCCAGTTGATGTTGTGAGAAACATAGCATCCAACTTTAATAACAACTATCAAGATAAAGGACAAAAACGC
TATGGTCAGCAATTTCTGTATAATACCTTATCGGTTAAGCAGATTCAAGTAACGTTTACTCTTGTTGGTAGTTATGATTA
CTTTAATAGCATAGCTGAAAATATGGGTGGATATCTCAACGTAGATAAACCGAAAACATTGATTTTTGGTGACGAACCCA
ACAAAGTTTGGGAAGCTATTCCATCTGGTCAAGTGTCCTTAACTGTAGATAAGAACACCGCACCAATTACAGCAAGGATA
ACGGTTACATTTGATGTTCCAAAAAGCTCTTGCGAAAATAAGGCACAAGCTCTAGTAAGTAGTGATGGTGAAACGAAGTA
CGGAAGTATTAAGAAAATATCTACAGGTCACTACAAAGCTACGCTAAAGAATTTTGGTACAGCTGAAACTTACCCAGATA
TTAAATTGAAATTTAATTCTGATAATGGATGGGTCGGTATCGTAAAAAGTGCTATTGAAAGCTACGAGATTGGTAATCCA
AAAGAATGGGATACACAAACGGTCAAGAAATCAGAGGTACTATTTGATTATGCTTCATCAAACGGAGAGCACAGAATCCC
TAATGGATTAGCTCAAGGGTTGAAAAACGTTGGTATATCAAACGATATAAACGATAACAGACCAAACGGAACTCTTTACA
TTGACAATGCTTGGGGTCGTCCTCACATTGCATTACAGAGTGGTCAGACAGCATCAGTTACATTTGACATCCCAAGAGAC
TCTAATGGTGAAAAAGGTGCTTTGTACGAATATTTTTGGTGGAGACAAATTTTTTGGCTTGGTTCTGCAAGTCAAATGGG
TTATTTTAAAATTTGTGTCACAGACGCAAGTGGCACATTCTTGTATGGTGTCGAAACATTTAAGCGTTACAATGGTTTGC
GATGTGAATATAACTTTTTAGGCAGTAATGGTAGGGGAGGTTATCGTATTATCGATAGGAAGTATTTTCAAGGTACACAT
ATCGAGCAACATAACCCATTTAATGAACCAAGGGGTTGGTCAGATATAATGCGGTTTGATGATGTCGTCCAGTTCTATTG
GTGGGGTTCTTATCCTAGATATTCTATTCCTGAAATAAAGGGTAAAAAATCAGATAAAATCCATGTTATCTTTGGAAAGG
TTGGGAATGCTCCTCTTGTAACACATATGTATTTGGATGATTTTATTTATCGAAAAGACCACGTTACCAAAGAGGAAGAC
ATCCCTAATCGTTTTCACATGGGTTCTATCCTTGAAGTAGATATGTCAAAAGGCAAAACCCTCATCGATAACTTGCCAGC
TAATGATGAGTTAACATACTTATCTGAGCCATTTAGCATTGGAACTGGTGAAACAGAAATCGATATCTATACTAATAGTT
GGATAAAAAATGACCCAACAATTGAAATTAGTTGGAAGGAGCGTTTTGTTTAATGCAGATTTGGATTCATGACAGAAGCA
TGCGCAAAGTGTGTGCATTGAATAATGAAATCCCCGGAATGTTACCTTATTCGAATAGTCAATGGCACCCTTACCTTGAA
TACTCAACAAGTACATTTGATTTCACAATTCCTAAAATCGTAAATGGTAAGTTACACGATGATATCAAATATATCAATGA
CCAGATGTACGTGTCATTTTACTACGACAATTCCTACCACGTTTTTTATGTTTCTCAACTCGTTGAAAATGATTTTAATT
TTCAAGTGACTTGTAATAATACTAACTTGGAACTAGCAGCAGAAATCTCTCGTCCGTTAGCCAGTGTTGATGGCCCTAAA
ACCATTGAGTGGTATCTTCAAAACCTTGATTTACTTGGTTTTGCTGGTCTTGAAATTGGTTTCAATGAGATTCCTGATAG
AACAAGAACTATCACGTTTGAATCACAAAATGGCACTAAACTAGAACAGCTTCATAGCTTGATGAACCAGTTTGATGCTG
AGTTTGTTTTTCGTACCGATTTAAACCGAGATGGCACTTTGAAAAAGTTTGTCATTGACATCTACCAACGTCCTGACGAA
AACCATCACGGTATTGGAAAGGTTCGAGGAGATGTAACTCTTTACTATCAAACTGGATTGAAAGGTGTTCAAATATCTAG
TGATAAGACTCAACTATTTAACGCTGGGTATTTCGTTGGAAAAGACGGACTAACACTAGGAAGCGTTGTGTTTGAGGAAA
AGAATGAGTTAGGACAAGTAGAGTTCTACTCATTTAAAGACAGTCCAATGGTTTACGCACCTTTATCAGCAGATAAATAT
CCATCTGCAATGGGTGGTGCTAATGAAATAGATAGATGGACACGCAAGGACTTTCAAACAGAGTATGCAGACATCAATTC
CCTCAAGGCTTATGCCTTGCGTACTATTAAGCAATATGCTTATCCTCTAATGACATATACCGTAAGTGTTCAATCTAGTT
TCTTGGAAAACTACAATGACATCAATCTAGGTGATACGGTTAAGATTATTAATAATAATTTTATAGATGGTCTAGCACTT
GAAGCTCGAGTTTCTGAAATGGTTATCAGCTTCGATATGCCACAAAATAATTCGGTCGTTTTTACTAATTTCAGAAAGTT
GGATAATAAACCGTCTAGCGAATTACAACAACGTATCGATGAGATTGTTTCTAAGTCACTGCCATATCATGTTGAGATAA
GGACAACGAACGGTACAGCGTTTAAAAATGGTGTTGGTCGTTCTACTGTTAAGCCAGTTTTGAAACAAGGCGATAAAATT
GTTGATGCAACCTATCGATTTGTGATCGACGGTACTATTAAATATTCTGGTATGACTTACGATATGGTAGCGTCGGATAT
TACAGAACCAACAACATTGACGGTTGCTGCTTGGGTTGATGATAAAGAAGTAGCTTCAGAAGAAGTTACTTTTTTTAATG
TATCAGACGGGAAACATGGCGAAAAAGGAGACATCGGTCCTAAGGGAGCTGACGGAAGAACACAGTACACCCACATAGCT
TATGCAAATAGTGCTGACGGTAAGAAAGATTTTTCAACATCTGACTCAAATCGTGAATACATCGGTATATACGTTGATTT
TGAAGAATCTGACAGCGTAGACCCATCAAAATATAACTGGACGCTCGTAAAGGGTGCTGACGGTACTCAAGGCGTACCTG
GTCCTAAAGGTGCTGACGGACAAACGCCATATTTCCATACAGCATGGTCTTACAGTGCAGATGGTAAGGATAGATTCACT
ACAATTTATCCTAATTTGAATTTGCTGGATGGTACAAGAGATTTTAGTGGTAATTGGGTTGGAGCATTAGAAGGTGGATC
TGACGGAACTTATAAAGGTCTAATTGTTCAAAAACGAATATATCAATGGTGGAGTTTATATAAAGAATTTACTATCCCTA
AAGATGGAATATATACTTTCTCAGCATACGTTAAAAGTTCAGGAGACAATGCGAATGTATGTTCATATTTAGCTATAAAT
GGTAGAGACGCTAGTTACCTCATGCCTAGATGGGTCTTAGGAAATAATTTCGACTGGTTTAGAGATAGTTTCTCTGTATC
TTTGAAAAAAGGAGACATTGTATATGCTAATTATTATATGGGAGGTAATGCTAAGGATTCAGCTTTATGGACTGCCGGTC
ATAAATGGGAAGAAGGTTCAGTAGCCACTCCTTGGATGCCTTCAACAAATGAAGTCAAAACTTCTGATTATCCAAGCTAT
ATCGGTCAATACACAAACTATATGGAAGTAGATAGTCCTAATCCGTCCGACTATACTTGGAGTCTCATTCGAGGTAACGA
TGGAGCACAAGGACCACAAGGTGAACGAGGTCCACAAGGTCCAAGAGGAGACCAAGGAATACCCGGTCCTAAGGGAGCTG
ACGGTAAAACACATTACACCCATATTGCTTATGCCGACACTGTTTCTGGTAGTGGTTTTAGTCAAACAGATGTCAATAAA
CCATACATTGGAATGTACCAAGATTTCAATGAAGTTGATAGTAATAACCCTCAAGACTATCGTTGGACGAAGTGGAAAGG
TAGTGATGGTCGTGATGGCATTCCTGGAAAAGCTGGAGCAGACGGACGGACTCCTTACGTACACTTTGCTTATGCAGACA
GTGCTGATGGACGAGATGGTTTTAGTCTTACTCAGACTGGAAGTAAACGATATATAGGTGTACTTACCAACTTCTTCAAA
GAAGACAGCACAAATCCAGCAGATTATACATGGAATGATACTGCTGGAAGTATTTCGGTTGGCGGTCGGAACTTACTTGT
AAAAACCAATCAAGGTATTACTAATTGGGATTGGACGATGTCGAATGGTGACAAGAGCGTTGAAGAAGTCAATATCGATG
GTATTCGTGCTGTTAAATTAACCAAAGGTACAAAAACAGCAAATACTGGTGGGAACTACATTCAATATCAAGGTTTGTTG
CGTAAACTCATACGACCAAACACACAGTACACTCTTTCGTTTGATGTAAAACCAAGTGTTGATGTAAGTTTTTCAGCAAC
GCTAATAAGAGGCAACTACCAAGCTGAATTGACTGATACTGTCCTTATGAATAAAGCTTTGGCAAATCAATGGACTAAAG
TATCATGTGTTCTGACAAGTAAAGAAACGTTATCAGGTGATTTAAATCAAGTTGTCTACTTGGCAGGTATGCCAACAACA
AACGGTAATTGGTTAATAATCAAGAATATCAAGCTAGAAGAAGGTAATATACCTACTCCATGGACACCAGCCATCGAGGA
CATACAAGAAGAGATTGATTCCAAAGCCGATGATGTCCTTACGCAAGCACAACTCAACAAGCTGAATGAAATGAATTCTA
TTGTTAAAGCTGAACTTGCTGCTAAAGCCTCACTTGATACACTTGACCAATGGAAGCAAGCCTATCAAGATCTCGTTAAC
GCAAACAATGCCAATCGTGCACAAGCTGAAAAAGATTTAGCTGATGCAAGTGCTCGTGTAACCAAACTAGAAAACGACTT
AAATGATATGTCAGAACGTTGGAATTTCATCGATAGCTACATGACTGCATCAAACGAGGGTCTTGTTGTTGGTAAAACTG
ATAATTCTAGCTCTATGCTGTTTAGTCCAAACGGTCGTATCTCAATGTTCTCAGCTGGACATGAGGTAATGTATATCTCA
CAAGGTGTCATTCACATCGAGAATGGTATTTTCTCGAAAACTATTCAAATTGGACGTTATCGTGAAGAACAAGATATTAT
TAACCCTGACAGAAATGTCATTCGTTATGTAGGAGGTAGTTAATCATGGCGGAATTTTGGTCAAATAACGACCGTGGATA
TCGTATCCGTCTTTTGGTCGACCAGGTTGGTCAAGATATCCAAAACAATACAAGTCAAGTTAGGTTACGATTAGCATTTT
TAAATACGACAACTACGTTTGCTCAATATCAATGTAGTGCTTATGTCGAATTTAACGGTCAACGATTGAATTGGTCTGGT
TCACCTAGCGTTCTAAGTTGGTATCAAACAGTCCAATTAATAGATCAAACAGTTACTATTAATCACTCAGATGATGGTTC
TTGCTCATTTGGAGTAAATGCTCACTTTAATGGTTCTGGTGGTTGGAGTCCCGGAAATCTAGACATTGGGAATCAACAAA
TAACGCTGACAACTATTCCAAGGGGTAGTTCGGTGAGAGTGTCTGATGGATTTATTGGTAATCAAGTAGACATTTCTATT
GATAGAAAAATAGGTGATGCTACACATACACTACGCTACGCTTGGGGAAACAAACAAGGTAAAATTGCCGACAATGTTGG
AACGTTGTATAAATGGACAATACCAGAAAATTTCGCTAACGATATACCAAATTCAACAAGTGGACGGGGTACTATATATG
TAGATACTTATATTAATGGAAATTTCATTCAAACGCAGTCAACAACACTGACAGCAAGTGTTATCACAAACAACCTAAAA
CCATCATTCACGGGATTCACTTTGACAGATGCCAATGCTACATCTCAAAGGATGATCCCAGAACAGAAATATTTTGTATC
CATCATGTCGCTTGTGAAAATTGTTTTCAATGGAGCAAAAGCCAAGAGCGGAGCTACCATAGTTGGTTACTACGCTGAAA
TCGTTGGTGCTAACAACTCTGTTTCAACTAATGGCGGGGTGTTCCGTGAGGTTTCTGTTAACCAAGATACTCAAATGACT
TTGAGAGGTAGAGTTCAAGACTCTCGTGGAATCTGGTCTGATTGGATAGAGACGAAAATAACGTTTCTATTCTATTTCAG
CCCAGCACTTAAATTTGAGGTGAAGAGAAGTGATAAGAAGTTAGATGTACTAGTTATTAAGAGGTTCGCTAAAATTGCAC
CATTGACGGTTAACGGCGTGCAGAAAAACACAATGAAGCTAACTTTTACTACACGAAAAATCAATTCTGATAACGAAGTT
CCAGATAATGGACAAGCCGGTGGAAGTTGGTCACAGGTTTCTGAATTTAACGCATCTGATGCTCCCCTTGGCAATAGTTA
TCCAGCTGATACATCTTATATAGTTACAGGTAAATTAGAAGATGAGTTTACAAGCGCTTCATTCCAAGTTACTGTTCCAA
CCGATGAAGTTATTATGACCTATGACCGACAAGGCGTTGGGATTGGTAAATATCGGGAACGTGGAGCGCTTGACGTCGAT
GGTGATATTTATGCTAATGATAGCCAGATTCAACAATATCAGCTAACTACCAATAACGGATCACCGAAGTGGCTTAGTGA
TGCAAACAAACTTGACGAACCTGGTCAATACTATCTTTTTACAGCCGCACCTGGAAATCCTGTTGGGAATTTGGGGTACT
TATTCCATTACAGTTGTAATGGTAAGAACACTGACGGAAATAAAGAAGCTATTCAGACTTTTTGGAGCAATGATGGTCGG
TTGTTTTTCAGGCATCACCGATGGTCAAGAATCATTGATGATTGGGAGCCTTGGAAAGAGTTTGCTAGGAATGATAATAC
AAATCTCATCAATACTGGATGGCAATATGCAGGCGTTGAAGGTAGTTTCTATAAACGAGTCGGAGATGTGTTGACCGTTA
AATATAATTTTAGAGGCACGGGTAGAGATTTTGTCTTGGCTAGTGTGCCTCAAGAAGTTTTTAAAGCACCACAAAGTTAT
ATGTTTACAATCACAGGTTGGACTATTTTTGCCGATAACCAATCTCAGGTACAGGTCAATGAAGGTGATAACAATTTTGT
TGTTTTGCAATCAAGAAAAGATGTAGCATATCTAGGTCAACTAACAATTATGTTATAAAAAGAAAGGAATAATTATGAAA
TTTGAATATGATTCAAAATCTAAAGAATACGATGCAAGCGGAGCGGCATATGCTACAAAAGTAGTTTTGAAAAATAGCGA
AGGAGCTTACGTTCCCGTATTTTTGCCAGTCGAAAAAATCGACTTATCAAACACTGATTTGTTAAAAGAAGCACTAGAGG
TGATTTACCAAGAAAACTTCCCTCAACGTGCTGAAAACGAGAAATTTAACAAAATTGAAGAACAAATTAAGAAACATCAA
GATTTATCAAAAGCAGCACAAGTAACGTTGATGGATATCGTTGATAAACTTTACGAGAAAAAAGTGTTGACTGATGACGA
CTTGACTGATGATAAAGAGAAAGGATAAAAAGATATGTTTGCTAAACTATTCGCCATCAATATTGTTAATGATAACTACA
CATTTAAACGAGTCCCAAAAGTATTAAAACCAAAAGTAAAAGAACTAATCGCCGCTATGGTTAATGACGACGAACTCTTG
GCAAAACTTACACAAGAGTAGTTAAGGAGCGTGCAATGCAGAAACCAGATGGCTTATATGAAGTTTTAAACATCGTTCGA
GTTTTCTACGAGCATGGCATTGACGAGCATCTCTCGGTATGCTTACTGATTGAAATGATTGGAAGCGATATTGTTTTAGG
CGTTTCAAGGGCGTGGGCTTTTCACGAGCTTTCAAGCTTTAAATTTAGAAAAGGGCTTGTTAGTCATTTAGCTACAGCGC
TTTTTGTTATAATTTTTTATCCGTTTGCGATTTTCATGCACTTAGGAAGCGTGATAGACACTTTCATATATGCCATGATG
GCTGCATACGGTTCAAGTATATTGGCTAACCTGTCATCTTTGGGAGTTAAATTCCCTTACATAGACAGGTATATTCGATT
AAACATCGATAAAGAAAAATTCATCCTATTAGATGAAGAAGAGGAAGAAGAAAATGATTAATTTTAAATTGCGTTTACAA
AACAAAGCTACTCTAGTAGCTCTCATTTCAGCAGTGTTCCTTATGTTGCAACAGTTTGGGCTTCATGTCCCAAACAACAT
CCAAGAGGGTATTAATACCCTTGTCGGAATCTTGGTTATTCTTGGAATTATTACCGATCCAACAACTAAGGGGATTGCTG
ACAGTGAACGAGCATTGAGTTATATTCAACCACTAGATGACAAGGAGGTATACTAAAATGAATGTCCCACAATCTCTTGT
TAATTGGTTTGTCAATCATCGCAATCTGCTTACCTACTCGATGTATGGCTCACGTAATGGATCAGACGGAACAGCCGACT
GCTCTGGTTCTATGTCACAAGCCTTAAAAGAGGCAGGCATTCCTATCCAAGGGCTACCATCTACTGTCACACTTGGTCAA
CAACTTGCTAAAAATGGCTTCTATCGTATAAGTCGTAATGAAGACTGGAATGCTGAAACTGGTGATATCGTATTGATGTC
GTGGGGCGCAGACATGGCTAGCTCTGGGGGAGCTGGTGGACACGTTGGTGTAATGATGGATAGCGTAAACTTTATTTCTT
GTGACTACTCAACTCAAGGAGCAGCAGGGCAAGCTATCAATACGTATCCGTGGAATGATTACTATGAAGCTAATAAGCCT
GCATATATCGAGGTTTGGCGCTATTCTGAATCAGCACCACAAACCAAAAACCAAGCGAATACAGCAGTAACTCCACAACA
AAAGGCTTACTATGAAGCCAATGAAGTCAAATACGTTAACGGCATTTGGCAGATTAAATGTGATTATTTAAGCCCAATTG
GGTTTGATTATTTGGAAAACGGAATCCCGGTTACAATGGTTAACTGGGTTGATAAAGATGGAAACGACCTTCCAGATGGA
GCAGACCAAGATTTTAAAGCTGGAATGTACTTTTCATTCTCTAGTGATGAAACCAACATTGTAGACACTGGCAACGGTGG
ATACTACGGCGGATATTATTGGCGACTGTTCGAGTTTGGACAATTCGGTCCAGTATGGCTATCTTGTTGGAATAAGGACG
ACTTGGTAAACTATTACCAATAGACCACGAAAACTAAAAAAATAAAAAGGAGTATATCACCTCCCCTAAGACTGCAATAG
GGATATCATGGCAGTAGTGGTCGAAGCCTCAGCATTTTGCTGGGGCTTTTTTTGTGTTATAATATATCTAGGAAAGTGCC
AGTAACTCTACGGGGTCTGGTGCGTTTTTATTTTTTTGTGTTATAATATACATATATCAATGGCCTCTCACGAATAAGCG
CAGATACGTTCTGAGGGAGGTTTTTTTGTTTGCTTTATTTTGATAGAAATGCTACTATATTAATGGACACAGTTAAAAGA
TGAGTCTTCGATAAACTCTCTCTCGCCCTGACTTGAATTAGTCAGGGTTTTCTTTTTTTGCAAAAAAATATAAATTTCTT
TATCAAAAACGTTGACGTATGTCAACAAGTAAGATATAATGTATACATAAGATAAAGAGAGAGGTAAACAAAATGAAAAA
AATTATGACAAACGCATGGAAAATCGCTAAAGAAGCAGTTAAGAAATTCGGTGGTAAAGCTATCGAATACATCTCTGAAG
CTATGAAAATTGCTTGGGCTGATGCTAAAGAAGGAAACACTAGCGTAGCTAAATTCCAAGCTGTAGAAGCTAAAATGCGT
AAAGCTGGAAAACATTCAATGGTGCAAGTGTTGAATTTCGCTAAAGAAGTGAAATTCAACGAAGTAATGCACAAAGTTGG
TGCTTACTACGGTATCGAAGTAATCGCTGATGGTGATAGCATTGGTACTTACTACATTTCTGAAAAAGTTTGGGAAGTAG
CTTAATTAAAAAAAGAAAGAAGGAAGTAAAAATGACACAAATTAAAGATGGTTGGCACATAGTTTATGACGAAAAAGTGT
ACGTAGAGAGCGGGAAAGTTGTCCGTGGAATAACTAAAGACAATAACAATTCTGAAATAGCTTGCTACCCTTACGAATAC
AACGAAGACTATGATTGCTGGATTAACATTTCTGGGAAAGTAACTCTATCAGCTTATAGATCAGGTCGTAAAAAAGGGAC
AAAATGTATGAAGTGAAAAAAGAAAGAAGGAAGTAAAAATGGCATACGGAAAAAGTAGATATAACTCATATAGAAAGCGC
AGTTTTAACAGAAGTAATAAGCAACGTAGAGAATACGCACAAGAAATGGATAGATTAGAGAAAGCTTTCGAAAATCTTGA
CGGATGGTATCTATCTAGCATGAAAGATAGTGCGTACAAAGATTTCGGAAAATACGAAATTCGCTTATCAAATCATTCAG
CAGACAACAAATATCATGACCTAGAAAATGGTCGTTTAATTGTTAATGTCAAAGCAAGTAAATTGAACTTCGTTGATATC
ATCGAGAACAAACTTGATAAAATCATTGAGAAGATTGATACTCTTGATTTAGATAAGTACAGATTCATTAATGCTACTAA
ATTGGAACGTGATATCAAATGCTACTATAAAGGCTATAAGACAAAGAAGGATGTAATCTAAAATGATAATAAATGTTGCA
CGAGTTGAAACAGTTTTAATGAACAATGCTATACCAGCTAATTATTTAGAAAGAGAAATAGGAATTAGTCGTTCAGCAAT
TACTAGGGTAAGAAACGGTGAGCGAAAAATAGAGAATCTGAAGCTCGAAACAATCATAAAAGTCCAGAAATGGATAGATT
CGGGCAAATATACATTCTCTTATGATTATTCCGACTTGATAGAAGAGTTGGAAGAAGATATTGCAGAAGGACTAACGGAT
GAGTATATCTACGTTGTCAGAGGAGCATACAACGAGATTTTAGAGAAATGCCCAATCATTGACTATTACTACACTTCCGA
AGAGATTGAAGAAGGAGATCTCGCAGAGAAGACCCTAACAGCTTCTGCCTTGTCTGAAATGAAACAGGACAACGAAATCT
TTTAACCGTTCAAATGATCGGTTTCTTGTCCGTCTATTAGTATGTCGGTGACCACAATTCTGTCCACCTTTTTCAAAAAT
CTACGAAAATAAATAAAAATAAAAACTATAAAAACTTAGTAAAATTAAGTCTTTACAGCTTCATTTATTCTCAAATTTTA
TATATTTTCGTTGGCAGGGGACATTTTAAAGCCTTTAACCATGCGGTTTTAAAGCGTTTCGTCCACATTCTGTCCACATT
TGTTTTATCTTTTCGTCGTTGCGTGATTTTTGCTCTTGCAATTGATGAGCGTAAACTTCAAGTGTGATGTTCAGATTTTC
ATGCCCTAAAACTTGCGATACAGAAATCAAGTCAATATCGTGGGCAATTAAATAGCTAGCGTAAGTGTGCCTTAATGAGT
GGACACGTACTTCACGACCAACGATTTTACGCAATGTCTTATTAACTGCATTGTTGGATAGTGAGGGTAGTATTCTACCA
TCATCGGTTGGTGGCAGTTGGTCAATAAAATTTATAAATTCATCATCAAGCGGTATCTCTCGGATACTGCTTTTTGTTTT
TGTGGGCATAAATCCAGTATTGTTCTTGTAGTCCCATGTTTTATTAACTGATAGCATGCCAGTATCTCGTTTGATATCAT
CCACTGTTAAGCCCAGGCACTCAGCAAAACGGATACCAGTTTTGGCGATGATATAGAGTGCTGCATAAGACGCATACTCT
GGATGCTTGCTTGTCTCGTAGATCAATCGCTCGTATTCTTCGACCTCTAGGAATTTCGTTTCAATATCACGCCCTTTGTT
CTTTGCGTTTATTTTAGCAAACTTGCAAAAGTTACGCTTGATATATCCTTCATGCACAGCCATTTCAATGCACGCCTTGA
CATGCACATTAAAACGCTCGACAGTATCTTGAGCATGAGTTTTAGCGTAACTATTCAGCACACGTTGGTACTCAGTGGCA
GTAATAGATTTTAGCTTCTTATCGCCGAAAAATAACTCTATCTTGCGCTGACTGTTGATATATGCCTTATAAGTTATTTT
TGAAACAGTTGGCTTCTTATAAACCTCGCACCACTGTTTAAAATAATCGTATAGAGTAATATCTTCATCGACATTGACGT
TATCTTGTAGCTTAAGTTCCATCTCAGCAGCAGCCTTGATAGCTTCTGATTTAGTCCTGAAACCACCCTTAGTTTTCGGT
TTGCGTTTACCAGTAGAATCGTAATAATTTATACGATATTCCCATCCGTTTGAGCGTTTACGGTATGATGCCATTGTTTA
CTCCCCCAAAAATATAGATTTACACAATAACCAAAATTCTAATAAAAGAACCCCTGCACTCATGATTGTCAAAATTTGAG
AGTGTGGGGCTTTTTGTTATTTAAGACCAGAACCAGTTTTGCTATCAACTACATAAGTTCCGTTTTTTTGAACAAAGTGA
ATTGAAACACTAGCATAGTATGAACCATCTTCTAAATCCCAATCACAATCCATAGATGGGACTTTCGAATCAGTATCAAT
ATCATAATCGGTATCTGTTTCAGTTTTATTTGGTTCACCGACAGTTGCTACAATCTCGTCATAAGTAGTAGTACCGTCTA
CAATGCTATCAAAATAAGCGTCAGTCCACTTGAATTTTGCATCAGCTTCCGATTCTTTACTAGCTTCTTCGGAAGATGAC
TTGCTATACTCAGCATCAATTGACGAACTAGCTTTATCGATTGCTTTGCTAGCATTATCTATAGCGCTACTATACATTGA
TTGAGTCACAAGTACAATGATGATTGAAGCAACAGATAAACAAGTTCCGACAATAGCAAGCACTTTTTTGTTTTTACGGT
TAACAATCAACGCGATTACACCCAAAATCAGTGAGATAACAGCAATATAGAATGAAACATTGTTTAAAATAGGAACCCAA
GAAATAGTTAGGGAAATTCCACCAAAAACAATCGCTAAAATACCTAAGACTTTTTTTTCGTCTTTCATAATATGAATCCT
TCCATCAGCTTTTAACGTGATTCAGTTTTGCACGTAGTTTTAAATTTTGTAAATATCTACGAATTGTTTATTCAAGTTTC
TATTAACTTTAAGTATTCGTTTTTCACAAAAGTCTCATCACAAATAGTGGTGAGGTTATATTTTTCCATAAAATGGACGT
AGTTAAAATTATCTAGGTTTTCGTTTTTAAGCAGTTCATGGATCATATTCCTATTTGCTTGAGCCTCGTATTTCTCTCGC
AGACGCTCATATTGTTTAGGGTCGTGTTCTAAGTGACCTAATTCGTGCAGTAGCACCTTTAAACGTCTTTCAGTTGGTAA
ATCCCTATTGATGTAAACCACACGATTAACAGGGTCTAGAAACCCATCTCGAGTCCACTGGCTAGAGCTAAATTCACAAA
GAGAAACGCCGAACTGTTCAAGCAATTCACTCTCATTCATAAATTCTCACTTTTCCTTGCTATTCATGTAACCTGCAATA
ATACCACGGATAGCACGCTTATCATCATCAGTCAGTGGTTTTCCGTCGAACATCATGGCATTTTCTATGATGTCGTCAAT
GTCGGTTGAAGAGATATCTTTCGGGCTAGGTTTCACATTCAAGACTTGTTCTGTTGTTAAACCTAAAGCGCGAGCGAAAT
CATCAGCTTTATTCAGCGGGAACACCCGACTACCTGAAAGATATCTTGATAAAGTCGATTTTGAAATCCCAGCTTTATTT
GCTAATTCTGACATTGACATGGAACTGTTGTCTAAATAGCTTTTTATTAGTGAAATAATTTCATCGTTGTTTCTCATACA
TTTTTTTCCTTTATTTAATAGTATAAACATTATACAACAGTTCCCAAAAATAAACAATATGTTCCCAAAAATAAACTTTT
TTCATATTTTTTTTATTTTAGTGTTGACAAATGGGAACGTGTTAGATATACTATAATTGTTCTAAGGACAAGCAATAAAA
ACTAAATAAACGGAGGTAATCTATGAAAGTTGATTTGCTTCGTGTGAAAGCCGAGCGGGTAGCAAAAGGTTATACTCAAG
CGAAAATGGCTGAGCTAATGGGATTGGCTCGTAATCAGTACAACAAGAGAGAGAATGGAAAAATCTCATTTACCGCTGAC
GAACTTATCACACTTGCTGACTTACTGGGATACGGTAGGGATGAAATCGGAATTTTTTTTAAGCAAACCGTTCCCGAAAT
GCAACAATGAATTAAGAAAGGAAATGACGATGAATGAACTTATTAATGTAACGTTAGACAAAAATAATGAACCTATCGTT
AGCGCAAGACAACTGCATAAAACATTAGAAGTCAAAACTCGCTTTAGTCAATGGGTTGAACAAAACTTCAAAATCTTCAA
AGAAAATGAAGATTTCAGCTCCGTAGTTACAACTACACAGCAAAATCAATATGGAGGAACAAAAGAATTACAAGATTACG
CTGTTACAATCCGCATGGCAGAACATCTAGCTATGATGTCAAAAACAAATAAAGGACATGAGGTTAGAGAATACTTCATC
AAAGTTGAGAAAGACTTCAACAGTCCAGAGAAAATAATGGCGAGAGCATTGCTTATGGCTGACAAGAAAATCAATAAGCT
AGAAGCTCAGATTGAAGCTGACCGACCTAAAGTGCTGTTTGCTGACGCTGTCAGTGCTAGCAAGTCATCTTGTCTAATCG
GCGAACTAGCTAAAATCTTGAAACAGAATGGTATTAATATTGGTCGAAACAAGCTATTTCAGTGGCTACGCTCAAATGGA
TACCTAATTAGCAGACGTGGTGACTCATGGAATCAACCAACACAAAAAAGTATGCAGTTAGGTCTGTTTGAGTTGAAAAA
GACAAATATTAACCACGCTGACGGACATACCACGACCAACACAACCACTAAAGTTACTGGCAAAGGTCAGCAGTATTTTA
TCAATAAATTTCTCAATCAAGAACGCTTAACGTTTTAGAATAGGGGTTGAAAAAGACTATGACTGACCCATTCAAACCAT
TGGCTGACCGATTCGATAATCTGCTGACAACTGTCATAGCAGACAAAACAAAAGCGTTTGACATAGATCAAACACTTCCA
CTGATTTTAACTGCTAAACAGTGCCAAGCAATGTTAGGAATCGGTAACTATACCGAATTCCTTCGGATAACCAATTTAGA
CTGTTTTCCAAAGATTGATAAAGGTCGTGGGAGTCAAGTTAGATATCCACGGGATGCCGTCAGAGATTGGTTCAATAACA
ATTGGCAAGAGATAGCATAACTAAACACTATAACCGCACCAAGGAGCTAGTGAGGTTAGGATAAGAGAAAGGAATTAAAA
TGTCAAATATCGAATACAAACAAATACAGACAGTTCTGGGTAATAACTGGCACGTCGTGGTCGACGACGACTGGTTGTTT
TATCCATGCAGTGAAGACTTGGAAGAACTCAAAGCATTTGTAGACATCTACAAAAACGAAATTGTTAAAAAAAGATATAG
TAATGAGAACTTGGGACTTGGTTTCTATATCTGTGGATATGATGGCGACGCTCAAAATCGTTTAAGCGATAAATTGAAAG
ATCGCGGTGTCCATGTATTTTAATAAAGAGGAGAAACAAAATGAAAATTTTTAACTGGATTTTTTCAAACAAAAAGCAAA
ATGAAGAAGTATATGAAATTCCAAAATGGGAATCTTACACAACTAAAGCTGAGCGATTCAACGCTGACCACGGATTGCCA
TTAGATCAATTAGTGGGATGATTTAAAACACTAAAAAAAGCACAGGTAATGGCCTATGCTTAATAAAACATCTTAAAAAG
GAGTATACCATGAAAACATTTAAAATTACAACAATTAGGGAGCTTAGGAATTAAATATGGCAACTTTATATGAGTTAACA
GGTCAGTTTCTAGAGATTTATAACATGGAAATTGACGATGAAACGAAACTCGACACACTCGAAGCGATTGACTGGACTAG
TGATTATGAAAATAAGGTAGAAGGATATGTCAAAGTCATTAAGTCGCTTGAGGCAGACATTGAAGCTCGAAAAAACGAAA
AGAAACGTTTAGACGGATTAAATAAGTCTGATCAATCAAAAATTGACAAACTAAAAGCAGCGCTTGCGATTAGTATGACT
GAAACTGGTCAAACCAGAGTTGATACCACTCTATTTAAGATTGGTTTTCATAAATCTAAAGCGGTAGTTGTTAACGAAGA
GAAACTTCCAAAGGAATATCAAATAGCGACTTATAAGCCAGACAAGAAAACACTCAAAGAGTTACTTAAATCTGGAAAGC
ATATTGAGGGAGCTACTCTTGAAGAAAGGAGAAACCTTAACATAAGATGAGAATTATCAGAGCAAAAGATATCCAGCGAA
CCAAGAATTGGCGAATACTGATTTATGGTAAGGCTGGATTAGGGAAAACGTCCCTGATAAAAAACATGCCTGGAAAAACT
TTGGTGTTGTCGTTAGATAATTCTTCAAAAGTGCTAGCTGGCACTGAGAACGTGGATATCATAGATTTTGACCGTGAGCA
TCCAACTGAATTTATCACAGAGTTTCTAACCCAAGCAGATAACTTAATCAAAAACTATGAAAACCTTGTTATCGATAACA
TTTCAAGTTTTCAATCAGATTGGTTTATTGAGCAAGGTCGCAAGTCAAAGAACGGTATCAGTAATGAGCTTCAACATTAC
TCTCAATGGACAAATTACTTCTTAAGAGTATTGACTGTTATCTACAGCAAGCCTATCAATATTTATGTGACAGCTTGGGA
AGACACCCACGAACTCAATTTAGAAACTGGTCAGATTTTAACTCAGTATGTACCACAGATTAGGGCTAGTGTACTCAACC
AACTATTAGGGCTTACCGATGTCGTTGGACGTATTGTGGTTAATGCTAAAACAGGTGCACGTGGACTTATTTTGGAAGGC
AGCGAAGGTACTTACGCTAAGAATCGCCTCGATAATCGAACAGCTTGCAAGATTGAAGACCTCTTTAAATTTGGTGATTT
AGATGGAACTAAGGAATTACCAGAGTGACCTTGTTAATGATATCAAGCAATCAATCTTAAGAGGTAATAAGCGTATCATG
GTGCAGTCACCACCTAGAAGCGGTAAAACCGTGGTGATGGCTCACATTGCCAAAGGTGCGACAGATAAAGGTAACACTAT
TCTGTTCTTTAGTCATCGAAAAGAAATCAATGAACAAGTAGTTAATACCTTTAAGCGTAACGGCGTTGACATGAACTTAG
TAACCATTGATAGTGTTACTAAGATAGCACGAAACCTAGATAGGATACAAGAGCCTTCGATTATATTAATTGACGAAGCT
CACCACGTTAAAGCTAAAACCTATCTCAAAATTATCGAATACTATTCTAACAGCATTGTTCTCATGTTTACTGGTACACC
TGCCCGATTAGATGGCAGTGGGTTTGATGATATCGCAGACGACATCGTTCTTGGTAAGCCAGTAAAATGGCTACAAGACA
ACGGAAACATCGCACCGTTTAAATATTACGCCCCTTCTTTAATTGACACCACAAACTTAAAAAAACGTGGTGGAGAGTTT
ACTAAGAAATCTGTAGACGACACAATGAAACGTGTGATTTACGGTGACGTTATAAGACACTATGAGAAGTTAGCCAAAGG
CAAACAAGCTATAGTATATACACATAGCGTAGAAGCTTCTGAGAGCGTTTCTAACACGTTTAACGAGCAAGGCTATACTT
CTATCGCAATCAGTGGTAAAACGCCACCAGAGGTGCGAGATAGGGCAATGCAAGCCTTTAGAGACGGAAAACTTACAATA
ATGGTTAATTGTGAGCTATTCACTGAAGGAATTGACCTTCCAAACGTTGATGTTTGCATCATGTTAAGACCTACTCAATC
GTTATCACTCTATTTACAGTTTGCCATGAGGGCTTTAAACCCAAGAGAGGGCAAAACAGCTATTATCATCGACCACGTTG
GAAATGTAGATAGGCATGGACTTCCAAACGCCGACCGTGAATGGTCACTAAAAGGTGTTAATAAAACCAAGAAAAAACTT
AAACTCGGTGAACCAACAACTCGGACTTGTGATGAATGTTACGCAACTTTTTGGAGTGCTGAACGTATCTGTCCGATGTG
TGGTCACGAAAACAAACCGACAAAAGAAGAAGTTGAAATAATTCGAGAAATAGAACTCGAAGAAAGACGGCAAGAGGTTG
CTAGTAAAGTTGAAACTTTCGTTACTAGTGACCAATGCCAAACAGTAGAAGAACTCAAAGAGTTCGCTAAACAACACGGA
TATAAGCCCGGTTGGGTTTATTACCAACAAAAAGAAAAAAATATATGGAGATAAAAAACTATGTTTACAATTGATTACTC
ACAAGCAAAAGAATTCGGATCTATCAGAGACGGTGCTTACGAAGTTACTATTGATTTAGCAAAACAAGATGCTACTCAAG
GAGGAGCTGACTACCTTGACATCCGTTTCCGTGTTCGCGAGGTCTTCCAACAAGAATTCCAAAATAACATTATTTTCTAT
CGTATCTTTGCTAAAAAAGAAGACGGAAAATATCCAGTAGCTTCTATCATGAACCTTGCTAAAGCCTCAGGAATTCCTGA
TGGTACTAAATTTAGTAGCTTGGAAGATTATCTCAACCAGTTGGAAGGAAAAGCTCTTAAAGTTACCGTTAAAAACGAAA
AATCTGAGTGGCAAGGTAAAACCTACGAAAATCTAAACGTTAAACGTTTGGAAGTTACCGATATCCCACTTCCAGAAGTT
AATACTGAGATTTCAGAAATTGACCTTCCATTCTAATTATGGAGATGGTTGATTACGCAATCAACTATCAACGCATGGGC
TATTCTGTTATCCCTATCTCAAAGAATGGCAAAACCCCTCTTATTTCTTTCGCTGACAAACCACCAATGACTGAAAACGA
CATTCGGAGGGTGTGGCGAGATAATCCAGATGCTAACATTGCACTTAAAACAGATACATTCTTTGTCATTGACGTGGACA
TGCATGGCGATGTTGACGGTTTAACTAATTTAAGGAATTGGGAACATGCAAGACTTATACCCCCAACATTGCAAGCTATA
ACCCCCAGCGGTGGGAGACATATCTACTTAAAAAAAGACCCCAACCATCCTATATCGCAAAATATTGGGATGATTGAGGG
AGTAGATATCAAGGCACACGTTAATAACTATATATTAGTGCCACCGTCCAATAATTCCAAAGGATACTATGAATGGGATA
CAGTGCATTCGCCAAAAGATGGAAGCATAACAGAAGCACCTCTTGCGTTGATAAAAGTATTGCAGAAAATGAAACCAGAA
CCATTAAGCTATGAAGTCTCATCGTTTGCTAGTGACTGTGTTAGAAGTACAAAAACCACAAAGTTATTCGAGAGCATCTT
ACTAGGTTTTGGAGACAAAGGAGGTCGAAACAACGCACTTGCCGAGTTTGTCGGTGGGCTACTCCTTAGAGGCGTTGACC
CAGAAATCACTTATCATCTTGCAAAGATGGCAAACAACAACACCCAAGAGCCTTTGGGCGATAAGGAATTTGAAAGGACA
TTTAAGAGCATGTTAGACAAAGAGATAAGGAGGATTGGACTTGACAACGATTGATTTCGATTATTACAGAGAACAATTTG
CAAGCTCTAGTCTCTCACCAGGTAAACCGAGCAGCAGAGAGGGAATTAAGAATAAGCTTAAAGCCTACCGAAACGACTGG
TTTGAAAAATTCAAGGAAGAAAATCCAGATAAAAAAGAACCAAAGGCATTGCCAGAATTAGCAGTAGCTAAAGGTTTAAA
TAAATACACTCATGTTATTACCCTCGAAAATGGGAAAGTAGCTATATATGATCCAGAGCGTGGATACTACCAAAAAGATT
ACAGATATGCCTACCAGCTTATCTATGTCTTAGAACCCACATTCAATGAAACAAAATGCCGCAATGTTCTATTCTTGCTA
TCAAACATGAGCAGGGAATATGAATATAATAACATGTATATGGACTTTGAACCAGAGTATAGAGACGTAAGACGCTTTAT
ACTCGTTAAGAATGGCATCTATGATAAGCGAAAGAAGAAACTGTTATCGTTTGACTATAAGTTTATTAACTTCAGTACAA
TTGAAACAGAATTAGTTGAGAACGCCCCTAAACCAACAATAAATGGATGGGATGTTGATAGTTGGTTGCTTGATTTAATG
AGTGGTGATAGTGAGCTTGTCGAATTACTATGGCAAGTCATTGCAGCATCGCTGAATGGTAACCACTCTTATCGAAAATC
AATTTGGTTGGTCGGTAACGGTAATGACGGTAAAGGTACGTTTCAACAGTTAATTAGCAATCTTGTTGGATTAAAAAACG
TAGCTCCCTTGAAACTTAACCAATTTTCAGAGCGTTTCGGTCTTGCCATTATCGAAGGTAAGACAGTTATCATCGGGGAT
GATGTCCAAGCTGGTATATACGTAGATGAATCTTCTAATTTTAACTCAGTTGTTACTGGTGAACCTGTTTCGATTGAGAA
AAAAGGAGAAAACCCCTACTTAGCACAATTTAAGAAAACAGTTATCCAGTCTACCAACGCTATGCCAGTGTTTAAAAACA
AATCAAACGGGACATATCGACGTATCGTGATTATCCCATTCAAGAAAACATTTGGCATCAACGATGATAATTGGGCAATC
AAAGATGATTACATCAATCGTAAAGAAGTTTTAGAGTATGTGCTCTGGAAAGCTATTAATTTAGATTTCGATAAATTCAG
TGAACCAAAAGCGACACAAGAACGTATGCAAGAATTCAAGGAAGAAAATAACACAGTTTATAAATTCCTTAATGAATATT
TGTCAGATGTCGTTTCCACTCGTATTCCAGTTAGATTCTTGTGGGATGTATACCGCTCATGGTGTCACGAGGGTAATCAT
ACTATCCCTAAAAAATCTAACTTTGAAAAAGAGTTGGCACAGAATTTACCAGTTGGTTGGATAAAAGATAGACAAAAACC
TCTTGATTTTTTTAACCCAACTAAAGATAAGCCAGTTTATTGGCATGATTTCAATTTTAATTGGGACGAAAACGAGGCGA
AGAAAGCAGCAGTAGTGGTTATGGTTACTCAGTAACCGCAGGTTATTGCAACAAGTAACCGTAAAACCCATTGAAAATAA
AGGGTTTCGGTTGCTTTAGTTACTTAGTTACTACTTTTAAATATATTTATAAATAAATAAATAAATAAATAAATATATAT
AGAGAGAGACTTAAAAAAACGTGTAACTAAGTAACTAAAGTGGCCAGAAACCTTGATATATAAGGGGTTTGCGGTGGTTA
CGAGTAAAAGTAACTGTTACTGTAATCGAGTAACAAAAGGAGAAAAAAATGGAAATTCAATACTTAGAGATTAATCAAGA
ACACGAACCTAATGAAAATATTAGTAATTACATCAAAGATTTTTCTGAAGCGGCAACAGTTATAGATGTGCAATGCAACG
CTATTCCGGTACATTTTGAAAAGGTTGGAGAAGACTATTGGATCGATGAAGATTATGGCATTAAAGTTGTTGCGTTTATC
AAATATGAAGATAACAAAGAGGCAACTCCAGAAAAGAAACAATGGTTGAAGGAATTCTTTGACAAACATCTCGATAAAGA
AACAAAATTATTTATCGATGACCCTTTTGATAATTGGGTGACAAAGGGTGATGAAGTTTATGTAGATACGTTGCGTAACT
GCTTATTCCAACAAGCAAGTATGGCTTATACTGATAAACAGATTGTGAGCATTTATAAAGAATGGCTACAGAATCACTAA
TTCAAAATCAAATTCGAGTAGGACTATCAAAAGCTGGCTATATGGTATTCAGAATTAATGTTGGTAAAGTCAGAATGGCT
GATGGACGTTGGTTTGATACTGGAGCACCAAAAGGTTTTTGTGACCTGTTTGGATTTAGACCAGATGGACAGATATTTTT
TATCGAAGTTAAAAATGAAAAAGGTCGATTGAGAGAAGATCAAAAGAAGTTTATGAATGCCATGAAAAAACGAGGAGCAC
TCGTAGGAGTGGCAAGAAGCGTTAAGGAAGCTATGGATATAGTAAATGAAAAGCAAAGTTAAAGACAAACTGGTTGGTAT
ATATGCACCGGGACACTATGACCATACAAGTGTGCTAGAGGAGACACAAGAGTTTTCGAAGTGGTTCTGGGATAACCACG
AAGACATGGAATTTATCAGCACTAAGTTAGGAATCAGCACAAATAAACTCAACAGGATACTGACACTAGAGCAGTTACCA
GACGATAGATTATTGAAAGAGATGGTAGATCTATGCAAGAAAAAGAATACGCACTCTATAAAGGTGAAGACATAATTGCC
ATGGGAACGAAAAGCGAGATTGCTAAGCAGTTAGGAATTTCAGTGCGTTCCGTTACTTGCTATGGAACACCATCATACGC
AAAAAGAACAAGTGAAAAAGATGGAAGAAGGTTAGTTAAGATATGAGATATAAAGTTATTGTTTATTACGACAATATGGA
AGACGATGTAGAAATTTATGAGAATAAGGATGAAGCTATCAACAGATTGCATCATCTACGAGGTGTTAAATATAGAAATT
CAAGATTATATAAAGTAGAAATGGTTGAGGTGAAATAAATGGCAATTAGAACACGAGAATTTTGGACAAGTATCTGCTAT
GATGAAAAAATTGATGATTTAATTAATGACTTTTTGAAAGAAAACCCAGATATTGAAATCGTTGATATTAAATATCAAAC
CGTATCGAGCAAAGAATATATTATCAGAACATCAGCGTTGGTGATTTATAAAGAGGATGAATAGATGAATAAATTAAGTA
AAATGACAATTATTGCTGCATGTGGACTATTGTTTTTAACTGGTTGTTCAGAGGCAGATAGAGTATCTGGGAATTTATCG
CTAGAGTCTGATAACTTCAATGTTTTTAGGAAAGTAACAGTTATTGATGCCATTACAAATGACATAATGTTCCAAATGAG
CGGTAGGATGTCTATCAATGCTGATACTGATGATAAACAACTCGAAATTGTTGTAGAAAATGGTAAGAATAAATATCAAA
AACATATTATCGGTTTGTCAGATAATGTCTCTTATGTAGTAGAAGATGTTGAAGTACCGAATGTTTCAAAATACAAATAT
GAAATAAATTACAACCCTAAAATGTGGGTTCCGGTCAAACTTAAAAATATCGATTAAGGAGAAATTAAATGACAAAAGAT
GAAGCAGTTAAGAAGATTGCAAGAGAAGGATACATATCAATAGAACACGCTGAGGAATTATATGGTGAAATTATTCCTAA
ACCTGTAGTGCCACAATATGTGGCTGATTGGTATGAGGAACATAAAGATAGCTTTGAAGAATACCTATTTCAATGTATCC
ATGATGTTGTAGATTTTAATAACAGAGACGAAGTAAAAGATTTTAAAGATTGGCTATCTATTTTTGATGGTTTTATGAAG
GACGAATTCAAAGCTTGGATGTCTCAGGCTTATGAGAATGGAGCTATCAAAACACTCATCAATATGCACCAGTTTGGATA
TGAGGTAGAGAAAGATCCTAGATACAAGGTTACTTTTAAAGGGTTAAATATTAATAAACATTTATGTTGCAACTGGACAC
GTGAAAATTGGTATTTGTGGTGTGAGAAAGAAAGTAAAATGTGCCATACGAGCCACACTCGCAAAGAACTAGAAGAAGCT
GGTTTTGGATGGGTATTTGACTGTGAGGGAGTAGAGGTTAAAGAGGTGGAATAAGTGAATAGACTTTATCTGTTAAGAGA
ATCACGGAAAATTACAAGAGTCGAGTTGGCTGAAAAAATAGGAGTGTCAAAACTGACTGTTCTTAAATGGGAACATGGAA
CCAGTAAAATCAGTAGAAGGGAAGCCAAAAAACTAGCAGACTTTTTCGGTGTTAGCGTTGGTTATCTGTTAGGTCTTGAT
ACAACTGAAAATGACAGTATCACCGATCTAATCGCAAAGATTAACGAGTGGGCTATCAGTCACGGACTGGATAAAGGAAA
TCCTAAAATCGAATGGATGAAAGTCACTGAAGAAGTTGGAGAGATTAGAGATGTATTTCTAAAACCAAACGATTTTGATG
ACCCAGAAATGGCTCTAAAAGACGCTATAGGCGATTCTATTGTTACCCTAGTGGTATTATGCCTACAACTCGGTTACGAC
GTTGAGGAGTGCCTTAAAATCGCTTATAACAACATTAAGGACAGGCAAGGAGTAATGATTGATGACCACTTTGTCAAAAC
GAGATAACCAGCTAAGGTTTTTAACTGCTCTACTACTAATTTCAATAGTAATCAATGTGACTACCATCATAAGAGTGACA
AATAGACCTGTGGAAGCTATTGTGGTGCATAAGGCTGACAATTTCGTGGAATTACATGGCAAGGTTACTGGAAAATCTAT
GGTAGGGAAGCTCTACACAATCGATTGCGGTTCTTATGGTAAATTCCTTGTCAGTAAGGAACAATACGATAGTGTGCAGG
TCGGAGATGATGTTCCAAGCTATTTGAAAACGGAGGGGGAATTAGATGTATTCTCGTACACAACTCAGAACACGCAAAGG
CGATGAATACTATACCCCAGATTATGCGGTTGAGAGTATTATCCATACATCAAGCAATATAAGCATATCTGGTGTCCGTT
TGATAAAGAGTATAGTGAATTTGTGAAGTTGTTAAAAGATAATGGATACGAAGTGACTTTTGGACATATCGAAACAGGAC
AAGATGTCTTTGAATATGAAAAAGCTCCTAAAGGAGTTGAGTGTGTTGTAAGTAACCCTCCCTTCAGTAAGCGTGACGCA
ATTTTTCGGAAAATGTACGAACTAGATTTACCTTTTGCATTAATCATGAATAGCAACGGATTATTTGACAGTAAAACAAG
ATTCGAATTGTTTAGAAACAATAATTTTGAGTTGCTAATTCCAAAAGGACGCATGAAATTCTTTGATGAAAGTATGACAG
TTAGAGATAATCCTAATTTTCAAAGCGTTTACGTTTGCAATAAAATTTTACCCAAACAAATCGTGTTCACAGATATGGAT
TCCAAAGGTTGAAAGGAATAGGGCAATGAAGCGTTTTGAGTATGCAGGACTGACTAAAGAGTTACATCAAAGGCTTGTGG
TTGAATTTAACGCATTGAAAGAGAAATACCCTAGAAAACTCACTAAACATATAATGGAAACGAAAGTTTGCGATAGAGCG
AAAGCTAGAAAATATTGTCAAAGGTTTGACAATGTGGTTAAAGAGCGTTCTAAACTGTCCTTCTCAACGTTGGATGATAT
GAGCGAGTACCTTACGGAAGGTCTTGTTAACGACTTACAAGAGTATCTATCAGAGCACTATTCTGCTCCACGTGGGTCAT
GTAAGACAGATAGTGATAAAACTAACGCAGGACTTACCGAGGAACTTTTCCTTCAATATCGAAATGAAATCCAAGAGTTA
AGAGCAGCACATCCTAACTGCTTTGCTAACTACATCATGGAAGTAAAAGGCTGTTCAAATCAACAAGCTAAAACAATTTG
CACAGCCATCAATACAATATATACAGAAATTGGCGTTTTAACACCTCGAAAAGTAGTCCAACTAGAAGGAATTCTTTCAA
GAGAATTATTCGGAAAGATAGCTAAGCACGTATTTAATAAGTACGAATGGCCTGAAAGCCTAGATAGCGAAGTTGATCGT
ATCTATTTAGAATATCGCACCAAATGTGATCTAGGTCTTGAAAAGGAAAGTGTTAAACGTGCGTTATATAAAGCGATTTA
TATGGGCTTGTAGCGGTTCGAATCCGCTATAAGTCATTAATTACATTAAGTTTGGAGGTGATAACAGCGTAACTGTCGCT
ATAATTCAAATTCTTTATTCTTGTTGGCTGTCAGGGGTTCGACTCCCTTGTCAGTCGTTAGTCTGTCATTACTAGGTGTT
GCTTTTCGACAAAACGTCAAGCTGACAGACCTTGACAACAAATCCAGTAAATATTTTATAGAAACGAGGAAACCAATACA
TACTTTTTGGTCTAGTCTTGTATTGCTGGTAGCAAGACTGGAATTTAAACTATAGGAGGTGGCATACAAAAAAAGCCCCA
GACGGAAGTCGTGGAACTGTTTTAAAATCGGATAATATTATTATACCATAAAAAAGGAAAGACAATTTATGAGAACGGTT
GAACGGCTTCAAAAAATCAAGGCACTTGATAGATATATTGACAGTCAGATAGAACAAATCAAAAGATTGGAATCACAAGC
GCTTAAAGTGACGTCTTGTGCTATGCATAATGACATGGTTAAAGGTGGTAAACGTAAAAGCAAAGATGATATCTATGTGG
AATTAATGACGGCTCGTGAAGAATTAGAACGCTTCACAGCAGAAGCTATCAAACAGAAGCAAGAGTTTCGTAGAAAGATA
GCAAACGTTGAGGATGTAGATGCTAGGTCTTTACTTCAAATGGTATACATCGATCAGATAGGTATCTGGCAAATTTGCGA
GCGCTTTGGTATTAGTAAGGCTACATACTATGTTAAATTAAGACGAGCTGAGAAATATCTGGACTAATTCATAGTGATAT
ATACCAATTAATACGTCACTATAATTCAGTCATGGTAATATAGTATTATCAAATCAGAAGGACACAGAAGTGTTCTTCTT
TTAGTTTTATATGAAAGAAGGTATGCCAATGCCAATGGTAAGACGTTGTAAGGCAGATGGATGCCGTGTATTAGTAGAGA
GACCATTGCACTTTTGCTCTACACATCATAGCATGGAAGCAGCATACATAGAAGATAGACAAAGATACTCACGAACTAGA
TACAATAAGCGAGTAAGAAATAGAGATGATGAAAGCAAGGAAAGGTATGCATTCTATCGTTCTAAGACATGGTCGTCTAT
TCGTAAGATAGCTTTAGAACGTGATAGCTATCTGTGTCAATACTGTTTGGCTTTGGGTACAGTCACACCTGATGCTCGCA
TTGGCGACCACGTTACACCCGTAGAAATAGCGCCTGAGATTAAGACCGATATAAATAACGTATTAGCAACGTGTCGAAGC
TGTGATAATACCAAGCGTACACTAGAGCAAGAAATATACGGGACTGGTCAAAATAGAATTAAACAGAATACCGATCTACG
ACTTTCCGTTTCATCATGGGCAGGTTTAATAGCCCACAAAAAAGAGAGACGTCGTTAAACACCTCTAAAAAGACCATAGC
AAGCCTTTAGAACGTTTGTAGTATTTTTCCCCGTGCCAAATTTTAAAACTACCCCCGCCCCTATAATCTAAAATAGGGGA
GCCGCCACAAGGTGTCTTC
