# Supplementary material for: Viral dysbiosis in children with new-onset celiac disease
Source: PLoS One. 2022 Jan 14;17(1):e0262108. doi: 10.1371/journal.pone.0262108 (PMC8759644; doi:10.1371/journal.pone.0262108)
Supplement: S2 Table — (ZIP) [file pone.0262108.s002.zip › Virus_Genomes/Streptococcus_phage_TP-J34_GCF_000904075.1_ViralProj188154.fasta]

>NC_020197.1 Streptococcus phage TP-J34 complete genome
TTAACCATGCGGTTTTAAAGCGTTTCGTCCACATTCTGTCCACATTTGTTTTATCTTTTCGTCGTTGCGTGATTTTTGCT
CTTGCAATTGATGAGCGTAAACTTCAAGTGTGATGTTCAGATTTTCATGCCCTAAAACTTGCGATACAGAAATCAAGTCA
ATATCGTGGGCAATTAAATAGCTAGCGTAAGTGTGCCTTAATGAGTGGACACGTACTTCACGACCAACGATTTTACGCAA
TGTCTTATTAACTGCATTGTTGGATAGTGAGGGTAGTATTCTACCATCATCGGTTGGTGGCAGTTGGTCAATAAAATTTA
TAAATTCATCATCAAGCGGTATCTCTCGGATACTGCTTTTTGTTTTTGTGGGCATAAATCCAGTATTGTTCTTGTAGTCC
CATGTTTTATTAACTGATAGCATGCCAGTATCTCGTTTGATATCATCCACTGTTAAGCCCAGGCACTCAGCAAAACGGAT
ACCAGTTTTGGCGATGATATAGAGTGCTGCATAAGACGCATACTCTGGATGCTTGCTTGTCTCGTAGATCAATCGCTCGT
ATTCTTCGACCTCTAGGAATTTCGTTTCAATATCACGCCCTTTGTTCTTTGCGTTTATTTTAGCAAACTTGCAAAAGTTA
CGCTTGATATATCCTTCATGCACAGCCATTTCAATGCACGCCTTGACATGCACATTAAAACGCTCGACAGTATCTTGAGC
ATGAGTTTTAGCGTAACTATTCAGCACACGTTGGTACTCAGTGGCAGTAATAGATTTTAGCTTCTTATCGCCGAAAAATA
ACTCTATCTTGCGCTGACTGTTGATATATGCCTTATAAGTTATTTTTGAAACAGTTGGCTTCTTATAAACCTCGCACCAC
TGTTTAAAATAATCGTATAGAGTAATATCTTCATCGACATTGACGTTATCTTGTAGCTTAAGTTCCATCTCAGCAGCAGC
CTTGATAGCTTCTGATTTAGTCCTGAAACCACCCTTAGTTTTCGGTTTGCGTTTACCAGTAGAATCGTAATAATTTATAC
GATATTCCCACCCATTTGAGCGTTTACGGTATGATGCCATTTATTTAATCCCCCAAAAATATAGATTTACACAATAACCA
AAATTCTAATAAAAGAACCCCTGCACTCATGATTGTCAAAGTTTTAGAGTGTGGGGCTTTTTGTTATTTAAGATTAGCAA
CAGCGTAGTCAGCTTCTTCTTGAGTGAATTTGTCAAAACTTACCAATTGATCACGTATTGCGTCTGGTGACATGGATAAA
GTGTCTTGATATTGCTTCGCTTTTTCAAGAGCCTGTTTGTTATAGTCAATACCAGAGTTCTCTACAGCGTAGTCAGAAGC
ATCTTGAGAGTACTTATCGAAACTTACTAGTTGAGAACGCAACTCCTCCTTAGACATGTGAACAGTACTAGCGTACTGCT
TAGCTTTGCTTACCGCTGTTCTATACTCTTTAGGCACTTTGCTCTCACTTGATTGCTCGGTTTTAGCCTCTGACGTCTTG
CTAGTCTGAGAAGACGTGCTTTTGGGTTGAGAACAAGCAGTAAGAGCGATAATAGAAAGGCTTAGCAAGCCAAAAGACAA
TATTTTTTTCATAAAATTTCCTCCATCAGCTTTTAACGTGATTCAGTTTTGCACGTAGTTTTAAATTTTGTAAATATCTA
CGAATTGTTTATTCAAGTTTCTATTAACTTTAAGTATTCGTTTTTCACAAAAGTCTCATCACAAATAGTGGTGAGGTTAT
ATTTTTCCATAAAATGGACGTAGTTAAAATTATCTAGGTTTTCGTTTTTAAGCAGTTCATGGATCATATTCCTATTTGCT
TGAGCCTCGTATTTCTCTCGCAGACGCTCATATTGTTTAGGGTCGTGTTCTAAGTGACCTAATTCGTGCAGTAGCACCTT
TAAACGTCTTTCAGTTGGTAAATCCCTATTGATGTAAACCACACGATTAACAGGGTCTAGAAACCCATCTCGAGTCCACT
GGCTAGAGCTAAATTCACAAAGAGAAACGCCGAACTGTTCAAGCAATTCACTCTCATTCATAAATTCTCACTTTTCCTTG
CTATTCATGTAACCTGCAATAATACCACGGATAGCACGCTTATCATCATCAGTCAATGGTTTTCCGTCGAACATCATGGC
ATTTTCTATTATTTCATCAATGTCGGTTGAGATAATTTGCTGACCATCATTGTTTTCTGAGTTATCACCAAAGAGAATGT
AGTCTGTAGTTGTTCCCAAAGCTTGAGCTAATTTTACAATCTTTGTACCCGTTGGGATACTAGCTCCACTCTCCCATTTT
GAAATAGTTGAATCGGATTTATACCCGAGCATTTTTGCTAATTCAAGCTGACTAATACCTTTACTTGCTCGCAAACTTTC
GATTCTGCTACCTCTTTGCTTATTCAAATCCATATCTTTCTCCTTGTTTCTTATATCGACATTATATAGTAGACTTTACT
AATTTTCAAGTAGATATATAAAAAAAACAAAAAAACTTGAAAAAAAATCAATAAAACTATTGACGTTGAATTTAATTCAA
GTTATAATATGTTTGTAAGTTAGTTAGAGAGGAGAAACAAAATGACAGAAGTAGTTCCAAAAATTACAATCAAAGAACTC
CGAGCACGTCACAATTTGACGCAGGAGGAGTTTGCTAAAAGCGTTGGTACTACACCTCAAACGGTTAGTGCATGGGAGAA
AAATCAACTTTCAATTTCTCCTAAAAATATGGTTGTTATTTGTAATAAATACAACATCCAGTCTTCTGATTTGTATGGTA
TCTGATATTTTTTTTACAACAAAACTTGAATTTAATTCAACTTAGAAAGGATAATACATGAACGAATTAATTAATATAAC
TTTAAACGAAAATCAAGAGCCTGTTGTTTCCGGAAGACAGTTGCATAAAGCTCTAGGCGTTAAAACAGCTTATAAAGATT
GGTTCCCACGTATGACTGAATATGGTTTTACAGATGGTGAAGACTTTAGCTCATTTTTGAGCAAAAGTACCGGAGGGCGA
CCAAGTCAAGACCACATCATCAAACTAGACATGGCAAAAGAAATTGCAATGATTCAACGTACCGATAAAGGGAAAGAGGT
CCGTCAATACTTCATCCAAGTTGAAAAGGACTTTAATAGTCCAGATAAAATAATGGCAAGAGCATTACTGATGGCTGACA
AGAAAATCAATAAGCTAGAAGCTCAGATTGAAGCTGACCGACCTAAAGTGCTGTTTGCTGACGCTGTCAGTGCTAGCAAG
TCATCTTGTCTAATCGGCGAACTAGCTAAAATCTTGAAACAGAATGGTATTAATATTGGTCAAAACAAGCTATTTCAGTG
GCTACGCTCAAACGGATACCTAATTAGCAGACGTGGTGACTCATGGAATCAACCAACACAAAAAAGTATGCAGCTAGGTC
TGTTTGAGTTGAAAAAGACAAATATTAACCACGCTGACGGACATACCACGACCAACACAACCACTAAAGTTACTGGCAAA
GGTCAGCAGTATTTTATCAATAAATTTCTCAACCAAGAACGCTTAACGTTTTAGAATAGGGGTTGAAAAAGACTATGACT
GACCCATTCAAACCATTGGCTGACCGATTCGATAATCTGCTGACAACTGTCATAGCAGACAAAACAAAAGCGTTTGACAT
AGATCAAACACTTCCACTGATTTTAACTGCTAAACAGTGCCAAGCAATGTTAGGAATCGGTAACTATACCGAATTCCTTC
GGATAACCAATTTAGACGGTTTTCCAAAGATTGATAAAGGTCGTGGGAGTCAAGTTAGATATCCACGGGATGCCGTCAGA
GATTGGTTCAATAACAATTGGCAAGAGATAGCATAACTAAACACTATAACCGCACCAAGGAGCTAGTGAGGTTAGGATAA
GAGAAAGGAATTAAAATGTCAAATATCGAATACAAACAAATACAGACAGTTCTGGGTAATAACTGGCACGTCGTGGTCGA
CGACGACTGGTTGTTTTATCCATGCAGTGAAGACTTGGAAGAACTCAAAGCATTTGTAGACATCTACAAAAACGAAATTG
TTAAAAAAAGATATAGTAATGAGAACTTGGGACTTGGTTTCTATATCTGTGGATATGATGGCGACGCTCCAAATCGTTTA
AGCGATAAATTGAAAGATCGCGGTGTCCATGTATTTTAATAAAGAGGAGAAACAAAATGAAAATTTTTAACTGGATTTTT
TCAAACAAAAAGCAAAATGAAGAAGTATATGAAATTCCAAAATGGGAATCTTACACAACTAAAGCTGAGCGATTCAACGC
TGACCACGGATTGCCATTAGATCAATTAGTGGGATGATTTAAAACACTACTTAGCTGTTTCAATCCGCACCCAGACCTCG
GTGTGCGGAGTGCAACTAAATACCCCAAAAATATAAACTTTATTTTCCACACAAACTAAAACCAAAATTACCTTCTTAAA
ATTGAATATTTACGAAGTACATCGAGGGCTGTGTGCGGATTGAAACTCTAAAAAAAACACGGGTAAGAGCCCGTGTCATA
TAAAAAATCTAAGAATATTATACCATGACAATTTAAATAAAAAAACCAACTGGAGAGGGTGAGTCTAAAATGTCTGATAA
TCAAAAATACTATTATATGAGGCTCAAACAAGACTTCTTTGAGACGGAAGAAATGATAATACTTGAGTCTATGCAAGACG
GCTATTTGTATAGCAACATCTTGTTGAAACTATATTTGAGAAGTTTAAAGCGTGACGGTAAATTGATGTTTAACGACACA
ATCCCATACAGTGCTGAGGTTTTAGCTACAGTTACACGTCACAGCGTCGGAACAATCGAGAAAGCTATGGATGTCTTCCA
AAAGCTCGGACTAGTCGAGGTAATGGATGACGGAGCTATATATATGTTACAAATTCAGGAATATATAGGCAAAAGCTCTA
CTGAAGCTGAACGAAAGAAGCGTTATCGAGATAGAATCAAGCTCGAAAAACGTGAGAAAAATGAGGCTTTGGAAAATTTG
GGACATTTGTCCACCAAAGAAGTGGGACATTTGTCCGGACATTCGTCCACCAGAGATAGAGATAGAGATAGAGATAGAGA
TAGAAATAGAGATAAAAATAAAATAGATATAAAGACAGAAGTAGAAGTAGAAGAGAGAAATGGACAGATGTCTTCTGCTA
CTGCTGCTGATAAATCTAATTTAAATATCTTTGAGCACTATCAAGAAAGAATCGGTCTACTAGATGGATTCCAACTTCAA
AAATTAGAAGAGTATCAAGTTATCGATGGACTTGAACCTGAATTAATCAAGACAGCTATTGATAAAGCTGCTGACAATTC
CAAACGTTCTTTTGGATATGTTAACTCTATCTTGAAATCATGGTCACAAAATGGAATCAAGACAGTAGCTCAACAACAAG
AGGAACAGAATAACTACTTTTCTAACAAGCCAAACAGCGATAAACCTAAGTTTGGTCCAGCTTGTAGCAAATACTAAAGG
GGTTGACTATGAGTTTAGATCAAACAGCCAAACAGATGCGTCAGCTATATATGACCACTAGCGATAAATACTGTGACAAG
CACCAACGACAATATGTCACAATTAAGTTTCCTAACTCACAGCCTTACACAGTTTGCGAACTGTGTCATCGTGAGGAGCA
AGAACGACTGAATGCTATCAAAGCGCAAGAACAGTATGAGCGTGAGCAAGAACAAAAACGCTTATATTTTCTAAAAGATT
TTAGTCTTCTTGATGACGATTTAAGAAGTGCTAGCTTTGAAAATTATCATGCTGTTACCAAAGAGCAAAAAGAAGACTTG
AAGAATGTTAGAGGTCAACTAAAGGGATACCTAGATGGACAAGAGTACAATATTGTCCTCATTGGAGACACTGGGGTAGG
AAAGAGTCATCTAGCTTACTCAGCTCTTAAAGCATTATCGGATCACACAAAAAAGATGGGGCTATTCATCAACGTAGTTG
ACTTATTAGCAAAAATCAAAGAAGATTTCAGCCTTGAAGCTGAATACATTAGACGAATTTCCGAAGCTGAATGGTTGGTG
TTGGATGACTTAGGAACTGAAAAAGTGACCGAATGGTCTAACGGTATATTGTACAGCATTTTGAACAAGCGAACTAAGAC
TATAATCACAACAAACTTAAGTCCACGTGATATTGCGGGAACTTATGGTAAACGTGTCTATTCAAGGATTTTCAAGAAGA
CAGGGCTTGGAACTACAAATGAACACGTTTATCAATTTAAAACACAGCAAGACAAGAGGATGATGCTATGACAGAAACAG
AAGTTAAACTAAAGCTCTTTGAGGACTACGAGAGCATTCATGGTCTTGTAGTATCAGAAGGGCACAAACAGAAAATGATG
GATGAATTGGACTTATATTCGTTTATTGCGAAAATCAACGAATATATGTATTTTGCTAAGAAATCAACGCAAGTTTTTAG
CCAACGCTAGAAACCCCTCTAAAATCGATTTTAAGGCGTATGTTTTGATAGGTAGTATAAATAGACTAGGACACCGTTAA
AATTGCACTACACCTCATTAAATTGATAATTAGGAGGATAGAAAGGGAGATAAAATGGAAGAAATGACGTTTACTGAATT
GCAACAAAAAATGCAGCTTGAAAAAAAGAAAGAAGGGTCTGCAAAGTACGCTTCAAGGCACGTTGAAGATATTTACAACG
TATTTAAAAGTTTGAAATCAAATTGGAATGTTGTAGTCAACTATGAACTAGTCGAATTTTCTGGAAAGACTTTTATCAAG
GCGATCGCAATAGCATCTAACAAAGATGAAAAAGTGCAAGCACAAGCGTTTGCAGAGTTGTCTCCTGTGCCGATTTTGAA
AACGCGCAACGGAGAATTAAAGCAGATGAACGAACCTCAGTGGGTAGGAGCCGTACAATCCTACGCTGGTAAGTACGCAC
TACAAGCACTTTTCGCAATCGGCGAAGAAGATGTTGACCACTATGAAGTTGCGGAGGAGAGTTTAAGACCAAATCAACCA
CGCAACCCTCAATCCCAAAAAAATAAGCAGTCTAACTTCATTAGTAACGAACAGCATGACCTTATCGAGAAACAAATCAA
TGAATTAGCTCTAATTGCTGGGAAATCAGCCGAAACGGTAGCTAATTACTATTTGAAAAAATACAAACTTAATGATTTTC
ATGAGTTGTTAGTGTCTGGATTCGATGTGGTAACTAACGATATTCAATCTCAAATAGATAGCAGAAAGGAGAACTAGCAT
GAGAGACATTACAAATAATTTCTTGGAAACAATCGAACCAGTCTACACTCCGGGAAGAATTAACTTCGATTTTGAAGCGT
TTGATAAAGCTATTCAAATGGCAGTCAGTAAGCTATCTAATGATATGCTTGATGACTTGGAATATAACGAGATCAAGAAA
GAGATCACGCGCTATAAGAAACTTTACGACAATTTAGAAACTAAACGAAAAGACATTTCGAAAGTATATAAGAATCCACT
TGTTGAATTTGAAGAAAATTTAAAAAAATCATGTAAACCACTGAAAGAACTTCTTAATACTTTGAGAGAAAAGCGGGACG
AGATTGAAAAGTATCAAAAAATGCTTCGAGTTGACCATATTAGATCCGTTTTTGAAGAAAAGTGCGAACTTGCTGGTATC
GATAAGGATACCTTCAAAGAAAAGTATGATGACTTCTCTTTGAAGGGATATTTCAAAACTAATAAGATTGAACTTAAAAA
AGAGACAGTGGAAAAGATTGATGCACTCATTTTGGATGAGTACGACCGACTCGAAGAATACAAGGCAAATATTGAAATAA
TTGAGGAACAAGCCATTGATTATGAACTGCCTGTAGAACCATATACTAGAGCGCTAAATAATGACACTCCTCTAGTTGAA
ATTCTCAAACAAATGAAAAAAGACCGTGATGCAGCTATTGAGCGGAAGCAACAAGTAGAAGCTAAACGAAAAGCGGAATC
AGAACGCTTGGCAGAGATTGAGGCAATAGCCAAGCAATCAGCTAGCGAGGAAATTAAAGCAGTCAACGCTGAAACAGGCG
AGATTATCGAAGAATCAAAACCAGTCGAAGAAGAAGCTGAAAAATATAGCGAAACTTACAAGGTTAACCTATCACTGACT
TTCCACGGAGGAGAGAAACAATGGCATCAATTTGCTAAATTGCTAGATGATAATTTTGTAAATTATGAAATTTTATAATT
TTTGAACAGGAGAAAAAAACATGATCAATAACGTAGTATTAGTTGGACGTCTAACTAAAGACCCAGAATTAAAACATACC
GGAAACAACATCGCTGTAGCATCTTTCAGTCTTTCGGTTAACCGTCATTTCAAAAATGATAACGGAGAGCGTGAAACTGA
CTTTATCAATTGCGTTATCTGGAGACAGCAAGCTGAAAACTTGGCTAACTGGGCTAAAAAAGGTGCATTGATTGGCATTA
CTGGACGTATTCAGACTCGTAGCTATGAAAATCAGCAAGGTCAACGTGTTTACGTGACTGAAGTTGTCGCTGAAAACTTC
CAGATGTTGGAAAGTCGTGCAGTTCGTGAGGGTGGAAATGCTAACAATGGTTATAGCCAACAACAGCAAGCACCAAACTT
TTCAAGAGAAAACACCCAATACCATAATAGCAATCCTATAGATATCAGTAGTGATGATTTGCCGTTCTAAGGGAAACTAT
GAAGATGATTTTAAATATCGAGCCTAAACCTCAAACAAGACCTAGATTCAGTAAGTTTGGAACCTACGAAGATCCTAAAA
TGAAAGCGTGGAGACGTGAATGTTCGCGACTCATTGAGCAAGAATATGACGGACAATTCTTCGATGGACCAATTTCAGTC
GATGTAACTTTCTACATGAAAGCACCTTTGAACGTATCAAAAAAGCCAACGCCAAAAGCGAGAGCTAAAACGTGGGACGC
ATTCAAATTGTTCATGGCTGAAAGACTCTGGAATTTCAGGAAGCCTGATATTGATAATCTAGTCAAAGCACTCTTTGATA
GTATCTCAAACGCTGGATACAACAAGGTTGACAAGAAAGGTATTGTTTGGACGGATGACAGTATTGTTTGCGATTTACGA
GCAAGCAAGAAGTACAGCCCTAACCCACGCATTGAATTTGAAATCAAGGAGCTGGAATGAAAAGTAAGGTTAAAGACAAA
CTGGTTGGTATATATGCACCAGGTCATTATGAACATATAAGTGTATTAGAGAAAACACAAGAGTTTTCAGAGTGGTTTTC
CAATAACCATAAGGATATGGAATTTATCAGCGATAAGCTAGGAATTAATACCAAGAAATTGAATCGTATATTGACACTAG
AGCAGTTACCAGACGAGAAATTGTTAGCAAGGATGGAGGAACTATGCAAGTAAAGGAATATGCTCTGTACAAAGGCGAAG
AAATCATAGCAATGGGTACGAAACGTGAAATATCTGAAAAGTTAGGGATTTCAGTGCGTTCCGTTACTTGCTATGGAACA
CCATCATACGCAAAAAGAACAAGTGAAAACGCAAGGAGATTGATTGAATTATGAAGTACAAAATTATTGTCTATTATGAC
CATATGCAAGATAACGTTGAGATTTTTGACAATAAAGATGAAGCTATTAACAGATTGCATCATTTGAGAGGTGTTAAATA
TCGAAATTCAAGATTATATAAAGTAGAAATGGTTGAGGTGAAATAGATGGAATTAGTAGTAAAATTTTGGTTGGTAATGG
CTATTATTTTCGTTATATTTATTGCGATATCTAGACCGTAGAATTGAAAGAGGTAAATTAAATGGCAATTAAAACTAAAT
TTTTCCTGTCGCGCAGACATGGTTTAATTGATATTGGTGATTTAATCAATGGTTTCTTAGAAGAAAATCCAGATATTGAA
GTTATTGATATTAAATTTCAGTCAAACGTTTCTGCTGTTGCCGATGGTGATGTTAGTGGTACTTACTATAATGATTCAGC
ACTGATTATTTATAAAGAGGTGGAATAGATGACGCTATCCACAGACCAAATCCAAACTTTACTAGGAATTGATGAGGCAT
TCAAAGCACCTAACAGATTAATGGATATACTTTTTAACAAGTCAGAACGTGAGGAATTATTCAGGCAGTTTTTAAACTAC
GAAAAAGATATGTCGTACGAGTGGTTTATGAGTTATTTTGAAGAAGAGCAAGCTGACAGAAAGAATAAAAAGCAGGACTT
TACACCGCAAGCAGTTAGTAAAATGCTTTCAAAACTAACTAGTGGTAACAGTTACTTTGAAGTAGCAGCTGGAACTGGAA
GCATCATGATTCAAGCATGGCAAGAACATAGATTAAATGAAAGTCCGTTCACTTATAAACCATCAAACTATTGGTATCAC
GTAGAAGAGTTATCAGACAGGGCAATTCCTTTCTTGCTATTCAATATGTTGATTAGAGGCATGAATGGAATAGTTGTCCA
CGGTGATGCACTGAGTAGAGAAATTAAAAATGTGTACTTTATTCAAAACGTAAGTGATGACTATATGAAATTTAGTGATT
TGAATGTAATGCCACGAAGTGAGTTAGCAGAAAAAGAGTTTAACGTGCATAAGTGGGTTGGAGATGGGATAGAACATATT
GAAAGTCCGTTTATTGATTGGAGAAAATAAAATGACTAGAGATGAAGCAGTTAAGAAGATTGCAAGAGAAGGATACATTT
CAATAGAACACGCTGAGGAATTATATGGTGAAATTATTCCTAAACCAGTAGTGCCCCAGTATGTTGCTGATTGGTATGAG
GAACATAAAGATAACTTTGAAGAATACCTATTTCAATGTATCCATGATGTTGTAGATTTTAATAACAGAGACGAAGTAAA
AGATTTTAAAGATTGGCTATCTATTGTTGATGGTTTTATGAAGGACGAATTCAAAGCTTGGATGTCTCAGGCTTATGAGA
ATGGAGCTATCAAAACACTCATCAACATGCACCAGTTTGGGTATGAGGTAGAGAAAGAAAAACGATATACAGTGAGAATC
CGAAACTTAGATGATGAAGCAACTTATTTGAATTATGATAATTTCAGAAAAACTTGGGTGTTTTACAGCCGAGACAATAC
AGACCGTTTTAGAACAATACACACCCGAAAAGAGCTAGAAGAAGCTGATTTTGGCTGGGTATTCGATTGTGAGGGAGTAG
AGGTTAAAGAGGTGTAATATTGAATAGACTTTATCTATTAAGAGATTCAAAGAAAATTACAAGAGCCGAGTTGGCTGAAA
AAATAGGAGTGTCAAAACTGACTGTTCTTAAATGGGAACATGGCACAAATGAAATCAAAGGAAGTAATGCTAAGAAGTTA
GCTGATTATTTAGGAGTATCGATCCCATACTTGCTTGGTTATGATACAGATAATACATTCTTGGGATTAATCACTAAAAT
CAATCACTGGGCGGATGAACGCAATTTAAAGCAAGCTGACCCAAAAATCCAGTGGATGCGTATTACTGAAGAAGTCGGAG
AAATTCGTGATGTACTCTTGAAACCGACTAAATTCAATGAACCACAAACAGCACTCAAGGACGCAATCGGAGACACGCTA
GTAACTATTATCGTATTAGCACATCAATTAGACCTTGATGTAACTGAGTGTCTAAATATTGCATACGAGGAAATTAAAAA
CCGCAAAGGGAAGATAGTAAATGGAACGTTCGTTAAAGAAAGTGACTTATAAACGAGATAACCAGCTAAGGTTTTTAACT
GCTCTACTACTAATTTCAATAGTAATCAATGTGACTACCATCATAAGAGTGACAAATCGACCTGTGGAAGCTATCGTGGT
ACATAAGGTTGATAACGCTGCTGTATTGCATGGGAAAATCACAGGTAAGCAGATGATAGGGAAGCTCTACACAATCGATT
GTGGAGCGTATGGTAAGTTTCTAGTGACCAAGGAACAGTATGACAACGTACAGGTTGGCGATGATATTACAAGTTATTTG
AAAGGTAGAGGTAATTAAGATGACAGAAACTATTAAACTACAAAACTGCTTTAAGCCAGATTCGGATTATTTTGAAAACG
CTAGGTATGGCTCATTGGAAGAACTAAAAGAGTTACTACTCTATAAGCGTATAGTTAAGTGGGATAAAGACCACCTAGAA
CTTGAAGATGGTACAAAGGTAACTATTGAGATGTCAGAAAATGATTGCTGTGCCTATGCTGGAGGTGAATTCAAAGATGT
CAAGCTAGACGCTATTATAACTGACATTGAAGTTGGTGAACAGGTAGTAAAGGAAGATGATTGGTCGGGAGAAACAGAAA
GTAAGAATACGGTAACTATTTACCACAATCAAAATCCAATAGCTTTGGCAGAGTGTGAGGCTAATGATGGAAATGGTGGC
TTTTACTACAGCGTAGGTTCTCTAGTCATTGGTGACATTCATTTTCCAGTGGTGGGGGCGTAGGATTCATGAGCGGGAAG
TACAAATACGCAGGACTGACTAAAGAGTTACATCAACGGCTAACGCTTGAATTTAACGCATTGAAAGAACAACATCGTAG
AACATTAACAAAGTACGTGATGCAAACAAAGAAGTGTGACCGCTTTCATGCTAGAAAATACGCACAAAGATTTGACAATG
TAGTTAAGGAGCGCTCGAAGCTATCACATACAACGTTAGAAGATATGAGCGAGTATCTTACAGACGGTCTAGTTAATGAT
TTACAAGAATATCTATTAAAGAACTATTCTACTCGACGTGGGTCATGTAAGCCAGATACTGATAAAACTAACGCAGGACT
TACAAGAGATCTTTTCATTCAATATCGTAAGGAAATCCAATGGTTAAGAGCAGCACATCCTAACTGCTTTGCTAACTACA
TCATGGAATTAAAAGGATGTTCAAATCAACAAGCTAAAACGATTTGCACAGCCATTAACACAATATATACAGAACTGGGC
ATTTTAACACCTCGAAAAGTAATTCAATTAGAGGGGATAATTTCAAAAGAATTATTTGGAAAGATAGCTAAGTACGTATT
TAATAAGTACGAATGGCCTGAAAGCCTAGATAGCGAAGTTGATCGTATCTATTTAGAATATCGCACCGAAGGTGATTTAG
GTCTTGAAAAGGAAAGTGTTAAACGTACACTTTATAAAGCGATTTATATGGGCTTGTAGCGGTTCGAATCCGCTATAAGT
CATTAATTACAGCAAGTTTGGAGGTGATAACAGCGTGAACCATCTATTTCGGTATAATCCCATCTTAATTCTTGTAGCGT
GCGTGGGTTCGAATCCCTCGTTCGTTGTTAGTCTGTCATGACTAGGTAATTTTTTCGACAAAACGTCAAGCTGACAGACC
TTGACAACAAATCCAGTAAATATTTTATAGAAAAGAGGAAACCAATACATACTTTTTTTACTCTAGTCTTGCATTGCTGG
GAGCAGACTGGAATTTAAACTAGAGGGGGGTGATAAAAGACCCAAGAACAAACACTCTTATCTTTTCATAACCTCTTAAT
GTTTGTTTCTTGGGTAAAAACAAAAAAAAGACCGACACAATTGCCGGCACTTTATGAAAGTTAACACTACTATTATATCA
GAGAGGTTAGTACAATGCTATTGCCGGAAATTGATGAGAAAGCAACAGTCAAACGTTGCAAACGCAAGCTTCGAGAATAT
CCACGCTGGCGAGAGATTGCACACGATAGCGCTGAACAGAAAATAACACAGGAATTTACATTCATGCCAAGGGGTGGCGG
AGTGAATAAACCTGTTGAAAATATCGCAGTAAGACGTGTCGATGCATTGAATGAGCTAGAAGCCATAGAACAAGCGGTTA
ATGGGCTATATCGTCCAGACTATCGCAGAATACTGATAGAGAAATATCTAGCTTATCCGCCTCAGCCGAATTGGAAAATA
GCACAGTCTATTGGTTTTGAGAGAACAGCATTTCAAGAATTGCTAAATCATTCTATCCTAGCATTTGCAGAACTGTATAG
AGATGGTCAATTAGTCGTAGAACGCTGAAATAATGGTATTTTGACGGATAAAATACGGTATCTTACAAGTGTTTAAAGTG
GTATTATTATATTATCGAAGAAAAAAAGAAAGACGGCTCATTTGTGGGCTGTCTTTATTTAATGAAAAGAAATCTAGCAA
CTAAGGAGGTGGATGTATTGGGCTAAATCAACGACAAAAGCTATTTGTTAGCGAGTATATCAAGCTAGGAAATGGAACTC
AAGCAGCGATAAATGCTGGCTATAGTCCGAAAACTTCTGGAGCGCAAGCTGAGAAATTGCTGAAAAAAGTTGAAATAAAA
AACTCCATAAACGCAGAAATTGAAAAAATGCACAACGAGAACATCATGGACGCCAAGGAAGCCTTATCCATTTTATCCGA
TATTGCAAGGGGCAAGCGTGATGAAGAAATAGTCATGATGAACCCAGTTAGTGGCGAAGTTGAGCGTCTCAGAAAGAAAG
CTGATAATAACACCGTTATCAAGGCTATCACCGAAATTCTGAAACGCTATCCAACAACTAAACAAGCCGAGAAGTTACAG
CTTGAAATAGAAAAACTCAAATCTCAAATTGGTGGAGATGAAGGACAAGATGAAAAGATAGCTGGCTTCCTAAACCTTAT
CAAAGGAGCTGTAAACAATGGACTTGAGTAAGCTCTATACCAAGCGACAGTTAGAAGTGCTTAATTACATCTGGAATCAC
GACTGGTTCATCTGTGGGCTTCATGGAGCTAAACGAGCAGGTAAGACCGTTGTTAACAATGATACATTTGTAACCGAATT
AAGTCGTGTCAGAAAAATTGCTGACCGATTAGGTGTAGATGAGCCTATTTACATTTTGGCAGGTACGTCTTCAACAGCAA
TTCAGAATAACGTCTTACAAGAACTTTATAACAAGTATGGCTTTGAACCAAAATACGATAAACATGGCTCTTTCGTTTTC
TGTGGTGTCAAAGTCGTGCAGGTCTATACTGGCTCTATATCTGGTCTTAAACGTGCCCGTGGTTTTACAGCGTTCGGAGC
TTATGTCAACGAAGCGTCGCTAGCCAATGAGTTTGTTTTTAAAGAGATTATCTCACGCTGTTCTGGTGATGGTGCTCGTG
TTGTTTGGGATAGTAACCCAGATAATCCTAATCACTGGCTTAACCGAGATTATATCGGTAAGAACGACGGAAAGATTATA
GATTTTAGTTTCAAGCTAGATGATAATACTTTCTTATCGAAACGCTATATCGATTCTATCAAGGCAGCTACGCCAAAGGG
TAAGTTCTACTCTAGAGATATCTTAGGACTCTGGACAGTAGCAGAGGGAGCTATCTACGCTGATTATGACAGCAAGATAC
ACGTAGTTGATGAGTTGCCAGAAATGAAACGCTATTTTGGGGGCATTGACTGGGGATATACTCACTACGGATCTATCGTG
ATTGTTGGTGAAGGAGTAGATAATAACTTCTATCTTGTCGATGGCGTAGCAGCACAATTCAAAGAGATTGACTGGTGGGT
AGAGCAAGCAAGGAAGCTTACTGGCATCTATGGTAACATTCCGTTTTATGCTGATAGTGCCCGACCTGAACACGTAGCAA
GGTTTGAAAACGAAGGATTTGATATTAGCAACGCTAACAAGTCAGTCATAGCTGGTATCGAGCTTATCGCTAAATTATTC
AAAGAACAGAAATTATACGTTAAGCGGGGCTTTGTACCTCGCTTTTTCGATGAAATATACCAGTACCGATGGAAAGAAAA
TAGCACGAAAGATGAACCATTGAAAGAATTTGATGACGTGCTTGATAGTGTGAGATACGCTATATATTCTGATTATGTCA
TCGGTAGTACAGAACGAGCAAGCTATGATGACTTGCTCAGTATGTTTAGTTAGGAGGAATGATGGAACAGACATTATTTA
CGGACAGTACTGGACAAGACCTAGTTTTGAACTTACGCTTCCATCGAGAGTCTCGCATTCGTTATCGAGCGGACAACTTA
GAGGAGCTCATGGTGAATAATTGGGAATTGTTGAAGAATTTCATCAATCACCATAAATTGAGACAAGCTCCACGGATTCA
AGAGCTGTTGGACTATGCCAGACGTGAAAACCACGACGTTCTCAAGTCTGGTCGTCGTAAGGATAACGAGATGGCTGATA
AACGAGCTGTGCATAACTATGGTCGTATGATTAGCAAATTTAAAACAGGTTATTTAGCTGGAAATCCTATCCGTGTCGAA
TATGACGACAATGAAGATAACTCACAAAACGATGATGCAATTAAACGCATTGGGCGTATCAACGACATCGATACACACAA
CCGAAATCTTATCCGAGACTTATCGCAAACAGGTAGAGCTTATGAAGTTATCTATCGAAGCGAGTATGATGAAACACGCA
TCAAGCGATTAAGTCCGCTAGAAACGTTTGTGATTTATGACAACTCACTAGAAGACAACTCAATCGCAGCTGTTAGATAC
TATAATCGAGGAACGCTCCAAAATGCCAAAAATGTGGTTGAAATTTACACGAACCAACACATCTATACGCTTGATGCATC
AGATAGCTTTAATGAAATTTCAGTTACCCCTCACGCATTCGGTACAGTACCGATTACAGAGTTTCTAAATAACGCTGACG
GTATTGGCGATTATGAAACTGAGCTTTACCTGATTGATCTATACGACAGTGCAGAGTCTGACACAGCCAACCATATGAGC
GATATGGCAGATGCTATCCTTGCTATCTATGGAGACCTTGCTTTACCTCAAGGTATGCAAGCTAGCGATATGAAACGTAC
GCGCTTCATGCAGCTTAAACCGCCTAAATCAGCGGACGGCAAAGAGGGAACGGTCAAAGCCGAATATCTCACGAAGTCTT
ATGATGTCTCTGGTGCAGAGGCATATAAGACACGCCTAAACAAAGACATTCATGTATTTACTAATACGCCTGACATGTCA
GATAATCATTTTAGCGGGAATGCATCTGGTGAAGCGTTGAAATACAAATTGTTTGGGTTAGACCAAGATAGAGTTGATAC
GCAATCTCAATTTACGCAAGGTTTGAAACGACGCTACCGTCTTGCTGCTCGTATTGGCTCATTAGTTAACGAGTTTAAAG
ATTTTGACGAAAGCCGATTGAAAATCACATTCACACCAAACCTTCCTAAATCGTTATATGAGCAAGTATCTATTTTGAAT
GATTTGGGTGGCCAAGTTTCACAAGAAACAGCTCTAAGCTTGTCTGGATTGGTTGAAAATCCAACCGAGGAACTAGACAA
AATAAACGAAGAGTCTTCTAAAATCGATTTTAAGGGGTATCCTAGCTATTTTTATGACAACGTAGGCAAATATACCGACG
AGGTAAAAGAAACGCACACAGACGATTTTGAGAGGGTTTATGAATGACGTATTGGTCAAAGCGTACCCTACGCGAGAGAG
AAGCGAGCATTAAAAAGGGTGAAGCTGAGTTTAAAAAAGAACTTGAAGAATTATACAGCTTACAACTCTCACAACTACGA
AAAGAACTAGACGCGTATATTCAAAAATTCGCTAATAAAACCGGATTAAGCGTTAGTGATGCTAAACGAAAAGCGGACAG
TTTTGATGTCAAGGATTTTGAAACTAAAGCCAAACAGTACGTAGCTAACAAAGACTTCAGTCCAAAAGCTAACAGAGAGC
TTCGTGACTATAATTTCTCTATGTCGGTTGGTCGTCAAGAACTGCTTATTCAAGAATTAGAACTCGAATTATTAGCTTTG
TCTGAGGGCGAACGCAAATTGACCGAAGATTATCTTAAGAATGGTTATAAGAGCGAGATTGCAAGAGAGAGCTTACTTGA
TCAGACTGTACCTCGTGGAAAAACACTTGAAAAGTATATGAATACAGCCGTCAATGCAAATTTTGAGGGCGCTAAATGGT
CAGAGCGTATCTGGAATAGCCAGGAAAAGTTACGAAAATTAGTTAAGAATGAAGTAACAAGAGCCCTGATTCGAGGCGAA
AACGGTTTGACTATTGCGCGTAAAATACGCAAATACATGGATGCTTCTCGTTTCGAAGCTGAACGATTGGGAATCACAGA
GCACGCAAGAGTGCAGACATTGGCTCAACAAGTGATTATGAAAGATAATGGCTTTAAGCGTTTCAAACTCATGCCAGAAT
CGAGAGCGTGTGATATTTGCAAGACCATTGGTAAGGAGACGGAAAAGAATCCTGTCATAATTGCTGACATGGAAATTGGA
ACGAATGCACCACCTATTCATCCATATTGCCGATGTGCAGTTGTTGAGGTTGAATAGTGCACCATGTTTTTTTAAGAAAC
CGTAGAGGGCGAGCCTCTGATGGTGCATAGGGCTATTTTAAGCTCTAAATAAACAATACTAGCGTGGCTTGTGGGTAAAT
ATCCTAGACAGGACTAGATAGGGAGTAGCTAACCTTATCGTGGCTTAGAAAGGGTATTGCTTACGAGACTAGATAGGAGA
AATAAATGGAAACAGATAACACAACAGTTGAAACGGTCGAAGATGTAGAAGTAAGCCATGACGTTGATAACAATCAACCG
AGCGACTTCCAAGCTCCGCAATCACAGTCAGAACTGGATAGCATTGTTAACAAGGCAGTCCAAACTGCTTTGAATAATCA
CAAAAAGGGCGAAGAAAAACGAGTAAACGAAGCTATCGCCAAAGCGTTACAAAAAGAACAAGACTATTCAAAACTATCTG
CTGCTGAGCGGGCTAGCAAAGAATTTGAAGACCAAAAAGCAGAATTTGAAAAACAGGTAGCACAATTTGAATTTGAGAAA
CTCAATATGGCAGTCAAAGAAGACCTTGTATCAAAGGGATTACCAGTTGAATTGGCTGAGATGTTTAGCCATGCTGAGAA
CGCCTCAGAAGCTCTTAAATTGGTTGGTACTTTTGAGAAAGTATTTAATAATGCAGTGGCTGAGAAAGTAAAAGCTACTA
TTCGTCAAAATTCGCCAAAAGTCGGAAGTACAACTGGTACTCAGACGGATAATTTTGGTGCTCAACTTGCTAAGTCTACA
AACGTTACGACTGCTCGTTTTATCTAAAACAGAAAGGATTTTTTAAATGCCAACAACAACAATTTTTGACACAGCAAACA
TTGTTCGCTCATGCCCTAACAAGGCGGTATCAGCGATAGTAGACTCATCTTATCCCGGTGTATTGGTTGATGGTAAGAAA
TACATCAAAGCAGGTACACTCGTAGCAGGTAACGGCGGATCAATCTTCGATGACCGCACTAAAGCAGTTGTTGAAAACAA
AACTGAACCTGAGGGAATCGTTTTATATGACGTAGATTTGACAATCGATAACACTGTATCAGTGCTATATGCTGGTGAGG
TTTACAAAGATAAAGTTAACGGTGGAGATGTAACTGATACAGTTAAGAAAGCATTGCCACTCGTTAAATTTATCTCTGAG
AAATAAGAGGAGGAATATTAAAACATGGGACTTATTTATGATAAAGTAACCGCATCTAATATTGCTGGATACTTCAATGC
CTTGCAAGAAAATGTTAACTCAACATTGGGTGAGTCAATCTTCCCTGCACGAAAACAACTTGGGACTAAATTGTCTTACA
TCAAAGGTGCTTCTGGTCAATCTGTTGCATTGAAAGCTGCAGCCTTTGATACAAACGTAACTTTCCGTGACCGCGTCAAC
GCTGAAATGCATGACGAACAAATGCCATTCTTCAAAGAAGCTATGCTCGTTAAGGAAAATGACCGTCAACAGCTTAACCT
TGTGAAAGATTCTGGCAACGCAGCATTGGTTAACACAATTGTAGCGGGTATTTTCAACGATAATTTGACGCTTGTCAATG
GTGCACGCGCTCGTCTTGAAGCTATGCGTATGCAAGTGCTTGCTACAGGTAAAATTGCGTTTACAAGCGATGGCGTTAAC
AAAGACATCGATTATGGCGTTAAACCAGACCACAAAAAACAAGTATCAAAAAGTTGGGCTGAACCTGGCGCTACACCTCT
TGCTGATTTGGAAGATGCTATTGAAACTGCGCGTGAGCTCGGACTTAACCCAGAACGTGCAGTGATGAATGCTAAAACAT
TTGGTCTTATTCGCAAAGCTGCATCTACAGTTAAAGTTATCAAACCTTTGGCTGGTGATGGTGCAGCGGTTACTAAAGCT
GAACTTGATAACTACATCGCTGACAACTTTGGTGTAACTATCGTTCTTGAAAACGGTACTTACCGAAATGAAAAAGGCGA
GATTTCTAAATTCTTCCCAGACGGTCACTTGACTCTTATCCCTAACGGACCACTTGGAAACACTGTGTTTGGAACTACTC
CAGAAGAATCCGACTTGTTCGCTGACAACACAGTTAACGCTGACGTTGAAATCATTGACAGCGGTATTGCAGTAACAACT
ACTAAGACTACTGATCCAGTCAACGTTCAAACTAAAGTTTCAATGGTAGCATTGCCATCATTCGAACGTTTGGACGATGT
TTATATGCTTACTGTAATTCCTGCGGTTTAAGAGGTGCTACTATGAATGTCGTACTAAAAGCTTTTAAAGATAAAACCGA
TGGTAAAGTTTATTTTGCAGGTGACTTTTATGATGGCAACCGTACTGAGGAACTCATTGAGTTAGGACACGTCCAAGACG
ACAAACCAAAGAAAAAGACTAAAGCTAAAAATACCACTGAATAGCGAGGTGTGGCATGATGACGTTAGATAAAGACAAAA
TTATTAAAAATGTCTCTGTTGACCTTAATACTAATGATGATGCCTTGCTTAAAATTCTATTAGAGCGTGTCATTAATCAC
TTCAAATCAGAGTATGGTGTCGAAGAGATTGATGACAAGTTGGCTTTCATTTTCGAGGACTGTGTCATCAAACGTTTCAA
TCGTCGAGGTGCTGAAGGTGCTAAATCTGAATCAGTAGATGGTCATTCAATGTCTTATTATGATAACGAAAATGAGTTTG
ACCCTTACGACAATATGCTTCAGCGTCTATATGGAACTTCTGGACAAGCTAAAGAGGGTGAGGTGCTATTTCTATGAGAT
ATGCCGATAAAGTAGTGCTAAAATATATCGATAAGACACCAAAACACTACGACCCTGATTTAGGACGTATGGTAGGCGGT
AAGGAATGGACTAAGACAACAGCATGTAATGTTACTGGTGTTAGCCTTGATTTACAAGCCGAGCTAGGAGAACTGTTAAA
CACTAATAGCATAGTCGTTAGGTTTAGAGGCCCTATTAAAGATGATATTGACACAATTGAATACGATGGTAGCAAATACA
AACCTGTCACTGTCAGAAGTTATCTAGCTGGTCGAAACGTCATCTATGCTAACAAGGTGGTTAGATAATGGCTACAATTG
AATTTGAAGGATTGGACGAAATGGCTCAAAGTCTTCTAAAAAACGCTTCTCCTGAAAAACGTTCAAAGGTTCTTAGGAAG
TATGGTTCAAAACTGAAAGAGGCTGCTGTTAATAGGGCACAATTCAACAAAGGCTATTCAACTGGTGCTACTCGTAGAAG
TATTACTTTGCAAGTTGAAAGTGATAAAGCAACTGTAGAAGCCTTGACTAGCTACTCAGGTTATCTCGAAGTAGGAACAC
GGAAGATGGAGGCACAGCCATTCATGAAACCAGCTCTTGACGAAGTAGCACCCAAGATGGTTGAAGAATTGGCAAAATGG
GATGAAACATGAAACAACCAGATCAATTACTTCACGATGAAATGTATCGTATTAGTTGTGAGTTAGGTTACAACACTTAC
ACTTATTTGCCACCAGATGACGCAGCTTACCCATTTGTCGTCATGGGGGAAACAATGGTCTTGCCACAATCCACAAAATC
GCACTTGATAGGTCGTTTATCGTCTACAGTGCATGTTTGGGGGCGTGTGGATGACCGAAAAACATTATCAGATATGGCTG
GACAGTTGATGTCTAGCTTTTTTGCTATCAAAAACATTGGCGGTAAGCAGTTTTCAGCAGAGATCAATCAGTCGTCAATT
GATAGCAATCGAGACAATAGCACAGATGAAGTGTTATATCACTTCGTCATTTATACTTATTTCAAATTTGTTTAATAGGA
GGAAAAAATGGCTGATAACAATGAAGCCCTTTTGGGTAAAGACAAAATATTGATGTTCCGAAAACTCGGAGACAAAACAG
CGGCAGCTAAACTTGCCCTACAAACAGAACATGAGTGGGAATACTCACGTGATGCAGACAGTACGAAAACTAAAGACGGT
GCAGTAGTTGCTGATGGTGGTCTTGAAACTAAACTATCAATCAGTGCTATTGGCACTAAGGACGACCTAAATGAAATGCT
TAAAAACTCAGTAGTTGACGGTTATAAGGTAGAAGTTTGGGAAATTGACTTGGCTGACAAAAAATCAGACGGTAAATATG
GAGCTCTCTATGCGATTGGACGCTTGTCAAACTGGAAAGTTCCAGCTAATGTAGAAGACCTTGTAGAAATTGAGTCAGAA
TTGACTATTGAGGGTAAACCGCAAGCTGGAGAAGCTACGTTGACTAGTGATCAGATTAAAGAAATTCAATATACATTCCA
AGACACTACTACGCCTGCAGGAATCGGCGGCTAATAATATGTAATTATCTTGAGCCAAACTGTGAAAGTTTGGCCTTTTA
TTTTAGAAAAAATAGGAGTAAACAAACAATGCACACAATCACTATCGATAAAAAAGACTACACTTTGACTTTTGGATTTG
ATTTCATTCGCGAACTTGACAAACGCTATTCAATCTCAGATGGTGGCGTTTCATTTGGTTTTGGTGTACAGCACGCAGTT
GTTGATTTGCAACAAAAAAATCCAGTAATTTTGCTTGACATCATTCAAGCAGCAACAATTACAGAGCGTCAAAAACCATC
TGTTAAAGGGATTGAAGCATATGTCGTTGAAGAAGCTGAGAAAGGACATCTTGACTCGCTATTTGATGATTTTTTATCAG
CATTGCGAACTCAACCTTTGACGAAAGCAACAACGAAACGAGTGGAAGAAGCAACAGAGTAGCCAAAACAACGAGTGATA
ACCAAAATTCGGCCGAAGTATACGAGGAATTAATCACGAATGCTATGGCTGACTTTGGCGTGTCATTGCTTGAAGCACGA
AGAATGACACTTAAAGAAATGAAACTCTATCAGAAAGCGTATAAGAAGCGTTTTCTTAATAAAGAAAGAGAAATATATCA
ACTTGCTTATCTTAATAGGTTGGCAAATGCCACAACTAAAGATGGCAAGAAGTATTACTTCGAAAAATTTGATGACTTCT
ATAACGCTAAAGAAAGAGCTCGTGAAGTTTTAGGAGAAAGAATCACCAATAGCAAACTATTAGAGCGAGCTAAGAATAAT
CTTAATTACAAACTAGAGAGGGGCTTGCTAGATGGCAGATAAAACATTTAACGTCCGAGCAATATTGAGTGCTCAAGACA
ATGGCATGTCTAGCGCTCTCAAAAAAGCACAACAAAACGCTCAAAATTTGGGTAAAACTGGTGCTAAACTAGGATCTGTT
TTCAAAAGTGTTTTGGGTGCTAATTTAGTTAGTGCTGGTATCACTAAGGGTATCAGTACTATAACCAGCGGTATCGGTGG
CATGATTACCGAGCTTAACAATTCAACAAAGGCTTGGAAAACATTTGATGGTAATTTAAGCCAGTTGGGCTGGGGAAAAA
AAGAAATTGCGTCAGCTAAGAAAGCGATGCAAGATTATGCAACTCAAACTATCTATTCAGCGTCTGACATGGGAACTACA
TTCGCTCAAATGGCTGCAATTGGTCGAAGCGATGCTGGTGATTTAGTGAAAGCTATGGGTGGACTTGCTGCTTCTGCTGA
AAACCCTAAACAAGCGATGAAAACATTGAGTCAACAAATGGTCCAAGCGATGACAAAACCTAAGATTCAATGGGCAGATT
TTAAGTTGATGATGGAACAATCACCAGCTGGTATGTCTGCTGTTGCTAGAGAGATGGGAATGACTCTTGATGAGCTTGTC
ACCAAAATACAAAACGGAGAAATAAAGACCGAAGACTTTACAGAAGCATTCAAGCGTGCTGGTAATTCCATGCAAGATTT
GGCCACCAGATATAAATCAGTAGATGAAGCTGTTGGTGGTCTCTACGAAACTGTTTCAAACAAATTGCAACCAGTTTTTG
AAAAACTTAGTGCAAAGGCAATCAAAGGTATTGAGGGCATCATTGATGCTTTTAGCAAAATTGACGACAGTAAGATTCAA
AGCTTTGCTAACAATCTGAGCAAAGGTATTGATAAAGCGGTTAAAAACATAAGTCAGACCGTGCAATCTTTTTGGGAAGG
TTTTAGCAATACAAGTGCAATAAAAGGTCTTAGCAATGCTTTCAGATATGTTGCAAGTCAAATAAGTTTAGCGTTTAAAG
GAATCGATTTTAAAAACCTATTTAAAGGTTTAGGTAGTGTGTTTGGAGACATAGCATATGGCATTTCAAGAACCTTAACA
ATTGCCACTAAATCAGTTAGCAACTTTATCAGCTCATTCGCTGATACAGGAGCATTCAAGGCATTTAAAACAGCCTTAGA
AGATGTTTGGGTTGTCGTTAAAAGACTTGGTTCGTCACTCGCTGACGTTTTTAACAGCTCTGAAATGCAAACGATTATAT
CTGTACTGGGTACGGCGTTTGGGACACTAGCCAAGTGGGTATCACAAGCTGCATCAGCAATAGCTAACTTTGTAAGTGCC
ATCCCTAAAGGAGTGCTCAACGGTATTACCAGTGGCATACTTGCAATAGCAGCAGGTTTTGTGACTGCTAAGGTTGGGAT
TTCAGCGGTAGGTGGAGCTTTAAAAGGCTTGGACTTCATCAATAGTCTAAATCCATTCAAGAAGTTTGGTAAGGATGCTG
CTGAGGGATCAGAACAAGCTGCTAAGAGTGCTAGTCGTTCTAAATCAACCATTACTCAGTTGTTCAGTGGAATATCCAAC
GTTATCAAGTCGTCTGGTAATGCAATCAAAGGAATCTTGACAGCTATTTTTAAAGGTATTGCAGAAACCTATAAAGGTTT
TGGGCAAGGGGTGAAATATGCTTTACAAGGTCTTAAAGGGTTGAACCCCGCAACCTTGCTTTCATTCGGTGCTGCCGTAG
CCATTGCCGCAGTCGGTATCGGTGCTGGTATTGGTATTATTGTGGCATCATTCACCCTTTTGGCTACTCAATCCCAAGGG
GTTTCACAAATATTAAAAGCTTTGGGTACAGCATTTAGCACAGTCGTCCAAGGTATTGGCAAAGCTGCAGGAATTATCAT
TGAAGCATTCGGAACTGCTTTTGGAATTGTCGTCAAGGCAGTTGGTGAAGCTGCTCCCGGACTTGCACGATTATCGCCAT
TAGTAGAAGCTATCGGCACTGCTCTAGGAAATGCAGCACCATTTATTACAGCGTTTGGTAATGCGTTTAGTTCTATTCTG
AGTGTATTGCCACCTGTAATTGACGCTTTAAGTCGTTTTGCCACTGCTCTGGGTACTGCAATCAGTGGGATTGCCGAGGC
AATTACTCCGATTTTTCAAATCATTAGTGACACGATTACAAGTATCACTCAGATTATCGCTGACGCTATCGTGGCAATCG
CTCCAATAATTTCAGATTGCATTGTCCAAGTTGCTCAAGTAATTGGACAATTCGGTCCACAGATTGCAATGGTAATCAGC
GCTATTGCTCAAGCTATCCAAGCAGCAGCACCTATCATCACGACATTAATTCAAGGTATTGTTGCAGCTGTTCAGACAAT
GGCACCAGTTATGAGTCAAGTGGTTGCTGCTATCGTTGACATTGTTAAAACTTTAGCACCAATTCTGCAATCTATCGTCG
ATAGCATCGTCACTATCATCAGTCAGATAGATCCGATAATCTCAGCAATTGGTGGGGTTATCGCTTCTGCATTGCAAGGA
ATTGCTAACGTGATTCAATCTGTTGGAATGGCAATCGCTGTTGCCGCAATGGGTATCGGTCAAGGTATCTCTGCTGCATT
GAGTGGTGTAGCTGGCATTATCAGTGCTATTGGGGACGCAATTGGTGCAGCATTACAAGGTATTGCTAAAATTTTCACCT
CAGTAGGAAAAGCTATTTCGACAGCAGCTCAAGGTATCGGAAAAGGGATTGAGAGCGTCTTCAATGGTATTGCTAAGATC
ATTGATTCGGTGGGTAGCGCTATAAAAAGTGCCTTAGATAGTCTTGCCAATGTGTTCAATTCAATCGGTACAGCTGCACA
AAAAGCGGGCGCTGGTTTCAAGCAATTAGCTCAAGGCGTTGTAATGATTACCGACACAAAATTAAGCGACATGGCTGCAT
CACTTGCAGCAGTCGCTCATGGCATTGGTTCGATTAGTGATAGCTCAGCAGGTCTTGCTCAAGCAGGTGCTGGTATGGCT
CAACTTGGAAATGGCATGAGCAAGGTGTCAGCATCAGCAACTAGCGCTGTGTCTGGTTTGACTTTATTCTCAAGCACGAT
TACAAGCATTCAATCGGCATTCACTAATTTACAATCATTGCTAACTACCGCAGGAACATCGTTCAGCACGTTCTCAAGTC
AAGCTATGCAATCACTAACTGGATTGTCTGCTATTGCAGGACCTATCACGATCTTTAGAACACAAATTATGATGATAGCT
CCATCACTTATGCAAGCATCTGCTGGGTTGACTATGTTCAGCTCAGTAGCTATGGGATTGACTGCTAGCTTGACCTCAAT
CGGTTCGGCCTTGACTACGTTAGCTACACAGCTAACAACGTTAACAACTAGCTTCACGATGATGGCTTCTATCTCAGCTA
TGTTAGGGACAAGCTTCACCATGATGGCCTCTAGCTCATCTATGCTTGGAACTAGCTTCAATGTGGTTGGTGCATCACTA
ACTATGTTGAATAGTCAATTCATGATGTTTGCTTCATCTCTCATGCAGTTAACAACACAATTCATGACAGCGTCAATACC
ACTTAAAATGTTCAACGTGGCACTAACAATGATGACACCAGCCTTGATGATGGGAGCTGCTGGGTTCGTGCGATTTAACG
CTCAAGTCATGCAATCTACAGCTGGTATGTCCACACTATCAGGTGCTATCTCTACTATTCCAGCAAAACTTACATCTGTA
GCAAGCTCAGCTAATACTACAACATTATCAATCATGCGTATTGCAACTAGCGCACCACGAATCGCTAGTGCTATGAGTAG
TGCAGCTGGACAAGTACAGTCAGCTATGCAACGAATGGCTCAATCTGTGCAGTCTAGTAGTCAACGCATGATTCAAATGG
GTCGTCAAGCAGGAACTCAGACTGGGCAAAATATCGCAAATGGTATTAAATCGTCCGTTGGTGCTGTATCTTCTGCAGTT
GATTCGTTAGTAAATGCAGCACGAGCACGCGCAATGGGTGGCGTTGGTGCTATGCAAATAGTAGGAGCGATGATTGGTAA
AGGTTTGGCTAATGGTATGATAGCTTCTCTTGGAGCAGTAACAGCTGCTGCTAACGCTCTTGTAGCTCAAGCAGAACGTG
CAGCTCAAGCAAAAGCGATGATTCATTCACCATCACGGTTATTCCGTGATGAAGTTGGTATCTATATCGGTCAAGGTATG
GCAGTTGGTATTGATAGAAGTGTTAAATACGTCAAGTCATCAATTGAAAACATGGTTGACACTGCTAGTCGTTACGCTAT
TCGCTCACGTGAATTGTTTGAAGACAATAATGTATTTGATAGCTTTGGTTGGGGTAATATTCGAGGTAGCGTTGATTTAG
CATTGAGAGACGACGATAGAATGGATAGATTAGAACAAGCACTTGATCTTATCACTGAATTAGTAGGACGTCCAATATCA
CTCAATATCAATGGTCGTGAGTTTGCTTACGCAACAGCAGATGACATTAGTGGTTATCAAAAATCACAAGAATTTACTTA
CAAACGAATGAGAGGTCTCAATTAATGGCTTTATTCCAATTTAATGGGTATGACTTAACAAACTATTTCAAGCTAATCAA
AGTAGAGCATGAAATAGGAAATGAACGGTCTATCTCAACAGATTCAGCGCCAGAAATTGGGGTTAATGTCCAAAATGTTG
ATATCGGTGCAAAGAAGATAAAACTTACAGTCAGCCTAGCAACTAGAGACTTGGCTGATATGACATTTATTGACCCAAAC
GAACCAGCACCAGTTGACAATGTGCAGTTTTATCGAGTTAGAGAAGAAGCTGCCAGAATCCTACACACCAAAAAAGCGGT
TAAACTCTTTCTACCAACAGAACCCGAACGCTATTATTTGGCGCTCGTTAAAGGCGAGGTCAGTCTCAAAGGTATCTCTG
ACTGGTATGACGAAGCCACGATTGAATTTTTAGTCCCAGACGGAGTAGCACATTCTACTACTTATAAGCGCGTTACAGAT
TACCAAGAAAAAGATGGGAAAATGATTTTTTCTATCGATAACGAAGGCTCAACGGACGCTTATCCAATAATCACGTTTAA
AGCAAACGCTGAAAATGGCTATTACGGTCTTGTAAGTGATAAGTTTGCGTTTGAAGCTGGGAATACAGAAGAAGCTGACG
GTAAAATCATTTCAAAAGCTGAAGTACTTTACGATTTTAGGGATGACCGCATTCCTCAGGCATTTTCTAAAGGTGCTAAG
AACGTTGGGATTACTAACGTTAAAGAGGATTTAAATGGGACACTTGAAATTAAAAATGTTTGGAACAGACCGCATATTGG
TTTGAGAAATCCAGACGCTAACATCAATCAACTTCAAACAGCGTCCTTAACACTTGACATTCCACCAGATAGCAGTGGGA
ATGTTGGAGCTTTAAATGAATATATCTGGTGGAGACAGATTTTCTGGGCTGGGCATATAACTCAATATGGATTCTTAAAA
CTAACAGTATCAGATGCTGAAGGTAATTTTTTGTATGGAGTTGAGACCTTCAAACGTAGTTTGGGACTTGAATCGGAATA
TAACGCTTTAGCTTCAGATGGATATGGAGGTTTTAGATTCTTAAAACAATGGTCGTTTCTAGCCACGGAATATGAAGATC
ATAATCCATTCAATGAACCACGTGGTTGGTCTGATATCAAGCGAGAAGATGACAAAGTTACATTTTACTGGTGGGGAACT
TATAACACTTTCACTATTCCAGAAATTAAAGGGAAGAAGTCAGCAAAGATACACTTAACGATTTCAAACATTCCGTCAAA
ATCATTTGTGACGCACGCTTATTTCGACCAATTGCTTTATATCAAAACGAATAACGCCTTCTTCGAAGACATTCCTAACA
GATACATTCAAGGAAGTAATCTTGTTATTAATAGCGAGGACGACACACTAACGCTTAACAATCTACTTAATTTGGATGAG
ATTGTTGATGGTTCTTTGTGGCCAGTAATCCCTCCCGGCGAGTCACAGATTGAGGTTGTTCAATCTCCGTGGGCTAAGAA
GAAGCCTAGTGTAACAATTGAATTTGAGGAAAGGTGGATTTAATGTTATTAACGATTCATGACAATAATCTACAAAAAGT
AGCCTATATAGACAACGAAAAACAATCCACGTTAAATTTTTTCAACGATAAATGGACTCGTTCGCTTGAAAGCGGGACAT
CTGTTTTTGAGTTTTCGGTTTTTAAGAAAAGCATTAAATCTGATTCGAAGATAGAGATTGCTTATAAATATCTTAACGAA
CGAGCTTTTGTCAGCTTCAAACACAAGGGCAAGTCGTATCTTTTCAACGTCATGAAAATTGAAGATGATGAGCACACTAT
TCGTTGCTATTGTGAAAACTTAAGTCTTGAGTTGCTATTAGAGTATCGAGGTCCTTACAAGGCATCAAAACCTATGACGT
TCAAAGAGTATTTTGCCGATTGGGGAATGGAACGATTCGCTAAATTGACTCTTGGTGTTAACGAGGTTTCTGACCAAAAG
AGAACTTTAGAATGGGAAGGACAAGAAACAACTCTTGCTCGATTAATTTCTCTAGCTCGAAACTTTGATGCTGAAATTGA
ATTTGAGACAAAATTACAACCAAACAGCCAACTTGATGTGTTTGTCTTAAACGTTTACAAGGCTCATGATGGTATAAATC
AAGGTGTTGGTCGAAGACGCTCAGATGTCATTTTGAAATATGGAAAAAACATAAATGGCATTAAGCGTAGCGTTGATAAG
ACTCAGATTTATAACATGATAACTCCTTATGGACGAAAATCTGATACGAAGAAAGAAACCAAGAGAATCTCCGATCCAGT
TACTATTCAAAATCCAGTTGTAGTTCCATCGGCTAGAGTTGAAAAAAGATACGCTGGAGGTGACTTGACTTATGCAGGAC
ACACGTTAAGTGCTAGTTTGGTGCAAACCATTTTTAATCTATGTGTTCAGCGAAACCTTTTGCCATCAGGCGTCATATCT
CAGCTCTATCTTGAGTCCTTTTGGGGTTCATCTAATGTAGCAAGACGTGATAATAACTGGAGTTGTATGACTGGTGGTGC
ACAAACGCGTCCATCTGGTGTCGTTGTAACCACGGGTAGTCCTAGACCAGCTAGCGAGGGCGGAACGTATATGCACTATG
CTAGCGTTGATGATTTTATGAAAGACTACACTTATCTACTCGCAGAGCAGACAAGTGGTGGTCGCAAGATGTACGGTGTC
AAAGGCAAGCAGAACATCGAAGAATACACAAAGGGGCTCTTCCGAATTGGAGGAGCTCTTTATGATTATGCCGCGGCTGG
ATATAACCACTATATCTATCTCATGCGAGATATCCGAAATGGTATCAACCGTTCGAATGGAAACATTTTGGATAAGCTAG
ACGATTTATGGAGACAACCAGACAATCAAATCACTCAACCAAACAAACAAGTAACGAGAACTGTTAAGGCCGATAAAGTT
ATCGCCGTCCTCAATGAAACGCAAGGGTTGAAAGGTCGTCGAGTAGGTAACGGTCAATGTTATGCATTAGCAGCTTGGTA
TTCTATGAAATTAGGTGGCCCCGGTCTAGGTGCTGGAGTTACAGGTAAATCTGGTGTAATTGGTGCTGGTATGGCTGCCG
CCAAGATTGGTACTGACTATGCTTGGGACAGATTTGGTTGGAGTGTCGTTAGACCTACAAGTGTTAACCAATTAAAAGCT
GGGGCTATTGCTAATATCAAGGCATACAATTCCTATTTAGGTACATCTGTTTGGGGTCACGTTTCAATAATCATCGCTAA
CAACGGTAGCACTGTTACGGTTCTAGAGCAAAACTACGCTGGTCGTCAATACGTTGTCCAAAATAGCTATCCTGCTAGTG
CTTATTTAGGAGCTGTTGAGACATTATGTTATCCTCCTGAATTGAAAGAGGGTAAAACTGTTGAGGGTAGAACTGAAACA
GTTAGCACTCCAAATGTTGAAGTGCAAAAAGTAGAAATTCCACCTATAGATGTTGAAGTAACCTCTGAAAGCACAGCTGC
ACTTACTATTGATAGCAAACGAAAACAAGAGTGGAGAAACGAGAATGGTCAAGTTGAGTTTTATCTTGAGAATGGTTCGC
TATATGCTCCTATTTCAAAAGAGTTATATCCATCTATTCTAACCGGTAAAGAGAATGGCGATAACTGGATACGGAAAGAT
ATGGAAATAGACACGGACAGCGAAGACGTGCTTATTTCGACAGCTCTTAGAAACCTACGAAAATTCTGCTATCCAGCCAT
TACCTATGAAGTCGATGGTTTCCTTGATTTAGACATTGGAGACACTGTTAAAATCCAAGATACAGGCTTCTCTCCTATGC
TTATGCTTGAAGCTCGTGTCAGTGAACAACAGATTAGTTTCACAAATCCCGTAGAGAATAAGACGGTATTTGCTAATTTC
CAAGCGCTTCAAAACAAGGTTTCAGACAGTTTGTTATCTCGCATGACTAAATTGGCTGAGCAAGCCATCCCTTACGAGTT
GAAACTTTCAACCGATAACGGGACGACGTTTAAAAATAGCACAGGTCAAAGCGTGCTAAAAGCTACTCTTGAAAAAAACG
GTGAAGTTTATCAACCGATATTTTTCTTTAAAAATGGCGATTCGATCATCGGCACTGGCAATCAGTTAGTTGTTAAACCA
ACAGATTTTGAAAACACGCTCCAGGTAACTGTTGAAGCTTACCTTGACGACGAGTTAGTGGCGAGTGCAGAGATCACATT
CACAGATGTTTCAGATGGGAAACAAGGACCTAAAGGAGATGACGGTGTAAGTCCTATAAATTTAATAATCGAATCTTCTA
ACGGTTATCAATTTAAGAACAATATCATTAATACGACTTTCACAGCAAAACTATATCAAGATAACAAAGAGATTGACAAA
GATGGCACTAGATATGCTTATGTGTGGTCTAAAGTTAACGCTGACGGAACAGTAGATACTGCTTGGAATCTTGCTCATCA
AGCAAGTCAGAAATCAATTACAATAACAAATAGCGACGTTTGGCAAAGAGCTACATTTAACTGTACTGCCGAACCACTTA
ATTAATAGGAGGAATTAAATATGTCAATTGTCTCAAGTGGACAAATCACAATCACAGATTTATCAGATGGTATGCAACTC
AACGCTTTCATCACTGCAAGCGGAGTTACTACTCAAACTTACGATGCAACAGCTCAAACATGGTTACCAAGCTATGCTAC
AAATCCACAAGTTTTAACGCTTAATCTTACTAAAGCAGGAAGTACTGAATCTGTAATCAGTGGTGTTTCAGGAAATATTA
CTTGGACACGTACTGACGGAACGTCAACAACCACTATTACATCAACTAGTAGTACAGACGCTCAACATTTGAGCGGAAAT
GCAAATAGTGTACTTACAACAAAAGTCAATGTCCCAATTGCTAACTCAGCATCACGGTTTACTGCGTCAGGAATTTGGAT
TGACCCAAACACAGGTCTAAAAGTTCCATTCTCAGCTGTTTTAGACTTAACGGTTGTACAACTTGCCAAGTCGGCTGTTC
TTGCGAATGTATATGCAGGAAATGGTGGAGCATTCTATAATTCTAACCCTGCAAGCTTAACCGTTAACGCTGATTTGTAC
AAAGGTGGAACGTTATCACAAGGAAATAAAGAGATCTACTTCGGATATGCTGACAGTTCAGTAAGTTCAACTGGTTCAGC
AGGATATAACTCAAACCTTGGGTTAGGTTGGCACTTGTGTACTTCATCTACAACAGGTCAAACACCTAATGTGCAGCCAG
GGAATCGTACAACTTCTCAAGGGATATTAACAGTTCTACCATCAGCAGTTACAAACGCTCAAAGTTTTAAGGCGGTAATC
ATTGACCGTGAAGGCGGAACATCAGGAACATCTGTTAGTGGAATTGTTACTCTTTTAGATTACTCAGACCCAGTAACTTG
TACGATTGAGAGCACAGCAGGTAGCATTTTTAAAAATGGTTCTGGTGAAACAACACTTACTTGTCGAGTTTTCCAATCTG
GTGCTGAAATTGATACGAATGGAAAAACTTACACTTATAAGTGGTCGAAGCGTGACCAGAATGGTGTATTAGATGCTAAT
TTTGGCGGTACAGGAAATCAGTATAAAACTGGTAAGACAATTAGTGTTAAAGCTTCTGATATCAATATCAAATCTCAATA
CACTTGTGAGGTGAATCAATAATGAAAGATAAATTTTATGCCAATGTCGAACTTGGAGGAGAAATCACACAAGTTAGTTT
TCAAGCAACAAGTCCAAGTGATGTGATTGAGCAGATTTGGCGAACTTATGGTATTTCAACTCCAATCACTGAAATCTGGG
CGGAGTTAAGTAATGAAGATAATAACACGAAATGATATAACCCTAACTAACGTTTATGATGGTAGCGATGGTAAAACACC
TTATTTCCACACAGCCTGGTCTTACAGTGCAGATGGTACAGATAGATTTACTACTGTTTATCCGAATTTGAATTTGCTTG
ACGGGACTAAAGACTTTAGTGGTAATTGGGTTGGAGCATTAGAAGGTGGATCTGACGGAACTTATAAAGGTCTAATTGTT
CAAAAACGAATATATCAATGGTGGAGTTTATATAAAGAATTTACTATCCCTAAAGATGGAATATATACTTTCTCAGCATA
CGTTAAAAGTTCAGGAGACAATGCGAATGTATGTTCATATTTAGCTATAAATGGTAGAGACGCTAGTTACCTCATGCCTA
GATGGGTCTTAGGAAATAATTTCGACTGGTTTAGAGATAGTTTCTCTGTATCTTTGAAAAAAGGAGACATTGTATATGCT
AGTTATTATATGGGAGGTAATGCTAAGGATTCAGCTTTATGGACTGCCGGTCATAAATGGGAAGAAGGTTCAGTAGCCAC
TCCTTGGATGCCTTCAACAAATGAAGTCAAAACTTCTGATTATCCAAGCTATATCGGTCAATACACAAACTATATGGAAG
TAGATAGTCCTAATCCTCAAGACTACACATGGAGTTTGATTAGAGGAAACGATGGCAAGCAAGGTCCACAAGGTGAACGA
GGTTTAACCGGTCCTCAAGGTCCCAAAGGTGATAGAGGCGAGCGTGGGTTACAAGGTCCAAGAGGTGACCAAGGAATACC
GGGACCAAAGGGTGAAGACGGTAAAACACAATATACCCATATAGCCTATGCTGATACTGAATCTGGTGAAGGTTTTAGTC
AAACAGATGTTAATAAACCATACATCGGAATGTATCAAAACTTCAATCCTATTGATAGTCCTAACCCACAAGACTACCGC
TGGACTAAGTGGAAAGGTAGCGATGGTAAAGATGGTATTCCTGGTAAAGCTGGTGCTGACGGACAAACGCCATATTTCCA
CACGGCATGGGCATATAGTTCTGATGGTACAGATAGATTCACCACAGTTTATCCGAATTTGAATTTGTTTGATGGTACTT
CTGACAAGCCTTCTACAGTAACAGGTAGTGCTTGGAATATTAAACATATTGGTGCATACAAGGCACCTAAAGTTGGTCAA
GAATACACTTTTTCTGTTGAAGTTCCGGAATCCGACCACGATGTTTTAGTTGAAGTGTTTCGTTGTAATGATGACAAGTG
GGGGAGAATAGATTCCCTTTTCTCAAATCGGGGAGTAAAGTCTGGAGAAAAGATTCATGCGACATTCACTTGGCCAGAAC
CTGGAAATAGTGGTGCAACACAAATTGTAGCAAACTTAGCATGGACTAACGACAGAGATTCAGGGACATATTCATACCGT
AACGCTAAGCTAGAGATTGGCAACACTCTTACACCGTGGATGCCTTCAGCAAGCGAAGTAACAACTGCTGACTATCCACA
ATACATTGGTCAATATACGAACTATATGGAAGTAGATAGTCCTAATCCTCAAGACTACACATGGAGTTTGATTAGAGGAA
ACGATGGCAAGCAAGGTCCACAAGGTGAACGAGGTTTAACCGGTCCTCAAGGTCCCAAAGGTGATAGAGGCGAGCGTGGG
TTACAAGGTCCAAGAGGTGACCAAGGAATACCGGGACCAAAGGGTGAAGACGGTAAAACACAATATACCCATATAGCCTA
TGCTGATACTGAATCTGGTGAAGGTTTTAGTCAAACAGATGTTAATAAACCATACATCGGAATGTATCAAAACTTCAATC
CTATTGATAGTCCTAACCCACAAGACTACCGCTGGACTAAGTGGAAAGGTAGCGATGGTAAAGATGGTATTCCTGGTAAA
GCTGGTGCTGACGGACAAACGCCATATTTCCACACGGCATGGGCATATAGTTCTGATGGTACAGATAGATTCACCACAGT
TTATCCGAATTTGAATTTGTTTGATGGTACTTCTGACAAGCCTTCTACAGTAACAGGTAGTGCTTGGAATATTAAACATA
TTGGTGCATACAAGGCACCTAAAGTTGGTCAAGAATACACTTTTTCTGTTGAAGTTCCGGAATCCGACCACGATGTTTTA
GTTGAAGTGTTTCGTTGTAATGATGACAAGTGGGGGAGAATAGATTCCCTTTTCTCAAATCGGGGAGTAAAGTCTGGAGA
AAAGATTCATGCGACATTCACTTGGCCAGAACCTGGAAATAGTGGTGCAACACAAATTGTAGCAAACTTAGCATGGACTA
ACGACAGAGATTCAGGGACATATTCATACCGTAACGCTAAGCTAGAGATTGGCAACACTCTTACACCGTGGATGCCTTCA
GCAAGCGAAGTAACAACTGCTGACTATCCACAATACATTGGTACATATACGAACTATATGGAAGTAGATAGTCCTAATCC
TCAAGACTACACATGGAGTTTGATTAGAGGAAACGATGGCAAGCAAGGTCCACAAGGTGAACGAGGTTTAACCGGTCCTC
AAGGTCCCAAAGGTGATAGAGGCGAGCGTGGGTTACAAGGTCCAAGAGGTGACCAAGGAATACCGGGACCAAAGGGTGAA
GACGGTAAAACACAATATACCCATATAGCCTATGCTGATACTGAATCTGGTGAAGGTTTTAGTCAAACAGATGTTAATAA
ACCATACATCGGAATGTATCAAAACTTCAATCCTATTGATAGTCCTAACCCACAAGACTACCGCTGGACTAAGTGGAAAG
GTAGCGATGGTAAAGATGGTATTCCTGGTAAAGCTGGTGCTGACGGACAAACGCCATATTTCCACACGGCATGGGCATAT
AGTTCTGATGGTACAGATAGATTCACCACAGTTTATCCGAATTTGAATTTGTTTGATGGTACTTCTGACAAGCCTTCTAC
AGTAACAGGTAGTGCTTGGAATATTAAACATATTGGTGCATACAAGGCACCTAAAGTTGGTCAAGAATACACTTTTTCTG
TTGAAGTTCCGGAATCCGACCACGATGTTTTAGTTGAAGTGTTTCGTTGTAATGATGACAAGTGGGGGAGAATAGATTCC
CTTTTCTCAAATCGGGGAGTAAAGTCTGGAGAAAAGATTCATGCGACATTCACTTGGCCAGAACCTGGAAATAGTGGTGC
AACACAAATTGTAGCAAACTTAGCATGGACTAACGACAGAGATTCAGGGACATATTCATACCGTAACGCTAAGCTAGAGA
TTGGCAACACTCTTACACCGTGGATGCCTTCAGCAAGCGAAGTAACAACTGCTGACTATCCACAATACATTGGTCAATAT
ACGAACTATATGGAAGTAGATAGTCCTAATCCTCAAGACTACACATGGAGTTTGATTAGAGGAAACGATGGCAAGCAAGG
TCCACAAGGTGAACGAGGTTTAACCGGTCCTCAAGGTCCCAAAGGTGATAGAGGCGAGCGTGGGTTACAAGGTCCAAGAG
GTGACCAAGGAATACCGGGACCAAAGGGTGAAGACGGTAAAACACAATATACCCATATAGCCTATGCTGATACTGAATCT
GGTGAAGGTTTTAGTCAAACAGATGTCAATAAACCATACATCGGAATGTATCAAAACTTCAATCCTATTGATAGTCCTAA
CCCACAAGACTATCGTTGGAGCAAGTGGAAGGGAAGCGATGGACGAGATGGTATTCCTGGTAAACCTGGAGCAGACGGAC
GAACACCTTACGTACACTTTGCTTATGCAGACAGTGCTGATGGACGAGATGGTTTTAGTCTTACTCAGACTGGAAGTAAA
CGATATATAGGTGTACTTACCAACTACTACAAAGAAGACAGCACTAATCCAGAAGATTATACATGGAATGATACTGCTGG
TAGCATTTCAGTTGGTGGTAGGAACTTACTTGTAAAAACCAATCAAGGTGTTACTAATTGGGATTGGGAGATGTCGAATG
GTGACAAGAGCGTTGAAGAAGTCAATATCGATGATATTCGTGCTGTTAAATTAACCAAAGGTACAAAAACAGCAAATACT
GGTTGGAACTTCATTCAATATCAAGGTTTGTTGCGTAAACTCATACGACCAAACACACAGTACACTCTTTCGTTTGATGT
AAAACCAAGTGTTGATGTAAGTTTTTCAGCAACGCTAATGAGAGGCGACTACCAAGCTGAATTGACTGATACTGTCCTTA
TGAATAAAGCTTTGGCAAATCAATGGACTAAAGTATCATGTGTTCTGCAAAGTAAACCAATTTTTCCAGATGATTTGTCT
CAAGTGGTCTACTTGTCAGGTATGCCAACTACTAATGGTAATTGGCTAATAATCAAGAATATCAAGCTAGAAGAAGGCAA
CATACCTACTGAGTGGACACCCGCCATCGAGGATATACAAGAAGAGATTGATTCCAAAGCGGATGCTGTTTTGACAACTG
AACAGATTAATAAACTAAACGAAGAAGCCAATATTATTAAAGCCGAGGTAGAAGCCAAAGCTAAAGCTGACATCGTGAAT
AACTGGATTAAAGATTACAACGATTTTCGTAAAGTAAGCGAAAGACTTCGTGTTAAAGCAGAGCAAGATTTGAAAAATGC
TCAACAGCGTTTGATATCACTAAGTAAAAACTTAGGTGAGCTATCAGAACGTTGGGAATTTGTTGACACATACATGAGTG
CATCGAACGAAGGATTTGTGATTGGTAAACAAGATGGAAGCAAGAGCATCATGATTAATCCGGACGGTGGCGTAACGATG
TTTAGTGCAGGTAGTAAGACAATGACTATTTCTGATGGTAAAGCTGAGGCAGACAATGGTGTTTTCAAGAAAAATCTTAA
AGTTGGGCGATATATTGAACAACCATATCACCTTGACCCAGATATTAATGTAATACGATACGTAGGAGAAGATTAAAATG
GCTGAATTTTGGAGTAATAACGACAGAGGTTACAGAATTAGGCTTTGGGTTGACCAAATAAGCCAAGACAAAGTAGCTAA
TACGAGTCAGGTCAGATTTCAATTGGCACTGTTAAACACAACAACTACTTTTGCTCAATATCAATGTAGTGCTTATATCG
ATTTTGAAGGACAACGTTTGAATTGGTCTGGTTCACCTAGCATGCTAGGTTGGTATCAAACAATTCCATTGATAGACCAA
ACAGTGACTATCAATCATGATTTTAATGGACAAAAAACGTTCTCTTTTTCAGCACAGTTTAATGGCTCGGGCGGATGGAG
TCCTCGGACGCTGACAATTAGCGGAGTGTCATTTACATTAACCGATATCCCACGAGGAAGCACGACAAGTGATGTCTCAG
CTACAATCGGAAGTCCTGTTACAATAAAAATTAACGCACGTCAAGATAGTTATAGGCACGCAATCTGGGTAAAATATGGT
AATTATAATCAGAAAATTACCAACGAGAATGTCAAAGATTCGTTCACATGGACACCACCGATGGATCTATGTAATGAACT
TCCAAACTACACTAATGGTCGAGGAGACATTACTGTAGTTACATACGACGGTGGCAGAGAAGTTTCAAGCGACACTAAAA
CTATATACTTAAATGTTCCAGATTACGTTAAACCGAAAATATCTGGGATAACATTATCAGATACTAATGTAGTAGCTGGT
AATCTCATTTCAAGCTCAGAACACTTCGTCCAGATGCTATCAAATATAAAAGTATCATTTGATGGTGCATCTGGTGCTTA
TGGCTCGACTATTGATCATTACAGAGCTGAAATTGTAGGGTATAATCAAACAATCACTTCTAACGGTGGCACGTTTGGGA
ATTTGACTTTTAATGGCCAAGTTACCATTAGAGCAACTGTCACAGACAGCCGAGGTCGACAAAGCGAGCCATTTGATAAA
ACAATTACCATTCTTGAATATTTTGCACCATCACTGAAAATCGACGTAAAACGCGTTGGTGAAACATCTAGTACTTTAGA
AATTCTAAGAAATGCACAGATAGCACCACTAACCATTAACGGTGTTCAAAAAAACACCATGAAACTTACTTTCAAAGTGT
CGCCTTATGGTAAGAATGATTACACAACTGACAATGGACCAGCATCTGGTGAATGGATTGGCGTTTCAAGTATAGTCAAT
AAATCTGCTGATTTAGCAGGGGAATATAGTGCCAAACATTCATGGCAAGTATTGGCAATTTTAGAAGACAAATTCACAAG
CACAAGCGTTAACGTTGACGTTCCTGTTGAAAGGGTGGTACTTTCTTATGACCGACAAGGTCTAGGTGTTGGGAAAATAC
GTGAATTTGGTGCTCTTGATGTGCTTGGTGATATTTATGCTAATGATAGCCAGATTCAACAATATCAGCTAACCAGTAAT
AACGGTGGTCCCAAAGGGAATGTTGGCAATGCAAACAACCTTTATGAACCGGGACAATACTGCCTTGGCCCATCGGCACC
GGGAAATCCTAATGGTCAGTGGGGGTTTCTATTCCATTACAGCTACAATGGAAATAATACTGACGGTATAAAAGAAGCCA
TCCAGACATTCTGGAGTAATGATGGTCGATTATTTTTCAGGCATCACAGATGGTCGAAAATAATTGACGACTGGGAACCG
TGGAAAGAGTTTGCAAGAAACGATAACACTAATCTAATCAATACTGGATGGCAGTATGCAGGATACAACAATAGCTTCTA
TAAGCGGGTAGGTGACATATTGACAATCAAATACGACTTCGTTGGAAACGGAGATACCATCACGTTTGCAACGATTCCAA
AAGAAGTGTTCACAGCGCCTCAAAACTATATGTTAACCATTGCTGTCTGGATAATTGATGGAAGTGATAATACACACGTA
CAAATAGATAAAGGCTCTAACTCTTTAATGGCTTTATCAACAAAAAATGGATGGTCATATGCTGGTCAACTCACAATTAT
GCTATAAAAGAAAGGAAAAAATATATGAGATTTGAGTACGAATCAAAATCAAAAGAATACGATGCAAGTGGTGCAGCTTA
CGCCACAAAAATAGTTTTGAAAAACCGAGACGGGGCTTACGTACCCGTCTTTTTACCAGTCGAGAAAATCGACTTATCAA
ATACTGAATTATTGAAAGAAGCACTAGAGGTTATCTATCAAGAAAACTTCCCTCAACGTGCTGAAAACGAGAAATTTAAC
AAAATTGAAGAACAAATTAAGAAACATCAAGATGTATCAAATACAGCACAAGTAACGTTGATCGATATCATTGATAAACT
TTACGATAAAAAGGTATTGACTGACGAAGACTTGACTGAAACCAAAGACTAAATAGAAAGAGGAAAAAGATATGATAGCA
AAATTATTTGCAATTAACGTAGCCAATGGGAACTACCCATTTAACCGTGTTCCTGAAGTTTTGAAACAAAAAGTTAAAGA
GAAAATCGCTGCTATTGTTAACGATGAGGAACTCTTGGCAAAGATTACACAAGAATAGCATAGGAGGGATGTGTTATGGG
ACCACAAAACGAGCCAGATTTGATGAACTGGCTTATAACGGTAATACTTCCTATATCTATTTCAAGTGCGAGTTTTTATT
TTTCAAGCCAGTCACGCGCCTCTCGTTTAGAACATCGAATCACTAAATTGGAAGTTGTCGATCACGAGCTTGAGAAAACA
ATAGAGAGTCATAATCAGCGTCTGGACAAGCATCAAGAAGAACAGAAAATTACTTTTGCTCTCGTCCAACGTATGGACCA
TCTTAACGAAAACATCGGAGAGCTTAAAGGAGATATTGAGGAAATTAAAAAATTAGTAGATAGAAATTTGAGAGGATAAA
GACAATGATTAATTTAAAATTGCGACTAAAAAATAAAGTGACATTATCAGCTCTTATCTCAGCAGTATTCGTTATGTTGG
GACAATTTGGGCTTGATATTCCACACAATATCCAAGATGGCATCAATACTCTATTGATGATATTAGTTATTCTCGGAATC
GTTACCGACCCTACTACTAAAGGTATTACGGATAGCGAACGAGCATTGAACTACGTTAAACCACTAGACGATAAGGAAGG
AAAATAATATGAGTGTTCAACAATCTATAGTCAATTGGTTTGTTAACCACCGTGGGAAATTGACTTATTCTATGTATGGC
TCACGCAATGGATCAGATGGTACAGCAGACTGTTCTGGGTCTATGTCACAAGCCTTAAAAGAGGCAGGCATTCCTATCCA
AGGGTTGCCATCTACTGTCACTCTTGGTCAACAACTTGCTAAAAATGGCTTTTATCGAGTTTCTCGTAACGAGGACTGGG
ATGCACTTATGGGCGATATCGTAATGATGTCGTGGGGAGCAGACATGGCAAGTTCAGGTGGAGCTGGTGGACATGTTGGC
GTCATGATTGATAGCGTAAACTTCATTAGTTGCGACTATTCAACTCAAGGAGCAGTAGGACAAGCTATCAATACATATCC
GTGGAATGACTACTATGCAGCGAACAAGCCTACATATATAGAGGTTTGGCGCTATGCTGACTCTGCACCACAGACTAATA
ACAAAGCTAATACAGCAGTAGTAACACAAGAGAAGGCATATTATGAAGCCAATGAAGTCAAATACGTTAATGGAATCTGG
CAGATTAGATGTGATTACTTAACACCAATTGGATTCGATTGGACGGAAAACGGTGTCCCAGTTGATATGGTTAATTGGGT
GGATGCCAACGGGAACGACTTGCCAGACGGTGAGTCTAAAGATTTTAAAGCTGGAATGTACTTTTCATTCTCTGATGATG
AAACCAACATTGTAGACACTGGCAACGGTGGATACTACGGCGGTTATTATTACAGACAATTTGAGTTTGGTCAGTTTGGT
CCAGTGTGGCTCTCTTGTTGGAATAAAGATGACTTGGTAAACTATTACCAATAGACCACGAAAACTATAAATTGAAAAGG
AGTATATCACCTCCCCTAACACTGCAATAGGGATATCATGGCAGTAGTGGTCGAAGCCTCAGCATTTGCTGGGGCTTTTT
TTGTGTTATAATAGAATAAAAAAACAAATAGATGAGGTAAGAAAAACGGCTATTGACCTGTATCGTGAACTGGATATCCA
ATCGTTGGAGCAAAGATTGGAAAAGAACGAAGAAAACACTCAACGCTTCCTCCAACAAACAGCCAAAAGCTTAAACCAAG
ACAAGACTGAACTATCTCTCCGAACTGACCAGTTAGGGCGTAGTGTTGAAAAGATTGAAAACAAACTAGACGACATGTAC
GCTAAGAACGAACTAGACTTGAAATTCCAGATGATGGATCAAAAGATTGACGCTAAATTTGATACCTTTGGTCAACGCAT
GGAAAACATGTTCTTAGCACAAACCAATAGGCAACTTGAGGAACAAGCCAAGAATAGAAAAGAATTCACATATTGGTTTA
TTTGCATTCTTGTAGCTATCGCTGTTATTGCTATTCCTGTTTGGTTCGGCAAATAATATCACCTTGTAAACTATTTTAGT
GTTATAATATACATGAAACGACAAACCCCCTGCATCCTTTTATGGACAGATACGCTCTGACGCAGGGCTTTTTTATTTGC
CATTCTAATAGATAAGTGCTATTACAGTAGATAGAATACTTGCATCATTTCGATTAAATTCTCGAACTGTACACCCGTCT
TTTTTAGGTGGGTTTTTTGTTTTGCAAAAAAATCTAAATTTATTTATCAAAAGCATTGACAAACTATCATGTATGATATA
TAATATACTTATAAGATAAATAAAAGAGGAAATGAAATGAAGAAAGAGATTATGAAAAAAGCGTGGGAAATCGCTAAAGA
AGCAGTTAAAAAATTCGGTGGCAAAGCTATCGAATACATCGCAGAAGCATTGAAAATGGCTTGGTCTGATGCAAAGGGTA
GTAATACTAGCTTAGCTAAATTCCAAGCTGTTGAGGAAAAGATGCGTAAAGCTGGCAAATACTCAATGATTCAAGTTCTT
GACTTTGCTAAAGAAGTTAAATTCAATGAAGTAATGCACAAAGAAGGTGCTTACTATGGTATCGAAGTGGTAGCTGACGG
AGACAGCATTGGTACTTATTACATTGCTGAAAAAGTTTGGGAAGTAGCATAATTAAAAAAGGAGAAATAAAAAATGGAAA
TCAACAACGACATTAAACAACTGATCTTGGAATACGTGGGACGCTATTTTAAATTTGAAAATGACTTCTACAAATTGCCC
GGCATCAAATTCACTGATGCCAATTGGCAGAAGTTCAAAAATGGCGATACTTCCATCGAAAAGATGGGAGCAGCACGAGT
AAACGCAATGCTTGACTGCCTGTTCGAAGATTTCGAACTTGCCATGATTGGCAAGGCTCAAACTAATTATTATATTGATA
ATTCCCTTAAATTAAACATGCCATTTTACGCTTATTATGATATGTTCAAGAAGGAACAGCTTATGAAATGGCTTAAAGAT
CACCATGATGACATCATAGGCGGAACTGGTAGGATGTACACTTCAAGCGGTAGCTACATTGCTAACGCTTATTTGGAAAT
TGCACTAGAATCAAGTACGCTTGGTGGTGGTGAGTACATGTTGCAAATGCGCTTTAAAAATTATTCACGAAGCCAAGAAC
CTATTCCATCAGGTCGCAAAAATAGACTTGAATGGATTGAAAACAATCTTGAAAACATTCGATAAAAAATAAAAAAACGA
GGTGAAAACAATGGATACATATAAAGAACAATTTCAAGAATTACAAGAATACGCTTTTAACATTTTAAGAGAATATCCTC
TAGACAAGACAGCAGTTAATGTACTTTCTGCACTCGTTAACTCAAAAAAGAAAGATCGCATCGAGTTTTTTAAACTAAAC
AAAGACGAAGATGCCATGAAAGTTTATTATAATCTAGCAGATAGCGGAACGATTGAAAAATATTTAGAAACATCTGCATT
TTTAGAATACATCAATGAATAATCTGATATAGAAAGCTTTAACTGATATGAAGAAATTTTGGCGTAGTGGAATGATTGAC
AAGAAGGTTATTGAAAAACGTAAACAAGATGATTATATGAATAAATTACACAGGACTATTCTTGAGTTGAGTATAAAACC
ACCTGAACCAGAACCTTGGTACAGACATCCAGAAATGAGAGCATTGTTGGATAGAATTGATGATTAGAGAAGCAATTGAA
AGTAACTTGGAAAATATTCGATAATGAAGAGAGGAAGTAAATGAAATGAAAATCAATACGACAAGAATTAAAATGGTCTT
GAAGAATGAGGCTATACCTGCTATTTATTTAGAAAATGAGCTTGGTATCAGTCGTTCTATTATTGAAAAAGTGAGAGATG
ATGAGAGCGAATTTAAAAATCTAACTCTTGAAACTATTATAAAAATACAAAGTTTGATAAATTCGGGCAAATATACATTC
TCTTATGATTATTCCGACTTGATAGAAGAGTTGGAAGAAGATATTGCAGAAGGACTAACGGATGAGTATATCTACGTTGT
CAGAGGACCATACAACGAGATTTTAGAGAAATGTCCAATCATTGACTATTACTACACTTCCGAAGAGATTGAAGAAGGAA
ATCTCGCAGAGAAGACCTTGACAGCTTCTGTCTTGGCTGAAATGAAACAGGACAACGAAATATTTTAACCGGTTCATTTG
TACATCTATTAGTATGGCAGTGTCCACAATTCTGTCCACCTTTTTTGAAAATCTACGAAAATAAATAAAAATAAAAACTA
TAAAAACTTAGTAAAATTAAGTCTTTACAGCTTCATTTATTCTCAAATTTTATATATTTTCGTTGGCAGGGGACATTTTA
AAGCCT
