# Supplementary material for: Viral dysbiosis in children with new-onset celiac disease
Source: PLoS One. 2022 Jan 14;17(1):e0262108. doi: 10.1371/journal.pone.0262108 (PMC8759644; doi:10.1371/journal.pone.0262108)
Supplement: S2 Table — (ZIP) [file pone.0262108.s002.zip › Virus_Genomes/Vibrio_phage_pYD38-A_GCF_000908715.1_ViralProj209063.fasta]

>NC_021534.1 Vibrio phage pYD38-A genomic sequence
CCCATCATAAAGACCGGCATCGCTAAGGTACTGGTCAACAAGCTCAAGCATATCTCTCATTTTAGCGTCATCTCTTTTTT
AATTACCTGATCGACAAGTTCACGTGTGTTTTCGCCAGCCTTGAGAAGGAATTTGGGCTCGCCGCTCTTATCCCATACGT
TGCCCTTTCCTTTGAGCCGCCCTGTGCGCGGCGTATTCGTGCCAAGCAGTTTACCTGGTGCATTGTGGACATAAAGAGCA
TAGTTAGCTGCATACCCAATCTTGCCAGTTATGCGAGTGCCATTAAACTCAACGGTGTCATACTGGCTGTTTATCAGAGC
TGACGTGGCCACTGGCGTCATGGAGGCCGATTCAGTCCTAATGATATAGGTGGCGGCTTTTATTGCTGATACAGCCTTTT
CACCAGTAATCTCGCCGACTATCTGCTGGGTGCGCTTAATCGCCTGCTGGATACCTCGCATTTTGGCGGCCATAAATTAC
CCCGTTACCAACGCAAAATCAGGCAGGTCATTGCGGTCCAGTGTATTGCCGTAATTCACGACGTTTCTAATCTGGTCAGC
TCCGGCGGCCAGCGGGTCAGCACTGGTAATGGTGCCAAGCATGATGAAGTCGCCGATAGACGCATTCTGATATTCCGTCC
AGAATGTGTTTTTCTGTGCGATCTCATTGCCAGCTGTGCCGGTGGTCAGGTTCTTATCGAAGCCATAATCACACATGATG
GACTCTGGCGCGGCGAATGTTGGCTTGCCATACTTATCCTTGCCAGTAAGCCGCCAGATTGTGCATGGATATGTGTAAGT
CCATCTGGCTATTGCTGACATGGCGTGTCCTCAAGAGTATAAATCCAGCGCGGAACTGGAAGGCGCAGCAATACCAGGAT
AACCAGCAGCGGCATGCACCATTTACGAATTGCGATATTTACAGTTAATGTTGACGTTTTCATCTGCACTTACTCCCGGT
GACAACACGAAACCACGGCTTTGCTGCCCCATCAGGCTCTTCCACAAGGTCGCCTGTGCAGTCTGCCGTATCCAGTAGTT
TCATCTGATTGTAAAGGGCCATCCACGGCTTGCTGCCATAGCCAAATGACTGCGACGCACCAGATGGCGCCCGATGGCTG
GTAATGTATCTCCCGGCCGTATTTGAGGCGATCAGGATAGATGCCCATAGCAGAATTGCATCCTGCCTGCATGTATCTTC
AGGGTAATTAAGCTCAAGGCACTCTGTGATGCTCGCCACCAGGCACAGGATGCCCGTTGCGTCCGCCGTGGTGATGGTTA
CGCCTCTTGACGCCATGGCGGCGACAAGTTCACTTTCTGTCGGTGCTGCCATTCTTTTTGCTCTCCCGAATCTTCCACCA
CATCTCAAAAAGGTTTTTTGCCACCAGTGACAGCGCGCCAAGTATAGAAGCTACCGCAGCCCACTCGGTAATCGAATGGG
GGATCATTGAGGCAATGTATGATTGCGCTACTGGCGTCTGCTCCGCCACCTTCAGGCCAAGGCCCGTACCAATGGACGTA
TAACCGGCTTTGTCGATTACCTGGCCGACAGTGCCACTAATTATCTGGTTTGCGGCGTGCTGAAGCGCGTCTCTCATTAA
TTATTCTCCGAATGATGAACTTCCAGCATCTGTACACCTGAACCAGCGAAAACGCTATGACGATAACGCCGATTGCTATA
TCCAATTTCGCCGCCTTACGTTTTTCAGGACGGAACAGCGCGGGGTGAGTATTGTTGGTTTAATTTTATCATAAAGTGTT
GACGTAGATTGAGGGTGTCGCTATAGTGATGACGTAGAAACAACAATAAATGTTAGAGGTGATGAGATGAAAGAATTCAA
AGGTACGCCGGGGCCGTGGTTTGGAGATAACAGCAGGGCAATAGGGCCAAAATCAACAGAGGACGACCAGTCTTATGGAG
TGATTATTCCTGTCGGCTGGGTTGAGTTTGACCCTGAAGTTGAGGTTCAAGTTGCCAACCAACGAATGATGGCCGCTGCG
CCGGAATTGCTGGAGGCTCTGGAGATGCTTGTAGTCTTCACTACGCCAACAAAAAGGAATGCCACTGCCTTGAGCAAGGC
CTATGCCGCAATTTCCAAAGCACTCGGAGAATCCAAATGATCCGCCACGAAATCCGCAAAGAAGACCTGAAAGCATGGCG
CAATTTCAAAATTAAGCTGGTGTTAATCGTTGTCGGATTCGCCATTGCCAGCGCAATCTGTTTATCAAAGTGAGGAAGGT
ATGGCATCTTTAAGTCAGAGATATGCAAATAAAGAAACCCGTGATGGAATTACCGTAAACAAGACTTACCTTGTTCCTGT
AGACCAGCTTTATCTTGAGCCGGGGTACAACATCCGCGAAGCAGATGAGCAGCACGTTGAATACTTCGCACAGTGCTGGG
AATCAGGCCATCCAATACTGGCGTTAACTGTTATTCCTGATGCCGACGGAAAGCGCATCAAGATTCTTGACGGCCAGCAT
CGTTATCTTGGCGCACCGCGTGCCATTGAGCGCGGCGTGCCAATTGCGCGCATTGAGTGCAAAGACTTCACCGGCGATGA
AGCGGATAAAATCGCCTTCATGGCGTCATCCAGTCAGGGTAAGCAGCTTGACCCATTTGAGCGTGCAAAGGCTTATGTGC
GCCTGAAAGGGTTCGGGTGGACGAATGAGGAAATCGCCAAGAAGGTCGGTCGCTCAGTTTCTGATGTGCAGATGCACCTG
TCACTTGGTGATGTACCTGACGCTATCAAGCAGCGCATCAACGCAGGCCAAATCAGCTATGCCAACGCCGTTGCGGTAGC
ACGTGAGCATGGCGATGATGCTGTTAACGTTATTGATGCAGCCGTTGAGGAAGCGAAAGCGCAGGGAAAAGATAAGGTGA
CGGCGAAAACCCTCAAGGCCAAAAAAGTTAAGCCGATTGACCGCCTGATTCAGTTGCTGAAAGAAGCAGATCACATGGTG
GTAGCCGAGGGGCATGTGGCACAGGAGACAGAAGAATTTTTGCGCCTTCCTTCTGCTGAGTTGAATGAAGTGCTGGCGAT
TCTGGAGAAGCTGTGATGAACCACGAGCAATTCATAGAGAAAAACCTGCGCGAAAAACTACCAGGTATCGACAACGCGGC
CATAGAGGCTGCAATTACCCACTACATGCGCAACCAGAGTGAAAAGAAAGGCAAGATTTTCGATGAATGTCTGAAGGTTG
CAAAACAACACATGATAAAGGTGAAGTGATGAAATTAAAAATCAGCAAATTACTTCTTGAAGGCGCATTGATGTTCCAGG
CCAAACAGGATGTTCGCTATTACCTGAATGGCATTTGCTTTATGCCTGATGGTCGCGTTGCCGCTACTGACGGTCATCGC
GCCATGATTTCCAGTAAGCATGAAAATAAATTGAAAGATAACGTTATCGTTTCTGTCAGCAAGTCGCCAACCAAGCGCTA
TGCGTATGCGCTACTGGACACCAAAACAGGTATTGTTACTTACCATGACGAGCATGAAATCATGGTAGGCGCAGGTATCT
GCTCTGAGATTGATGGCCGATTCCCTGACATTGATCGTGTTATCCCAAAGCAGACAGCGGCAACAGAGCAAATCTGCTTC
AACGCCAAATATCTGGCAGATGTAGAGAAGCTGGCGAAGCTGTTTAACCCTAAATATGAGGCGGTGTTATTTGAGCTTAA
TGGAAACACCAGCGCCGCCGTCGCAAACATTAATGCGCCTACTGGCGAGACTGCCAAGGTTATCGTTATGCCAATGCGAA
TTTAGCAAACAAAGCCCCTTCCGGGGTTTTTCTTTTATCACGGAAGATAAGCGTCATCCTCAAACCACGAAACGTAAGCA
TTGATATTTTGTGCCGCAGTATCCAGTGACGTAATGCGCAACAGATAGGTAGTATTAGTCGCCATGATGACCTGTTCACC
GAGTTTTGCCTGTGAATTACCCTGCCCATGATTAGATGCGTTCCCTTCGCTATACGTAGCAGCCACCGTCAGCTGTCCAA
TACTTGTCACCGTGGAACCGGTCAGAAGCTGTGCTGTTGCAGTATGCGGTGCAATATCATTTGGGTTATTAATCTCCGCA
GCAGTGCCGCCAGTGGCTACGGCTCCACGGTAGATTGACGCTACAACACCTTTACCGGTGTAGCCAATGATGCGCTGATT
GAACACGACCTGCTTTGAGCCGGTAATAAAAATGCTGTCAAGGTTGGCCACGCCAGCAACATCGGTCACGCGACGCGATG
CGGTGAATAGCTTTCCCTGCTTATTGGCAAGCTCCGAGTAGGACTGCGCGACAACCTGACTTGATGGCAATGAGGTATCA
GCTCACCACACCAGGACTTTCAGGGATGCAACGCCAGCAGGAAGCTGTGACTTGATCACTTTTAGTCGTAGCGCAACGCC
ATAATAATTATTATTGTTGACGTCAATCCAGAAGTCACCAGATGCAAACGGCGATACCATTACGGAAACAGAGCCGCTTG
TTAATGGCACGCGGCCGGAAGAGTTTAATGGCACAATCTGCACCTGCAATGCAGTCCAGTCTGCTGACATGGTTTCGCTA
AGCAAAACCTCTCCGTCAGCCGGAGTTGTGTTTATTCGTACCTGACAGCCATGATAACCCCCAATAAAAAACCCGCTTGT
TTGCGGGTTTATTTTACTTGGTTTTCTTCGCCTTTGGCTGCGATTCTTGCGGGGTTGCAACTTCCAGAATTTTCTCACTA
ACCGGGCGAAGTTTTGACTCAATGTGCGGAGTGGATTCGTCAATGACATCGCCAATAGCAAGCTCGCGCAGACGGCCATC
CTTATCCTTGACGAAGATTCCGCTGGCGATTACTTCATATTTAGCCATTTTTTACCTCCGAAAGGTTCTGCTTAAGGAGA
TAACCCTCAAGCATCCAGATTTTATTTACCGCATTCTCTCTGGCAATCTTGCGACCAATTTCAGCGTCGAAATTCTCTGG
ACTGGCGCAGGCGCTTTCTCCTGTCACGGTGAAGCCGTTTTTCAGCACCAAGACGCAAAAGGTAAGAAATTTCAACTCAT
CATGAGCCCCACACATTCGAGTCAATTCATCCTGCTTGTGGAAAGCCTGTTGCACGCCATCTGATGCAGTAAAGTAATAC
TCACCAACAATAATCGAATGAATATGCTCCAGAGTAACGCGTGGAGCAGTCAATCCTTTATCTTTAATTTCATGCTCAAT
ATCTTTATTGGCCATGATAACCTCTGATAGTTAAAAGGGGCTATTCGCCCCTTTATTTTTACAGCGCGGTTTGCGTGCCG
TAGCCGTTGAAAACCTTTGATTTTCCTGAATAATCGCGCCGTATTTGCAAACCCATAGCAGCCCAGGTCAGGAAGTTAAA
GTTAGCGTGCGGCGTGGTGCGCGGCTCTGCATAGGTAGATACCGGCTGAGCGACGCGAGGGCGGATATACAGCGCATTCT
TCACATAGCCGACGAAATGGTTTCCGGTCAGCTTGAAGTTGGTGCCGATAGACGCGATGCGGCCAACGTTGCCGGTCTTG
CCGAATGCGAGGATGTAATCCTCAATGGTGCCGCCTTTGAAGCCTGCCGCGTTGGAGTACGGGCGGCTGAAGGAGCGGCG
CACGGACGGAGAAACCCACAGAGTAACCGGCTCGAACACGTTTTGCGCATCCAGAACCGCCTGGAAATCCTGGTTGAAGA
ACTCAACGATTTCATCAGGGGTTGCAGTTTGCAGGTCGATGCTCAGCGCACCAGTGCCAGAGGTGCTCAGGTTAAGCTGC
ACGGTGTTCGGGTGGTTGGTGATGCCGTAAGCAGTATAAACGCCGTTCACGTTCAGGCTTGCATCGCCGACCAGTAGATA
ATCAGCCATGTCTGCGCGCAGGTTGAAGGTGGTGCTTTCCTGGTCATCAATCAGCGGGTCGAAACCTTCAGACTGCATAC
CCAGCAGCTCACGCCACTCGCGGCCATAACCGGTTTTGAAGATCGGGATTACATCGCCGCTGTAGGAGTAGCGGGTTTTA
TCCAGGTCTTCAGGCTCCTGCCCGGAGATGGTGCGCACAACCTTACCAGCGTCGGAAGCCATACGGCTAACTGCCACGGT
CTTGCCGATGTTGATGTTGGTCGCCAGCGTCATCAGGTCGGCCATCATGTCCATACCTGACTCGTTGCGGAATACACGGG
TGGTCACGTCGTCCACTTCGCGCCAGTAATCCTTAGTTACCAGCGCGGTGGCGTTTACACCGTATTCTTTCGCCAGAGCG
TTTTCACCATTGATGAAAACCTTGCGGTCAACAGTCAGGTGGCGCCACTGCTCTCTAACCACCTGAGAGTTGGTGATCAG
GCCTTTCGTAAAGATAATCTTTTCCATTGTTCGGCTCCTTACGCCGCAGGCATTGCAGCATTGCCAGCACGACGAACTGC
AACGAGTTCAGCGCCATCAGATGCTACGGTGTAGGCTTCATACGCATAGAACAGGATTTTATCACCTGTGCCAGCCACTT
TTAACGCGCCGGAGCCATCGCTTGCCAGCGGAGTACCTTTTACCAGCTCGGAGGATGCCGCAACCAGAGCGTGATACGTT
ACGCCAAATTCGCACTGTACTGCCATGCCGGTAGCATTTGCCGGTACAGCTTCGCTCACGTCACCGCCGCCAACATAGTT
GTGTTGCAGAACGTAGGGGAAACCCTGACCGCCAGCAGTCGCATGCGCGATGATTTTGTCAGAGGGGTTGAAATCGACCA
GCGCGCCCGGTTGCAGCGAGACGTTCATCAGGCCTTCGCGCAACTGCGGGTCGTTTTTACGGGCCGGGCCGCCAATGATG
GTGCCATAACGGATAGTAGCCATTATTCAGGTGCCTCCATATCAAAATCTTCTTCGGCACGGTTCGGCTGGAACCCGCCG
GAAATCGGAGCCGCTTTACTGGTGAGCGCATAGGTTTCACGCAGTGCTTCGCCAGTCAGCGCATTAACAGCAGATTCCGG
CAACTTCAGCTCAGCCATAATGGCGGCGCGCATTGCGGTTTCTTCCTGTGCGGCATTGGCTTGCAGCTGGTCGCGCAGGG
TTTTGTTTTGCGCCTCCACATCGGCCAGTTTCTGGTTGACTGCGGTCAACGATTCCTGAACCGGTTTGAGGGCATCGGCT
AATACAGCCTGTAATTCCTCGTTAGTCATTGAGATTTCCCCTTGAGTTGTTTTTACCGGTTCAAGCTCTGTCTTATAAAC
AGCCTTAACCCGTTCACCGACTAATTCTACCATATCCTCGCGGACGATGTAGGACTGCATATAAATGGTGCCGTCAATCT
CAACTCCGAAGTAATTATCATAAACAGCGACGATATAGGGCCATACATCAGCCTGAGTCTCTGCCTTGATGATATTGCGA
AGCTGCTCCGTAATATCGGTGAATGACAGCTGGTTGCCAGTCAGGCGATTGATGGCGCGCTGCCACCACTTGATTTTGTT
TGCACTTTCGTCGGTCATTGCCGATTCCTCAAGGTTAACTACAACACGCTCAATGTCTTCGCCGTTAGCAGCAAAGATAC
CGACACCATCAGCAGGGCCGCCAGCGCCGGGAATACCAGGCGGAAGAATGGCGAGGTGATCCCACTCCATATTTCGGGCA
ATCCAGGAATATTTTTTACCCTTGGAAGTTCCTGATGCCTGCTCACGGTTGAGTAACAGGCCGGTAGACACCTGAACAGG
TTCGGCATCGGCGCTGTTGGCCTTGAGACCATCAATACGCGACAGCAATTCTTTGCCTTTATCAGAGCGCTCAGCCACCA
CCTTATTAATATAAAGGTCTACCAGCGCCTTGCTGCCGTCATGGGATGAGTTCTCAATCCATGCGCCAACACTGAACTGA
TTGGCGGCTCGCGTCATGTTGGCTGACACATATTTGCCGTCAATCTTCGGATGGTCATATGGCGCTGGCTTCCCGTCAAG
CCCATGGAATGATTTTTTAATCTCATCGCCAGGGTACAGACCGCCATTCATGACGATGTCATCCACCACCGGCACAACAT
TCTTGATGACATAATGCGGGTCGCCATCAATGATTTTTTCACTGATGTTGCTGGCTGAGTTGATGGTGTACAGGATGTTA
ACCTGTAATTTATTATTCATGTGCTTGAATGCCTCCACCTCAGCAAGGCGCTTTTTCGCCGCCTCTTCGGTGTCGTACTC
GCCAAGCTGGTGCGAGCCATCCTTAGATTTAACGACCCACTTGTCGCCAATTTTGACAATCATGACCTTTCTCCGCGCTT
ACTTTATGCCCGGATTATAACACACCATGAATATGCACCACGAAACGGACGCGAGAAGGTAAAGCGGAGATGCGGTAAAA
GCGAAAAGAGTAGCAAAGAATGATATCAGTATGATTGGCATGGCTGTTACCCCCTGAATGCAAGGTAACAGCCAATGATG
AAGATTTATTGAGGACTATTCTTATTTAGCATTCCGCAGTTAATTTTTGCGCGGCTTACGGCATCCATGAATTTCCCGAC
AGGCATCGTTTTGCGGATTTCAGCCAGAATGGCGCCGTGTAACATTCTTTCTTCGCCGTAATAGAGCTTATCAAGTCGAG
TGCGAACCAGCGCGCGGGTGCGTTTCATATGGTCTCGCGCTTTCATTGCCTTCTCTTTCCATACCTTGCCTGCATCATGA
TTACCGGCAAGCTGGCGCTCAATAGCCTCAATCTCAAAAGCAAGCGTCATATCAATGTCATCCAGCTCGCTGATTGTTGC
TTCCATGATTTCGTTAAGTTGTAGTTTCATTTACGACTCCACATCCAAATGTTTAACTTCGCCATCTTTGTATAACCTCC
ATGGGATGCAAACGATGCATCCACCAATATTCATTTCAATGGAGTGCTCACCCTCTCTGAATGAATCTGCATGCCACTGA
CCAACCGTGTCGTCATGCCATGTAATTTTAATTAATGCGCTTTTTGGTTTGCTCACATTCACTTCCTCCACTATCCACCC
CATCTCTCTGCGATTACTGGCCGTGCGTCCACAATTGGTGACAAACAGCACGGTTCCTGATTTATGCTTTACTGCCCACA
TGACTGGCGCGCCCCGGCAAGCAGCTTTTCAAACATCATCCTGTCACGACTCATGCCAAACGGGATAACCTCCTGCCAGT
AATATTTCCATGCACCGCCTGGAAGCATTTCACGGTCAACCTGACCAATGCTTGCCAGATAGCGCATGCGCGCCTTGAGG
ATGGTGTAGTTGACGCCGACAGCCTCCGCTATCTGCTTGCTCTTGCGCCCTGGATTCGCCTCAAGATAGGTCTGAATTGC
AAGGTCAAGCGCGGTATTATCGGGATTGAGGAAATACTTAAAGCAGCGCCTGCCATAACTGACGCTTTCCTCTTTAATAA
TAAATCCCATACCCTCCAGCTCAATCAGATAGCCGGTAACGCTGGCTCGGTTTGTCATGCCAGTCTGCTTGCGTATCATG
GCATTGGTTGCACCGCCGCAGCGCTCTATCACGGTGAGTATTTGCGTTTTAAAGTCCATTTGCGCACTCCATTGCATCCT
GTTTGTAGTCGTCAGCGGTATAGAGGTGGCCGTTGCGGGTGTTCCATCTTTCAACCATGAGTTTGGTATTTCTGAAGCCA
TCCGTGCGGCAATAACAATCACTACATTCAATGTATTGCCAGCCATCTTCATCAGTAGCAACACCAACGCTAATCTCATT
GCAAAACGGACACTCCAGCAGCCCATCATCATTCATCATTGGTTTCATTCATCGCCTCCTTAATCATGAATTTCATCTGG
ATATCACAAAGTTTACGCAAAACCCTATCCCTGCGATAATCTCGCTTTCTGTTTGGCCTTCTGCGCTTAGGATGTAGCTT
TTGCTTCAATGTTCTGCGGTCAGGTTGGTTTCGCTGCCAGTCAGCCCTTGCGTTGCTCTCCCTGATATCAGCCATGATTA
ATTCATGCAGGGTGCTGGCCTTGCTCATTTCGCCACCCATTCACCAATGTTGCTAAAATGCGGGCGCCCTTCGCGCCACT
CAATAATTTCGCGGTTAACCTGCCGTTGCATGCGGTTGCGAACTTCGCGCAATTCGCTTTCTACCCAAGCGCGAGTGCGG
TCGAGTTCTTCCAGCTTGTTCAGCAACTCTTTTTCATACACCTGATCAGTAGTCATTTTTTCTCTCCATTAGCACTTTGT
AGTGAACGCCATAATACTTGAGCACCTGACTATGGTTATGCGGATACCCGTCATCATCTTCAATCGGTAGTCTTACCACG
ATGTAAAACGCCCGATAGAGTTCTGTCCATCCATGACAACATTTGCGCTTCCTCGGCTTCATGGGCGGCCTCCATAGCAG
CCAGGTCAATGCGCTGCTCGATAGATTTAATGATTGACTCAGGCACATTAAGCATTTGCAGAGTCTCCCGGCAATCGCGC
TTATGAACCTCTGTCACCTCCTGCCACTTCTTCATTCCACACCACCTCTCGCAACTATGATACAATCTACAACACCTAGT
ATTGACTAATTGACGTAGATTAGTCAAGATGATTTCACAGGAGAGCGACAATGGCGAGACAACGCAAAGAACCACTGGAA
GTACTGACTGAGATTATCGCTAAGCGCCAGCCGTTGAGCCTGCGAGATGTCAGATATTACGCGCACTGCTATGTAGCAAT
GCGGGAATGGAGCGCTGAAGAAATGTATGCGTTTGTGCGTGAGCACTTCAGCGTGGATGAGAAAAACAAAGTTACGTTGA
GAGATGAGTGATGGAAAGGTGGACGGTAATAAACGACAGAGGCGCCCCGGTTTCTTATGTTAATGGGTATAGTGATGACA
CCCCGCCAAGAATGATTGTCTTTGAAGACCGGTTTGATGCCTATAAATGGGCTGTTGAGAATGGCACCTCAACTGATGAG
GTGGTGAAAATTAAATTTGAGGTGGTGAGATGAAATACAAATACCATAAAGGAAGTGAAGCAGATTTTGAAGGCCATCCA
GGCGCTATTCTTGTTGTGAAATCAGAATCCACTGGCAGGGTATACCATCTCGATTTGGATTACGCAGGACGGGATAAGGA
TATCGAAAGGTCTGGCGATATTGTTATCGCCCATCGTGAGCCAGTGAATGTTACGGAGATCGGCGCGGAAATGTGGTTTG
CATCCCCAACAGAAGCCCTCATCACCGAGCGCGGCAGCCGCTATGGCAAATTCAAAGACGGCGCAGATATCATGCAGTCA
CTGAAAGACACCATGCGCGACGTTGACGGCTGGAACAACCTGACAGCGAGCCAGAAGGAGGCGCTCGACATGATTCAGCA
TAAAATCGGTCGAATCCTGAATGGCGACCCGACATACGACGATAGCTGGAAAGACATTGCTGGCTATGCAACATTAATTG
TTAATGAACTTAATGGGGAGGTGAAGTAATGGCACAATGCAAAAGCACTTAAGCACAAGAATCCGGGCACTTTGAGTGCA
ATGGGTTCGCTGCACGATTAAAAGGTAAGCACCTGACTATTGAAGTGACCGGCAACAAAGTCAATGCTGCATATGATTGC
AGCTTGTTTACTCATGATGAGGTTGGGGTGATTATCAAGTGCATCCAGCACATCAACAAAAGCGTTAGCAAAGCGTCGAT
GGTGAAGTTATGAATCGAGAACTAGCAGCCTACATCATCACCAGCAATCGTGGCCGCCGCTATCTGGCTTTTGCTGGTAG
TGTTGAGCATCAGAATGCAGTAATGTTTGGGTACAAAATGGAGGCGCTTTACGCGTGACATTGGCTACGGAGAAGGTTAA
AACAAAGCCCCTTTACGGGGCTTTTTTATTGAAAGTTATCACGATACCAATCCTGCCAGTCGTAAATCGTCATCTTTCTT
TTTGTGGCGCACTCCGTGTTCTGGTTCTCCATAACGATACTTTCGTCGCTATTTTTTGGCGCCACTTTCGACAATTCGCA
CACCTGACCCAGCATCTCTGCTGATGGAAGCGTCGGCGTCGAGGGATTGTTGGCGCAACCGCTGATAGTTGTCATCAAAA
ACACACACATTACGATTCGGGTCGGAGACATATTTCACCACGTCACGGTAAATGGTTTTGTATTTGGTTTCAGTCACAAC
GCGCACCTGCTGAGATTGTGTCGTGGACTTAGCCTGCTTGCTTTGCACCGCCTGCCTGCGCTTTTCTGCGTCACGATTAA
CTTTTTCGCTGTGCGCACACCATCCTTTCAGGTATCCAGCGCCATAACCAGATGCAGCAATGATTACCGCGACACCTATG
GCGATTAGAATTAACTTAATTCTGGTCATTTTTCAGCGCCTTAATCTCTTTCTTCATGCCGTGCATTTTCCCAAACAGCG
AGGCAAGAAGGATGCTGTAGCTGATCGCCTTGACCGCAATCGGCGGAATGGAAGACTTTAAGTCTTCAGGCATGAAAGCC
CATACATGAACCATGGCGTCAGGCCAGAGCTGAATCAGCGAGCAGAATGACGCCCAGATGCCGATAAGCCAGTTATTTAA
TCGCCTCATCCCATGTAGACCTCACGTTCGGCTGCGCGGCGCTTGGTGAGCCCATTCATTACCTTGCCATTAGCGCGGTT
CCACACCCGGAACTGGTCAGCAGCGCAGGTATAGCAGCGGGCGTTATGCTTTTTCAGCAGAGTTGATTTGCCAAAGTTAC
CAAGCCCGATGTTATAGGCCAGCGACACCATTGCATCAAACTGACCCTGCGTTGTTGGGGCGGTTATGAGTGACGAGACG
CCGCTTTCAAATTTAGCTACGTCGTCACGCAGCATCTTTTCCGCTTGCTGTGCGGTGATAACCATGCCTGGCTTAACGCC
TTTGGTTGTACCGTAACCGATAGTCCACGGCGCTCCGCCAGTGGCTGGGTCTGGATATGCCTTCGAGCTGTAACCCTCTA
ATTGTTTAATTAAATCAATGCCGCGTTGCGATAGTTTCATTTGTTACCTCCGGTGATGCAGATTATTTTATCATAATCCT
ATTGACGTAGATTGAATCGTAGGCGATGATGTAGTTACACAAACACAGGGGATTCAAGATGAAAAAATTTATCGCAGCAG
CAGTATTCGCAGTGGCTTCATTTGGCGCATCGGCTGGTGAAGTGTGCAACAAAGTTGGTGATGTTGGGTTTGCAGCGGCC
GATGCTCGTGATTACGGCGTACCTCAGAGCATAGCAATGGCGGTAGCACAAAGCCCTGAGTACGGCGTGGATGCCAACAA
GTTGCTTGGTGCAACAGTGAAGATGGCCTACTCAATGCCGAACAAGACACCAAAAGAAATCAAGGCGATCACAATTGCGC
TTTGCGTATCAAGCATGGGTGACTTGTGATGTGCCCGCGCCTGATGTTTAAGGCCCGCAATCGCTACGTTAAGCTGGTGA
TGCGCGGCATGGATGAGCATGCAGCATGGCTGAATGTGATGGGTGAGCTGAAAAGCATTTATAACGGAGAGAAGAAATGA
AACTGATTGATATGCTGGTTGAGGATGGCCTGAATGGCTGGCAATGGCCTGATGGGGTGGAGTGTATTACACAGGATAAT
GGGAGCAGCATATACAAAGGGGTAGCATTTGGATACCATAAAGCGCCTTATCTTAAAAAAAACATATGGTTAGCAAATAA
CGGAACAGGTCACGCAGACGCAAAAATAAAAAAATATGACGTCGTTGCTGACGATTGGGACACCGCCATCATTACCCGCG
AACAGTACGAAGCCGCGCTGGCTGCCAAAAATGACGGCTGGATTGATTGGGGTGGTGGTGAATGCCCGGTTAGCGACAAC
GCTATGGTAGATGTTCGCTATCGTGATGGGCAGATTCATAAAGCGCAGCGCGCAGATTCTTACGAGTGGGGGCATGGCTA
CGCGCATTTTGTTACCACTAGTGCCGACATCATCGCCTACCGCCTGCATCAGCCGCAGGAAGCGGCACAAACCAAAGAGG
ATGACGAAGCCGACCTGAATGAGTGCATCGGTCAGGATGCTACGCCGGTTTGGAATGGCGAAGGATTGCCGCCGGTTGGT
TGTGAGTGTGAGTGCCAATTCAGAGGGGAATGGCAAAAATGCACCATTCTATTTTCTGGAAAACAGATTGTAGTCGTAAT
GGTGGGTGATGATGAGTATCCTTTCGAATCTAAAGGATCATTATTCCGCCCCATCCGCTCAGAAGCAGAGCGGAAGCGCG
ATGATATCTGCGATAAGATTTATGGCGCAATGATAAATGCTAAGCGAAAAGATAATCGCAGTGATATGGCAGAGGAAATT
TATGACTCCATCGCAGCAGGTAAAATCCCAGGCTTGAGGTTGGAGGATTAATATGTACAGAATGAGCAAGAAAAGCCTAG
CCGGAAGAATTGTTATGGCGCCACTGTTTTTCATTGTTTTGGTTATCGAGGTGACGCTGAATAAAGCTGATGACTGGAGC
TGCCATGTAAGACGATTCAGGATTAAGATGACTGACTTTGTTGACAAGAAGTTTCCACTAGCAAACAACAAAAAAACTAA
TATTTGACAGAAGCCGCCATCAGGCGGCTTTCTTGTGCGTATCCTGCCATGCTTCGCGCTGCTTATCTAGTCTTTCCTGC
GTCTTCTCAAGTATCACCGGCTTGCCATCCATCACCAGCGCTGGGGTCTGTGCGCAATGGCAGTTGCGGCGGTTTGCTCC
CTCGCTGTAGAACTCATCAATCTCTTCGGGGGTGTAATACTTCCCGTGACGCGCGGCATGAGTGGCGCGAGTGGTTTTTA
TAAGTGCCGACTGCCAGAGCATGATGGTATCCATACCCAGCGTGACTTGTGCCTCTTTCACTTCGCGCCTGTTAGCTTCG
CGCAGGGTGTTGGTGATTTCAGTCTGAGCAATTGATCGCGCGTAGCTTCTTGATACGTCCATGCGATTAACGATGTTTTG
TTCAACCACTCCCGGAGCGTCGCCATTTGCAATGCCAGCGGTGATGACCTCTGCCACCTGCTGCCTTGTGTAATCAGAGA
GGCCACCCCAATCGTTATACGTGCGCGCATACGCAAGCTGAAGTCGGTCGAGATACGGCTGAGAGTACAGAATTTCAGCA
AGCGGCCTGCTGTCTTTGTATGCCGACGACAGGTCGCCAAGGTCTGAGCTTGCCTTCTGCGTACCAGCATACATGGCGTC
ACTGACATAGGATGACGCCCACATCCTGCCATGCGTGAAATCATCACCTTCCAGCAGCTGACCATCAAGAATGCGCTGAA
GCTCATCAAAGAATGTCGATGCGCGGTAGGCAGAGAAATCATAATAATAATTTCCAGCCTCAGCATTGCCGGTCGCCACA
GGAATGGTGCGGAACAGGTCGGCAACCTGCGATTTTAGCGTCACATATCTGGCGTCAACATCGCGCACCATCTTATTGAC
ACGACCCACTGCGCCGAGTGGGTCTGTCAGGCTCATGCTTAATTTTGGCTGCGGAAGCCGGGCATTAATTTTGAGGAGGC
GCATCGGTCTGGTCCTGCTGTTGGTCTTGCTGCGATTGCTGGTCTTGCTGCTGACCTTCCTGCAATCCGTCAGGAAGTTG
CTCATCCAGAGGCTCCATGCCAACAATGCCACGCATCTCATCTGCGGTCATCAGGGCCACCTGCCCTGCGTCGAATACGG
ATTTGTTTGCGGCGGCAAGTTTGACCAGCAGGTCGGCCTTATTCAGTTCAGAAGGTGCAAGCAGGTCATCCCATTTACAG
TAATAACCGCTCTCTGGCGCCTTATCCAGAATGCCAAAGGAAATCATCCGGTCAATGAATACCGAGATGATGTAGTCCAG
CCAGTCCTCACGGCGCTGTTTGGCGCTCATGGCGTCGTCGGTTTTATCTTCATCGGATGCAAGGCGGCCAGTTTGCTGAC
CAAACAGGATGGTGAATGGCTTCTTGATGGATGCTGCAAACTGGTTAGCTGCAATAGTCCACGTTGGCTCTGGGTCGGCT
GGCGTCACCGAGAGCACTTTGACATCAGCGCCCATCGTGAACATCGCCGCGTCAATTGCCTCATTCAGACGCGCTACATC
CTCATTGAGCACATCAGCCAGTTCTTCCAGCGGCACGCCCATTTGCTGAGCCAGAGACTGAGTGGAAACGCTGTCTTTAT
TATAATTAACGTTGAGCTGCCGACTGGCATTTTTCAGGAAGCCCTCGGCGCTTGAGCCGGTGACTTTCGCCATGTCGATG
AGGTGGTTATATCCGGCACGCAGAAGCGGAACGCCGGAATAAATAGAGCCATCCATCGCGCCCTCGGCAAATACGATAAT
GCGATCGGGATGAATGCTCAGTGAGCGCGTTGGTTTGCCGTCGCTGTTGCAGGCGCCGACTACCGACTCCTGATATTCGT
ACATCTTCGGTTGACCATAGTCCTCGCTGGCTTCATCATTTTCCCACTCACTAACGCGAAGCTGCTCTTCCCATGCCGGA
ATGTAACGGACAATGGCAGCATCCTTGATGCGTCTTGTTTTTGTGGTGTCTACAGGCTCATTCCACTGTTTTCCATCACG
GATTTGCAGGATGAGACCGGAATAGCGGTTGATGAGGTTGCGGCGGTCTGCATCCTTAATGAACGGCGCAGCGCGCTTAA
ACAGCTTGTTGGCGGCCTTCTCCCACGGGGTGCTTGCTTTATCATCGGCGCCTTCTTCGAGGATTTGCGGCGGAGTCTGC
CAGCACTTATCGAGTACGCGATTGACGCCAGCAGTTGCCGGTGCATAGCGCTCGTAAGCATAGCGGAACATCTCGGCGGT
GATTTCTTCAGGATAGCCACATTCGACCCAAAGACGATCGTGTTTGTGGTCGATGTTCTTACCGCCAAACTCCCGGCGCT
GCCGCTCTATGAGTCTGTTATTGTTCGCCACTCGCTGCTGAATATAGGCGTTTACCGCCTCTAACTTTGACATTTCGTCA
CCATAAAAAATCCCATCGCATGGATGGGATTATAGCATGGTATCAATCACCAAAGGCTCTCTCTTGAAGAGCCTGGTCAT
TGTTATGGAATATAGCAAGCTCTATTCTATCCCCAAGAACCAAACCGCGACATTTGGCGTACAATTTATAGCGCTTTCCA
CTGAATCCAGGCTTAAACCATATCTCCTCAATCCACTTCCTGCAACCAACCTCAACATCATGAATCTGTTTTCTTGTCAT
CACTTCACCTCAACGCATTGCAAATTGTCAACATTTGGACTTACATCATGCCACGTCCGCTTTTCCTCAGCGATTTTCAT
TGCCGTAATGGCCGCCCTGCACTGCTCCATGCTTTGCATCGGCACCACCTGCATATTGGACGTGTTGCTTGTGATTACGA
ATATCAGGAATAAATACGACATCACTTCACCTCATCATCAACCAGCGATCTGAACCATGCTGGGTGCGACTTCGCAGCGA
GTTTATAGTCAACACTCTGAATGTAACGTGCAGCATCATTCAGCTTGCCGGAAAGATAATAAAGTGACTTCCTTGCTCCA
AGAAGCATGGCAGCGAATACCAGCATCACAATCAGGTGCGGATTGATGATGCAGAACAGGATTGTTTTGACGGCTTTCAT
CACTCAATCTCCTCGCCATCAATCCAGCGTTGCAGGACTTAGATAAGCTGCGCGGCCTGGTGTTTGTCGATGCCAATAAA
TGACTCGACACCGGAGCCATTCACTTGATACAACTCCACGACAGGAGTTCCATCATCAAGCTCTTGCTCAGTTACGTGCA
TGTCATATGCGTTTTCTGTTTCTTCAATAATCATAAATCACCACCCTCATCGTTATTTAGCTCAACATTCCGAAAGAAAT
CATTAATCGTCTTCAGGCCACTATAACCACGGCGCCGCTGCAACTCACACAGCACTTCATCATACATGCGCAGCAGGATA
GCCTCATCCACATCGTACCTTTCGCACAGAGCTGCATCTGATACACCAGCTCTTGCGAGTGAATATATTTTTTCCTTCTG
CTCCCACGAAAAAGATGAGTATGCCTTCATGATGACCCGGTGATGTAGTTATGTCAATGCGCCTTGACGTAGATTCTAGC
ATGGCGTAGATTAAAATGAAACCTCTCGGAGAAATCTTATGAAATGTGTCATTTTCGAGCTTGATGGCGTGCTGCGCGAT
GCTGAGGGTAATGCCATTGCTGGCAACGTTGCGCTGGCTAAGTCGCTCTACTCTGCCGGGCATGACGTGCTTATCATGAG
GGCAAAGCATGCGTATGAATGGCTGCATGCTAACGATGTATTCTATGATGACATCATGGCTTCGCACCAGCAGATTGATG
CAGAAAGGGTGGCGATTGCGGTCGTGTCTAATGACGTGATTTATGCCGCCATGCGCAACGCGGGGATTCATTGCTGGCTT
TATAAATAGACCCCTGCTGGGGTCTCATCTCATCTCCTGCTCCTTCTAATCCATCCAGAGCCACGCTGTACGATGTGATC
GTTGCATGCATATCTTATTGCGTCAATGAAGTGGTTCCACGCATCCACAATATTTGTGAGCACGTTACCCGTCAGCTTGT
CCACCTTGTAACTGTACATAGTGAACTCTTCCTGAGTCTGTGTGCAGCGGTCATGAATGATGATGCTGTCGCAACCCCTG
AGCCAGGTTACACCCTCCTCCACGCTCCCGGGCCACTTATTGCATGGATGGATATCAAATCCTGCGCGTTTGATGTGACT
GATTGTTTCTGGCCGAGAGCAGTCCCCATACCATCTTGCCTTCCTGGAGAGTGGGAATGATTGCTCCATCGCTGTAGGTG
TGTCGGTAATCTCAAGGCCTACACGGCCGTATTCGCGCGCGACGTAAAGGTTGCGGCGGTCATCAGGAAGTTTCTCAATG
TAAACCTCAACCATCGCCGTTGCGTCCTGCGAGAATCCAAAGTCGATGCCAAAGTAAGGCCCATGCCATTCCGGCTTAAC
CTCGAAATCAGCAACGCGCCACTTACCGCCAAATACCTGCTCATCATTACGCTTGTTAAAGCGACCGCCCCACACCCATT
GATAGCGGTCGAAGTCGGTCTCTTTCATGCGTTGCATTTGGCTGGGTAGGGGAGTATCCCAGAACCACGGATTGTCTGAG
TAATTACACTCGATAATCAGGTTTTCATCATCCTCATAGATGCCGCCATTTTCGCGCAATTTATTATAAAAAGGCTCAAC
CCATATTTTCCACGTCGGGTCATGCTCTTTATTTGGGTTGAAAGTCACCCATATCTCTGACCCTTCAGCGCGGACTGTTG
GGGTGAGGATTTCCCAGCTTGTCTGGCTGACGTTTTCCGCCTCCTCGACCCAAGCTACTGTAATGCCAGCGAAGCCTTTA
ACGGTCGTCTGGTTGCGATACAGACCCTTAAATCTGAATTTTGCCTTCGTGCCTTTGTGGGTTATCTCATTATTGATGAC
GCGAAACTCTTTCGTTTCTCCCTTGCGATCAATTTCGTCCTTCAGTTCCTGATATGAGCTATCTTCAATGGACTGCTGAA
TCTCACGAAAACAAGCTATCCTGTCAGGCTTAAAGCGTGCACGCTCCGTAAGTATTGTTGTTACTGTCCTTGTTTTTCCG
CTGTTGTGTGTAACCGTGCCATCAGCAAGCAAGAAAAGATGATCGCCATCAAGAGTGAACCCAGCGTATTCACCATGCCC
GGCATAAGACAATGACACCTCAGTCATCTTTCCTCGTGTTGACTTGGTTTTCTCTGCTATCTTTCTTTTTACTCGGCATG
GGATTGTGTGAATGTCCCCGCTAACGAACACCTCCCATACGTCCTTTTCGTATATTCTTTTCTCACCTTTATATTCAAAG
GTGACATCAGTCTTTTTGATTATGCTTGACTTGAAGCCAAGCGATCTTGCCACATCCATCAAAGAGAAGGCCATTTCTTT
ATTTATTGATGTGAAAGAATAGCTTTTCTTTTTCTGGTCATAATGCGAATCAGTATCCAATAGCCCAGCCAGAATCTGAA
GTCTTACCTCTCTGCTGTTTTTGATATAGCAGTCAGGTATGTGTTTATTATTAATCACCCCAAGCTGCTGCATTTTAGTT
AGTAACGGGTTGGTGTTCTTCCCCATGCCAGCAGCTAGACCATTAGTTATCGCATAGACAGGGCATCTATCATCGTCGCG
AACCTTTACCTGCATCCCGTATTGGCTTGCCACGTTGTGAATGTAGTCAACTATCTCTGGATCAGGCGTGCACACTTCAA
CACCACGAGATGAACCATCACCTAACCATAAACCAAGAAAGTACGGGTCAACTGGGACGCTTTGGTCATTAAAATCCCAT
CCTGTTCGCCACCCTTTAAAGACATGGCGGAACTTTTTGGAAGTTGCGCGCGACAAATATTCTGAAACACCAATATTCAG
TATTTCAGGTTCATTCGGGTGATAACGATAAATTCTTTTACCATCCGGTGTTTTTGTCTCGTCACTGATAGCAGATGGAA
TCTTTCGTAATGACAGTATGTGACTTGAGTTGACAGTGTAGTCATCAGCATATTTTTGATGAACCGTATACATGTCATCA
AACCCACGACAGATGTTTAAAACATTTCGTGGTTTACTGTCTGGACCCATAACCTTATCGCCAACAACGATATCCTCTAC
GCGTTTTAGGCTACCATCAAACATCCTCACCATCGTGCCGATGGCTAAGCATCCGCGCCCGCCAAACACAATCTTATTAC
GCTTGGGGTAAAGTAGCTTTTCCAGCTTTTCTGGTATCAGGTGATCAACGCCAATATCAGAGTCGCTAACGTCATCAACT
CCGCTTTGCGTCATTTTTAGTTTGCGAACAATCTGCTTATCTGTATTAACAACACCGAACACCGCAGATTCAGGCGCATC
AATCACGCCATCGCCAATAATCTCTTCGAGTTTTTCAATTGCTGGTGCTGAGAGTCTTTTGCGTGCCATATATAGATTCC
TCATCAGGGCATCATTGAAGTGAATGCGGCAGGCGGTGATGAGTCGCTTTTCGGGTGCCCCCTAGCCGCATTGATTATTA
TAAATCAGTTACTGTTGCTGCTCCAGTAATTTCTCCAGTCGCTCAAGGCGCGCCGCAAGCTCTGTTACCTCTTCGATATC
AAGCCCTGCCTTCAGAATGTCCGCCATCATCTTGCCAATATCGGCTGGAACAACGCCAGTAGAGACGCCCTTGATAATCG
CATCCATCTTCTGCACAGGCGTACCGTCAGCAGGGAAATCAAACTCAACAGGGGGCGCTACAGGCTTTGGAATTGGGTTC
AGTCGCAGGAATATCTCACGCAGCATTCCGGTAGCCTGAGCGTCTTCGCATGTCATCGCCTTGTTGATGTAGTACGTGAC
GAATTCAATCTCATTCATCGGTGTATTTGCAGCTCGTAATGCTTCAAGAAGCACTGTTCTGTAGCTTTTTCCTCTTGGTG
GAGGCTGATTGCTGGATGAAAATTTGTGCTTAGGGTTAGGATTTGCCATTTTATATGTGTCCTTTGAGTAACTCACATAG
GACATATCTTACCACATGGCGTAGATAAAAAAGAACCCGCCGAAGCGGGTTAAAGGGTGGTGGACGATGATTGATGAGAT
GATTGTACATCAGTTTTCGCATAACACCAAACATTACAGTTATTGCTTTGAACGTGAACCACCTCAATCGCATCAGGGAA
GGCTTTTGCGATTGCTGCTATGAAGTGGTCGACGCCTTCAATCTGCGCAGCCTTCCACACCTCCTGCTTTGATTTTTTAG
GCATCACTGATACCTCGTCGTTGAGTACATATTCCGAAGCATACTGTTATGCTCAACCACTATCATCATGCTGCCAACCT
GAATGACGGCATGATGCTTTCCAGTCTCCTCATAAAGAAAATCAGCCTCTTCACATGCTGCCCGAATGTCGCTCCACAGC
ATAAATCACCTCAAGATAAAGTAGACGGCCAGCGCAACAGCAATCCAGAATGCCAGCAGTGATGCAGCAATAAGCCTGCG
GATGATGTATGGTTTCATGGTTTATCCTCCTGGGGCGGCTCGGGTAACGTTTGCCAGTGAGTGACGGCATCACCGTAGTG
GTTCCAGAATGCCTGACAACTTCTATTTCCTTCCGGTACATTCCAGTAATCATGTTGTACGCTATCGTTTAATGTCTCAT
ACACTAAGTATTCGACAGATGTATCTGGAATTCTTGGCGGCATCTGCTCGCTTACCGGAATCCATTTACCCGGCACTACC
GGCGCTGGCTGCGCGTGGCGATAGAGAGGCGCTATGTTTCGCTCTATGTCGGTAATGACGCTCCATATTGGGACTGACTC
GACTCCTTGTTTCGCCATATCACGATAACTGTCGGCATACGCCAGCACAGGATTGCGATCCGGCTCGCTGTCCGCTACCG
GCTGCACTGGCGGCATATCTGGACCTTTGCGAATAGCTTTTGACAGCTCGATAGGGTCATCGTACAGCCAGTCTCCTGTT
TCAGGGTGATTGGCTTCTGCCAGTTGGGCGGCCCACTCCAGACCGTCTTTGTGTCCCTGCAGGTAGTCAAGCGGCAGTTC
AACCGACTCGCTGCTGTCCATTGCGGCCAGCGCCATGCTGGCCAGTTCGCGAATATCATCCCCACCAATATCTTCGATGT
CATCACGGCATGAAATCTGTGAGAGCCATTCCAGGCGCTCTCTGGTTATGGTTGATTTGGTCATTGGTTGGCTCCTGGCT
TATTGATGCGCGATGTTATATTCCGACCGCAGTCGCAGCAGTAGAGTGCTTTCCCGCCGCGAATGCCGCTGGTGTGCTGC
CCCTCAAGGAATGAACCATCCCATGCATAAAACTGCTTGAAATCCACAACCTCTTTCGTGTGGAATCCATTCTCACCGCC
GCAGTGCGGGCATGAACTCGGGTTTTCTATAGCCATCACTCAGCCTCCACCTTGATACCAGCGGCGGTAAGCGCCTCTAC
CAGCGTGCCAATAACCTTTGCAGCTTGCCCGCACTCATCGACGATAGAAACGTTGGTGCCGGTATCTCGGCCATCTACCT
CAAACCGCAAATCAACGTCATCGGAGTCGATATCAGCAGGCTCAAACTGCGAGATATATTCCAGGGTAAATACAGACGCT
TTCGCTTTACTGACGAGTAGCGCCAGTTCGGTGATATCAGTTGTCATGCTGCACGCTCCGCCTTCTGCTTGTTGTATACG
GCCCAGCTAAGGGCATCGAGTTTGCGCTGACCGGCCTTGTCGAAGAGGTGAATGCCGTTTTTGCAGGCATGCTCGGCCTT
CACTTGCTCTTCCAGTTGAGCCAGTTGCTCATAGGTGAGCGTTGCCAGTTTCAGGCGGTTCCAGCCGAAATTAGGGATGC
GATTGCTCATTTGCCGCCCCCCTCGCGCAGCTGCTTGGCAAACTCACGGAGTTTGAACCCGATTACTTTGGTGCTTGCCA
CAGTATCGACCCGGTCGAGCTCTACCGCGGCTTCATCAATGGCATCAGCCTTAACCCAGGCTACGATGCGATCGGTGGCT
GGGGTTGGCTCTTGCGGAGATACAGCAATACGAATGGTTTCAAGGGCCGGGTCTGTTTCAACTGTTGGTACCTTGATATA
ACCCAACTGCACCCCATTCATGATGAACATGCGACGGTCATCACTCGTAGCCTTCAGCGCCACATTCTCCGCAGCCAGAT
GAGCGCATAGCTTTGCAACTTTGAGGTATTTTTCCTCTTTGATTGAGAGTTCACCACCGCTCTCAAGATTTTTAATAATT
TCCTGAACTTCGTTAATTTCTACATCCATAAATCCTCACTTAACCGCCTGTAAACGCTCAAGCTCACGCATCAGTGCAGA
TACACGGCGTTGCCGCAAAGTCTCTGCATGCTCTTTTGCCTGCTGCTCATCAAGCCAGTATTCACCACGTTTAAAGTAAA
CATCGCCAACTACAGCCACCTGACCATCTGCGAATAGCTGTGCGCTTTCGTATTTTTGAATGCCACGGGTCAGTGCATAC
TTCGTTACCCATATAGTCTCAGCGATTGCTGCGTTAGCGATAACCAGTAAAACCACTGCCAGTAATTTATTCATCTTTGC
TAAACCGGTTTAGTTTCCACCAGATGACACGATAACCTGCTCAAGTGTTCTGTGCTTACCTTCTCCACTAAAAACGCGAC
AGACGCGCTTACCGTTGCTGTATGAATGCATTGCCTGTGCCATCATGAAGTTTTGCGCTTTCACTGCGCCCATTTCTGGT
TCAAGTTGAGTACGCGTGTAGATTGCTTTGGTCATTCTGAGATACTCCATTTAGCGTGAAGGCATTCTGGGTACAGGCAG
AAGCTTTTCGTACCCATATCATTTACTATTTCGAATCCAAATTCTGTTTTTATTTTTCCGTACTGGCATTCATCTCCAAT
ACCAGAAACGATCTCATAAGACTCACCCTCTGTAAGATAACCATCCGACAAAATGCTTACTTTTGTTGCTGTAACAATTT
GTCCTTTTTTCATTCTTCATCACCTCTTTGTTGTTGGTGTGGTAACTATACGACGGCGCTCAATCTACGTCAATATGGTG
GTGAAAATAAATCCGCCTGGGGTAAATTTTACCCCTGTGGGTAAGGTGCTGGGGAAGGTTAATTGCCCCAGATTTTTCTC
TGTAAGTTAATGTTAATATTGTAATTTAACAATTTAGGGGCAGCAGGGTATGTTTTCACCAATATCCCCTTATATATACC
CCATATAACTCATTTGTTAATTTATTGTTAAAATAAAATCTATAATATGAATAATAATATACCCAATTAACCCAACTACT
ACTATTATTATTATAATACATATACTTACAGTAAAAAACCTTGGGGAAGATAGCCTTCCCCACAGTTAACCCAGCTAACC
CTAACCAAAGTTTGTTTGTGGCCGCTTTACGGAGGGTAATTTATGGGGTATCATGGTTAAAAGTCGTGAGAGAGGGTAAA
TTATGTCTGCACATGGAAAGCTACTTAAGAAAAAAAGACTTTCATCATCCGGTGGCGGAAGGCCATCATCTACCGGGTTT
AGAGGGGTTGACTTCCATAAGCACTCTGGATATTTCAGGGCTAGGATTGTTGTTAACCGACTCAGGTATGAGCTTGGCAG
GTTTGAAACGGCAGAGGAGGCAAACGCAGCAGTGCTTAAAGCTAAGCAGTGGCTATCAGAAAACCCACACGAATCATTTG
CAACCGAGTATGAGGTTTAAATGATTACAGCACAGGAAATCTTCAATCAGGCAAGAGAGGCGCATACCTCTGCGGCTCGC
GTAGCCATTCATCATGGCATGACACCAAGCCATAACATGTGGCCGGAAATCAAGGAGGGACAGGAGAAGGATGTAACATA
CTCGGAGATAGAGCTTACCAGTGACAACAGGAAAGACCTGATAACCCGCTACTCAGTTGCGGCGGCCAGGGCTGTGCAAT
TCCCCGTTAGCACATCATTCATGCACCTGCTTGGCTGTGTAGCCAGCGCCATGACACGAAATTTTAGCGTTGAATACTAC
GGTTCTGAATTGCCTGTTTCCTTGTACGTGGTGACTTCGCAGCCGCCATCAGCTGGCAAGACAGCCATCAACTCAATGCA
CATGAACCCGATAAAAATTGAGTATGACAACCTGTCAAAAAAGATGGAGAAGGAAATTGTAAAGATAAATATTCGCATTG
AAGACCTGATGAAGGCTTACAAGGAAGCGACGAATCAGAACGCGAAGGCCATCATTGGAGATGACATTGCGAAAGAGAAG
GAGAAACTGAAAAGTCTTTACACCATCACCTACCCGTTAACCGATGCAACGCCGGAAGCGGTGCAGCACCAGGCAATTCA
TGAGGGTGGTTTTTTCAACCTGATAAGTGATGAGGCAAGCGTTTTAAATACCTGTCTTGGCCTTTCGTATGGCAAGGATG
GAGGTAAGTCTAACGCCGAGGTCATCCTGAAAGGCTGGGATGGCGGGTTTGTTGGTTCAGCTCGCGTTGGTCGCGGTGTT
TCATCTGGCTATGTGCTTGGTAACATCAGCGTCATTGCGCAGGATGAAAGTATTGATGCCATTCTGTCGGCTGGCGACAG
GGGTAATGGATTGTCAGAGCGATTCCTGATGCTTCGCGAGCAGTCAATGCTGGGTTATCGTGAGCATTGGGATGTGGAAA
ATGATTGCCCGGTAAGCAAACCAATGCCGCAAGAACTAAAAGCCGAATATGCCAGATTTGTGCATAACCTTGTGGCTTCT
GAGAAGGTTGTTTTCTCCCTCGCTAAAGAATCGCAGCGTATGATTGGTCTTTTACGAAACCAGTGGGAAAAGAATTTCCT
GCCAGGTGGTAAATGGGATCACGTTTTGCTTCGTGGCGCCATGGGCAAGGCTGACAAACAAATAATCAGGCTTTCGGCAA
TATTCCATGCCGCTGAAAACTGGTGCGATGGCGGTCGTCGCTCAAAAATTATTTGTGAGGAGCACATAAGCCGTGCCATA
AGCGTTTATGATGCACTAACAAAAACATTTACCGATGCCGCTGAGTCAAATGGATACGCTGGCGAGAAATCAGAAATTGA
TGTTGTTGCTGAAAAATTGCGCACAGCTGCGCAAAAAGGAAAGACAAATGTCACGGTGAAGTGGCTGTATGACTCACTAA
AAAACGTTAGACCATTCAAGGGGATACCGCATATTTATGACAGACTCAAGTCAAACGTTTTGCCGTCTCTTGAAGAAGAT
GGATATTGCGTATTCCTTAATAACACTGTTTACCTGAATCCGAGACTAAAATGATGAGCAAAGTACATGAACTTAAAATA
TTACCTCAACACTTTTGGCCTGTTGTCGATGGTTTAAAGAGGGCTGAACTAAGGAATGACGACCGTAATTTTAAGGTTGG
AGACATACTTGCTCTTTATGAATGGGATGGTGATTACACAGGGGAGAGGGTTGATAAATTAATTGTGCATATAGCTGATG
TAAGCTCATATCTTCCTGGTTACGTTTTAATTAGCATTGAATAACAAAAACCCTCCATCAGGAGGGTTTGTTTTTTAGTG
CTTCGAATAACTCATTCGGCGTGTAAAGTCTTTTCCTGATTGCACTGCTGTAGCGGATATCCTGCCCGTCATCAGTAATC
AGTATCGGAAGGCCAGCATTCTCGGCGGCGCATACCTCATCGAAATTATTATTAATGATGCAACGCAGTTTAGTGCGCTG
TTCATCGTTAACATTGCGCACAACTTCCCACATGTTCTCCGGCGACCAGCAACACCAGACATGTGCGCCGGTAAGCAGGT
GTGCTCGCCAGGCATCGAAGTAATCCGCAACCAGGTATGTCCACTCCGAATTATTGCCAATCGGTGTCACTGCGCCGCGC
GTAAGTCTTCCGCGAGTGTACTCATGGCTGAAACCCGCGCGAAATGACACGCTTTCATCGTCAGCAATGAATGCTACATT
GCATGGCGTCATTGTTCCAGCCATATAGAGTGGTATCGCCACCAGTTCACCAGTTTTGCCGGTTATGGTGTCGCCTCCTG
CTTTTTCCATGATGGCCGCCACTTCCGCCTCTCTCAGGTAGTCAGAAGCGTGGCTGACCTTCGGAAGTTGCTTTTTAATA
GCCTCAAGTTTTTCGCGTGGGTGCATGTTAAGAAACCCGGCCAGTGCCTCCATTGACTCTGGAAACGTCATTCCTGACAG
CTTCATTAGCCAGGTGATGCCGCTCCCGTTTCCGCACTGGTTGCAGATGGCGCCGCCGTCACCTTTTGTTTCGAAGTTGT
TATCCCACCTAAACCTGTCCTTACCCATGCAATGAGGGCATGGCTGATGCTTTCCATTAAAAACCTTCCTGTCAATATTC
ACTATTGATAGCAGCGCGGCCTCCCAGTTGCCAATCATTTTTGGCTCAATGTCTTTCCAGTCGTATCTCATAAAATCTTC
CTGTTGACGATGATGTAGATTCATTGTAATTTACTCACATGAAACGCACAAGCGTTATTGACTTGAAACGCAACTGAGTT
TAATATCGAGGATAAGAAGTGGCTATCACTATGAAAAAGTGCAAAAACTGCGGGAAAGAATTCTATGGAACAGCAAGAGC
TGAGTTCTGTTGCTCAGGATGCCGACTCAAAAGTTTTAGAGAAAAAAAGAAAGGTGCTAAATATTGATGTTGATTACGTG
ACATCAAGGTTAGAGGTCATCAATGGACGCCTATATTGGAAAAAGAGAGAAGAATTAACACCACATCACAAAACATGGAA
TGCACGGTATCTGGGCAAGCCTGCTGATAACAAGGTTGATAAGATGAATTACAGGCTAGTGATGATTGATGGCGTTTATT
ATAAAGCACATAGAATTGTGTGGGCTATATGCAAACAGCAAGACCCTGGACTTATGGATATAGATCATATTAATACTATT
AAGAACGATAACAGGATAGAAAACATCAGGCTGGCTGATTGCAGTCAAAACAAATGGAATAAAGGTTTGTCATCAAATAA
CACTAGCGGATATAAAGGTGTTAGCTGGTTCTCAAGTGAGAAGAAATGGGTTGCTCAGATTTGGGTTAGAGGCAAGAAGA
AAGTTATTGGTTATTTTAATGCACCTGAAGATGCACATAAAGCGTATGCAAAAGCATCATCAATTCTTCATGGTGAATTT
GGTAGGGTAAAATAATGCATAAAATAGACAAAATGATTTCAGAGATTGACATTAACTTGCTGAAATCCTGCTTGGATACT
GGTGATATCGAGCCAAGACCCTACCAGTGGTTGATATATAAGTTAACTGGTGATGTGATTCGTCATTATGTTGGCCCGAG
TTATGTAACAGCAAGCGTCGGTAGCGGAAAGTCACTGATGATTGCCATGATAGCAAAGCGTTTTCAGGAAATGGGCTATT
CAGGGATGATTTTATCAAGACAGGGCGAAATAGTGGAGCAAGATGCGGAAGAGCTATGGTCGCTTGGTGTTAGAAACTCG
CTATTCAGTGCTTCGTTGGGTAGGAAAAGTTCTACGTACCAAATAATCTGTGGTTCTGAGGGTACTGTTGTAAATGCTTT
GTTTGATGAAAAGGATGAGTCAGGGAATGTTATTGCAAAAGGTGCGCTTTCTGACTTTTACCCAAGATTCCTGCTTATCG
ATGAAAATCATATGGTTAATGACATTGATGTTGTTAATGATGGTGACACGCAGTATGCAGTGATAATTAATGAGCTAATG
AAAAGGTGCAAAGATAAGCACGGCCATGAGTTGAGAATAATAGGTTATACAGGCTCACCGTTTCGCGGAACTACATCAAT
AAAAGGCGCTTTCTGGAAAAAAGAGATTATCAACATAGACACCAAGTACATGGTTGAAAACGGTTTTCTTGTGCCAACAA
TTTTTGGTCTTCATGATGTTGATAGTCTGCATTATGACCTTTCAGATTTTCATGGTTCTGATGTTGATGGTACTCAGGAT
TTTACCACCGAGCAGCTTAAGCAGATGCAAAAAGAAATACTTGAGCAAGGTACGTTGACGCAGAAAATCATGCTCAAGGT
TATGGAGTTGACTAAAGACAGGAACGGAGTGCTAATCACATGTGCTGGTAAAAAGCATTGTCAGGAGGCGGCAAAATATT
TACCTGAAGGAAGTTACTCAATAGTTACAGAAGACATGGGGCCAAAAGCCAGAAGGAAGGCTCTAAAAGATGCATACACA
GGGCGTAAAAAATTCACATTCCAGATAGCAGCCCTTACCACTGGCGTAAATATACCGTTATGGGATACGAGTTGCATATT
ACGAAAAATAATGTCACTCACTCTTCTTGTGCAGTTGCTTGGTCGCGGGATGCGTCTGCTGAAGAAAGAGCAAATTGATG
CCGGGTATCATAAAGAAGACCATCTGGTTCTTGATTTCTCCGGCACGATGTTTGAGCTTGGTCAGCTATATGAAGACCCA
ATCCTTGAAGAGGCTGAAGCGCAACGTTCAAAACGCAGTGGCGAACAAGTTCCGTGTCCGGAGTGCGGAACAATGAATAG
CCCATATGCTCGCCGCTGCATTGGAAAAGATGCACTATCGCCAGATGGTCGGTGTGAAGAGTTTTTCAGCTTCATTCGCT
GTGGTTTCGACAAGCACGGCATCCGCATTTTTGATGATGGATGTGGAGCAAAGAACGATCAGGCAGCTCGTTATTGCCGT
CAATGCGATCACGTTTTGCGCGACCCTAATGCGGCGCTTAATGAGCGTGCTTATACCGATAAAGAATGGACAGATGTACA
AGATTTTAAAGTCGAGTTGACCAAAGACGCTGAGGGGGTTCTTTATCGTTACCTGGTGGTAAAAGCTGATGGCAAGACCG
GCTGGGCAAATGAGGTGTTTTATCCGTTCGGAGGCAAGCCAAAGCATCTGCGCGATATGTTTAAAATGAAGGCTCTGCTT
CCTCATCTTGAAGATAAGTCCATGCTGAATAAAATGATGGACTGTCATGATGCGAAGACTTTCATGCATTACGCCGGTTT
AATCCGCGCGCCTAAACGCATTACGCATCGTTTTAACGATAAAGGCCGAGATATCATCCACCGCAAGGATTTCATAGGAG
AACAAATTGAAGCAGCTTGATAGTGGGATATGGGTATTTGATAGCGGTTATCGTGGGGAGTGTCCGCTGGAAAGCACTGA
CCAGATGGCGTATGGTCTGTGGATGCAATACCGCTTCCCTGAAGTCCTGTGGTTTCATGTTCCTAACGAAACTGGAACGA
AGAGCGGGCCGCAATTCATCGAAAAACGCCGAAAAATGGGCGTCAGGAGCGGCGTAAGCGACAACGTGATACTAACTCAC
GGCATTAATCATAAATGCGGCCTGATTGAGCTGAAGAGGCGTGATAAGACAAAATCAAAAGTATCGCCATCGCAGATTGA
GGTTCTTGAGTGTGCCATTGCAGAGGGTCATTTTGGCGCCATTGCTTATGGTCTTGAGGAGATAAAAAGAGCGACGTTAT
TCTATTTTGGGCTTGATGAATGACGTGGTTTGATGTAGATTGATTTAACAATAAAAAAGAGGTGATGGATATGAAGTTAT
TTTGTCCAAGTTCAACTAATGAAAGATTCACTGAAGGTGAATTTTATGATGCTCAATTTAATGGGCGTCAATTCCATGTT
ACAGACAACACAAGTAAAGCGTGGTCAGCTTTATATGAGGATGACTCTGGATTCATAGTAATTGAGATGGTCGGCGGTGA
TTTTGTGGAGTTCGAGTAATGAAAGTATATCTAAACAACGAACTCAGCAACGATCAGTACCACGCTGACACCGAGCACAT
CAACGGCTCTGGCCTGTGGAACATCTATGACCGCTGCCCGGCAGCGTGGCGCTACAAAGACGAAGAAGATGAGCAGTCAA
AGGCTCTGATATTTGGTACTGGTAGCCATACCGCACTGCTTGAGCCTGAGCGCTTCGAAGCAGAATATGCCCGCATGCCA
GTTGTCGAAGATTTTCCAAAAGACAAAGATGGCAATCGCACGGTGCTGGTAACTGCTTCTGACATGAACTCATGGGCGAA
AGAGCGAGGCATCAAAGGTCTTTCAGGTAAGACTAAAGCCGAAGTGATTAAAATTATTCAGGCCACTGGCGAGCCAGTGC
AGATTTACGATGTTATCCGAGAAGAGGCAGAGAAGTCCGCTACTGGTAAGCATATGCTTGAAGGAACTGATTATGACGCT
ATCATGCAGATGCGCGCCGTAATCCATGCAAACAGCTATTACAGCAGCCTGCTTTCTGGTGCTTATTCCGAGGTGTCAAT
TCTCGGTCAGTTGCTTGGCGAACCATCAAAGGTACGCTTTGACTGTCTTACTCGCGGTGGCGACATTATTGACTACAAAA
CAGCGGTTAGCGCCAAGCCTGATGAGTTTTTCCGCCATGCAGCGCGGCTCGGGTACTTTATGAAAATGGCAATGCAGCAC
GACATGTTTGTAGAGGCTTATGGGCATGCTCCGCGCTCGGTAAATCTTCTGGTGCAGGAAAAAAAATCGCCATTCATCCC
TGCGCTGATTCGTCTTACGGATGAGCAGTTACGCATTGGTCGCATTCAACTGCGCAGCGCTATGGAAATCTATAAGGCAT
GCAAAAAAGCCAATTCATGGCCCGGTTACTCAATGGGTAATCCGGTCATCGAAATGGAAACGCCAGAATGGTTCAAAAAG
CAATTTAACCTGTAATTTATAGTAAATGAGGTGAAGTGATGGGTATTTTAAACATTAAGCCAGCAGAGCGCTCAGGTTCT
CGCGTAGTGATTGGCATTTCAGGGCAGTCTGGTAGCGGAAAGACACTTACGGCACTAAAGATGGCGCGAGGTATGGTTAA
TAAACCAGAAGAAATTGGATTTCTTGACTCTGAAAATGGTCGAGGCAGACTTTATTCTGGAGAGCTTGACGGTCCATTTA
TGCACGCTGATCTTTATGCGCCATTTAGTCCAGCTCGTTACCGCCATGCTATCGAGGAATTTCAGGAGGCAGGCGTTAAG
GTTCTGGTTATTGATTCAGGATCGCACGAATGGGAAGGTGAAGGAGGATGCAATGATATTGCAGAGCAACCACTATTGCA
GGGTAAGGCAATGGCAGACTGGAAGCGAGCTAAGTCTGAACATAAAAAATTCATGAGCGCTCTTTTGCAGAGCAATATGC
ATATCATTGTATGTTTACGCGCCAGAGAGAAAACGAGCTTTAAAAACCCCAAGAAACCTGAATCCCTCGGATTGCATGCT
GTATGCGAAAAAGATTTTATGTTTGAAATGACAGTAAGCATGATGATGTATGATAATGGAAAAATTCAGGAATTTACCAA
GCTACCAGAAGAATTGCGCCCAATTTTCTTTGATTCAGGCCGTGATAGTGTACACGAAGGATACTTAGGCGAAGCTCATG
GGCGAGGTTTAATTAAATGGGTGGATTCAGGTGTCAAGGTCGACGAAGAGTTTGAGCACTGGCGCTCTAAACTTCAAATG
ACGGCGTCAAAAGGAGTTGCTGCGCTAACTGCCGAGGCAGTTAACTTGCCTGATTCAGTGAAAGCAAAAATTCGCGCAAT
CTGGCCTACATTGAAGGCATCAGCAGAAGAGTATGAGCGCATTGAGTCATTCATTAATGATGAATCGCCAGCAGCGGTAA
CTATCACACCGCAGGACGATTTCAACCCGGCAAAACTCCAGAAAGCAGATGCGCCTACGTCATCTGCAAACGAAGAGAAG
CCATCAACATCTCAACAGAACATCGAAAACTTTTAAGGGTAAATTATGGCATCTCGAGGAATCAACAAAGTAATCATTTT
GGGCACTCTCGGACAAGACCCGGAAGTTAAATATATGCCTTCTGGCGGCGCTGTGTGCAATCTGTCTCTGGCAACATCAG
AGCAGTGGAACGATAAAGCAACAGGGGAAAAGAAAGAGCAGACAGAATGGCATCGCGTGGTTATCTTCGGAAAGCTGGCA
GAGGTGGCTGGCGAATACCTGCGCAAAGGCTCTCAGGTGTATGTAGAAGGAAAATTACGTACTCGCAAATGGACAGATCA
AAGCGGTGTTGAAAAATACACTACTGAAATCGTCTTGCAGCCTATGAACGGCGTTATGCAAATGATTGGTGGTAAATCAA
GTGATAATGGAAACCAACAGTCACAGCAGCGGCAAAAGTCAGGAAGTAATAAGCAATCAGGATGGGGTAAACCTCAGCAG
CCATCAAACACGTCAAAACCACCGTCAAACGAACCGCCGATGGATTTTGATGATGATATCCCATTCTGAGTGATTTAAAT
AAATATAACGTGCATCAAATGAGATGCACGTTACTACCAGTATGATAATTAAGATTTTTTTAATAGCGATAGTGCTTTTT
CAACTATCGCTATTTGATCTTTATTTATGATGTTACTTTCTTTTTTTGCAAGAAATTGATCTTGCAAATCTAAGATTTCA
CTATCTAAAGAATCATCACATTCTATAGATCCACTTTTTATTATTTCATCGCGTTGTTTCAACTGATCTTCAGTTATGTC
TGCGCCTGAAAGATTAGCGTAATAATCAATAATACCAAAGAAGAGATCTTGTGCTTTTCTTGATTCTGAACCGGTCATTA
GTTATACCCCGCTACTCTGATTTCTTTCATGTAGTTATTGTTGACATTATTTGTCATTTTAAACAGCACATACCAGCTAT
AGGATAAACCATGTGTAGTATCATCCATATAAACCAAACCTGGTACATTGCTACCCATTTGCGTTACTACCGTTGTGTCT
TCTACACCCGCTGTTGCAATCTTGCTGTTTGAAAAAGCAACATATGGTGTTTCACCAATGTTACCATCGAAAGCGACCAT
TTGTATCAAACTTGCCTCTACTGTAGATCCAGCAACAGAAGCATCTTGATCTACGGCAGTGTTAAAACGAATAAAAGCGC
GAATATCATCAATTGCATTGATATCGTCAGGAACTCGCCACATAAAGTAAAGATTTACTCCTGATTTTGTTGCGACAAGT
TTATTTTCATTCCATGAAAAAGTGTCTACTTTATCGTTCAACAAAATTTCGGATGGCCGAATATAAAAATATTTTCGCGA
CAATCCTTTTACCGTATTATTTGTTAAAAACCATGACTGTAAGTTAGTCCCACCAAAACCAATTGATTTTGGTTTTTTAT
TTATGGTATTGCCTGATGCATTGTTGTTTGCAAATTGAACTTCATTCGTGTATGTACCTACTCCTTCAAATGATTCAATG
TGTGCATATTTAGACCTGATTGCTATAATGTTAACGCCTTGACCACTAATATTCCTTAAAATATTAGGTTTTGCAGTGTC
ATTGTATGAACCGACGGTATAGTATGTACTAACTACGTTTTTACAATTCCTGATATCAATATTTTCTATTAAACAACCTT
TGGAGTTATTTAATAAAACACCTTCAGATGATGAAGTTAACCCTAAATCTGGTATGTTTATATTTCTGATTACGCAGTTT
TCAGTGTAGTTTGTTGCTGCACCAGACCCATTAATGCTATCAACTGTCATTGGTTTTAGAAGAACCGCTGTATCAAAACC
ACAGTTTGTAGAGTTGGCTATAAAACCAATCGCATAGTAAGAACGAACAAGATCTGCGCTTTCTACTGTTGAGTTGAATG
CATATACATCATCACAAGATGGTGATGATGCGGAACTATCATTACCGAAATTGAATAGCTGTGTCCAACCACTTCCTTTA
ACATCGTAAAATCTGATGTGTTGCGCGTTTACTGTATTAAATGCATAACCACCCCAATATGTAGAATCTGTAAATTTTGT
TTCCATACGCAAACCATACACAGTACATCTTTCACACTGTAAATATGATTGGTTATCCCTTAAATATGAACCTAAAGACA
ACTCAGGCATTGATGAATCAGATACAGATGCAGGGTAGGAGTTTGCAAGATATGCCGTTTTAGCTTTTTGATAGTTCCAT
TCCCTACTGCTACCAAACACAAAACCACCGCGTCCATACATTGATAAAGGGTTTATTTGCTTTAATGTAGCGCCGTAGCC
AATTATAACAACGTTACTTGGTACGAACTGAATAAAGTCAATCCAGTATGTTCTACCAGGAGTAAAGAATACGACACCGC
CGCCTTTCGATCTTAAACTTTCAAACATGTCAAACATCTTTCTAGAGTTTGCATGAGCTGATGCTTCTGAATTTGGCACC
ACTCCCCACGCCTCAGGAGAGGTATGATTGCCTAGCAGATGGTTTAAATTACCATTACCAGAAAGACCGACTAATGATAA
ACCAGGCAAAGTAGTTGAAATTAAATCCTGTCTTAATTTTGCATCACCAACGCTTACAAGATGGGTCACATCTACCGCCC
AAGAGGTGTTATCAATCCCTGTAGTTGTATATGGAGGTGTTGTTGATGCGTTTAAGCGCCAGAATTCACCCTGATAACGA
ATTACCTGGTTAAGCGCCGTTATTGTATATGGCCCATTTTCATAATCTCCCAAAAACTGATAACCAGAATTTAAGAGGAA
TTGCTGAAAACGCGCTTCTTTATCCACCTGTGACGCAACAAATTCTGCCTCGCGCTCATCTTGTGCTGTCTGAAACTGGT
GATTCCTGCCGGTATTAGTCAGCCTCTGTGCGTCAAATCTGTCGGTGTAGTAATCAGAACTTCCGTTAACCTCTTCATCA
ATCTTACCGGCGTTAAACTTGAGGTCGCGCGGGTCTTCAGAAGGAATTGGCTTGTTAGTTGGGGTAGTAGCCATCGGCTG
CAATCTCCATAATCATTAATTGCCCTATTGTATCATGCAACAGGGTTGGTGTAGGCGTACATGGCATCATTGTACTCAGT
TACAGTAAGTGAGACTGTACCATCTGTGCCTGGAGTTTTCTGGCTGACTGTCCATAATGTTGAATCAAGCTCAACCTCTG
TGGAGATGGCATATCTTGATTCTGACTGAACATTAACACCGTCAAAAATGTTTAACTCGAAATCAGATGGTAATGCGCAC
TCGAATGTATTCAATCCAGTAACGGTACAAGCCAGGAGTTCTGACACATTCCCATTGGCGCCAGTGATGACCACAAACAG
GCCGCTTCCTGCTGTGAGCTGTTCACTGGTGGTAAATACGTTTCCAGACCTTGATCGGATAACGCCAGTCTGCTGTACAG
AATCATAAATGTCGACAACAGAAATCATATCGCCAACGTTCACCCACTCTCCATCGGCAAGCGCTTTTATCTCCATTCCA
CGACGAGAGTACATGAGGCGATTGCATTCAAGCATAGCCCTGTCTGTTGCCTGATACAGGTTTCGAACATATAGCATGTC
GAATTTTTTCGGCTTAGTTGGCTCTCCAGGTTCGATACCAGATGCCCCAACTTTATAATAAACGTAAGCCTGCTTGTTTG
TGTTTGGATCACGGTACTGAACGCTTACGCCATCATATGAGCCTGGCAAAGTCATGTCATAAGACATTTTATAGCCATCA
GCCTGCGTGTTTCTGGTATTAAACACAGTTTCAGGGGTTGATTTTTGCTCATCTCTTGAGAAAGACAAGACGCCATCATC
CCAAAATACAGTTACGCGAGCGGCATCACAGATGGTCTGGATTCGCTCACCAATGGACTTATCCTCATCGTCAAAGGTGT
AATCAAAGTACCCAAGACGCTCATCAGGCAGCGCATCAGCTATTTCATATAATCTTCCCACGTCAATCGTGCTTTCAGGC
TGACCAGCAGTAATAAGCCAGTTATGCAGCACTGAATCTGCAAAACTTCTTGATGGTGTTAACGTATAGTCTACTGTCCC
GGTTGTTCTGTTATATCCGATAGTCCAGCGGGTGATCAGCGCATTATATTTGCGCTCAGTAACTGATGTGGGCTGAAGCG
TGGCCTTCACCGTGACTTTAACAAGGGTGTCATCAGGATAAACTACATTCTCGCGGATGTTGATGGCGTGCGCCGCCTGC
AACGTTACGCGGTTGCCAGAGTTTGAGTTGTTTGTCCTTTCAATGCTGATGGCATACTTAGCCAACCCATAAGCAGGAGT
TAACTTATACGTGCGATAATAGGTTTTGGTTGTCTGATTGAATGGGTTGTCAATACTGTCTGCAAGCTGCTCCTCGGTTC
CTGGAATGGCATCCCCATTATCATCAACCGCCCATACCTTGATCAGGTAATCTGCCGTGCCACTGGTAGGACCAAGCTCA
GACTGAACATGAACCCATACCTGCGTTGATTCCACAGCTCCAACATATGGGCCAACAACAAGCGCCTCATTATCCACAAT
CTGGAAATAAGTGTTGTTGATGGTTGCGCCTGTCAGGTTGCCAAGATTTGCGCCAGTCAGGTTATTGAATGTGAAATTAT
AAAAATACTGAATATCAGGAATGACGCCTGTCTCAGTTTCCTCAGCTGAAATGATGTTGCCACTAAGCTGAATGTTTTCA
GTAACTGGCCCTGATGTAGAGTTGTAGGTAATATTTATTGTTAATGATACGGAGTGAGGCAAAGATAGTCCCATAAAGTA
ATCGAAATCAGTGTTTTTTGGTATGACCATTAATAGCTGACCGCCAGCATAATTCCCACTGGTAACAGATGTTGTGGTTG
CCGTCTCTATCGGGGTATCTTCTGACTCGTTTAGCCCTGGAACCTCCTGACCATCAAGTCCGTCGAACTGGTAAGGCTCA
ATGATTTGCCCTATAACATCACCTGGATTGTAGATGACATGAGTGGCGCCGGGTAAAGACCCGAGGTTTGTTTCTGCATA
TCTAACCGATGAAATGGTGTATTTCCCAAGGCCAAAATTCATGAACTCTGTGACGTACTTCAAATCGTCAATGTATTCAA
AAAGAGATTCCTGAATCAGGTCAGGGAATGCCCTTATCTGACCGAAGTTGTCAGGTCTTGCCTCTCCATTTCGCGCAATA
TTGGTTTGCGATTTCAGGCTGTTATTGGGTGATTCAACCGTCGTGCCAGTGCTGGTTGATGGCGTTGATGCTTTTGGCAG
CAGAAAAGAAAGAACCTTAGTTACAGGCTTGAGTATCGTGCTGATAAGGTCGCCAATGGCGCCGCGAGGCTGACAGTAAA
TGTTAACAATATCGTTTTGCTTTAACGATATCGATAATTCATCATCAGGGCCAAAAATGCGGCCATTCAGTGCAATCCTG
ATGTCAGATGGAAGACCGGAATTCTCCAGCCATCTCCACAGATTAGTGCCAGCAGGAACATTACCCGTCTCTTTTGGAAC
ACCTGGCATCTTCTGAATGTGAATAACCGGCATAAGTCAGGAACCTTAATTTTGTTGATAATTTTTCGAGTGTTTTAAGG
CGGTCTGTCTTGACTGCCGTTTTCTCTCGCGCATGCAGTATTTTATCACGACCCCACCACAGCGCGACATGTACCGGGTG
ACTCCCGCGATATGCAACCACCACATCGCCAATTTTTGGCCGGTCTGTGTCTTTCCAGAATGAAATTTCTCCATTGAAAC
AAGTGACAAAATCGCCGACATTTGAATATGAATCATCATGATGGACATTAACATTCATGCAAAGACGATAGAACAGCACT
ACCAGACCCCAGCAGTCCACTGCATCAACATGACAACATCTGTCAACGTATGGCTTTCCAGTCATCAACCGCTCAAAATC
GTCAAACGGTACGCAGTCCTGGGAATTCTGTGATGTCATAAAGTTTTGCCACGTTGCCATTGATTGGGTTTTTTATGGAG
ATGGAGACAGTTACATCAGACTGATCAAGCGTCACATCATTTACATAAAGCGTATATGGTTTTAATGGTGCGTCTTTGTC
AGTCTCATCAAAGCGTTGGTATAGGGCGGTGATAGGCTCAATACGACCAGACCCTGACCATAACTTTAAATATTGCTTAA
AGTCATTAGCCAGTCTCGCAAACTTTAGCGTGGCATTGATTACCGGTGTGTTCGATTGCTGGCTCCTGGTTACATCCATG
CGCACTGGCTGGTAAGTCTGGCCGCCAAGTACAATATCAGAAAACTCATTGCCAACTAGCCGGACGTAACCAAATGAAGA
ATGATAAAAGGTTATGGTGTCATACAGCTTCCAGTTTGGCCTTTTTGACTGGTATTCACGCAATGTTGGCATTATGGATA
CTCCGGCAAATCCCTGTTAACGACTTCATCAAGCCATGAATACCATCTCTCATCAAGCTCAACAAGCACATCATCAAATT
CATCCATGGAGTTATTGAGAGTTTTACAGATGACATTTCCAGTCCATGTAACGATGCCGCCATTGATACTTGTCTGTACG
GGGTAATCAGTAAAGTGCAAAGTCTGATTCTGTAATCCGCTGCCACCAAGATCGATATCCATCGTGAACCATTCATTGCA
CTTGTTGAGATAATTTGGGCTTCTCAACCACTGCATAAATGCCCGCTCCTGCCTGAGCGTGAAAACCCATGTCAAACTCC
ATGTTACTGCAACATCGGTCGTTAACTTTTGAAATATTGGCGCCCCAACCGCAGGCTGATCGCTGCGGAATGGGGTTTGA
GTCGTCATGTTCTTGCTGGCACGCTGCGCAAGCGGTAGCCATGATGGATAAGCTATAGCCATTATTCTGTTGCCCTTCTG
GTTGCAGTAGTGTTGCTGGTAATAGCCTGAGAAATAGGGCCGCCATTTTCTATGTCGGCAACGATAGTCTCAATTGTAAC
AGAGCCGTCACCATTATCTCTTGCTGTTGATGAGGCCGTTGCTCCGCTGCTGTTATTGGTGACATTATTATAAATAATGA
TACCACTGCCACCGCCGGTAAGGTCTTTGTTGCTTATAACCTTTCCATTGTCGCCAGGTATCATGTACTGATTGCCATTG
CTGGCCTGGAAGATTTCAGGTAGGTTGTTCTCGCCGACCTGATACATTGATCCAGCCTGCGCAGGGCCGCCATTCTTTAA
TGCCCCGGCAACAGACATTGCTTTAGCCACACCGACGGTGGAAACAATGCCAGCCTGTGCAGGTACTGCGTTAGCGCCAC
CCGTAGCAAGTGATGTCATCGCTGCTGCTGGCGCCATAGCCGCTGCGATTATTTGGGCTTGGGCTGCAGCCATCCCTGAT
GCCGCAGTCATCCCTGCCTGTCCCATAATTACCGATTTAAGCCACTCTACGCCCATCTGAACGAAGGAGTTAATAACCGC
ATTTAACACATTACTCCCTATTGACTGTAGCGCCTCGCTAACAGACATTGAGCCAGTCAGAACGCCAGTTAAGGCGTTGC
TTGCGGTTTGCCCAAAAGCATCAAATGCAGCAGCGGCCGCTTGTGTGGCCGCGTTCTGCTGGCTCCACTCCTGCCACATG
GCATCAAGGCGCTGCTGGCGGTATTGCTCCTCAATAGCTGCTCTGGCCTGTTCAACCTCCGCTATCTTTTGTGGGTAAGC
CACCGCGTAAGCATTGAGCGCTGCTAAATCCTTCTGATAATTTGTTTCAACGGCAAACATTGGGGATGTCTGCGATTTTA
ATGCAGCGAATCCCTTGACAGCTTCTACCCTTTGTTTCTCCGCCTCTGCCTGAGCCTTGAGCGCGTTGGCATTATCCCAT
GCCTTAGCCGCATATTGCCCGGCAAGGTTAATTTGCTCCTGAGTGGCTCCCTTGCCCAGTGATTGCTGAGCAACCAGTAT
TGACTGTTCGCGGCTAAGCTCTCTTGTGCTTTCAGCGGTAAGCAATGACTTCTGGCGGAGTTCCTCAAGTTTATTGGCGA
TATTCTCCTGCTCTGTGGCTGCTTTTTGCGCCGCTGATTGCGCATCATTTTGCGCTTTACCCCTTGCTTTCTCGGCCTCA
TTTAAATCATATATCTGCCCTGCAAGTTCAGCAGCCCTTGCTATCTGATTGGGGTTATCAGTTACCTTTTGAGCCTCCAG
CCGTGCTTTTGTTACCGCCCTTTGTCTTTCATCCTGTATTTTTAAAAGCTGATTCTGCTCCTCAAGGCTGAGAATCATCT
TATCAGCTTCTTCTGTTGGTGGTGACACCTGCAAGGATTTTGGGTTGAAGTTTTGCCCGGCCTGATTCGCTCGGTTTATC
TCATCGGCAGTCAGGCCAAATGCTCTTGCCACCGCTCCTTGCACTCTCTCAAGAGTCGACCCTTTCTCAATCAGGCTATC
ATGCACCCCCATTGAGGTAAGCATGTTGTTTGTTAGGGTTCTGCTTGCTTCTGATGCCGTGTCCTGAGTTCTTGCTAGTT
TATCCTGAGCATCAGCTAAATCTCTTGTTTTTTTATTTAATTCATTGAGCACCCTTTCCTGATCGGAAGCAAATTGAGAC
CCTTGACCAAGTGATTCAGCCACCTCTTTCGCGGCAGGAGTGAAGCTGAGATACCTCTCACGAAGTGCATCAACTTCGCT
TTGTAGATTTCTCACAACATCCTTTTGCGCCGAAATTGAAATATTGGCGTCAGCTATCACCCCCTTGAGTTGGGTATTGT
TCATCGCCTTCATTGAGGCGTTAACTTTATCCAGGCTATCGGCAAAGCGGATTGCTTCTTCTTTGGCTTGCTGTGCTTTC
TGCCAAAAGTAAAATATTGCCCCCGCCGCTAACATCGCCGCGCCTGCTGGGCCGCCTATCAATGAAAGCGCACCCCTGGC
AAGTCCAATCCCTACTGATGCAGCACTTGCCGCTGATGCTGCTCTCGCTGATGCGGCAGCCTGTGCGCTTTCAGCCTGAG
CAAGGGATAGTGACGCGGCGCTCGCTCTTGATTTTGCTGCAACGAGAGCATCAAGCGCCAGCATCTCGGCTGCGCTGCCT
TTTGCTACGTTATATTCAGCCTGAGCAAGTGCCAGAGATGATAGCGCCGCCTCTTTATCAGCTAAAGCCTTCCTCTGTGC
AGAGTTTGCAGCCACAAGCGCTGATTGTGCCTGCTGATTTTCGGCGATCAATTGCTGTCTTGATGCGGCTATATCTGATA
TTTTCGCGGCAGTGGACATTGCCAGCGCGCCAACATAACGGCTCCCCATTACGCCAGCTACAATGGTTAGCGCCGTCCCG
AGAGCCTGAATGTTTTCACTAGCCAGTATCACTGAGTCGCTAAAGATTTTTACGCCTGTTTTTACCGTTGCGTTTTCCCC
AAAGAATCTTGCAACGTTGTTCCCGGCTATCTCTAAGGACTGACTGATAGTAGAGGTTGTTTTGGCAAACTCCCTCCCAA
TACTGTCTCCCTGCGACAGGAGGCCATTGACTATGACATCCGTTGTCAATTTGCCTTGGGCGGCCATATTTCTAAGCTCA
CCGATGCCAACCCCCAAAGAGTCGGCAAGAGCTATCATAAGCCGGTTGCCCTGCTCATTTACTGAGTTAAACTCATCTCC
GCGAAGGGCGCCAGACGCCATGCCTTGTGCGAGCTGGATAATTGCGTTGCTTGCCTCTTCGGCTGACGCGCCGGATACAA
CAAAACCCTGATTGATTATTGTTGTCAGCCTTGTCAGGTCTTCCACGCTTACACCGTAGCTTCTGGTAGACCTCTCAAGT
CTGGCGTACAAGGTGGCCGTTGCGTCCAGTCCTGAGCGTGTTTTCTGCGCGATATCAAAAACACGATTAGTTACATCGGC
AAGGGTTTCAAACGGCGGAACTGAATCTCTGACGGCGTTAGAGAGTTTGTTACTCATATCCTGCCACGCCTGAGCGTAGG
CCCCGACCTGTTGCACGGAAAGCGCTGCAAGCAATCCCTTTGCGACACCAGTCAGGCTCGACATGGTTCCTTCCATTGAG
CTTATAGAGCGCTCCGTCCTGTTTACACTGGCCTCGAGCCGCCCCATGTTCCCACTGAGGTCATTTAGCATCGACTCTAT
TTCACGACTGCCAGCCGCTAACTGAGATGTATCAATGCCAACCTCATAGACAATGCCGCCAACTTCTTCTGCCATTATTT
TGCTCCTTTGCTTTTAGCGGCCTTTCTGGCGGCTTTCTCTTTCAGTTTCTGTTTATTGAGCTTAGCCCGTTCATAAGACG
CATCATACTGCTCGCGCGTCATACCTTCCGGTTCCGGGTATTTTGATTTTATCATCTGCTGATACTCGGTCATGGTCAGG
TCTTCTGCTTCCTCACGGGTGATTCCGAAATGGGTGCGAGCTGAGATGATGTAATCAGACATTCTCAACTCACTGGTTGT
GCGCTTTTGGTTTTCCGAGCGCTGAGGAACCTTGAGCGGAGACTTGCCGATGATGCCATGCTCCATCAGGTTTCTAGCAA
TAATAATAATGTCATTTACTGGCATTCTTCCGGTGACGTACTTCACACCACGCGGAGTCGGCTTCCATGACCCAATGAGC
ACCGAGATATCATCATCGCAACAAGACTGCATGATGAGGCAGGCGGCGCTGAGCACTTTCTTACCATAGGCAGGACGTGA
CAGGATTTTTGCCACCTGAATCTGCGCGCCATGCGGCATTGACTGAATGGCGCCGAGTATGGCCGCGTATTCATAGCCAT
TAAGCGTAGCGTACAGCTCGACAATCTCTTTCGGTGAGCCAAGCTCATTCATCGCCGCAAATGATGGTTTGAAGAAAAAA
GACTTGTCAGCCAGGGAGATGCGCATCTCTCCGATTTCTGTTAGCGGTGTGCGTTGTCTCATGTCTAAATCCTGTTTTCA
CAATGACGTAATTATACCATTGACAGGGGGCGCAAGACTGACGTAGATTGAGTTATCGAAACGGAGGGTGTTCACATGAA
AAAGTTTATTGTTTTGGTTCTGGTGGCTGGGATTATTGCGCAGGCAATGGTTATGGTGGGTTTTTTAAAGCCGGTATTTT
CGTTTAGCTATTCATATGCTACTGATATGATTATAGTTTCTCTATCAGTTATTGCTGCGTGTTTTATTTACATGATTCCA
ACATGTGTCGCCGCATCAAGGCGACATAGAAACACCATGGCAATAGCGGTGCTTAACCTTTTCTTTGGATGGACTCTGTT
GGGTTTTGTTGGCTGTCTGGTTTGGTCTTTGATTAATGTGAGTGATAAAAAATGAACGAGACTGATGCTGATTTGAGATT
TTACATCGACCTTTACGTTGATTGCGGGTTTACCTATGATGAGGCCGAGTTGATGGCGAAAAAATTACTTGCAATGGTAG
GGGTGACATTCGATGAAAATAACTGATTGGTAAGATATTTTTTATTATTGTGATGGGGCTATTTACTGGAAGATAAGAAC
CTCAAACAGAGTGAAAATCGGAAGCGAGGTGAAGGCGGTAGGAGGTAATGGATATAAGATTGTTGGAATCTATGGCGTCA
AGTATCTTGTTCATCGCATCATCTGGGAAATGCATAATGGGAAAATTCCTGACGGAATGCAGATTGATCATATAGACCAC
AATAAAACAAACAATAAGATAGATAACCTCAGGCTTGTCACTCCAAAAGAGAATAATCACAACATGAAGTTCAGGGTGAC
AAACAAATCAGGTGTTACTGGTGTTTCATGGGATAAGCAACATAAAAAATGGGCCTCAAACATAAAAGTTGATGGCGTAA
AGATTCATCTTGGATTGTTTTCTGACTTAAATATGGCCGCTGAAGCAAGGAGAAAGGCGGAGGTTAAGTATAATTTTCAT
GAGAACCATGGTAAATGATGATGGATAACGAAAATCGCTATGCCTGCGAGCAGTATCTTGACGCGCTCGTTACCATTGAG
TTAGCTGCTCGACTCGCAATGCTCGACAGCCGACCGGTAAATCGCGCAATCAGGTCATGCTGGTCAGCAATCAGGCCGCG
AATTGATAATAAGTTAAACCGGCAGATATTTGACGGAGTGGCGAATCAGTTTATGCCACATGGTGCGCTGTGTATGTTGC
GACGCCAGCTGGATGCCGCAATAAGCGAGGAGGATGATGATGATAATTGATGCCATTTCAAGAATCCTCGCACCTTCACT
GCTGAAAAATAAACCCCCTTTCGGGGGTTTTCTTTATGCCGTAACGGTAACAACACACTTGGTGGAGTCAACGTAATCAG
GACTGGTTGCCGAGTCCATCACGCGGCAGAAGTACGTACCAGCATCACCTGCGGCAGCAGTGTCCTTGGTGAACGTGTCG
GTAGTATCATCGCTGATCGGCGTGGTGCCTTTATACCATTGGTAGGTATAAGGCTCGACACCGCCAGCAGCAACTACCGG
ACCAAGCGTCAGAGTGGCGCCAGTGGCAACGCTTTTGGTTGCACTGATATCAGTGGTCAGCGTCAAATCTTCGATGCTGG
ACACGTCAACGGTAGAGCCATCATACGGCTTGAATTCAACTGAGCCGGTGATGATGTCGTTGGTGCCGCCATCGTAGCTC
AGTGCGGTAATGTTGCAGTAAGCAACGACAACGGTATTACCGGTGGTCTGGCGAACCCACAGCGACGGCTGGCGACGCGC
TTTTACTTCGGTGACAAAGTATTTGATGAGGTTATGCACGCCATACTCATCAGCCTTGTCAGCCTTGCGAACTTCAAAAT
CACCGGAAATGGTGAGGTCTGCGGTGGTGACCAGCGTCGCAACAAAGCCATCGCCATCATCAGCCTCTGAGGTAGTGGTG
CTTGGGCTGAAGTCGACGCCCTTTGAGGTCATGGGAGCAAAAAACTTCCAGTCTTCCTCTGCTGGCACAGCATCCCAGCA
GCCATCAGCCAGCTCGATGAGCGACTGGCGACCTGTGATGATGCCGTTATCATTTGCACAAATAGCCATGTTTAGAATCC
TCTGTGTTTAGCTAAACAATCGCATTATATCATGTTGACAGGTTTTGTTGGTAGTGTAGATTAAATGGCAGATAGTTTTC
GTAAGCGACTTTGCGCTTTTTTAGAAACTGACCACAAAGATAAATGCAAACGAAGAAATGTATCTGGCAGTAGCCTAGCG
GCTAAACACCAGCAAGGTCTTCCGACTCCTTGTCAATGAATTCGGCGCATTGCGGCCCTGAGATGTGATTAATAAATCAG
GGCACACAACAGGTAAGAGCATTGACTGGATTAACAAAGCTCCGCACCGTACCAGACGACGAATGCGGAAGTGCTCTTTC
CGTTGTGGTGAAGTACAAGATGACAGTACTGATGAATCGGGGACATCAAAACCCTTGAGCCGGGTTATATGGGGACGGCA
ACAACGCGACTTCAGCCACCGCAACACAACACAACGCACCATTAGCTCATCAGGATAGAGCAATTGCCTTCTAAGCAATC
GGTAACTGGTTCGAATCCAGTATGGTGCACCAAATTCCCGTTTAGCTTAACTGGTTAAAGCACCCGACTCATAATCGGAT
GATTACAGGTTCGAATCCTGTCGCGGGAACCAACATTAAAAAGAGGTGAAAATGTCAAACATTCTCAAAGCAATCAAGGA
AGACCTCAACAAGATGGTTGAGGCGGGATTCATCAAGGAAGAACAGGCGCAAAAAGTTCTTCCTAAGTAAAAACAATGGG
CCGCATCAGCGGCCTTTTTTATTCACCAAAAACAACCCTCAGCAACAACTCATAAACAGGCCTTTTCTCTGTTGTAAGCG
TAGGGCGACCAAGCGGCGCCTGCAACTGAATCATGCCAATACAACTATCAACGGGATGCTCTTTGATGTATGCGATGACA
TCAAGCGCTTTTGCTTTTGTTTCCTCGATGTTGTACTGACCCTGCTGGCCGACAACATAGAGCGAAAAATAATAATCATT
GCTGAGGTCTTTGCTTACGTTCGTACCGCCATTGGATTGCAGCACCATAAACCGATCTGTGCCAACTTCGGTATCGTTCC
AGAACTCAAGCTGAGAAGTCCACCCATCATAAAGACCGGCATCGCTAAGGTACTGGTCAACAAGCTCAAGCATATCTCTC
ATTTTAGCGTCATCTCTTTTTTAATTACCTGATCGACAAGTTCACGTGTGTTTTCGCCAGCCTTGAGAAGGAATTTGGGC
TCGCCGCTCTTATCCCATACGTTGCCCTTTCCTTTGAGCCGCCCTGTGCGCGGCGTATTCGTGCCAAGCAGTTTACCTGG
TGCATTGTGGACATAAAGAGCATAGTTAGCTGCATACCCAATCTTGCCAGTTATGCGAGTGCCATTAAACTCAACGGTGT
CATACTGGCTGTTTATCAGAGCTGACGTGGCCACTGGCGTCATGGAGGCCGATTCAGTCCTAATGATATAGGTGGCGGCT
TTTATTGCTGATACAGCCTTTTCACCAGTAAT
