# Supplementary material for: Viral dysbiosis in children with new-onset celiac disease
Source: PLoS One. 2022 Jan 14;17(1):e0262108. doi: 10.1371/journal.pone.0262108 (PMC8759644; doi:10.1371/journal.pone.0262108)
Supplement: S2 Table — (ZIP) [file pone.0262108.s002.zip › Virus_Genomes/Watermelon_chlorotic_stunt_virus_GCF_000837565.1_ViralMultiSegProj14176.fasta]

>NC_003708.1 Watermelon chlorotic stunt virus DNA A, complete sequence
ACCGGATGCCCCGGGGCCAAAAAGGACCCCACAGGACACGTGCACCAATGAAATTGCGTGCTTTGAGGTAAGTTAGCTGG
AAATGGGGTTTTGAAAGCGACAAGTCATACGAGTCGTATTTATACTGCTGCTGCGGATCAACTTTTGTCAGGATGTGGGA
TCCATTGCTTAATGACTTTCCCGAGTCGGTTCACGGCTTTCGGTGTATGCTAGCTGTCAAGTACTTGCAGGCCGTTGAAT
CGACCTACGAGCCCAATACTTTGGGCCACGAATTGATCCGCGATCTGATTCTTGTCCTCCGGGCCCGTGATTATGGCGAA
GCGAACAGGAGATATTCTCATTTCCACTCCCGTTTCGAAGGTTCGTCGAAAACTGAACTTCGACAGCCCCTACATGAGCC
GTGCTGTTGCCCCCACTGTCCTGGTCACAAGCAAGCGTCGACAATGGGCCAACAGGCCCATGTATCGAAAGCCCAGGATG
TACAGGATGTATCGAAGCCCAGATGTCCCTAAGGGCTGCGAAGGCCCATGCAAAGTTCAGTCGTACGAACAACGAGACGA
CGTTAAGCACACCGGTATCGTCCGGTGTGTCAGTGATGTTACTAGGGGGAGTGGAATCACTCATCGTGTCGGAAAAAGGT
TTTGTGTGAAGTCTATATACATTCTTGGCAAGATCTGGATGGATGAGAACATAAAAAAACAAAATCATACGAATCAGGTC
ATGTTCTTTCTTGTTCGTGATCGTCGTCCAAATGGGTCCAGTCCACTGGACTTCGGACAGGTTTTTAATATGTTCGACAA
CGAGCCCAGCACTGCGACAGTTAAGAACGATCTGCGCGATCGTTTCCAAGTTATGCGAAAGTTTCATGCCACCGTGGTCG
GTGGCCCCTCTGGGATGAAGGAGCAGGTGCTGGTAAAACGCTTCTTTCGTGTGTACAATCATGTGGTCTACAACCACCAA
GAGGCTGCGAAGTATGAGAATCATACTGAGAATGCGATGTATGTATATGGCGTGACACACTTTTCGAATCCTGTGTATGC
AACATTGAAAATTCGTATATACTTTTATGACTCAGTTACGAATTAATAAAGATCGAATTTTATTACGTGTTTTTCTTGTA
CATCGATTGTCCCAATAAGGACATTTTCCAATACATGACTTACGGCCCTAACAACCAAATTTAGACTAATTACACCTAAC
ATATCGAGGTATTTCAGAACTTGCGTTCTAAATACCCTTAAGAAACGACCAGTCTGAGGCCGTAAAGTCGTCCAGATTCG
GAAGTTCAGGAAAGCTTTGTGAATCCCCAACGCCCTCCGAAGGTTGTGGTTGAATCGTATTTGCATTTGTATTATGTCGT
GACGGCAAAGAAAGGGGCGTTGGTGGTGTTCTGTTATCGTGAAATATAGGGGGTTGTTTATCTTCCAGGTAAACACGCCA
TTCCATGCTTGATCCGCAGTAATGTATTCCCCGGTGCGAGAATCCATGATTCTGGCACGAGATATGCAGGTAATATGAGC
AACCGCACTTTAGATCAACGCGTCGTCGCCGAATCGTCTTCTTTTTGGCGAGTCTGTGTCTGATCTTGATGCTCGGCTGA
GAAGAGAGGTTCTGTGAGGAAGACGAATTCGGCATTCTTTTCCGCCCACTCTTTTAGTGCATAGTTCTTTTCCTCCTCTA
GAAACTCTTTATACGAAGAAGATGGGCCCGGATTGCAAAGGAAGATAGTGGGAATTCCGCCTTTAATTTGAATCGGCTTT
CCGTATTTCGTGTTGCTTTGCCAATCACGCTGGGCCCCCATGAACTCTTTGAAGTGCTTTAGATAATGCGGGTCGACGTC
ATCAATGACGTTGTACCACGCATCGTTGCTGTAGATCTTTGGACTCAGGTCAAGGTGACCACATAGGTAATTATGTGGTC
CTAATGATCGGGCCCACATCGTCTTTCCCGTACGACTCTCACCCTCTACCACGATACTCTTCGGTCTCCACGGCCGCGCA
GCGGAAGAACAAACGTTCGTTGATGCCCAATCAACGAGCTCAGGCGGTAGCAACGTGAAAGACGACATCGGAAAAGGACA
CACGAAAGGAGCCACAGGTTCTTCGAAGATTCGATCCAAATTTGACCTGATATTGTGGTAGTGAAGGACGTAGTCCTTCG
GTGCGAGCTCCTTGATCACAGACATAGCCTCCCCTTTATTACTCATGTTAAGCGCCGTGGCGTAAGCGTCGTTAGCTGTC
TGTTGTCCACCCCTTGCAGATCGACCGTCGATTTGAAACTTGCCCCACTCGACGATGTCGCCGTCCTTGTCCAGGTAAGA
CTTCACGTCTGTACTGGACTTAGCGCTTTGTATGTTGGGGTGGAAACAGGCGCTACGGCTTGGGTGTACGTGATCGAAGA
GGCGATTGTCTGTGATTGTGATCTTTCCGGCGAACTGCAGGAGCACATGGAGATGAGGTTCCCCATTCTGGTGCAGTTCT
CTGCACACCTTGACGTATTTTAGGTTCGACGGAAGGGAGAGGCCGACTAAAAAGGAAAGTAGCTCTTCTTTGGAGAGAGA
GCACCTGGGATATGTGAGGAAAATGTTTTTCGCTTGTATTCTAAAGCGGGGAGGCCTCATGTTGACCAGTCAATTGGAGA
CACCCCCCAGATCACTAACCCCTGTATATTGGAGACTGGAGACAATATATAGAAGTAGTAAGAGGTATTAATAGGATTTG
GAAAGTAGGGGCATCCTATAATATT
>NC_003709.1 Watermelon chlorotic stunt virus DNA B, complete sequence
ACCGGATGGCCGCCGGATCCCATTTGTGCGGACCCCACCGAGTCTCCAAATGGCATTTTGGTAATTTCAGTGTCCTCATA
TGGTTTTTTTGTAATTTATGTGAAATTAAAAAGAGGGACCACCGCACTATCGCTCTCTTGGCCAATCAAAGTGCGCCCTG
ATTCTTAAGGGGATAAAATTGGGCCTGGGCCCAATTTATCGATGTGACAGGACGTACGTCTGCTTTACGAGATTGGCCCA
CAACGACTGCGTAGTCTGACAGGACCACATGGTACACTGACAGGTCTGTTCTTGAACCTTAAGAAAATTCAGGGAATTTT
CCCGCCTATTTCGCCTCGAGGAGCAAACAGTCGTTGGATGGCCGCCACCTGTCCCTGGTTCGTTCGTTCGATTTTCGTTT
TTCGGTTAATTTGTGGTCTCTGTACATATGGGCCTGGTATTTATGACAGTGTGGCGCCCATAATGAGGTGTCCAACTGGG
ACTGTATTCGTATTGAGAGGATATACGTATCCGACCAAGCTATACCAGTGATGCGTCGCTATGATGGGACACCTCAAAGT
ACGCGTGGACGAAAGCGGAAGCAGTTCTCTCGCCCGTTCAAGTCTGTGCTTTTTAGACGCCGTCAGGCGTCGAGGCGTCT
GTTTGCCGAAAAGCCACGCGAGAAACTCTCACGCCGTTGCCTGGAGGATGTTCACAGTGGGCCGTCTTATGCACTGATGA
ATCAGTGCGACGTGACATCGTATGTGACGTACCCTATTCTTGGTCTAGAGGGCAACGGGGGACGTAGCAGGGACTTTATT
AAGCTGATGAACGTGCGCGTTTCTGGCACGATCAACGTGACCCCTTTGCCTGCAGAGCCCATGTCCGATCGTTCTCCTAT
GAACGGTATATTTGTTCTACTTTTGATCGTGGATAGGAAACCATTCGTACCCGAAGGTGTGAACGTATTGCCCAGTTTCA
AGGAACTGTTCGGGGAGTATGAATGCGTCTACGGCATTCCACGAGTGAAGGAAAATCAGCGTCATAGGTATAGGATTTTG
GGCATGTGGAAGCAATACGTCAGCGGTGACGATAGTGCGGTGCAGAAGGACTTTACTTTGCGAAGGAACCTCAGTGGTCC
TAGATACAACGTATGGGCAGCATTCAAAGACATTGATCAAATGTCCACAGGAGGAAATTACAAGAACGTGAGCAAGAATG
CCATTCTTGCCTGTAATGTATGGGTCTCTACAGTTCGTTCGAAATGTGAAGTGTATTCGCAATTTGTACTGGATTATGTG
GGCTGAAATAAAATTCAATTTTATTTATGCGTTCAATAATCGTTATTACAGCATTTGATTCTTGTCGGATTTGTTCTTAA
TTAGGCACTTATTAATCGTATTTTCTAAAATAGATTCTAGGTCCTGCCTCGAGAAATTCTCTGATCTTGTCTGGGAGACT
GAGTCTCCCGGGTCTAGTGTGGCTGTTTGTAGTCTGTGTAGCCCTGCGTATGGCGTGTCGTCGGACTCATATGAGGTCCC
CGTGAAACTGCGTGTGTGGTCCAGTCTCATCGACTGGGATCTGTATGTGTCGCGACTTTGAGAGTCCGACTCAGAAGGCA
ACCCAACATGCGACTTTGTGGCCCAGGTCTCTCCAGGTAAAATCGTAATTGGCCTCTTTGACAGGGCCCGATTTGATTGG
GCCGACGGGGTTGGGTTGAGCAGTCTTCGTCGTGTTTCGCCTCGTTCAACGGACCAGAAGTCTATGCAGTCCTCCTTGTA
ACCCTTTGTCAGGATCTTGATTGTCGGAGCCTTGAACATGATGTCCGTTGAATGTCGTGCAGAACTCAGTCGCAACTTGG
CTTTGAAAGAAGCAAACCGGACCCCGTTCAAGACGTTCGAGTCCTCGACTCTGTACACGATCTCCCAGGGACACTGCTCG
GCGACTGAGAAAAACGACGAAGAGAAGTAGTGAAGATCGACGTTGCAAGCTATCGGGAAGGTGAAGGCAGCCTGTGCTGC
TTCCTCGTCGGAGATACGGTTGTCCCGTATCTCAATAATCACTGATCCCGTTGCGTTAAACGGGACCTGGTTTCTGTACT
CAATGATAATGTGGTCGATCTTCATGCATCTTCCCAACAGACGCACCCTTGTCTGCTCGATCGAACTGGGAAACTGAAGG
GTTATAGGAGTGGCGTCTGTAGTGAGTGTATATTCAGTCCTCTTGGTATGTATGTACTTGTTTGTGACGGTATACGCTCC
CTCCATTCCGTTCTCAACAGGACCTTTCGACGATGTTCAAGTCTGAGGTGCAGATAGCTCTGCACACAATAAATTAACAC
AGGCAAAGCAACAAGAGAACGGAGATAATTCTATTATATAAAATAAGGCCCCGCAGGGGAAATACTCAAAACACAGCGAG
AAAGGAAATAATGGGCATACTATGCCCTAAAGGATAATTAAGCGAAATTAATTGAGCTGGTAATCGTATTGGGTGTTTTG
GAGTATTTCATAATCTCTAATTTGTTCGGGCGTATTAGGATCTGGTGTTCGTCGGGGAGAGAACTCGACCTGAATTCCTA
ACTAGAAATAACCCTAATGACCGAACAAATAGAATGCGGAGATAAAATAAGGAGAGAGAAGCTATTTCATGTACGGAACT
GGAGACACCTCCCAGCCCTTCTATCCCTGTGAATTGGAGACTGGAGACAATATATAGAAGTAGTATGATATACTACTAGG
ATTTTGACACGTAGGCGGCCATCCTATAATATT
